# Supplementary material for: MYCT1 controls environmental sensing in human haematopoietic stem cells
Source: Nature. 2024 Jun 5;630(8016):412–20. doi: 10.1038/s41586-024-07478-x (PMC11168926; doi:10.1038/s41586-024-07478-x)
Supplement: Supplementary file 3 — Engraftment after transplantation of control and MYCT1 KD HSPCs. Quantification of human haematopoietic engraftment (human CD45+) in NSG mice transplanted with equal number of sorted CB or FL HSPCs transduced with control or MYCT1 shRNA. The age at transplantation and type of conditioning are shown. Quantification shows bone marrow engraftment at 6, 12 and 24 weeks after transplantation, and spleen and blood 24 weeks after transplantation, as well as frequency of myeloid and lymphoid populations relative to human CD45 in BM 24 weeks after transplantation. [file 41586_2024_7478_MOESM3_ESM.xlsx]

## Sheet: KD engraftment
Supplementary Table 1: Engraftment after transplantation of control and MYCT1 KD HSPCs
Quantification of human hematopoietic engraftment (human CD45+) in NSG mice transplanted with equal number of sorted cord blood (CB) or foetal liver (FL) HSPCs transduced with control or MYCT1 shRNA. The age at transplantation and type of conditioning are shown. Quantification shows bone marrow engraftment at 6, 12 and 24 weeks after transplantation, and spleen and blood 24 weeks after transplant…
Cord blood HSPC transplantation (day 5 sorted HSPC)						%hCD45					Differentiated populations week 24 BM (% of hCD45)
mouse number	Transplanted with	Age at tp (weeks)			Conditioning	Week 6	Week 12	Week 24 BM	Week 24 spleen	Week 24 blood	CD14+	CD66b+	lymphoid (CD14-CD66bneg)	CD3+	CD4+	CD4+CD8+	CD8+	CD19+
1	Ctrl 5k HSPC 90+	9.57143	NSG	Female	Irradiation	0.46	4.9	46.5	40.9	0.085	1.42	0.31	98.2	0.28	3.15	0.025	0.075	94.1
2	Ctrl 5k HSPC 90+	9.57143	NSG	Female	Irradiation	0.73	36.9	49.9	58.5	0.54	1.56	0.49	97.8	0.21	5.05	0.025	0.042	89.5
3	Ctrl 5k HSPC 90+	9.57143	NSG	Female	Irradiation	0.98	36.2	56.2	56.1	0.54	1.01	0.32	98.6	0.32	1.84	0.013	0.057	95.8
4	Ctrl 5k HSPC 90+	9.57143	NSG	Female	Irradiation	0.025	3.26	0.7	0.59	0.00745	3.84	0.63	95	1.34	10.6	0.8	0.36	82.6
5	Ctrl 5k HSPC 90+	9.57143	NSG	Female	Irradiation	5.33	28	0.097	0.093	0.00331	15.3	5.34	74.8	0	35.1	0.76	0	32.8
6	Ctrl 5k HSPC 90+	9.57143	NSG	Female	Irradiation	0.91	66.3	24.4	78.2	0.078	7.67	1.54	90.4	31.7	20.3	5.74	19.3	42.5
7	MYCT1 KD 5k HSPC 90+	9.57143	NSG	Female	Irradiation	0.026	0.11	0.022	0.00376	0	5	45	50	0	25	0	0	15
8	MYCT1 KD 5k HSPC 90+	9.57143	NSG	Female	Irradiation	0.014	0.012	0.00552	0.00296	0.00511	0	36.4	63.6	0	18.2	0	0	9.09
9	MYCT1 KD 5k HSPC 90+	9.57143	NSG	Female	Irradiation	0.031	0.087	0.039	0	0.00922	6.67	1.67	91.7	0	63.3	0	0	3.33
10	MYCT1 KD 5k HSPC 90+	9.57143	NSG	Female	Irradiation	0.012	0.021	0.00149	0.00329	0	0	0	100	0	33.3	0	0	0
11	MYCT1 KD 5k HSPC 90+	9.57143	NSG	Female	Irradiation	0.044	0.4	0.099	0.6	0.000608	6.9	0	93.1	24.1	37.9	0	3.45	44.8
Fetal liver HSPC transplantation (day 5 sorted HSPC)						%hCD45					Differentiated populations week 24 BM (% of hCD45)
mouse number	Transplanted with	Age at tp (weeks)	Strain	Sex	Conditioning	Week 6	Week 12	Week 24 BM	Week 24 spleen	Week 24 blood	CD14+	CD66b+	lymphoid (CD14-CD66bneg)	CD3+	CD4+	CD4+CD8+	CD8+	CD19+
1	Ctrl 10k HSPC 90+80+	10.5714	NSG	Female	Busulfan	0.053	8.23	37.6	11.1	0.22	3.69	0.42	95.7	0	5.94	0.00701	0.00701	87.9
2	Ctrl 10k HSPC 90+80+	10.5714	NSG	Female	Busulfan	0.75	0.066	34.7	3.11	1.56	4.28	2.05	93.4	0.018	6.77	0.00718	0.016	84
3	Ctrl 10k HSPC 90+80+	10.5714	NSG	Female	Busulfan	0.034	7.65	63.5	74	22	6.03	2.95	90.6	3.51	13.3	0.22	0.39	72.8
4	Ctrl 10k HSPC 90+80+	10.5714	NSG	Female	Busulfan	0.061	1.1	72.1	36	21.6	4.53	1.82	93.4	0.76	6.93	0.14	0.16	82.3
5	Ctrl 10k HSPC 90+80+	10.5714	NSG	Female	Busulfan	0.026	5.67	27.4	24.4	8.58	5.21	0.4	94	0.2	8.59	0.07	0.055	81.5
6	MYCT1 KD 10k HSPC 90+80+	10.5714	NSG	Female	Busulfan	0.00643	0.00346	0.035	0.12	2.13	22.9	10.8	62.7	1.2	0	0	0	22.9
7	MYCT1 KD 10k HSPC 90+80+	10.5714	NSG	Female	Busulfan	0.018	0.00283	0.025	0.029	0.24	26.9	9.62	61.5	0	0	0	0	1.92
8	MYCT1 KD 10k HSPC 90+80+	10.5714	NSG	Female	Busulfan	0.021	0.00398	1.71	1.1	0.64	16.1	0.89	81.5	0.077	41.2	0.12	0.039	21.2
9	MYCT1 KD 10k HSPC 90+80+	10.5714	NSG	Female	Busulfan	0.026	mouse died from tumor in the eye
