# Supplementary material for: MYCT1 controls environmental sensing in human haematopoietic stem cells
Source: Nature. 2024 Jun 5;630(8016):412–20. doi: 10.1038/s41586-024-07478-x (PMC11168926; doi:10.1038/s41586-024-07478-x)
Supplement: Supplementary file 4 — Differentially expressed genes in MYCT1+ and MYCT1– uncultured HLF+ HSCs from scRNA-seq. a Differentially expressed genes between MYCT1-positive (MYCT1pos) and -negative (MYCT1neg) HLF+ HSCs from uncultured CB using DESeq2, which tests for differential expression based on a model using the negative binomial distribution. Wald test P values and Benjamini and Hochberg-adjusted P values are shown. [file 41586_2024_7478_MOESM4_ESM.xlsx]

## Sheet: A) DE genes MYCT1pos vs neg HSC
Supplementary Table 2: Differentially expressed genes in MYCT1 positive and MYCT1 negative uncultured HLF+ HSC from single cell RNAseq.
a Differentially expressed genes between MYCT1 positive (MYCT1pos) and negative (MYCT1neg) HLF+ HSC from uncultured cord blood.
	p_val	avg_logFC	pct.MYCT1pos	pct.MYCT1neg	p_val_adj
MYCT1	1.86466e-30	0.762645	1	0	4.52665e-26
JUN	5.66812e-07	0.256654	0.861	0.77	0.0137599
MALAT1	9.86351e-06	0.24798	1	0.998	0.239447
SRGN	2.14846e-05	0.242382	0.813	0.686	0.52156
HLA-E	8.97672e-08	0.234612	0.907	0.884	0.00217919
NEAT1	0.000380758	0.219996	0.982	0.944	1
MLLT3	7.1029e-06	0.209689	0.848	0.752	0.17243
AREG	0.0014199	0.200998	0.808	0.744	1
HLA-DRA	1.90375e-05	0.196628	0.952	0.921	0.462155
ZFP36L2	0.00135612	0.189707	0.904	0.88	1
NRIP1	0.000805668	0.18707	0.841	0.768	1
H3F3B	0.00116016	0.183927	0.949	0.93	1
PTPRC	5.50869e-05	0.182543	0.778	0.645	1
FTH1	0.00673539	0.179863	1	0.994	1
PNRC1	0.000121008	0.176659	0.927	0.885	1
DDX5	0.000129709	0.176558	0.937	0.89	1
NKTR	7.12833e-05	0.17435	0.684	0.58	1
GRASP	1.2937e-05	0.172664	0.462	0.317	0.31406
MEG3	2.40386e-05	0.172418	0.497	0.346	0.58356
FOS	0.000159869	0.169705	0.414	0.314	1
HIF1A	1.28923e-05	0.168728	0.646	0.502	0.312975
HNRNPA3	0.000201962	0.166519	0.811	0.727	1
AVP	0.0594266	0.166168	0.944	0.901	1
ELF1	0.000692332	0.159259	0.823	0.756	1
SRSF5	0.000705121	0.158548	0.778	0.709	1
EIF1	0.000229843	0.158492	0.997	0.988	1
TXNIP	0.0136944	0.157882	0.861	0.842	1
SFPQ	0.0039732	0.157752	0.758	0.719	1
HLA-DRB1	0.00056036	0.157377	0.682	0.577	1
EWSR1	0.000524948	0.15682	0.543	0.423	1
DDX24	6.0259e-05	0.156807	0.591	0.462	1
AP000769.1	0.00254992	0.15405	0.434	0.356	1
SF3B1	0.000624292	0.150985	0.611	0.525	1
SF1	0.00245234	0.149506	0.864	0.813	1
TSC22D3	0.0352133	0.149505	0.773	0.689	1
LMO2	0.000338484	0.149201	0.556	0.469	1
CRHBP	0.000317706	0.145681	0.553	0.406	1
BPTF	0.00296274	0.145344	0.561	0.464	1
MBNL1	0.000706704	0.145016	0.654	0.562	1
C6orf48	0.000643536	0.143657	0.682	0.612	1
HIST1H1C	0.00083148	0.143577	0.434	0.312	1
HLA-DPA1	0.00246792	0.142593	0.783	0.69	1
PRRC2C	0.00445079	0.14248	0.755	0.694	1
SORL1	0.00111267	0.142314	0.485	0.377	1
ZNF331	0.0177722	0.141722	0.293	0.189	1
MT-ND3	0.0195084	0.140788	0.967	0.955	1
PLAC8	0.00157621	0.140093	0.737	0.647	1
SOCS2	0.00202034	0.139559	0.657	0.553	1
GADD45A	0.00313114	0.138965	0.442	0.344	1
EIF1B	0.00179747	0.138281	0.707	0.657	1
CNBP	0.000958426	0.136576	0.591	0.505	1
JUND	0.0345978	0.136304	0.977	0.991	1
FTL	0.0111328	0.13617	0.982	0.989	1
RBM39	0.0125401	0.136136	0.864	0.848	1
REL	0.00357259	0.135785	0.538	0.481	1
EIF4A2	0.00291153	0.134895	0.644	0.598	1
MT-ND2	0.0348236	0.134579	0.899	0.867	1
BTG1	0.0135591	0.13373	0.854	0.796	1
TCF4	0.002231	0.131392	0.533	0.428	1
CD74	0.0400521	0.131054	0.904	0.883	1
NDUFS4	0.0249855	0.130035	0.323	0.208	1
TPT1	0.00315875	0.129557	1	1	1
YTHDC1	0.00337443	0.129453	0.49	0.392	1
RERE	0.0031728	0.129438	0.462	0.335	1
PSIP1	0.00252578	0.129293	0.568	0.462	1
STAT3	0.00349205	0.128521	0.545	0.484	1
RPL30	0.00247039	0.128463	1	0.999	1
HSP90B1	0.0082908	0.127528	0.593	0.493	1
RPL9	0.00196973	0.127475	1	1	1
HINT1	0.0150832	0.126751	0.98	0.974	1
MT-ND1	0.0526613	0.126465	0.952	0.903	1
MT-CYB	0.0590937	0.126053	0.987	0.976	1
RILPL2	0.00323807	0.125766	0.47	0.399	1
YWHAZ	0.0139727	0.122349	0.699	0.63	1
SON	0.0124659	0.121879	0.636	0.563	1
IRAK3	0.00521121	0.120332	0.48	0.374	1
NFKBIA	0.0289422	0.119587	0.432	0.397	1
ST13	0.0258915	0.119524	0.745	0.666	1
CIRBP	0.0304813	0.118988	0.856	0.79	1
HLA-DRB5	0.0268699	0.118373	0.705	0.642	1
SOX4	0.117598	0.118369	0.826	0.782	1
HNRNPH1	0.0226973	0.118348	0.568	0.524	1
FOSB	0.0109159	0.118052	0.432	0.355	1
EIF3E	0.0516832	0.118048	0.927	0.906	1
PABPC1	0.0518606	0.1179	0.798	0.795	1
NPR3	0.00916125	0.117749	0.54	0.467	1
C11orf58	0.0108225	0.117306	0.545	0.47	1
AKAP13	0.0129768	0.116894	0.444	0.372	1
RANBP2	0.0198411	0.116763	0.396	0.313	1
ETS2	0.0245387	0.116388	0.338	0.25	1
DDX3Y	0.0109477	0.116076	0.404	0.31	1
ELMO1	0.0169557	0.116026	0.366	0.263	1
HNRNPU	0.066917	0.114632	0.641	0.575	1
LEPROT	0.00715307	0.114398	0.505	0.417	1
ANKRD28	0.0917601	0.11427	0.818	0.775	1
RPS14	0.0162487	0.113835	1	1	1
NFKBIZ	0.141458	0.113327	0.278	0.174	1
SMCHD1	0.015929	0.11328	0.442	0.357	1
MEIS1	0.0436115	0.113237	0.333	0.24	1
MT-ND4	0.240081	0.113169	0.977	0.978	1
RPL39	0.0698054	0.113112	1	0.999	1
COX4I1	0.0875764	0.112496	0.932	0.913	1
UBC	0.151457	0.112388	0.934	0.925	1
ZC3H11A	0.0414694	0.111779	0.328	0.252	1
ALDH1A1	0.0349938	0.111197	0.336	0.231	1
HNRNPA0	0.0182469	0.111153	0.604	0.524	1
EEF1A1	0.0878368	0.110704	1	1	1
TUBA1A	0.0648292	0.110586	0.672	0.609	1
SOD2	0.0210081	0.110523	0.429	0.357	1
CCNL1	0.0542463	0.110234	0.747	0.714	1
RPS11	0.113934	0.110157	1	0.998	1
KHDRBS1	0.0309649	0.110157	0.619	0.526	1
AP001171.1	0.0605706	0.109982	0.321	0.217	1
SRSF11	0.0426244	0.109965	0.583	0.531	1
RRBP1	0.0230382	0.10982	0.432	0.368	1
GNAS	0.0794031	0.109242	0.854	0.793	1
BEX1	0.0527079	0.108497	0.371	0.297	1
RPS20	0.152316	0.108345	0.997	0.983	1
HSPA5	0.038872	0.108196	0.396	0.327	1
RPS4X	0.0848749	0.107993	1	1	1
RIPK2	0.0254092	0.107974	0.391	0.306	1
HSP90AB1	0.346159	0.107819	0.995	0.987	1
FXYD5	0.059187	0.107491	0.79	0.718	1
CTNNB1	0.148764	0.107411	0.283	0.183	1
HLA-DPB1	0.109006	0.107078	0.715	0.67	1
RPL11	0.129507	0.106204	1	1	1
SERBP1	0.0427721	0.105893	0.601	0.538	1
RPL37	0.186764	0.10564	1	0.996	1
RPL3	0.151675	0.105531	1	1	1
FOXO3	0.0617926	0.105477	0.338	0.252	1
TOMM7	0.050512	0.105337	0.75	0.664	1
CCNI	0.121476	0.105295	0.854	0.837	1
RNF130	0.090517	0.105288	0.303	0.228	1
IL18	0.0390056	0.105248	0.351	0.269	1
RPL13	0.0831037	0.105182	1	1	1
BCLAF1	0.0792624	0.104859	0.563	0.517	1
RAPGEF2	0.0582836	0.104636	0.311	0.224	1
H2AFJ	0.021884	0.104616	0.419	0.329	1
HMGA2	0.0242943	0.104465	0.396	0.309	1
UBXN1	0.0254924	0.10437	0.573	0.513	1
EIF2S3	0.0320208	0.104351	0.497	0.417	1
GUCY1A3	0.0559893	0.104152	0.316	0.237	1
FAU	0.214647	0.104076	1	0.996	1
RPS17	0.329065	0.103942	0.962	0.946	1
KDM2A	0.0787981	0.103846	0.348	0.228	1
CD164	0.0249322	0.103724	0.487	0.4	1
RPS25	0.219419	0.103626	0.997	0.993	1
EEF2	0.255834	0.103349	0.934	0.926	1
PFDN5	0.173879	0.103347	0.934	0.912	1
MDK	0.0414544	0.103321	0.52	0.427	1
FAM117A	0.114865	0.103174	0.298	0.192	1
PPP1CB	0.0157843	0.102933	0.462	0.411	1
FOXO1	0.068149	0.102834	0.326	0.246	1
PJA2	0.031464	0.102825	0.407	0.33	1
NACA	0.280934	0.102408	0.997	0.997	1
RPL21	0.276019	0.102342	0.997	0.998	1
CLIC1	0.152936	0.102102	0.843	0.816	1
COX7C	0.111672	0.102095	0.828	0.787	1
TPM3	0.129721	0.101649	0.725	0.696	1
PPP1R15A	0.059067	0.101456	0.525	0.475	1
RPL38	0.21738	0.10121	0.955	0.939	1
WASF2	0.0615196	0.100985	0.631	0.574	1
UBE2D3	0.058639	0.100779	0.657	0.601	1
GPX1	0.0452225	0.10077	0.581	0.534	1
MT-ATP6	0.638865	0.10037	0.992	0.985	1
RPL12	0.355973	0.100362	1	1	1
EIF5	0.0491773	0.100337	0.593	0.537	1
FUS	0.104488	0.100311	0.586	0.563	1
KLF3	0.041521	0.100185	0.48	0.398	1
PHF3	0.0545423	0.0995644	0.533	0.476	1
RPL10	0.407359	0.099494	1	1	1
RPL31	0.274186	0.0992495	0.967	0.939	1
LRRC75A	0.118047	0.0992223	0.49	0.419	1
RPL26	0.415001	0.0990728	0.997	0.998	1
RPS27A	0.406096	0.0989706	1	1	1
RPS18	0.351559	0.0988284	1	1	1
RPS27	0.456698	0.0985537	1	0.999	1
HNRNPD	0.0597802	0.0982567	0.563	0.481	1
TAF1D	0.0776259	0.0981762	0.644	0.571	1
CRBN	0.0445164	0.0977369	0.462	0.381	1
SARAF	0.078033	0.0975999	0.654	0.601	1
EZR	0.0732511	0.0974119	0.409	0.371	1
RPL7	0.543367	0.0971486	1	1	1
RAB34	0.0883103	0.0971119	0.328	0.245	1
SERP1	0.0581903	0.0970819	0.621	0.561	1
ATP5G2	0.210099	0.0969851	0.874	0.84	1
HSP90AA1	0.539063	0.0968281	0.977	0.962	1
SAP18	0.0633654	0.0965745	0.616	0.539	1
ARF1	0.053456	0.0960309	0.503	0.421	1
ITM2B	0.196354	0.0955139	0.78	0.743	1
HNRNPA2B1	0.253092	0.0954809	0.78	0.736	1
XRCC5	0.0418265	0.0953977	0.477	0.373	1
BTF3	0.406353	0.0953662	0.967	0.952	1
CLEC2B	0.156435	0.0951821	0.692	0.654	1
HLA-B	0.377424	0.0951407	0.869	0.848	1
RPL7A	0.657032	0.0950637	1	0.999	1
RBM5	0.0553885	0.094849	0.439	0.368	1
RP11-386I14.4	0.0759545	0.0945162	0.354	0.289	1
RPS8	0.750771	0.0942374	1	1	1
SETD2	0.0896562	0.094188	0.376	0.351	1
RPS12	0.592618	0.0941837	1	1	1
PRKACB	0.0686646	0.0935188	0.391	0.319	1
RPS26	0.468598	0.0931314	0.967	0.965	1
RPS15A	0.733372	0.0927226	1	1	1
PDZD8	0.119317	0.0925311	0.336	0.24	1
RBM25	0.125341	0.0923984	0.553	0.501	1
GNB2L1	0.772342	0.0921173	1	0.999	1
MYCBP2	0.0776809	0.0921147	0.442	0.382	1
RPL34	0.829701	0.0916788	1	1	1
HLA-DMA	0.0592716	0.0914926	0.49	0.396	1
SRSF10	0.0803757	0.091315	0.576	0.51	1
MACF1	0.12816	0.0912171	0.48	0.414	1
KAT7	0.20023	0.091198	0.275	0.205	1
NUCKS1	0.107067	0.0907599	0.593	0.523	1
CLINT1	0.0841852	0.090746	0.472	0.409	1
CCNY	0.16118	0.0906751	0.308	0.221	1
IDS	0.119869	0.090443	0.396	0.322	1
N4BP2L1	0.268231	0.0904102	0.258	0.172	1
MSRB3	0.102691	0.0903579	0.346	0.282	1
RPS3	0.894347	0.0903491	1	1	1
BTG3	0.0906266	0.0902374	0.364	0.294	1
RPL27A	0.77429	0.0901092	1	0.998	1
KTN1	0.0862907	0.0899257	0.472	0.413	1
RPS24	0.914198	0.089868	1	1	1
HIST1H1D	0.147566	0.0897075	0.495	0.4	1
MTPN	0.225126	0.0895066	0.735	0.684	1
THEMIS2	0.269441	0.0894478	0.245	0.182	1
RPS3A	0.963221	0.0893634	1	1	1
SUGT1	0.128492	0.0892675	0.328	0.256	1
RYBP	0.0749098	0.0891368	0.427	0.368	1
RPL5	0.990461	0.0889302	1	0.999	1
VEZT	0.258202	0.0887825	0.27	0.188	1
FBXO7	0.278695	0.0886893	0.265	0.193	1
SSR2	0.115191	0.0884194	0.604	0.557	1
CLK1	0.0847912	0.0882852	0.432	0.353	1
RPS9	0.981711	0.0881535	1	1	1
DEK	0.128379	0.0880001	0.548	0.476	1
DDX3X	0.0782065	0.0877694	0.477	0.388	1
CSNK1D	0.107118	0.0876881	0.381	0.325	1
FIS1	0.0941183	0.0876132	0.487	0.437	1
BBX	0.141612	0.0875407	0.333	0.286	1
RPL23	0.562176	0.0872566	0.987	0.983	1
RAB5A	0.516001	0.0872526	0.194	0.122	1
RPSA	0.920424	0.087208	1	0.998	1
RPS23	0.793355	0.0871213	1	1	1
RPL35A	0.935833	0.0871122	1	0.998	1
BST2	0.173866	0.0870595	0.682	0.629	1
ELOVL5	0.143524	0.0869278	0.341	0.244	1
LIMD2	0.0866337	0.0866175	0.455	0.374	1
HNRNPK	0.152176	0.0865205	0.677	0.57	1
JMJD1C	0.104051	0.0864264	0.492	0.446	1
RAB14	0.140174	0.0861898	0.374	0.303	1
SQSTM1	0.152776	0.0861718	0.359	0.311	1
LRRFIP1	0.731806	0.0860566	0.821	0.803	1
CBX3	0.115256	0.0859808	0.475	0.406	1
SKP1	0.233434	0.08566	0.725	0.665	1
MRPL16	0.324853	0.085374	0.26	0.177	1
PCM1	0.18495	0.085369	0.381	0.323	1
RBM8A	0.0990015	0.0852525	0.404	0.338	1
TRA2B	0.172131	0.085139	0.586	0.519	1
OSER1	0.15561	0.0851167	0.583	0.503	1
PSAP	0.180342	0.0850562	0.308	0.247	1
RPL15	0.57678	0.0850239	1	1	1
RPL10A	0.823756	0.0850223	1	0.998	1
WDR48	0.278582	0.0849878	0.26	0.201	1
EID1	0.23775	0.0849019	0.654	0.6	1
DST	0.266745	0.0846806	0.27	0.201	1
LRBA	0.152585	0.084465	0.427	0.354	1
TLN1	0.117006	0.0844248	0.386	0.318	1
LBR	0.139735	0.0844231	0.404	0.346	1
RPL13A	0.72649	0.0843676	1	1	1
SNHG8	0.289954	0.0842175	0.72	0.675	1
SREK1	0.216917	0.0840824	0.396	0.344	1
MECOM	0.350679	0.0840172	0.25	0.174	1
DGKE	0.28828	0.0838818	0.278	0.198	1
KAT6A	0.144061	0.0837213	0.447	0.38	1
LDLR	0.267018	0.083685	0.255	0.208	1
ERCC1	0.454218	0.083682	0.23	0.149	1
GABPB1	0.235354	0.0833695	0.556	0.508	1
RPLP2	0.958885	0.0831893	0.997	0.992	1
EIF1AX	0.114296	0.0831525	0.452	0.393	1
BEX2	0.123147	0.0830981	0.439	0.385	1
DAZAP2	0.127251	0.0829712	0.5	0.425	1
PIP4K2A	0.377535	0.0828102	0.242	0.17	1
RPL36	0.975041	0.0827783	0.992	0.991	1
EPB41L4A-AS1	0.155556	0.0825897	0.571	0.505	1
RAB21	0.288032	0.0824517	0.28	0.199	1
MT-ND5	0.423828	0.0820078	0.775	0.744	1
H2AFV	0.182427	0.0819856	0.508	0.476	1
SPTBN1	0.431525	0.081843	0.604	0.557	1
FOXP1	0.196897	0.0815337	0.558	0.472	1
RPS2	0.245886	0.0815083	1	1	1
SLC25A36	0.143511	0.0814857	0.442	0.351	1
CAPZB	0.157282	0.081372	0.404	0.325	1
CGGBP1	0.22169	0.0813047	0.301	0.223	1
RPL24	0.8113	0.0812838	1	0.996	1
RBMX	0.23152	0.0812793	0.593	0.551	1
RPS13	0.786017	0.0812339	0.992	0.997	1
GABPB1-AS1	0.415493	0.081188	0.614	0.571	1
CCND2	0.174876	0.0811483	0.5	0.431	1
ROCK1	0.19081	0.0809602	0.402	0.352	1
INPP5D	0.168303	0.0806887	0.429	0.37	1
VAMP2	0.159414	0.0806512	0.467	0.417	1
SET	0.500787	0.0806457	0.795	0.77	1
ARGLU1	0.388566	0.0801808	0.611	0.58	1
ZNF326	0.190993	0.0801176	0.429	0.388	1
NFIL3	0.492521	0.0799577	0.207	0.146	1
PPIG	0.199066	0.0799427	0.503	0.436	1
MAPRE2	0.485215	0.0798771	0.237	0.164	1
U2AF1	0.177494	0.079691	0.359	0.312	1
EIF4H	0.150747	0.0794175	0.389	0.321	1
SPCS1	0.305844	0.079414	0.288	0.209	1
CHD9	0.198933	0.0793933	0.49	0.458	1
HMGN1	0.365102	0.0791909	0.702	0.66	1
KLHL24	0.312446	0.0791898	0.578	0.505	1
MYH9	0.259409	0.0789312	0.295	0.234	1
PTMA	0.863629	0.0788703	0.997	0.998	1
SERF2	0.561102	0.0788639	0.866	0.813	1
EMC10	0.507135	0.0788612	0.217	0.154	1
DDT	0.166516	0.0787557	0.508	0.438	1
CAST	0.196303	0.0783872	0.379	0.29	1
CYTL1	0.20277	0.0782124	0.343	0.28	1
EIF3G	0.284565	0.0781429	0.616	0.586	1
RP11-160E2.6	0.371567	0.0781393	0.245	0.195	1
PBX1	0.510271	0.0779659	0.217	0.154	1
SRSF2	0.204541	0.0779406	0.5	0.449	1
CSDE1	0.35348	0.0778643	0.586	0.541	1
ZNF593	0.534834	0.0776463	0.23	0.156	1
RP11-382A20.3	0.429631	0.0775691	0.25	0.183	1
MAP3K13	0.522526	0.0774977	0.21	0.143	1
KIF5B	0.265637	0.077338	0.313	0.259	1
MT-CO2	0.905269	0.0773028	0.997	0.987	1
CD37	0.524317	0.0772781	0.808	0.762	1
ATP6V0A1	0.636093	0.0772581	0.182	0.114	1
RSL24D1	0.335715	0.0772342	0.624	0.609	1
SRP14	0.680452	0.0771918	0.919	0.869	1
FKBP1A	0.193577	0.0770937	0.46	0.429	1
SESN3	0.298863	0.0770009	0.295	0.233	1
NAP1L1	0.920301	0.0769779	0.871	0.852	1
STK17B	0.173814	0.0766696	0.404	0.352	1
CEBPB	0.479682	0.0766655	0.222	0.168	1
DACH1	0.577555	0.0766642	0.199	0.119	1
NFAT5	0.206602	0.0765703	0.346	0.277	1
ORMDL1	0.242916	0.0765022	0.321	0.25	1
PHACTR4	0.302187	0.0763773	0.311	0.244	1
PSMA3-AS1	0.259268	0.0763629	0.359	0.308	1
RPL18	0.251045	0.0762702	1	1	1
GPBP1	0.252186	0.0761776	0.452	0.374	1
RPL14	0.544383	0.0759789	0.997	0.997	1
PPP2R5C	0.22864	0.0758133	0.343	0.282	1
RPS4Y1	0.792771	0.0757066	0.927	0.911	1
HMGB1	0.975602	0.0754934	0.952	0.937	1
TOPORS	0.260215	0.0753798	0.318	0.258	1
ZFAND5	0.37003	0.0753788	0.288	0.223	1
PNN	0.752574	0.0753033	0.818	0.795	1
FGFR1	0.609518	0.0752641	0.199	0.115	1
KDM5B	0.251712	0.0752303	0.364	0.296	1
ZEB2	0.323296	0.0750825	0.417	0.365	1
INTS6	0.419413	0.0750663	0.25	0.184	1
C19orf60	0.212425	0.0748942	0.386	0.364	1
CNOT6L	0.25754	0.0748444	0.328	0.305	1
2006-09-01	0.60962	0.0747459	0.793	0.759	1
JAK1	0.256198	0.0746909	0.432	0.38	1
PRKCH	0.6032	0.0745409	0.199	0.137	1
SPTY2D1	0.520032	0.0742101	0.222	0.158	1
MIER1	0.237884	0.0741598	0.376	0.333	1
LINC00657	0.341044	0.0741549	0.386	0.341	1
BNIP3L	0.214863	0.0740766	0.462	0.401	1
TMEM123	0.227467	0.0740389	0.495	0.438	1
SRI	0.251328	0.0737124	0.331	0.274	1
CYCS	0.254079	0.0734687	0.394	0.324	1
HLA-DQB1	0.292496	0.0734121	0.336	0.263	1
CREBRF	0.287809	0.0731588	0.427	0.407	1
JAML	0.609965	0.0730995	0.189	0.123	1
IGBP1	0.279943	0.073051	0.424	0.332	1
MTDH	0.38522	0.0729932	0.573	0.546	1
TERF2IP	0.294234	0.0729287	0.361	0.303	1
TAF15	0.532093	0.0728027	0.232	0.148	1
ZMYND8	0.342528	0.0727771	0.273	0.201	1
CAPN7	0.756992	0.0727654	0.157	0.087	1
SDPR	0.572921	0.0727402	0.205	0.14	1
MED13	0.502728	0.0726708	0.247	0.18	1
PFDN2	0.414059	0.0725464	0.293	0.209	1
OAZ1	0.273257	0.0723375	0.508	0.436	1
GLIPR1	0.36523	0.0722617	0.336	0.281	1
CD53	0.272762	0.0722184	0.389	0.325	1
RPL22	0.597155	0.0721486	0.987	0.983	1
RPS21	0.854841	0.0720574	0.944	0.935	1
STX12	0.513929	0.0720306	0.235	0.195	1
MCL1	0.301563	0.0718716	0.333	0.268	1
RPL29	0.128734	0.0718553	1	1	1
SRRM2	0.471543	0.0718542	0.667	0.63	1
GOLGB1	0.301145	0.0717071	0.318	0.271	1
UQCRH	0.691444	0.0716224	0.811	0.752	1
CHMP1B	0.565255	0.0716026	0.22	0.151	1
ATF3	0.615938	0.0715975	0.207	0.151	1
NCL	0.600589	0.071544	0.697	0.647	1
ULK1	0.627324	0.0714512	0.187	0.132	1
MARCKS	0.263799	0.0714512	0.432	0.373	1
N4BP2L2	0.449817	0.0714113	0.568	0.537	1
URI1	0.521403	0.0711885	0.245	0.19	1
UBE2D2	0.315189	0.0710107	0.578	0.497	1
BRI3	0.304308	0.0709573	0.376	0.338	1
SYF2	0.387099	0.070907	0.568	0.544	1
HP1BP3	0.2269	0.0708962	0.442	0.381	1
RPL35	0.436192	0.0708595	0.992	0.99	1
INPP4B	0.518797	0.0707287	0.242	0.196	1
ZNF394	0.367692	0.0704281	0.285	0.212	1
PAIP2	0.351093	0.0703823	0.606	0.524	1
MOB1A	0.385895	0.0703604	0.295	0.218	1
HSPD1	0.507881	0.0703048	0.616	0.561	1
OGT	0.256993	0.0702886	0.348	0.308	1
SPEN	0.421126	0.0702355	0.288	0.24	1
UBE2E1	0.599007	0.0700794	0.225	0.161	1
ZKSCAN1	0.45115	0.0700486	0.265	0.201	1
CSNK1E	0.419125	0.0700001	0.293	0.234	1
MSN	0.346942	0.0699905	0.47	0.444	1
WSB1	0.422262	0.0699169	0.28	0.224	1
PTP4A2	0.438004	0.0699012	0.581	0.528	1
EIF3L	0.577074	0.0698929	0.664	0.642	1
HADHA	0.296707	0.069857	0.437	0.39	1
ID3	0.870478	0.0697246	0.104	0.049	1
CALM2	0.308913	0.0697209	0.351	0.298	1
FBXO34	0.732832	0.0696896	0.169	0.105	1
TRAPPC6A	0.324213	0.069677	0.341	0.27	1
GOLGA4	0.515581	0.0695997	0.25	0.193	1
EEF1D	0.924335	0.0695991	0.899	0.878	1
DDX6	0.30357	0.0695748	0.449	0.397	1
PHB2	0.289777	0.0695702	0.412	0.376	1
CELF2	0.532841	0.0695661	0.631	0.567	1
ZFAS1	0.898018	0.0695347	0.904	0.865	1
DYNLT1	0.33721	0.0695099	0.515	0.468	1
THUMPD1	0.468452	0.0694658	0.283	0.214	1
TFPI	0.317384	0.0694437	0.505	0.449	1
ARMCX3	0.396743	0.0694	0.437	0.417	1
UBE2B	0.246866	0.0693935	0.427	0.378	1
HLA-DMB	0.67624	0.0693193	0.187	0.134	1
METTL9	0.286189	0.069278	0.361	0.32	1
PRSS57	0.538816	0.069278	0.712	0.648	1
ZCRB1	0.284204	0.0692445	0.341	0.265	1
TACC1	0.351358	0.0692088	0.404	0.364	1
RPL19	0.0769884	0.0691214	1	1	1
G3BP2	0.328124	0.0691128	0.366	0.3	1
ALG13	0.78549	0.0690867	0.164	0.102	1
AMD1	0.331717	0.0690328	0.49	0.445	1
PTBP3	0.363064	0.0688843	0.328	0.256	1
SSBP2	0.379779	0.0687956	0.333	0.28	1
NADSYN1	0.840591	0.0685254	0.139	0.08	1
IPO7	0.754575	0.0683391	0.162	0.105	1
MIDN	0.449831	0.0682942	0.275	0.247	1
C7orf73	0.4762	0.0682542	0.28	0.221	1
LAPTM4A	0.334043	0.0682044	0.563	0.473	1
CCAR1	0.468873	0.0681947	0.268	0.21	1
S100A6	0.331358	0.0681605	0.323	0.258	1
PDIA6	0.466819	0.0680935	0.28	0.211	1
SEC22B	0.583517	0.0680192	0.207	0.162	1
EEF1B2	0.481997	0.0679283	0.995	0.985	1
PAFAH1B2	0.32507	0.0677675	0.379	0.351	1
RPL27	0.76574	0.0676	0.944	0.941	1
RPL8	0.201368	0.067491	1	0.999	1
SH3BGRL	0.33098	0.0674726	0.52	0.463	1
NT5C3A	0.306125	0.0674034	0.354	0.286	1
BFAR	0.423809	0.0673547	0.295	0.218	1
ATP5J	0.339832	0.0673065	0.508	0.441	1
PPP1R10	0.422482	0.0673004	0.268	0.219	1
YY1	0.523882	0.0672725	0.576	0.528	1
RSRP1	0.348386	0.0672581	0.394	0.354	1
B2M	0.322805	0.0672435	1	0.997	1
PRR13	0.334333	0.0671988	0.331	0.275	1
HNRNPC	0.732221	0.067131	0.75	0.729	1
ASH1L	0.393896	0.0670983	0.321	0.271	1
TMED10	0.446652	0.0670842	0.308	0.227	1
CHCHD2	0.740769	0.0670043	0.821	0.752	1
TSPYL2	0.63605	0.0668171	0.22	0.171	1
NELFCD	0.662438	0.066704	0.207	0.135	1
AFF1	0.487596	0.0666588	0.232	0.197	1
HOOK3	0.760243	0.066597	0.169	0.114	1
STAG2	0.49311	0.0665721	0.273	0.212	1
ANXA7	0.490813	0.0665399	0.25	0.192	1
BZW1	0.351661	0.0664263	0.449	0.379	1
XRCC6	0.343645	0.0662812	0.404	0.348	1
UQCRB	0.791032	0.0662277	0.783	0.745	1
TAOK3	0.662689	0.066154	0.593	0.581	1
CCNB1IP1	0.364776	0.0661265	0.389	0.33	1
PNRC2	0.375615	0.0660771	0.513	0.44	1
RPL36AL	0.71303	0.0659796	0.753	0.72	1
SYPL1	0.371526	0.0658898	0.485	0.445	1
LRRC58	0.467786	0.0658497	0.295	0.215	1
UBB	0.865185	0.06581	0.899	0.913	1
GNL1	0.606295	0.0658045	0.278	0.224	1
CNN2	0.5023	0.065773	0.273	0.216	1
MECP2	0.573036	0.0657604	0.199	0.159	1
CCT8	0.438819	0.0656172	0.606	0.518	1
NDUFS5	0.412178	0.0656051	0.528	0.478	1
USP7	0.480611	0.0655664	0.255	0.198	1
RPL28	0.0342414	0.0655122	1	1	1
ANP32B	0.839851	0.0654053	0.841	0.828	1
ARL2	0.745135	0.0653059	0.192	0.135	1
RBM33	0.470339	0.0653001	0.313	0.261	1
CHD4	0.445387	0.0651818	0.333	0.289	1
RNF144B	0.694948	0.0651187	0.199	0.131	1
SWAP70	0.722792	0.0651166	0.187	0.118	1
UFC1	0.442806	0.0650428	0.548	0.493	1
RNPS1	0.420107	0.0650262	0.351	0.295	1
EIF3H	0.546051	0.0649871	0.636	0.597	1
RPL32	0.0280151	0.0648593	1	1	1
ADRBK1	0.502634	0.0648056	0.303	0.25	1
HNRNPDL	0.789125	0.0646985	0.72	0.689	1
RPL41	0.36582	0.064556	0.992	0.992	1
PDCD7	0.593378	0.0645465	0.24	0.18	1
PRELID1	0.412226	0.0645264	0.331	0.262	1
CD109	0.502463	0.0645171	0.288	0.241	1
GNG11	0.425184	0.0645007	0.356	0.323	1
ZCCHC11	0.366549	0.0644993	0.318	0.273	1
ANAPC16	0.382559	0.0644759	0.419	0.346	1
ATP1B3	0.457982	0.0644599	0.293	0.231	1
YPEL3	0.40106	0.0644179	0.343	0.286	1
RPS16	0.330827	0.0643875	0.987	0.989	1
ANKRD11	0.917044	0.064359	0.523	0.542	1
HSPE1	0.615636	0.0642597	0.212	0.16	1
RPS29	0.236349	0.0641389	0.997	0.996	1
SZRD1	0.706956	0.0641352	0.197	0.134	1
SUMO3	0.438439	0.0640745	0.311	0.26	1
PTMS	0.466789	0.0639974	0.414	0.358	1
HOXA10	0.738114	0.0639817	0.184	0.124	1
RIT1	0.41166	0.0639578	0.301	0.233	1
HNRNPAB	0.379699	0.0639558	0.338	0.279	1
ICAM3	0.508786	0.0638508	0.578	0.531	1
ILF3	0.412995	0.0638277	0.369	0.304	1
HIST1H2BG	0.878979	0.0637989	0.116	0.055	1
GCC2	0.393219	0.0637831	0.364	0.311	1
TSTD1	0.382646	0.0637528	0.399	0.339	1
EIF3K	0.857936	0.0637466	0.78	0.763	1
HERPUD2	0.806794	0.0636024	0.149	0.096	1
RARRES3	0.524624	0.0635324	0.273	0.212	1
BRD4	0.46861	0.0635065	0.343	0.289	1
TALDO1	0.528219	0.0634567	0.581	0.526	1
SEPW1	0.455236	0.0634033	0.333	0.295	1
HECA	0.656243	0.0633748	0.202	0.152	1
RNMT	0.442756	0.0633061	0.424	0.398	1
NPM1	0.464288	0.0633028	0.965	0.965	1
PDS5B	0.794128	0.0632211	0.169	0.122	1
KIT	0.759537	0.0631562	0.164	0.112	1
2006-03-01	0.452979	0.0631528	0.356	0.297	1
CTD-3252C9.4	0.843597	0.0631277	0.141	0.078	1
ANXA5	0.639539	0.0630823	0.22	0.18	1
TAF7	0.379138	0.0630384	0.457	0.385	1
C1orf56	0.705139	0.0629562	0.202	0.126	1
HEBP2	0.400675	0.0628102	0.447	0.352	1
GLTSCR2	0.758634	0.0627826	0.74	0.715	1
SUPT4H1	0.563471	0.0626897	0.268	0.22	1
NUP98	0.636575	0.0626127	0.225	0.172	1
ENY2	0.36451	0.0626082	0.432	0.373	1
CEP170	0.496002	0.0625792	0.283	0.233	1
GNA13	0.621389	0.0625757	0.227	0.157	1
PCBD1	0.480051	0.0625523	0.308	0.252	1
KLF10	0.59402	0.0625357	0.24	0.203	1
HLA-C	0.790896	0.0625224	0.747	0.708	1
GALNT1	0.636714	0.0625177	0.225	0.17	1
RPS15	0.045464	0.0625002	1	1	1
EVI2B	0.441583	0.0624014	0.306	0.24	1
ERG	0.46665	0.0623115	0.341	0.261	1
PIK3R1	0.879913	0.0622733	0.707	0.682	1
RP11-366L20.2	0.866574	0.0622535	0.131	0.07	1
KAT6B	0.524052	0.0622498	0.301	0.256	1
PRKAR1A	0.526708	0.0621413	0.275	0.204	1
POM121C	0.760372	0.0619975	0.189	0.126	1
PYURF	0.547232	0.0619703	0.301	0.245	1
KPNA4	0.439648	0.0618979	0.333	0.275	1
ARHGAP5	0.574093	0.0618866	0.268	0.183	1
KMT2A	0.51045	0.0617338	0.457	0.419	1
FAM60A	0.585258	0.0616814	0.283	0.265	1
KMT2E	0.672956	0.0616656	0.593	0.558	1
TMEM261	0.72744	0.0616426	0.187	0.129	1
C1orf122	0.82958	0.0615845	0.159	0.093	1
RPLP0	0.0804647	0.0614281	0.995	0.998	1
SNHG7	0.990812	0.0613534	0.763	0.747	1
DNAJB6	0.6251	0.0613484	0.573	0.535	1
MLF2	0.497577	0.0613092	0.336	0.268	1
DENR	0.586568	0.0612867	0.25	0.22	1
AFF4	0.426531	0.0612746	0.364	0.309	1
EIF3F	0.801173	0.0612702	0.725	0.694	1
UBA52	0.293166	0.0612662	0.992	0.992	1
MED28	0.538403	0.0611938	0.28	0.224	1
ARID4B	0.641164	0.061109	0.545	0.511	1
CCT2	0.50928	0.0611076	0.346	0.309	1
NAMPT	0.73007	0.0610888	0.192	0.129	1
VAV3	0.576705	0.0610814	0.255	0.219	1
PTPN7	0.482894	0.0609184	0.308	0.254	1
MAP4K2	0.75308	0.0609036	0.182	0.12	1
SRSF4	0.527585	0.0608436	0.376	0.326	1
SF3B2	0.436754	0.0608281	0.389	0.334	1
SUPT5H	0.732399	0.0608065	0.212	0.155	1
C11orf31	0.524502	0.0607325	0.28	0.244	1
SYAP1	0.536616	0.0607325	0.29	0.23	1
MRPL21	0.651589	0.0607152	0.227	0.183	1
WDR33	0.689463	0.060587	0.225	0.153	1
SERPINB6	0.440287	0.0604588	0.424	0.35	1
GNA15	0.527977	0.0603858	0.553	0.501	1
NUTM2B-AS1	0.620702	0.0603767	0.275	0.224	1
FBL	0.478658	0.0602717	0.505	0.459	1
BOD1L1	0.503023	0.060243	0.341	0.285	1
SCAF11	0.526422	0.0601999	0.503	0.438	1
PHF12	0.757961	0.0600492	0.199	0.16	1
LYL1	0.479879	0.0600191	0.318	0.292	1
EIF4A1	0.583319	0.0598995	0.311	0.253	1
MDM4	0.493175	0.0598657	0.497	0.432	1
C9orf16	0.518545	0.0597384	0.515	0.464	1
NFIA	0.811497	0.0597384	0.157	0.1	1
H3F3A	0.300163	0.0596364	0.982	0.97	1
RCN2	0.65739	0.0595714	0.245	0.182	1
ATP2B1	0.793282	0.0595586	0.187	0.131	1
VAMP8	0.595084	0.0595262	0.556	0.512	1
RIOK3	0.477835	0.0594113	0.376	0.32	1
SERPINB1	0.944026	0.0593964	0.753	0.676	1
SPAG9	0.429975	0.0593857	0.369	0.324	1
ZNF217	0.799507	0.0593685	0.174	0.116	1
ERICH1	0.528031	0.0593496	0.338	0.29	1
RPL23A	0.227316	0.0592346	0.985	0.988	1
ABI2	0.789186	0.0591267	0.182	0.135	1
EIF1AY	0.809159	0.0591267	0.179	0.137	1
ACTR2	0.530901	0.0591142	0.356	0.33	1
CASC3	0.889294	0.0591072	0.134	0.074	1
CTD-2020K17.1	0.595529	0.05908	0.283	0.239	1
MAPK1IP1L	0.503363	0.0589943	0.341	0.293	1
RPS28	0.0755362	0.0589902	0.997	0.997	1
TGOLN2	0.473834	0.0589311	0.437	0.385	1
CCDC171	0.780992	0.0589139	0.172	0.129	1
CHD1	0.524451	0.0589012	0.391	0.35	1
PCDH9	0.914648	0.0588797	0.119	0.059	1
SRRM1	0.756976	0.0587677	0.616	0.582	1
DDX17	0.941388	0.0587475	0.763	0.691	1
UBXN4	0.600763	0.0586775	0.515	0.458	1
MYO9B	0.778706	0.0585915	0.187	0.122	1
MYL6B	0.608659	0.0585896	0.278	0.241	1
ABLIM1	0.719128	0.0585445	0.22	0.178	1
ANKRD12	0.499142	0.0585305	0.351	0.293	1
KLF2	0.791937	0.0583743	0.159	0.111	1
NFE2L2	0.554073	0.0582059	0.273	0.223	1
WHSC1L1	0.546147	0.0580395	0.447	0.388	1
TCF25	0.479753	0.0580292	0.457	0.417	1
COX7A2L	0.558087	0.0579439	0.477	0.447	1
BEX4	0.493456	0.0578932	0.366	0.309	1
MLLT4	0.90022	0.0578288	0.126	0.07	1
BANP	0.758618	0.0578201	0.205	0.149	1
RGS10	0.497034	0.0578001	0.386	0.336	1
PKN2	0.74314	0.057712	0.245	0.194	1
LCP1	0.503444	0.0576311	0.444	0.386	1
SMARCA2	0.735064	0.0576104	0.232	0.197	1
WHAMM	0.693667	0.0576093	0.227	0.189	1
EBPL	0.565642	0.0575542	0.465	0.423	1
VPS37B	0.537104	0.0575248	0.331	0.271	1
RNF125	0.569789	0.0575238	0.318	0.266	1
CCDC59	0.556846	0.0574336	0.338	0.297	1
PRDM2	0.59999	0.0574181	0.263	0.231	1
PRPF8	0.676296	0.0573988	0.23	0.178	1
TNFSF10	0.85423	0.0573725	0.154	0.098	1
TFDP2	0.536919	0.0573246	0.455	0.438	1
HNRNPA1	0.438301	0.0573226	0.944	0.934	1
DBF4	0.790342	0.0572726	0.182	0.129	1
NFKB1	0.859107	0.0572613	0.167	0.102	1
ACTB	0.673666	0.0572551	0.874	0.848	1
SERINC1	0.561394	0.0572311	0.285	0.248	1
RPL4	0.392368	0.0572114	0.929	0.925	1
CBLB	0.930487	0.0571168	0.104	0.049	1
EVA1B	0.632812	0.0571038	0.245	0.205	1
ITSN2	0.677704	0.057093	0.245	0.18	1
PRMT1	0.568226	0.0570648	0.328	0.291	1
PTBP2	0.81616	0.057046	0.169	0.119	1
NREP	0.628796	0.0569509	0.298	0.256	1
PTGES3	0.629557	0.0569414	0.558	0.512	1
RHOA	0.717264	0.0569119	0.598	0.554	1
TMEM243	0.851772	0.0568147	0.167	0.111	1
ISYNA1	0.881864	0.0568089	0.159	0.102	1
FOSL2	0.698478	0.0567945	0.242	0.197	1
TMEM2	0.888214	0.056785	0.134	0.076	1
WNK1	0.67106	0.0566365	0.268	0.235	1
MEX3C	0.611486	0.056612	0.26	0.217	1
TCF12	0.834569	0.0565857	0.146	0.106	1
LTA4H	0.56059	0.0565496	0.298	0.237	1
CCNC	0.873151	0.0565091	0.177	0.134	1
MRPL20	0.85106	0.0564784	0.167	0.108	1
COX5A	0.563067	0.0563741	0.417	0.375	1
RTFDC1	0.596084	0.0563042	0.273	0.209	1
IRF1	0.61994	0.0562982	0.263	0.227	1
ETV6	0.603566	0.0562829	0.283	0.254	1
OLA1	0.570326	0.0562751	0.298	0.257	1
TPM4	0.796246	0.0562742	0.409	0.403	1
AIF1	0.931509	0.0562419	0.813	0.763	1
MT-CO1	0.383764	0.0561917	0.997	0.987	1
WBP11	0.559169	0.0560601	0.348	0.294	1
CMTM3	0.863531	0.0560157	0.159	0.103	1
CFDP1	0.654687	0.055867	0.247	0.19	1
HIST1H2AE	0.907934	0.0558383	0.124	0.069	1
MEF2C	0.652214	0.0558376	0.275	0.233	1
ZBTB16	0.924212	0.0558257	0.119	0.058	1
MYL6	0.924717	0.0557919	0.763	0.741	1
TKT	0.769645	0.0557872	0.773	0.745	1
RP11-598F7.3	0.844429	0.0557154	0.172	0.119	1
CDC42SE2	0.617005	0.0556684	0.333	0.286	1
ZNF281	0.628798	0.0555969	0.25	0.208	1
CAPRIN1	0.651253	0.0555969	0.27	0.208	1
EMP3	0.638019	0.0555806	0.475	0.419	1
C8orf59	0.595076	0.0555297	0.285	0.233	1
CACUL1	0.637768	0.0555048	0.253	0.214	1
RNF168	0.865939	0.0554557	0.152	0.103	1
AHSA2	0.80893	0.0554263	0.177	0.136	1
DDIT3	0.705521	0.0552951	0.235	0.206	1
VDAC2	0.567473	0.0552441	0.434	0.393	1
POLR2J3	0.646535	0.0552089	0.341	0.269	1
ATXN7L3B	0.590936	0.0552015	0.444	0.411	1
FNIP1	0.576476	0.055158	0.429	0.392	1
RIF1	0.761999	0.0551286	0.255	0.211	1
POLK	0.9046	0.0551009	0.144	0.096	1
ANP32E	0.843521	0.0550027	0.192	0.139	1
SH3BGRL3	0.884217	0.0549232	0.717	0.68	1
TPP2	0.834135	0.0548887	0.177	0.142	1
OS9	0.76002	0.0548279	0.212	0.155	1
RSRC2	0.926354	0.0548206	0.677	0.645	1
ZNF791	0.766866	0.054769	0.212	0.165	1
POGZ	0.704673	0.0546567	0.245	0.197	1
COPE	0.615321	0.0546037	0.306	0.251	1
FAM120AOS	0.89718	0.0546005	0.134	0.087	1
MAN2A2	0.902052	0.05458	0.124	0.076	1
ABRACL	0.779105	0.0545079	0.225	0.158	1
LYRM2	0.934133	0.0544353	0.114	0.068	1
MAFG	0.709939	0.0544346	0.215	0.17	1
KPNA2	0.752817	0.0544147	0.212	0.161	1
IRGQ	0.7176	0.0543414	0.263	0.221	1
FBXO11	0.746395	0.0543321	0.235	0.198	1
CDV3	0.628754	0.0543142	0.424	0.384	1
OTUD4	0.84538	0.0543116	0.179	0.132	1
SAT1	0.760767	0.0542935	0.49	0.447	1
HACD4	0.834293	0.0542902	0.177	0.129	1
GMFG	0.981037	0.0542597	0.73	0.689	1
HOXA10-AS	0.890123	0.0542554	0.141	0.083	1
DDX46	0.658507	0.054222	0.311	0.266	1
APEX1	0.644601	0.054154	0.508	0.445	1
RPS6	0.00792394	0.0541436	1	1	1
CTNNA1	0.8601	0.0541274	0.159	0.113	1
PSMB2	0.831122	0.0540962	0.217	0.16	1
SCRN2	0.904356	0.054081	0.157	0.1	1
WDR45B	0.865736	0.0539832	0.167	0.13	1
SLU7	0.700328	0.0538797	0.313	0.277	1
ATP5E	0.960709	0.0538789	0.717	0.696	1
FAM98B	0.827487	0.0537969	0.179	0.141	1
CD63	0.683953	0.0537687	0.53	0.475	1
LENG8	0.824073	0.0537227	0.167	0.124	1
ZNF22	0.646895	0.0536086	0.422	0.386	1
SMARCC1	0.711932	0.0535723	0.366	0.331	1
PCBP1	0.676648	0.0535012	0.457	0.437	1
MSI2	0.934242	0.0534496	0.682	0.668	1
ZBED6	0.860403	0.0533909	0.164	0.123	1
PITHD1	0.807321	0.0532228	0.22	0.182	1
STK17A	0.916444	0.0532141	0.139	0.108	1
ATF7IP2	0.599344	0.0532135	0.343	0.292	1
TROVE2	0.607406	0.0531458	0.321	0.267	1
DYNLL1	0.762679	0.0531412	0.217	0.164	1
SETBP1	0.88635	0.0530921	0.146	0.104	1
HLA-DQA1	0.694341	0.0530759	0.253	0.205	1
LAMTOR5	0.69357	0.053073	0.288	0.234	1
SIVA1	0.709712	0.0530425	0.313	0.265	1
COX6A1	0.635475	0.0530125	0.366	0.302	1
ZNF33A	0.895305	0.0529984	0.167	0.129	1
SESN1	0.859742	0.0529681	0.192	0.15	1
ARPC1B	0.680352	0.0529121	0.283	0.241	1
SNX3	0.619031	0.0528936	0.437	0.38	1
SRSF9	0.628318	0.0528902	0.386	0.32	1
EIF3M	0.688204	0.0528781	0.51	0.472	1
ZCCHC6	0.922831	0.0528442	0.129	0.08	1
TSPO	0.709669	0.0528177	0.535	0.486	1
ZNF292	0.703871	0.0527969	0.465	0.435	1
CTNNBL1	0.907425	0.0527828	0.136	0.088	1
OTUD1	0.933672	0.0526505	0.116	0.066	1
TPRKB	0.721486	0.0525674	0.227	0.175	1
RLF	0.661204	0.0525405	0.288	0.231	1
CD69	0.869843	0.0524412	0.189	0.142	1
PRKCSH	0.78134	0.0523365	0.225	0.167	1
DDX21	0.711122	0.052335	0.376	0.346	1
MYNN	0.951386	0.0522618	0.111	0.059	1
H2AFY	0.645865	0.0522511	0.76	0.758	1
PELI1	0.821995	0.0522217	0.154	0.129	1
UBE2H	0.577757	0.0521194	0.389	0.337	1
MAP4K4	0.905119	0.0521167	0.159	0.112	1
AP2M1	0.704996	0.0521149	0.321	0.295	1
USP15	0.653386	0.0521044	0.374	0.332	1
TBC1D15	0.700617	0.0520782	0.27	0.221	1
NENF	0.638491	0.0520687	0.338	0.283	1
RASA2	0.880293	0.0520651	0.164	0.125	1
ARPC2	0.923652	0.0520463	0.662	0.609	1
CHD2	0.753399	0.052041	0.22	0.192	1
CYTH1	0.85551	0.0520354	0.194	0.152	1
HNRNPH3	0.728172	0.0520131	0.384	0.341	1
GBP4	0.714422	0.0519393	0.381	0.321	1
ADNP	0.791067	0.0519045	0.194	0.165	1
ACTR3	0.904498	0.051845	0.174	0.142	1
CD81	0.628697	0.0517835	0.482	0.414	1
ZNF654	0.811233	0.0517613	0.184	0.142	1
PPP1R2	0.600272	0.0516753	0.341	0.285	1
BSDC1	0.661795	0.0516232	0.354	0.309	1
RSF1	0.720949	0.0515443	0.359	0.334	1
ATP5G3	0.762187	0.0515257	0.462	0.448	1
PCSK7	0.901676	0.051487	0.157	0.117	1
PGK1	0.634682	0.0514291	0.449	0.4	1
YWHAE	0.750067	0.0514131	0.472	0.445	1
SLC38A2	0.630238	0.0513976	0.328	0.282	1
YTHDF3	0.853355	0.0513593	0.182	0.137	1
ZBTB10	0.789902	0.0513496	0.217	0.18	1
TSEN34	0.880965	0.0513194	0.187	0.131	1
SUCO	0.847847	0.0512749	0.192	0.147	1
GABARAPL2	0.611835	0.0512595	0.326	0.284	1
KLRG1	0.964114	0.051241	0.124	0.084	1
ALKBH7	0.749109	0.0512381	0.497	0.477	1
NF1	0.912095	0.0512367	0.172	0.134	1
WAC	0.743225	0.0512154	0.429	0.394	1
MYL12B	0.742677	0.051183	0.505	0.463	1
TLE3	0.897757	0.0511135	0.179	0.128	1
B3GNT5	0.90593	0.0511128	0.159	0.113	1
YBX3	0.978374	0.0511114	0.699	0.643	1
IDI1	0.736994	0.0510807	0.28	0.22	1
ATRX	0.652286	0.0509208	0.366	0.304	1
BRWD1	0.757128	0.0508424	0.311	0.286	1
KIAA1551	0.836642	0.0507909	0.182	0.142	1
PTPRD	0.928661	0.0507266	0.141	0.095	1
IQGAP2	0.825496	0.0506605	0.52	0.454	1
RPLP1	0.00132264	0.0506364	1	1	1
TRANK1	0.95878	0.0506248	0.104	0.061	1
OCIAD1	0.745652	0.0506091	0.288	0.242	1
GATAD1	0.746682	0.0505924	0.278	0.209	1
MTF2	0.641946	0.0505459	0.444	0.391	1
CD44	0.858026	0.0504858	0.586	0.526	1
COIL	0.93208	0.0503975	0.146	0.107	1
TPI1	0.703601	0.0503949	0.434	0.385	1
SNX2	0.827128	0.0503899	0.21	0.153	1
FAM208B	0.937516	0.0503843	0.134	0.093	1
HNRNPL	0.796507	0.050383	0.24	0.193	1
CCNH	0.811527	0.050383	0.222	0.189	1
NONO	0.765941	0.0503367	0.427	0.394	1
DHX36	0.7067	0.0502874	0.338	0.273	1
DNAJC8	0.749698	0.0501932	0.28	0.232	1
NIN	0.87333	0.0501908	0.197	0.148	1
CDK5RAP3	0.950132	0.0501552	0.129	0.077	1
CIR1	0.661569	0.0501394	0.424	0.392	1
BAZ2A	0.733037	0.0501265	0.389	0.364	1
RPS10	0.821115	0.050111	0.73	0.711	1
USP47	0.84692	0.0500912	0.225	0.203	1
TMEM59	0.715485	0.0500857	0.457	0.426	1
RNF114	0.783156	0.0500106	0.28	0.233	1
NDE1	0.906651	0.0499039	0.159	0.12	1
SPG20	0.923083	0.0498539	0.152	0.11	1
SF3B6	0.728357	0.0498193	0.404	0.387	1
PNISR	0.577485	0.049792	0.806	0.795	1
EMC6	0.940332	0.0497251	0.146	0.113	1
SUMO2	0.748558	0.0497156	0.758	0.75	1
XBP1	0.785237	0.0496859	0.402	0.378	1
TXN	0.815484	0.0496793	0.535	0.507	1
RAN	0.7341	0.0496475	0.447	0.427	1
RPL18A	0.000841157	0.0496017	1	1	1
ARPC5L	0.727671	0.0495565	0.447	0.406	1
CENPC	0.772474	0.049556	0.278	0.219	1
RAB3GAP1	0.929392	0.0494657	0.159	0.106	1
CEBPZOS	0.820468	0.0494089	0.227	0.187	1
ZRANB1	0.909388	0.0493438	0.177	0.128	1
ARID1A	0.683908	0.0493039	0.313	0.271	1
RNF7	0.782733	0.0492942	0.545	0.494	1
NASP	0.716004	0.0492857	0.328	0.268	1
SELK	0.705905	0.0492683	0.293	0.255	1
NCOR1	0.830218	0.0492387	0.222	0.176	1
HSPB1	0.714041	0.0492134	0.447	0.425	1
MIS18BP1	0.737462	0.0491506	0.384	0.335	1
LUC7L3	0.824151	0.0490739	0.551	0.568	1
CASC15	0.940234	0.049053	0.149	0.109	1
KIAA0368	0.973508	0.0489979	0.104	0.067	1
SRSF7	0.781782	0.0489467	0.311	0.267	1
ANK3	0.937874	0.0489223	0.139	0.103	1
ZMIZ1	0.880966	0.0488529	0.207	0.15	1
FAM46A	0.903573	0.048831	0.162	0.121	1
MRPS16	0.926524	0.048791	0.144	0.109	1
CNOT2	0.700663	0.0487873	0.293	0.248	1
TRIM56	0.887728	0.0487808	0.247	0.204	1
ACAP2	0.850155	0.0487589	0.24	0.203	1
TMEM167B	0.889707	0.0487582	0.177	0.129	1
ANKRD13A	0.944317	0.0487496	0.134	0.089	1
ANKRD49	0.961913	0.0486462	0.116	0.067	1
ZNF280D	0.878535	0.0485302	0.182	0.149	1
ARID1B	0.804542	0.0485242	0.295	0.239	1
MBIP	0.937273	0.048467	0.152	0.097	1
REV1	0.911663	0.0484408	0.146	0.117	1
REST	0.823823	0.0484319	0.242	0.216	1
PAN3	0.840459	0.0484125	0.237	0.191	1
RABGAP1	0.890655	0.0484036	0.182	0.142	1
CDK17	0.959662	0.0482947	0.111	0.064	1
SYNGR1	0.741786	0.0480934	0.306	0.269	1
LINC00493	0.765168	0.0480635	0.341	0.297	1
SRP9	0.759475	0.047981	0.318	0.263	1
DNTTIP2	0.729221	0.0479743	0.326	0.271	1
ATP6V1F	0.694861	0.0479738	0.394	0.335	1
MYB	0.802663	0.0478659	0.237	0.175	1
FAM91A1	0.847085	0.0477469	0.202	0.167	1
FXYD6	0.951626	0.0477206	0.134	0.091	1
TGFBRAP1	0.849492	0.0477134	0.242	0.226	1
VCP	0.840768	0.0476567	0.263	0.223	1
ZBTB1	0.947663	0.0476372	0.157	0.121	1
TMX4	0.925428	0.0475732	0.162	0.12	1
KRAS	0.917227	0.0475502	0.225	0.186	1
CANX	0.813114	0.0475347	0.409	0.379	1
C14orf2	0.834811	0.0475215	0.455	0.427	1
H1F0	0.944846	0.0475084	0.146	0.108	1
AKT3	0.952094	0.0474473	0.136	0.085	1
JMY	0.855118	0.0474305	0.212	0.161	1
OSBPL9	0.924162	0.0473707	0.164	0.144	1
LETMD1	0.860246	0.0473643	0.23	0.192	1
MAFF	0.882229	0.0473054	0.184	0.142	1
WIPI2	0.916711	0.0472407	0.212	0.178	1
ZBTB20	0.926613	0.0472407	0.172	0.119	1
SUPT6H	0.844768	0.0471779	0.212	0.17	1
LSM8	0.765156	0.0471237	0.275	0.242	1
CRYGD	0.902194	0.0471129	0.207	0.158	1
HOXA5	0.957219	0.0471046	0.146	0.1	1
RNF4	0.978401	0.0471046	0.144	0.098	1
ETF1	0.751344	0.0470835	0.364	0.33	1
C7orf50	0.981649	0.0470282	0.109	0.06	1
ANKRD10	0.900872	0.0469898	0.22	0.177	1
FUNDC2	0.946546	0.0469793	0.182	0.137	1
JPX	0.96155	0.0469679	0.146	0.096	1
HIST2H2BE	0.983804	0.0469648	0.131	0.082	1
SOD1	0.850588	0.0469448	0.556	0.51	1
TCF7L2	0.859994	0.0469374	0.235	0.203	1
STK4	0.814264	0.0469369	0.389	0.358	1
RAB13	0.701629	0.0468949	0.285	0.249	1
PGLS	0.766821	0.0468845	0.399	0.359	1
EP300	0.858268	0.046871	0.21	0.19	1
RPS5	0.00496937	0.0468263	1	1	1
NUB1	0.806063	0.0468111	0.245	0.193	1
CDC42	0.630746	0.0467323	0.778	0.758	1
RAB18	0.955862	0.0467157	0.164	0.134	1
MT-ND4L	0.813641	0.0466974	0.336	0.306	1
RPL22L1	0.903405	0.0466614	0.49	0.472	1
2007-09-01	0.933175	0.046656	0.528	0.511	1
PSMA3	0.893928	0.0466159	0.232	0.18	1
ARHGAP15	0.875461	0.0466096	0.207	0.168	1
PLCB1	0.771241	0.0466008	0.288	0.241	1
RP11-37B2.1	0.912647	0.0465831	0.174	0.128	1
TFG	0.928651	0.0465562	0.222	0.179	1
SMARCE1	0.868486	0.0465516	0.288	0.251	1
RLIM	0.905956	0.0465423	0.205	0.162	1
BSPRY	0.932582	0.0465127	0.167	0.124	1
TOX4	0.776115	0.0464906	0.348	0.32	1
CCDC88C	0.978688	0.0464329	0.149	0.107	1
NUDT4	0.848926	0.046422	0.22	0.168	1
RPS7	0.00960201	0.0464061	0.995	0.997	1
THUMPD3-AS1	0.882222	0.0463626	0.212	0.175	1
ARMCX1	0.920404	0.0462544	0.172	0.132	1
GRAMD1A	0.973356	0.0462452	0.22	0.183	1
MBOAT7	0.840665	0.0462191	0.439	0.393	1
TMED8	0.987316	0.0461707	0.152	0.112	1
XRN2	0.829731	0.0461153	0.313	0.266	1
PRPF38B	0.867541	0.0460937	0.374	0.339	1
AHCYL1	0.836898	0.0460726	0.222	0.191	1
TMEM14C	0.898988	0.0460492	0.222	0.17	1
BASP1	0.846049	0.046016	0.242	0.187	1
NUDT3	0.804393	0.0459937	0.341	0.31	1
PLEKHA5	0.938301	0.0459862	0.167	0.127	1
MRPS21	0.778515	0.0459828	0.343	0.304	1
GIMAP1	0.954858	0.0459592	0.159	0.11	1
TSSC4	0.831106	0.0459472	0.24	0.192	1
UBA2	0.933949	0.0458941	0.197	0.157	1
ELK3	0.936516	0.0458941	0.192	0.154	1
LAMTOR1	0.880514	0.0458488	0.25	0.213	1
GNG5	0.750519	0.0458466	0.321	0.287	1
YAF2	0.940653	0.0458365	0.162	0.117	1
PET100	0.956322	0.0458365	0.172	0.117	1
RPS19	0.000571312	0.0458301	1	1	1
RHOG	0.752885	0.045759	0.328	0.298	1
FAM3C	0.943871	0.0457476	0.172	0.142	1
SERTAD2	0.803487	0.0457289	0.303	0.243	1
PDXDC1	0.937346	0.0456996	0.167	0.115	1
RP11-367G6.3	0.818611	0.0456235	0.225	0.182	1
RDX	0.835001	0.0456163	0.255	0.209	1
SRSF1	0.918535	0.0455565	0.192	0.144	1
GPSM3	0.856852	0.0455464	0.253	0.213	1
UQCRFS1	0.920026	0.0455448	0.553	0.497	1
IL6ST	0.894728	0.0455342	0.22	0.163	1
ATF6B	0.93913	0.0455208	0.172	0.129	1
TYW3	0.936378	0.0455024	0.159	0.114	1
SEC61B	0.890112	0.0454593	0.47	0.427	1
EDF1	0.937637	0.0454042	0.636	0.592	1
ZNF711	0.927141	0.0453854	0.182	0.156	1
FCGRT	0.787281	0.0453709	0.318	0.273	1
LDHA	0.94866	0.0453698	0.586	0.556	1
RP11-352M15.2	0.939082	0.0453062	0.164	0.119	1
ELK4	0.970063	0.045264	0.146	0.099	1
NSA2	0.930123	0.0452523	0.601	0.551	1
CFLAR	0.850961	0.0452442	0.245	0.2	1
PRDX1	0.825863	0.0451812	0.636	0.59	1
ID2	0.986646	0.0451685	0.134	0.099	1
GPATCH2L	0.843479	0.0451596	0.359	0.32	1
RPS6KA3	0.931145	0.0451596	0.245	0.221	1
DLD	0.961256	0.0451108	0.164	0.118	1
CLTC	0.955829	0.0450879	0.159	0.11	1
RNF10	0.824523	0.0450417	0.348	0.319	1
GPX4	0.883168	0.0450405	0.487	0.442	1
MYEF2	0.959901	0.044997	0.167	0.125	1
INSIG1	0.982624	0.0449818	0.136	0.09	1
GNAQ	0.810282	0.0448483	0.313	0.284	1
SAFB	0.923767	0.0447491	0.177	0.131	1
RICTOR	0.808579	0.0447459	0.404	0.341	1
SNX6	0.844337	0.0447369	0.298	0.24	1
CEP95	0.858385	0.0447369	0.283	0.24	1
VPS51	0.921559	0.0447369	0.285	0.237	1
PBXIP1	0.872518	0.044715	0.265	0.21	1
GNAI2	0.960651	0.0445847	0.508	0.466	1
FDFT1	0.828833	0.044564	0.245	0.201	1
IER2	0.828668	0.0445033	0.316	0.274	1
TCEAL4	0.842407	0.0445003	0.328	0.279	1
AHCTF1	0.96616	0.0444161	0.154	0.109	1
PPA1	0.907943	0.0443577	0.321	0.262	1
HOPX	0.986679	0.0443034	0.533	0.507	1
NDUFA6	0.922875	0.044272	0.207	0.175	1
TMEM219	0.837695	0.0442495	0.29	0.247	1
CNIH1	0.932781	0.0442107	0.179	0.152	1
RBM6	0.914407	0.0441904	0.197	0.164	1
N4BP1	0.976243	0.0441549	0.134	0.091	1
IRS2	0.991516	0.0441341	0.144	0.107	1
FAM160B1	0.921901	0.0440891	0.212	0.17	1
CCS	0.948708	0.0440424	0.179	0.14	1
FAM76B	0.949756	0.044027	0.146	0.113	1
SAMD9	0.97788	0.0439742	0.149	0.117	1
ALCAM	0.9938	0.0439567	0.134	0.091	1
CCNT1	0.923444	0.0439397	0.197	0.143	1
CD151	0.991985	0.0439007	0.101	0.058	1
SVIP	0.834791	0.0437216	0.25	0.218	1
STK11	0.99906	0.0436959	0.106	0.062	1
MRPS7	0.985873	0.0436678	0.136	0.09	1
PPM1B	0.90294	0.0436651	0.237	0.195	1
DGKA	0.994068	0.0435225	0.126	0.087	1
NUBP2	0.984831	0.0434286	0.129	0.082	1
FAM215B	0.930561	0.0433909	0.179	0.14	1
PDE4B	0.898397	0.0432881	0.343	0.295	1
AKAP9	0.7932	0.0432762	0.354	0.314	1
SYNCRIP	0.989245	0.0430867	0.24	0.213	1
PRKAR2B	0.998541	0.0430361	0.111	0.073	1
DLG1	0.992337	0.0430249	0.152	0.116	1
PPP1CA	0.984502	0.0430051	0.227	0.198	1
SBDS	0.842934	0.0429859	0.308	0.272	1
ENPP4	0.992297	0.0429853	0.124	0.076	1
CDC73	0.998592	0.0429853	0.111	0.078	1
TCEB2	0.884696	0.0429597	0.46	0.407	1
PER1	0.831637	0.0429516	0.275	0.241	1
KDM6B	0.972018	0.0429304	0.146	0.11	1
PLD3	0.987801	0.0429304	0.134	0.109	1
RBBP4	0.834458	0.0428957	0.386	0.349	1
ZC3H15	0.852692	0.0428951	0.604	0.594	1
RNF216	0.984607	0.0428849	0.119	0.084	1
SSFA2	0.977456	0.0428834	0.131	0.097	1
UVRAG	0.988315	0.0428834	0.136	0.095	1
ANAPC13	0.990341	0.042837	0.101	0.061	1
PLCG2	0.996858	0.0428289	0.242	0.222	1
ALDOA	0.969832	0.0427864	0.482	0.457	1
RNF38	0.999162	0.0427864	0.146	0.123	1
USP22	0.867402	0.0427171	0.432	0.396	1
ZMAT1	0.983482	0.0426418	0.154	0.101	1
DYNC1H1	0.899697	0.0426174	0.237	0.22	1
CFL1	0.584018	0.0426028	0.692	0.677	1
MLH3	0.994182	0.0425853	0.111	0.067	1
EIF3D	0.991038	0.042562	0.497	0.459	1
HDAC8	0.989428	0.0425322	0.101	0.056	1
TMEM160	0.957067	0.0425208	0.232	0.187	1
OARD1	0.953271	0.042469	0.207	0.163	1
PGRMC2	0.993364	0.0423914	0.126	0.082	1
RNF167	0.981755	0.0423852	0.111	0.068	1
EPM2AIP1	0.975657	0.0423758	0.189	0.155	1
SCAPER	0.995872	0.0423371	0.106	0.07	1
NDUFS8	0.960488	0.0423025	0.24	0.194	1
YES1	0.993064	0.042297	0.136	0.092	1
RNF145	0.992452	0.0422815	0.179	0.155	1
SAMD4B	0.889538	0.0422486	0.278	0.243	1
ZNF37A	0.978849	0.0422043	0.116	0.094	1
PKM	0.954603	0.0422018	0.27	0.233	1
MTMR6	0.975154	0.042186	0.192	0.145	1
ZC3H7A	0.92562	0.0421606	0.215	0.176	1
PHACTR1	0.959611	0.0420566	0.187	0.155	1
SIN3A	0.994983	0.0420029	0.187	0.15	1
UBL3	0.984047	0.0420001	0.124	0.088	1
RELA	0.975731	0.0419914	0.184	0.138	1
RP11-251M1.1	0.980958	0.0419282	0.104	0.062	1
PSME4	0.886568	0.0419169	0.301	0.286	1
PRKRA	0.993753	0.0418959	0.124	0.082	1
BACH2	0.983691	0.0418359	0.116	0.07	1
KLF6	0.809355	0.0418311	0.389	0.381	1
RNF19A	0.912836	0.0417607	0.323	0.297	1
IRF2BP2	0.79316	0.0417271	0.462	0.39	1
BEX5	0.990906	0.0416385	0.111	0.07	1
RC3H1	0.973103	0.0415024	0.157	0.115	1
SNX9	0.930074	0.0414927	0.222	0.203	1
RPL7L1	0.936358	0.0414774	0.205	0.168	1
PSMA4	0.958319	0.0413798	0.268	0.224	1
NCBP3	0.991966	0.0413568	0.152	0.117	1
TMF1	0.93906	0.0413444	0.283	0.244	1
NGFRAP1	0.920396	0.041335	0.379	0.351	1
OAZ2	0.981882	0.0413	0.21	0.174	1
TIA1	0.991528	0.0412967	0.174	0.14	1
GBP2	0.934015	0.0412824	0.235	0.187	1
CARD8	0.981161	0.0412517	0.141	0.111	1
SERINC3	0.983096	0.0412393	0.202	0.159	1
SPECC1	0.988504	0.041222	0.101	0.063	1
RPL37A	0.0171253	0.041106	0.992	0.992	1
NTHL1	0.986961	0.0410938	0.121	0.078	1
RAB8B	0.976404	0.0410893	0.157	0.124	1
USP34	0.909509	0.0410817	0.265	0.223	1
OTUD5	0.98726	0.0410637	0.141	0.114	1
AGO1	0.994307	0.0410637	0.141	0.111	1
ALKBH5	0.998193	0.0410102	0.126	0.087	1
FNTA	0.960453	0.0410102	0.164	0.137	1
SMAP2	0.900552	0.0409996	0.356	0.316	1
PHF20L1	0.971842	0.040985	0.192	0.169	1
TCEA1	0.998534	0.0409805	0.391	0.373	1
BNIP2	0.945959	0.0409695	0.381	0.363	1
LAGE3	0.971479	0.0409563	0.144	0.108	1
PPP4R2	0.942648	0.040915	0.265	0.22	1
CDK12	0.969105	0.0408952	0.278	0.25	1
TOMM20	0.726778	0.040869	0.639	0.626	1
TMEM18	0.94031	0.0408559	0.182	0.148	1
KMT5A	0.996981	0.0408373	0.152	0.116	1
ORAI2	0.986079	0.0408275	0.164	0.135	1
MAP2K7	0.980448	0.0407052	0.114	0.081	1
MCUR1	0.990341	0.0406722	0.111	0.066	1
SEC31A	0.93623	0.0406519	0.245	0.214	1
CFH	0.996727	0.0406457	0.182	0.139	1
THRAP3	0.872314	0.040603	0.318	0.27	1
MYH10	0.981567	0.0405565	0.104	0.06	1
BSG	0.963424	0.0405268	0.227	0.19	1
DGUOK	0.972448	0.0404674	0.169	0.125	1
KLF9	0.98857	0.0403961	0.124	0.089	1
HIPK2	0.995333	0.0403961	0.131	0.093	1
DMAP1	0.969807	0.040358	0.136	0.102	1
ATXN3	0.964918	0.0403573	0.152	0.118	1
ST3GAL1	0.945386	0.0403553	0.199	0.168	1
SSU72	0.946282	0.0403203	0.26	0.225	1
TMEM259	0.988868	0.0402843	0.189	0.144	1
TLK1	0.975635	0.0402524	0.237	0.198	1
AKR7A2	0.962349	0.0402499	0.202	0.17	1
PCBP2	0.588194	0.04023	0.682	0.682	1
RALBP1	0.907264	0.040224	0.285	0.245	1
SKI	0.954634	0.0402132	0.182	0.14	1
PSMC5	0.966401	0.0401902	0.293	0.24	1
TMEM14B	0.970695	0.0401832	0.23	0.194	1
AP1G1	0.989074	0.0401726	0.154	0.12	1
CTNND1	0.988607	0.0401697	0.131	0.102	1
TP53INP1	0.942932	0.0401545	0.366	0.344	1
UBAP2L	0.982094	0.0401292	0.126	0.086	1
TGIF2	0.968553	0.0401007	0.162	0.128	1
UTY	0.985196	0.0400551	0.265	0.227	1
SENP6	0.981882	0.0400504	0.24	0.202	1
COA1	0.98365	0.0400185	0.149	0.104	1
SPOPL	0.993861	0.0400185	0.136	0.104	1
PSMD7	0.995905	0.0400169	0.402	0.371	1
TIMM9	0.985302	0.039995	0.187	0.141	1
TMEM65	0.984618	0.0399823	0.136	0.105	1
PSMB1	0.865242	0.0399796	0.556	0.543	1
EAF2	0.946629	0.0399735	0.217	0.179	1
RANBP1	0.975408	0.0399735	0.215	0.176	1
JARID2	0.931282	0.039918	0.321	0.272	1
TPP1	0.949408	0.0398999	0.197	0.166	1
VAMP5	0.967567	0.0398177	0.361	0.33	1
HERC1	0.976577	0.0397879	0.23	0.212	1
ATF2	0.977027	0.0397852	0.121	0.088	1
VAPA	0.828441	0.0397817	0.588	0.539	1
RBM23	0.988787	0.0397817	0.194	0.146	1
USP16	0.954967	0.0397366	0.23	0.182	1
UBE2I	0.989086	0.039676	0.27	0.251	1
COMMD6	0.796305	0.0396448	0.634	0.573	1
ITGAE	0.995172	0.0396236	0.169	0.125	1
CEP350	0.9825	0.0396106	0.237	0.184	1
SPCS3	0.996176	0.0395528	0.215	0.178	1
PTP4A1	0.964415	0.0395237	0.169	0.137	1
GNB1	0.984668	0.0395011	0.298	0.265	1
TOR1AIP2	0.983456	0.0394586	0.232	0.186	1
IGF1R	0.98952	0.0394586	0.21	0.189	1
C12orf65	0.986974	0.039425	0.141	0.107	1
ARID2	0.966357	0.0393971	0.207	0.189	1
COMMD1	0.967738	0.0393888	0.106	0.074	1
C12orf76	0.975578	0.0393734	0.129	0.099	1
SNRNP200	0.982099	0.0393702	0.26	0.223	1
LEMD3	0.992177	0.0393399	0.139	0.104	1
STAG1	0.978616	0.0392528	0.136	0.091	1
NDUFA4	0.743319	0.0391715	0.621	0.586	1
ADH5	0.998778	0.0391667	0.184	0.148	1
MCTP2	0.998109	0.0391574	0.202	0.163	1
RBM22	0.964413	0.0391521	0.265	0.233	1
PPP6R2	0.971649	0.0391306	0.111	0.084	1
PCNP	0.949662	0.0391167	0.288	0.26	1
EGFL7	0.981562	0.0390608	0.447	0.414	1
LONP2	0.998087	0.0390507	0.184	0.137	1
H1FX	0.288102	0.0389716	0.588	0.572	1
LAMP2	0.94307	0.038946	0.26	0.211	1
TMPO	0.952255	0.0388993	0.189	0.151	1
ATP8B4	0.998998	0.0388725	0.169	0.14	1
MTHFD2L	0.96336	0.0388625	0.265	0.218	1
RP11-894P9.1	0.970918	0.0387855	0.121	0.087	1
BAG5	0.997863	0.0387541	0.169	0.131	1
RTCB	0.999122	0.0387252	0.189	0.16	1
ARHGAP4	0.973463	0.0387238	0.152	0.114	1
STX16	0.999107	0.0387001	0.265	0.223	1
KIAA1109	0.971749	0.0386638	0.154	0.122	1
ZNF350	0.963057	0.0386594	0.116	0.079	1
STUB1	0.98833	0.0386396	0.217	0.177	1
PPP6R3	0.970584	0.038637	0.194	0.151	1
TM2D3	0.976244	0.0385937	0.101	0.062	1
NAP1L4	0.954509	0.0385722	0.278	0.262	1
RABAC1	0.991656	0.0385507	0.422	0.387	1
AHR	0.979423	0.038537	0.131	0.095	1
IK	0.980536	0.038522	0.29	0.272	1
NLRP1	0.980322	0.0385129	0.162	0.122	1
DUSP1	0.910405	0.038478	0.303	0.282	1
PPP2R1A	0.971979	0.0384551	0.169	0.131	1
CLIP1	0.998418	0.0384341	0.197	0.154	1
2011-09-01	0.991926	0.03841	0.26	0.233	1
PHACTR2	0.961641	0.0383899	0.146	0.113	1
C4orf3	0.994553	0.0383606	0.215	0.193	1
SNRPF	0.979275	0.0383353	0.28	0.253	1
FKBP3	0.974328	0.0382981	0.207	0.172	1
SKIL	0.983651	0.038294	0.141	0.101	1
ESCO1	0.973127	0.0382827	0.116	0.081	1
OPA1	0.984079	0.0382337	0.192	0.163	1
RAB5C	0.942902	0.0381932	0.212	0.188	1
PSMC2	0.949305	0.0381813	0.159	0.125	1
NDUFB9	0.984594	0.038095	0.273	0.248	1
STX10	0.946642	0.0380673	0.129	0.091	1
USP14	0.988269	0.0380358	0.199	0.161	1
CASP4	0.985454	0.0380008	0.283	0.263	1
KIAA0907	0.983126	0.0379931	0.182	0.149	1
UXT	0.84024	0.0379875	0.581	0.533	1
APLP2	0.948256	0.0379852	0.27	0.231	1
RAP1B	0.989175	0.0379766	0.23	0.193	1
MTURN	0.987469	0.0379617	0.285	0.236	1
NDUFA1	0.940036	0.0379034	0.247	0.216	1
WDR43	0.965715	0.0379034	0.245	0.205	1
CTBP1	0.961165	0.037882	0.124	0.092	1
CEP70	0.974417	0.0378761	0.159	0.118	1
CYLD	0.911729	0.0378603	0.386	0.385	1
ACAP1	0.983836	0.0377989	0.323	0.29	1
KCNQ1OT1	0.939158	0.0377426	0.167	0.141	1
ZNF766	0.924572	0.0377226	0.139	0.113	1
CLDND1	0.956619	0.0376976	0.129	0.095	1
FAM204A	0.983841	0.0376961	0.172	0.145	1
CUL4A	0.96165	0.0376713	0.136	0.098	1
ATXN2L	0.960664	0.037646	0.174	0.131	1
HTR1F	0.946204	0.0375999	0.217	0.187	1
KCTD20	0.953811	0.0375959	0.182	0.135	1
YPEL5	0.885742	0.0375861	0.505	0.468	1
SNAP23	0.95945	0.0375396	0.129	0.093	1
MTL5	0.962502	0.0375357	0.101	0.065	1
ARPP19	0.9583	0.0375225	0.316	0.294	1
SNRNP70	0.987004	0.0375073	0.237	0.205	1
RAB6A	0.970798	0.0374936	0.152	0.13	1
DCTN6	0.948476	0.0374384	0.152	0.112	1
MON2	0.956382	0.0374316	0.111	0.082	1
GNB4	0.958783	0.0374233	0.396	0.359	1
SNU13	0.903782	0.0374136	0.528	0.463	1
UBE2E3	0.992691	0.0374023	0.306	0.245	1
ZFAND6	0.975995	0.0373581	0.21	0.171	1
IDH3B	0.995038	0.0373496	0.202	0.15	1
EIF5A	0.905757	0.0372807	0.424	0.409	1
TCP11L2	0.972003	0.037271	0.106	0.078	1
GATA2-AS1	0.962462	0.0372695	0.169	0.137	1
TNRC18	0.973489	0.0372695	0.174	0.131	1
MARCKSL1	0.946991	0.0372462	0.164	0.142	1
ATP11C	0.965803	0.0372462	0.124	0.081	1
AKT2	0.956463	0.0372231	0.192	0.142	1
CNTLN	0.965867	0.0372217	0.126	0.089	1
TMEM165	0.959636	0.0372126	0.205	0.18	1
YARS	0.940445	0.0371973	0.121	0.091	1
DNAJC7	0.998751	0.0371929	0.414	0.371	1
EIF4EBP2	0.965693	0.0371732	0.139	0.097	1
POM121	0.939534	0.0371684	0.207	0.179	1
TSC22D1	0.890282	0.0371519	0.265	0.224	1
VPS36	0.996778	0.0371325	0.189	0.162	1
NDUFA5	0.928021	0.0371104	0.189	0.157	1
PLAGL2	0.948817	0.0371097	0.111	0.079	1
BTG2	0.943057	0.0370762	0.237	0.217	1
CUL3	0.92929	0.0370449	0.199	0.174	1
SELT	0.980269	0.0369913	0.134	0.101	1
ZNF644	0.977243	0.0369175	0.255	0.213	1
TPR	0.950956	0.0369109	0.414	0.367	1
SUZ12	0.898922	0.0368971	0.28	0.239	1
ATP2C1	0.958182	0.036878	0.212	0.18	1
PDE3B	0.943404	0.036878	0.121	0.087	1
ARHGEF1	0.964925	0.036878	0.126	0.088	1
MAP3K2	0.973878	0.0367935	0.202	0.164	1
PTPN1	0.985996	0.0366971	0.242	0.209	1
DDX50	0.964606	0.0366951	0.116	0.089	1
HIST1H1E	0.985082	0.0366859	0.174	0.149	1
SAMSN1	0.9774	0.0366521	0.222	0.192	1
NCOA7	0.958918	0.0366463	0.268	0.245	1
CH17-373J23.1	0.950692	0.0366214	0.101	0.067	1
MLLT6	0.979475	0.0365455	0.157	0.12	1
VDAC1	0.934328	0.0365358	0.184	0.149	1
TAF1	0.953796	0.0365344	0.119	0.088	1
POU2F2	0.949241	0.036492	0.124	0.092	1
RHOH	0.954704	0.0364886	0.232	0.197	1
GOLPH3	0.974597	0.0364573	0.278	0.251	1
MT-CO3	0.0450266	0.0364436	0.992	0.99	1
HOXB3	0.96574	0.0364147	0.101	0.076	1
ZFP91	0.937549	0.0364095	0.149	0.113	1
C16orf13	0.973036	0.0364095	0.273	0.239	1
ZNF83	0.956474	0.0363693	0.167	0.126	1
TCEAL3	0.948969	0.0363494	0.167	0.121	1
CHD6	0.932826	0.0363467	0.192	0.163	1
ERP44	0.954286	0.0362916	0.136	0.107	1
CHD8	0.910396	0.036252	0.139	0.108	1
TLE4	0.937488	0.0362385	0.293	0.267	1
HMGXB4	0.963752	0.0362338	0.182	0.143	1
SLC2A3	0.956538	0.0362108	0.109	0.081	1
ANKRD13D	0.937977	0.0361966	0.187	0.157	1
RNF181	0.89114	0.0361813	0.22	0.198	1
MAPKAPK5-AS1	0.964343	0.0361372	0.182	0.137	1
UHRF1BP1	0.928078	0.036087	0.109	0.076	1
ZFHX3	0.947949	0.036075	0.157	0.113	1
TMEM173	0.904643	0.0360638	0.194	0.159	1
AC090498.1	0.949461	0.0360536	0.222	0.193	1
SNRPA1	0.991015	0.0360459	0.187	0.157	1
CAND1	0.914695	0.0359687	0.237	0.212	1
YBX1	0.348944	0.0359506	0.768	0.768	1
GINM1	0.935402	0.0359471	0.182	0.143	1
PITPNB	0.943141	0.0358987	0.164	0.118	1
UBE2M	0.984304	0.0358415	0.23	0.206	1
KBTBD2	0.954854	0.0357934	0.126	0.102	1
2002-09-01	0.939287	0.0357233	0.338	0.326	1
LPP	0.993257	0.035697	0.22	0.192	1
LRCH1	0.97206	0.0356891	0.164	0.121	1
PCF11	0.875762	0.0355824	0.207	0.185	1
COX7A2	0.852766	0.0355611	0.444	0.446	1
EIF3I	0.931826	0.0355592	0.414	0.394	1
CNTRL	0.891197	0.0355519	0.22	0.195	1
GNB5	0.959732	0.0355382	0.106	0.077	1
ATP5L	0.481158	0.0355036	0.745	0.705	1
THOC1	0.924441	0.0355	0.159	0.125	1
MED13L	0.914857	0.0353795	0.275	0.258	1
WRNIP1	0.944374	0.0353408	0.131	0.088	1
ETFA	0.944765	0.0353408	0.119	0.09	1
MAN1A1	0.931374	0.0353208	0.237	0.215	1
NSFL1C	0.939481	0.0352316	0.152	0.12	1
CXCR4	0.964403	0.0352278	0.361	0.338	1
DHX15	0.937568	0.0352166	0.157	0.119	1
PRPF38A	0.921672	0.0351576	0.174	0.132	1
DDOST	0.89608	0.0351543	0.217	0.188	1
FBXW11	0.938533	0.0351289	0.179	0.149	1
WTAP	0.902054	0.035052	0.364	0.322	1
CNST	0.969178	0.0350344	0.258	0.22	1
TRIM73	0.950101	0.0350152	0.162	0.127	1
BCAP29	0.947942	0.0350116	0.119	0.082	1
PNPLA8	0.922129	0.0350013	0.167	0.135	1
KLHL6	0.919142	0.0349258	0.139	0.108	1
CTSS	0.879514	0.0348871	0.265	0.257	1
SLCO3A1	0.964622	0.0348711	0.159	0.126	1
YWHAQ	0.898493	0.0348684	0.396	0.376	1
UBL5	0.95233	0.0348182	0.321	0.282	1
CDC42SE1	0.92383	0.034791	0.136	0.098	1
GCHFR	0.942971	0.0347797	0.194	0.154	1
AP2B1	0.976354	0.0347422	0.192	0.164	1
SYT1	0.938206	0.0347198	0.101	0.066	1
NSUN5	0.947034	0.0347198	0.104	0.067	1
NDUFB5	0.935043	0.034711	0.255	0.222	1
PPP2R5A	0.956204	0.0347063	0.101	0.07	1
RB1CC1	0.681923	0.0346995	0.404	0.424	1
DPH5	0.923926	0.0346795	0.109	0.08	1
GID8	0.944184	0.0346533	0.126	0.087	1
IFRD1	0.948392	0.0346533	0.124	0.086	1
DCAF5	0.925974	0.0346403	0.121	0.093	1
ARMCX6	0.916762	0.0346374	0.184	0.149	1
DSTYK	0.949955	0.0346021	0.129	0.104	1
SETX	0.895268	0.0345548	0.182	0.161	1
CD79B	0.93879	0.0345377	0.101	0.07	1
MRPL3	0.95247	0.0345377	0.104	0.07	1
MATR3.1	0.934462	0.0345051	0.154	0.135	1
PLCB4	0.91809	0.0344876	0.116	0.087	1
CALR	0.976328	0.0344787	0.386	0.35	1
BID	0.936969	0.0344512	0.136	0.102	1
DHX40	0.964913	0.0344477	0.174	0.156	1
ZBTB44	0.928808	0.0344365	0.192	0.158	1
CAMLG	0.688258	0.0344356	0.551	0.511	1
RPAP2	0.91598	0.0344157	0.119	0.107	1
HAX1	0.887252	0.0343926	0.152	0.12	1
BRD1	0.897376	0.0343812	0.144	0.125	1
MTCH1	0.916111	0.0343606	0.225	0.185	1
TMEM258	0.913418	0.0343545	0.323	0.298	1
HSPH1	0.949401	0.0343212	0.114	0.083	1
EIF4EBP1	0.92612	0.0342535	0.129	0.11	1
AHCY	0.927517	0.0342535	0.141	0.111	1
JAGN1	0.934332	0.034221	0.157	0.122	1
ASPH	0.941992	0.034221	0.154	0.122	1
CCNK	0.937484	0.0342104	0.157	0.125	1
BRD9	0.930519	0.034165	0.111	0.076	1
BAG4	0.938448	0.034165	0.111	0.08	1
VBP1	0.94058	0.0341541	0.116	0.084	1
ENSA	0.856001	0.0341433	0.331	0.313	1
VPS13C	0.985907	0.0341246	0.25	0.212	1
RBPJ	0.922478	0.0340989	0.187	0.161	1
STRBP	0.906551	0.0340893	0.197	0.172	1
P2RX1	0.917422	0.0340804	0.144	0.114	1
MRPS15	0.88694	0.0340798	0.205	0.179	1
GIMAP2	0.916757	0.0340502	0.154	0.127	1
TTC19	0.867268	0.034024	0.23	0.205	1
ENDOV	0.946637	0.0340067	0.104	0.07	1
SPATS2	0.928961	0.0339863	0.111	0.082	1
GRB2	0.884043	0.0339368	0.202	0.169	1
SOS2	0.94168	0.0339176	0.131	0.111	1
COX8A	0.957874	0.0339119	0.283	0.247	1
TPM1	0.919621	0.0338987	0.139	0.12	1
TMSB4X	0.0755213	0.0338391	0.955	0.938	1
TIMM17A	0.920429	0.0338177	0.104	0.079	1
PCIF1	0.901044	0.0338091	0.199	0.158	1
FAM177A1	0.931119	0.0338084	0.116	0.084	1
ZFC3H1	0.924925	0.0338005	0.189	0.16	1
TUBB4B	0.94948	0.0337718	0.134	0.098	1
LUC7L2	0.915995	0.0337629	0.129	0.104	1
TTF1	0.857698	0.0337629	0.255	0.24	1
ZNRF1	0.902716	0.0337266	0.225	0.195	1
EIF4G3	0.91483	0.0337194	0.146	0.125	1
ABHD14B	0.9801	0.0337187	0.237	0.202	1
GATA2	0.915916	0.0337025	0.167	0.13	1
MDFIC	0.933492	0.0336571	0.106	0.07	1
SP100	0.925548	0.0336535	0.189	0.154	1
GTPBP1	0.929371	0.0336484	0.106	0.078	1
MAP2K2	0.858633	0.0336277	0.348	0.318	1
GTF2F1	0.964759	0.0336069	0.205	0.184	1
PPP4R1	0.923765	0.0336062	0.129	0.101	1
AK2	0.917318	0.033598	0.144	0.104	1
CSRNP1	0.895124	0.0335501	0.159	0.128	1
CEP68	0.941494	0.033512	0.174	0.146	1
SSBP1	0.896653	0.033508	0.318	0.307	1
TMEM208	0.93163	0.0334863	0.109	0.07	1
NAF1	0.934786	0.0334784	0.109	0.075	1
MDH1	0.917972	0.0334249	0.136	0.104	1
DDX39B	0.955184	0.0334069	0.217	0.196	1
JAK3	0.985568	0.0334069	0.242	0.205	1
ADA	0.913869	0.0334029	0.141	0.114	1
JUNB	0.933977	0.0333958	0.149	0.117	1
SMDT1	0.832223	0.0333293	0.356	0.335	1
GOLGA8A	0.938691	0.0333006	0.114	0.075	1
SLC17A5	0.938861	0.0332935	0.114	0.08	1
BRK1	0.840207	0.0332881	0.442	0.417	1
LARP1B	0.926024	0.0332865	0.119	0.085	1
MMRN1	0.969153	0.0332762	0.225	0.19	1
PBX2	0.911671	0.0332728	0.129	0.096	1
HIPK3	0.911741	0.0332593	0.139	0.099	1
FNDC3A	0.91166	0.0332394	0.154	0.116	1
NDUFB10	0.852941	0.0332195	0.348	0.327	1
TRMT10C	0.880738	0.0332138	0.164	0.135	1
HHEX	0.931173	0.033189	0.369	0.328	1
ESD	0.795613	0.0331447	0.449	0.43	1
ZNF276	0.943466	0.0331235	0.104	0.078	1
PML	0.897275	0.0330752	0.144	0.116	1
UBR4	0.916727	0.0330637	0.149	0.12	1
MAP1LC3B	0.898801	0.0329984	0.313	0.28	1
MMADHC	0.919797	0.032978	0.222	0.186	1
ATXN7	0.863408	0.0329632	0.199	0.182	1
HSF1	0.928521	0.0329365	0.124	0.093	1
GABARAPL1	0.932466	0.0329365	0.119	0.093	1
STX3	0.900405	0.0329259	0.124	0.1	1
TIMM10	0.906876	0.0329259	0.129	0.099	1
CHRM3	0.909665	0.0329104	0.144	0.106	1
C14orf166	0.695061	0.0328979	0.571	0.517	1
SEC63	0.869283	0.0328853	0.295	0.256	1
IQGAP1	0.935997	0.0328726	0.29	0.261	1
UHMK1	0.895578	0.032852	0.192	0.159	1
WDR26	0.901087	0.032852	0.189	0.152	1
YWHAG	0.835339	0.032848	0.313	0.286	1
NIPSNAP3A	0.939747	0.0327813	0.104	0.077	1
C3orf38	0.930252	0.0327719	0.114	0.085	1
B4GALT1	0.928695	0.0327673	0.124	0.089	1
SNX17	0.928212	0.0327627	0.119	0.093	1
C1GALT1	0.937154	0.0327627	0.124	0.09	1
EPC1	0.837245	0.0327593	0.374	0.351	1
MAPK14	0.862564	0.032755	0.263	0.241	1
NSRP1	0.933542	0.0327492	0.134	0.101	1
FBRS	0.908509	0.0327232	0.169	0.126	1
PRKD3	0.89528	0.032719	0.159	0.131	1
LINC01420	0.930144	0.0326867	0.348	0.308	1
ATP6AP2	0.908922	0.032628	0.245	0.225	1
HDAC5	0.933743	0.0326051	0.114	0.079	1
COMMD7	0.860936	0.0326012	0.298	0.256	1
SBF2	0.93234	0.0325785	0.136	0.108	1
IGF2BP2	0.782978	0.032564	0.447	0.412	1
DDX42	0.852656	0.0325466	0.162	0.144	1
TRAM1	0.886057	0.0325107	0.217	0.186	1
TRIM24	0.931408	0.0325076	0.22	0.182	1
CAPZA2	0.885193	0.0324985	0.23	0.207	1
ARHGEF2	0.946071	0.0324985	0.232	0.193	1
SPN	0.84327	0.0324671	0.399	0.365	1
RGPD5	0.917557	0.0324267	0.114	0.082	1
MAPK6	0.930173	0.0324267	0.111	0.084	1
UBR2	0.916577	0.0324206	0.131	0.093	1
DPM3	0.888021	0.0324115	0.141	0.106	1
AC013461.1	0.952632	0.0323971	0.146	0.123	1
FLI1	0.883018	0.0323942	0.162	0.133	1
IP6K1	0.891373	0.0323377	0.245	0.216	1
YOD1	0.920848	0.032253	0.121	0.086	1
KIAA1147	0.929724	0.0322246	0.177	0.137	1
PACS1	0.894001	0.0322225	0.179	0.148	1
NDUFB2	0.861593	0.0322184	0.177	0.16	1
ADGRG1	0.882903	0.0322105	0.202	0.168	1
PLEKHO1	0.878728	0.0321865	0.237	0.214	1
FAM101B	0.901654	0.0321813	0.24	0.214	1
CLNS1A	0.933485	0.032138	0.374	0.315	1
TRA2A	0.850489	0.0321258	0.361	0.335	1
WDFY1	0.920995	0.0320847	0.111	0.076	1
TPT1-AS1	0.911054	0.0320831	0.109	0.08	1
EIF2D	0.911976	0.0320831	0.116	0.083	1
B3GNT2	0.897653	0.0320755	0.126	0.099	1
GOSR1	0.913749	0.0320711	0.146	0.116	1
PCNX	0.910768	0.0320696	0.144	0.114	1
DHRS7	0.874012	0.0320668	0.146	0.128	1
ZBTB7A	0.892142	0.0320668	0.152	0.126	1
KRT10	0.880543	0.0320639	0.172	0.139	1
USP12	0.90939	0.0320558	0.187	0.155	1
ABCE1	0.872679	0.0320493	0.207	0.176	1
COPS6	0.791421	0.0320383	0.253	0.218	1
CEP57	0.891197	0.0320302	0.268	0.236	1
NIPSNAP1	0.912364	0.0319094	0.109	0.081	1
LRP10	0.922858	0.0319087	0.101	0.085	1
FIP1L1	0.929476	0.0319049	0.139	0.101	1
PROM1	0.805759	0.0318871	0.232	0.218	1
AKIRIN1	0.867559	0.0318865	0.253	0.214	1
CALCOCO2	0.776765	0.0317366	0.439	0.397	1
2007-03-01	0.858299	0.0317366	0.258	0.236	1
RAB3GAP2	0.913694	0.0317366	0.136	0.106	1
VMP1	0.891314	0.0317366	0.154	0.127	1
GAPVD1	0.888142	0.0317366	0.129	0.107	1
MTRNR2L12	0.927769	0.0315818	0.21	0.189	1
MKRN1	0.922327	0.0315697	0.146	0.114	1
MAST4	0.923708	0.031566	0.131	0.094	1
DIAPH2	0.893636	0.0315637	0.111	0.082	1
TP53BP2	0.912165	0.0315621	0.111	0.075	1
BCL11A	0.792078	0.0314852	0.379	0.362	1
SLC25A6	0.321477	0.0314338	0.722	0.717	1
TIAL1	0.872157	0.0314201	0.197	0.164	1
KIAA0430	0.920285	0.0314065	0.157	0.123	1
TARS	0.883793	0.031405	0.144	0.121	1
RNF11	0.89893	0.031405	0.152	0.125	1
ZSCAN16-AS1	0.904447	0.0313962	0.134	0.099	1
DIP2A	0.916086	0.0313901	0.101	0.082	1
PIK3IP1	0.897906	0.0312723	0.217	0.186	1
SAT2	0.884847	0.0312667	0.22	0.177	1
PLAGL1	0.878193	0.0312647	0.199	0.17	1
MCFD2	0.865278	0.0312549	0.179	0.153	1
MRPL51	0.883943	0.0312549	0.177	0.154	1
LYRM1	0.883973	0.0312446	0.154	0.132	1
HEMGN	0.914402	0.0312181	0.114	0.082	1
FAM208A	0.922968	0.0312158	0.109	0.076	1
ATP5O	0.70353	0.0311785	0.513	0.467	1
AHNAK	0.934191	0.031169	0.253	0.242	1
LSM14A	0.857165	0.0311404	0.247	0.221	1
UBE3A	0.856068	0.0311262	0.232	0.19	1
DYRK1A	0.878619	0.0310904	0.177	0.147	1
TRIM13	0.883391	0.0310876	0.177	0.144	1
SF3A3	0.881911	0.0310765	0.159	0.125	1
PPM1A	0.910347	0.0310736	0.154	0.123	1
MYO1G	0.900907	0.031053	0.129	0.093	1
FMR1	0.904904	0.0310438	0.109	0.081	1
AP3D1	0.919074	0.0310438	0.101	0.082	1
SATB1	0.86609	0.0309722	0.215	0.198	1
ETFB	0.837314	0.0309599	0.21	0.186	1
SDCBP	0.828824	0.0309471	0.192	0.174	1
GFOD1	0.888139	0.0309406	0.192	0.164	1
EIF3A	0.618948	0.0309272	0.429	0.407	1
2009-09-01	0.876865	0.0309237	0.164	0.138	1
CAMTA1	0.872341	0.0309062	0.157	0.122	1
PICALM	0.921622	0.0308765	0.119	0.088	1
CLEC9A	0.916375	0.0308687	0.111	0.078	1
CD302	0.92277	0.0308568	0.101	0.068	1
CUTA	0.726979	0.0308157	0.49	0.449	1
CNOT7	0.852479	0.0308139	0.225	0.193	1
ZNF639	0.849929	0.0307989	0.215	0.183	1
XAF1	0.889239	0.0307381	0.144	0.12	1
C2orf69	0.891527	0.0307293	0.141	0.113	1
PPP2R2D	0.903165	0.0307205	0.129	0.102	1
BCL3	0.896066	0.030716	0.131	0.1	1
ILKAP	0.904714	0.0307114	0.116	0.097	1
ARMC8	0.91044	0.0307114	0.124	0.095	1
TES	0.781386	0.0306915	0.253	0.219	1
ZDHHC3	0.9198	0.0306882	0.111	0.073	1
PLEKHB2	0.871622	0.0306177	0.184	0.158	1
PDCD6	0.889929	0.0306131	0.194	0.151	1
IDH3G	0.878763	0.0306036	0.182	0.15	1
SUPT16H	0.879649	0.0306036	0.164	0.137	1
MGMT	0.887407	0.0305848	0.288	0.26	1
MRPL28	0.891471	0.0305792	0.162	0.127	1
STT3B	0.740638	0.0305698	0.371	0.327	1
UCP2	0.882009	0.0305692	0.144	0.117	1
SMIM19	0.906264	0.0305327	0.119	0.09	1
PRKX	0.916417	0.0305218	0.109	0.077	1
EIF2S2	0.867372	0.0304336	0.285	0.251	1
CCDC14	0.895576	0.0303997	0.144	0.112	1
ARHGDIB	0.247188	0.030395	0.788	0.77	1
SENP2	0.913788	0.0303515	0.109	0.082	1
CHD3	0.880298	0.0303501	0.212	0.189	1
ATAD2B	0.918741	0.0303453	0.111	0.077	1
HDAC7	0.823214	0.030316	0.192	0.173	1
CD2AP	0.877739	0.0302983	0.182	0.154	1
SNW1	0.756091	0.0302971	0.303	0.253	1
LIMS1	0.802644	0.0302908	0.409	0.391	1
LATS2	0.897576	0.030274	0.174	0.139	1
MED6	0.890373	0.0302678	0.174	0.139	1
SLC39A8	0.873221	0.0302488	0.152	0.128	1
ZNF207	0.715372	0.0302203	0.437	0.416	1
NPC2	0.754127	0.0301572	0.366	0.339	1
RAB7A	0.85614	0.030155	0.189	0.169	1
NDUFB8	0.79772	0.0301503	0.285	0.254	1
MAP7D1	0.893425	0.0301012	0.164	0.134	1
ZNF395	0.900294	0.0300657	0.139	0.116	1
ARPC3	0.601526	0.030052	0.533	0.514	1
LINC-PINT	0.894583	0.0300437	0.134	0.1	1
MYSM1	0.889201	0.0300133	0.111	0.085	1
LPGAT1	0.846468	0.0299492	0.174	0.142	1
RPN2	0.792419	0.0298921	0.197	0.189	1
SSB	0.816721	0.0298761	0.303	0.253	1
SRSF3	0.482713	0.0298751	0.649	0.621	1
USP10	0.883985	0.0298704	0.116	0.099	1
CHCHD10	0.906241	0.0298704	0.134	0.104	1
ACIN1	0.898672	0.0298538	0.116	0.092	1
NSMCE1	0.866906	0.0298233	0.184	0.162	1
DSG2	0.91502	0.0298197	0.106	0.076	1
USE1	0.86831	0.0297661	0.159	0.133	1
HIPK1	0.859345	0.0297425	0.225	0.192	1
ABHD17B	0.877571	0.0297231	0.139	0.113	1
ZNF770	0.882367	0.0297231	0.139	0.112	1
CDYL	0.906036	0.0296782	0.116	0.088	1
BZW2	0.783112	0.0296527	0.359	0.332	1
APOA1BP	0.915714	0.0296503	0.104	0.078	1
TMEM205	0.856182	0.0296423	0.184	0.154	1
KPNA6	0.830517	0.0295677	0.205	0.184	1
PSMC6	0.799771	0.0295589	0.207	0.18	1
DDAH2	0.838986	0.0295412	0.538	0.457	1
EXOC6	0.895781	0.0295019	0.124	0.088	1
RSRC1	0.901442	0.0294818	0.114	0.082	1
NBL1	0.908324	0.0294716	0.101	0.075	1
PDCD2	0.868873	0.0294575	0.177	0.143	1
VEZF1	0.87541	0.0294453	0.217	0.194	1
MRPL57	0.758144	0.0294344	0.303	0.261	1
C11orf74	0.839553	0.0294282	0.164	0.134	1
BLOC1S6	0.789163	0.0294269	0.205	0.192	1
OST4	0.73925	0.029423	0.429	0.408	1
SCFD1	0.890137	0.0293982	0.144	0.117	1
SNRPG	0.83697	0.0293893	0.207	0.181	1
RBCK1	0.802412	0.0293603	0.194	0.17	1
SDCCAG8	0.850324	0.0293306	0.177	0.151	1
POU2F1	0.897757	0.0293248	0.109	0.084	1
SPCS2	0.832189	0.0293167	0.22	0.204	1
DTWD1	0.902817	0.029303	0.111	0.076	1
ARHGDIA	0.771723	0.0292582	0.318	0.301	1
RP11-489E7.4	0.85819	0.0292368	0.141	0.116	1
SDHA	0.843937	0.0291969	0.194	0.166	1
C1orf27	0.876916	0.0291927	0.129	0.102	1
AES	0.67335	0.0291835	0.48	0.445	1
TTC3	0.630783	0.029168	0.437	0.399	1
PDIA3	0.871967	0.029147	0.285	0.252	1
TRPC4AP	0.902995	0.0291353	0.116	0.081	1
USP8	0.904851	0.0291324	0.164	0.132	1
GSPT2	0.909172	0.0291235	0.101	0.078	1
MED29	0.910396	0.0291117	0.101	0.072	1
F11R	0.916349	0.0290997	0.101	0.07	1
ADAM17	0.870827	0.0290645	0.134	0.115	1
NUMA1	0.848616	0.029055	0.192	0.171	1
IFI16	0.765344	0.0290434	0.371	0.347	1
NMI	0.877574	0.0289988	0.179	0.144	1
SMARCA5	0.865769	0.0289565	0.268	0.232	1
GCNT2	0.900558	0.0289559	0.104	0.08	1
EHMT1	0.865017	0.0289039	0.139	0.118	1
NUDC	0.839573	0.028858	0.232	0.212	1
KIAA0141	0.905802	0.028789	0.109	0.082	1
COPB1	0.865013	0.028731	0.152	0.115	1
CCDC109B	0.851568	0.0287152	0.189	0.159	1
KPNB1	0.757551	0.0287146	0.369	0.35	1
PLEKHF2	0.890384	0.0286914	0.134	0.107	1
ENOSF1	0.896881	0.0286644	0.131	0.096	1
LRRC37B	0.879527	0.0286368	0.109	0.089	1
RHOF	0.89929	0.0286368	0.121	0.087	1
NELFE	0.853403	0.0286251	0.162	0.14	1
TSNAX	0.885108	0.0286088	0.114	0.079	1
PRRC2A	0.873986	0.0285984	0.144	0.131	1
CTC-444N24.11	0.821567	0.028563	0.192	0.163	1
RTF1	0.625563	0.0285041	0.497	0.471	1
ATP6V0B	0.836976	0.0284916	0.212	0.191	1
TBXAS1	0.870498	0.0284867	0.121	0.095	1
NR1D2	0.853464	0.0284686	0.162	0.138	1
RCOR1	0.903476	0.0284576	0.116	0.085	1
EXOC4	0.911859	0.0284576	0.119	0.087	1
COX19	0.864329	0.0284406	0.144	0.129	1
DDX1	0.861032	0.0284264	0.146	0.125	1
HIST2H2AC	0.862768	0.0283977	0.199	0.161	1
PSMF1	0.842329	0.0283977	0.149	0.119	1
ILF3-AS1	0.789061	0.0283844	0.23	0.201	1
RHOBTB3	0.868995	0.0283684	0.139	0.105	1
TCAF1	0.87694	0.0283684	0.134	0.107	1
DAD1	0.785274	0.0283577	0.217	0.198	1
PPM1G	0.790278	0.0283441	0.192	0.184	1
CARS2	0.879664	0.0283084	0.121	0.096	1
GRIPAP1	0.896724	0.0283084	0.119	0.088	1
IGHM	0.718439	0.0282982	0.427	0.408	1
KIF2A	0.762097	0.0282593	0.265	0.25	1
ERGIC1	0.726116	0.0282583	0.343	0.321	1
DENND6A	0.895961	0.0282462	0.101	0.076	1
ICA1	0.84789	0.0281576	0.159	0.145	1
SNX13	0.885905	0.0281131	0.114	0.087	1
CHERP	0.88939	0.0281131	0.116	0.088	1
DNAJA2	0.796573	0.0281102	0.194	0.175	1
EIF2AK1	0.833772	0.0281102	0.177	0.166	1
APP	0.776151	0.0280533	0.273	0.266	1
TM9SF3	0.785745	0.0280094	0.247	0.218	1
RAB2A	0.701866	0.0279982	0.29	0.263	1
LMAN2	0.815755	0.0279713	0.149	0.141	1
BLOC1S2	0.887883	0.0279151	0.101	0.081	1
SPTLC2	0.862883	0.0278978	0.177	0.158	1
PDAP1	0.816936	0.0278747	0.222	0.19	1
PPP2R5E	0.823645	0.0278434	0.217	0.18	1
RSBN1	0.720359	0.0278423	0.301	0.293	1
RHEB	0.865751	0.0278386	0.131	0.104	1
HMBOX1	0.887463	0.0278213	0.124	0.097	1
C11orf1	0.798487	0.0278116	0.199	0.173	1
HIVEP1	0.880306	0.0278039	0.111	0.095	1
PSMB3	0.803615	0.0278033	0.273	0.243	1
MSRB2	0.880729	0.0277686	0.116	0.087	1
RHOQ	0.795459	0.0277131	0.177	0.146	1
LEPROTL1	0.753492	0.0276961	0.381	0.34	1
DYNLT3	0.86512	0.0276424	0.131	0.1	1
ATP5C1	0.65309	0.0276221	0.472	0.436	1
NFU1	0.896391	0.0276057	0.121	0.088	1
ZNF787	0.887474	0.0275684	0.106	0.081	1
SP3	0.85724	0.0275612	0.184	0.153	1
SMG1	0.793579	0.0274082	0.278	0.237	1
OSGIN2	0.88985	0.0274049	0.109	0.082	1
TOP1MT	0.880632	0.0273853	0.106	0.078	1
ZC3H13	0.847989	0.0273793	0.121	0.11	1
SPOCK2	0.898069	0.0273655	0.106	0.074	1
ITGA4	0.719585	0.0273644	0.427	0.393	1
LRPAP1	0.851273	0.0273602	0.136	0.112	1
NAPRT	0.857592	0.0273602	0.139	0.111	1
PPP4R3A	0.87662	0.0273289	0.212	0.2	1
ZFAND2A	0.864561	0.0273215	0.141	0.104	1
TMEM50A	0.854925	0.0273146	0.202	0.167	1
PTAR1	0.718407	0.0273085	0.25	0.23	1
PHF14	0.833163	0.0272963	0.189	0.167	1
LGALS8	0.842596	0.02728	0.149	0.129	1
MAP3K8	0.58114	0.0272541	0.492	0.501	1
TTC21B	0.86451	0.0272414	0.149	0.122	1
HIST1H2AC	0.760218	0.0272401	0.199	0.181	1
TUBB	0.517337	0.0272219	0.621	0.587	1
SLC35E1	0.767622	0.0272047	0.263	0.238	1
SNX5	0.809719	0.0272029	0.179	0.147	1
TRIM28	0.815619	0.027185	0.197	0.175	1
DHRS4L2	0.860971	0.0271823	0.144	0.107	1
PPDPF	0.573472	0.027143	0.5	0.464	1
PCGF5	0.877866	0.027101	0.126	0.092	1
RSBN1L	0.781105	0.0270974	0.376	0.334	1
FLOT2	0.87721	0.0270802	0.119	0.088	1
UBE2L3	0.705684	0.0270652	0.348	0.323	1
DOCK5	0.862554	0.0270592	0.114	0.084	1
CRTAP	0.874792	0.0270449	0.141	0.112	1
A1BG	0.860513	0.0270243	0.141	0.11	1
SLC39A10	0.855139	0.0270036	0.136	0.104	1
PIK3C2A	0.788828	0.0269995	0.207	0.166	1
GPATCH8	0.825317	0.0269799	0.194	0.161	1
HNRNPU-AS1	0.839912	0.0269711	0.149	0.132	1
NIPBL	0.782121	0.0269659	0.333	0.291	1
PSMD11	0.888468	0.0269617	0.129	0.097	1
NEDD8	0.737091	0.0269404	0.396	0.37	1
ZNF609	0.877208	0.0269189	0.116	0.089	1
EIF5B	0.822946	0.0269027	0.207	0.206	1
STRA13	0.871211	0.0268973	0.109	0.086	1
TMEM141	0.878139	0.0268973	0.116	0.086	1
AFG3L2	0.891497	0.0268973	0.104	0.084	1
GNA12	0.869557	0.0268883	0.149	0.113	1
FGFR1OP2	0.755066	0.0268386	0.346	0.303	1
SNRPN	0.803497	0.0268177	0.167	0.135	1
NHLRC3	0.85625	0.0268177	0.157	0.131	1
MAP3K3	0.852886	0.0267912	0.192	0.161	1
TMBIM6	0.738638	0.0267294	0.338	0.302	1
QRICH1	0.874523	0.0267136	0.101	0.082	1
TMED4	0.757671	0.0267051	0.194	0.179	1
BECN1	0.898161	0.0266909	0.101	0.08	1
GON4L	0.811743	0.0266865	0.154	0.142	1
AEBP2	0.883594	0.0266679	0.101	0.074	1
DCTN2	0.811054	0.0266612	0.255	0.221	1
CBX5	0.750325	0.0266414	0.237	0.208	1
MAPK8	0.862394	0.0266215	0.126	0.099	1
TARDBP	0.738733	0.0266215	0.237	0.213	1
RANBP9	0.834188	0.0265772	0.149	0.119	1
CSNK1A1	0.607131	0.0265603	0.452	0.446	1
TGFBR2	0.875282	0.0265525	0.106	0.084	1
RTN3	0.775896	0.0264985	0.215	0.19	1
COPS5	0.836082	0.0264682	0.157	0.133	1
WBP5	0.855222	0.026451	0.184	0.158	1
SLMAP	0.843311	0.0264455	0.149	0.127	1
METTL5	0.864108	0.026416	0.126	0.095	1
SMNDC1	0.788827	0.0264067	0.172	0.152	1
CREBZF	0.803678	0.0263915	0.199	0.176	1
ECH1	0.787602	0.0263771	0.22	0.203	1
ZFAND2B	0.873699	0.0263681	0.111	0.083	1
HSPA13	0.884782	0.0263193	0.101	0.076	1
FAHD2A	0.859628	0.0263055	0.129	0.104	1
SMAP1	0.857719	0.0262452	0.136	0.12	1
FAM8A1	0.84073	0.0262214	0.136	0.117	1
ZNF136	0.863238	0.0262214	0.146	0.117	1
LSM7	0.445872	0.02622	0.505	0.499	1
CPSF3L	0.867116	0.0262079	0.109	0.089	1
CIB1	0.840189	0.0261873	0.169	0.142	1
FAM214A	0.821864	0.0261398	0.146	0.13	1
NDUFB7	0.713139	0.026131	0.263	0.237	1
KDM1A	0.808249	0.0261082	0.172	0.152	1
SCARB2	0.866236	0.0260737	0.116	0.094	1
MAN1A2	0.817437	0.0260547	0.194	0.171	1
PSMD12	0.777603	0.0260437	0.258	0.219	1
LUC7L	0.797147	0.0260367	0.159	0.143	1
ZMYM2	0.760538	0.0259949	0.247	0.226	1
PHF6	0.851566	0.0259923	0.141	0.105	1
CLTB	0.885658	0.0259708	0.106	0.075	1
HOXB4	0.874106	0.025967	0.124	0.101	1
SIAH2	0.84567	0.0259633	0.159	0.128	1
TNRC6B	0.712882	0.0259379	0.336	0.321	1
ETNK1	0.77934	0.0259357	0.177	0.155	1
STMN3	0.853979	0.0259156	0.121	0.094	1
SLC25A28	0.870474	0.0259156	0.121	0.095	1
TUBGCP4	0.860244	0.0258896	0.111	0.091	1
S1PR4	0.817288	0.0258867	0.164	0.147	1
ATP5A1	0.618896	0.0258714	0.455	0.457	1
MED17	0.844274	0.0258626	0.136	0.116	1
EIF3B	0.792399	0.0258612	0.187	0.167	1
DYNLL2	0.773377	0.0258129	0.197	0.185	1
MAZ	0.79624	0.0257888	0.21	0.187	1
MLXIP	0.764547	0.0257244	0.273	0.233	1
PMF1	0.700873	0.0257215	0.237	0.221	1
WDR82	0.773628	0.0257185	0.217	0.192	1
USF2	0.824988	0.025712	0.177	0.146	1
SYNGR2	0.867821	0.0257047	0.111	0.088	1
RIMKLB	0.790533	0.0256904	0.197	0.159	1
SNRPD2	0.431509	0.0256896	0.601	0.586	1
POLR2A	0.855367	0.025682	0.144	0.111	1
ATIC	0.866103	0.0256775	0.104	0.084	1
OSBPL1A	0.876889	0.0256775	0.106	0.082	1
NDUFV2	0.725919	0.0256698	0.22	0.187	1
CHMP2B	0.761957	0.0256698	0.217	0.188	1
GMPS	0.828954	0.0256605	0.164	0.137	1
FEM1C	0.887524	0.0256501	0.101	0.078	1
NAPG	0.885362	0.0256225	0.106	0.075	1
LARP1	0.833065	0.0255887	0.177	0.145	1
USP1	0.819209	0.0255627	0.164	0.138	1
TOX	0.845592	0.0255549	0.146	0.113	1
TET2	0.849929	0.0255549	0.146	0.116	1
GAPT	0.878211	0.0255189	0.114	0.085	1
RBM27	0.870376	0.0254909	0.104	0.082	1
AKAP17A	0.754728	0.0254861	0.205	0.204	1
LPIN2	0.852245	0.0254733	0.121	0.102	1
MPLKIP	0.833495	0.0254669	0.164	0.155	1
NGDN	0.866421	0.0253611	0.116	0.089	1
TBL1XR1	0.689928	0.0253585	0.298	0.268	1
TMEM263	0.760339	0.0253077	0.205	0.178	1
MGST2	0.86156	0.0252904	0.129	0.107	1
U2SURP	0.739159	0.0252797	0.328	0.307	1
FAM133B	0.731371	0.0252302	0.371	0.358	1
STMN1	0.518953	0.0252257	0.508	0.527	1
ARL5B	0.803378	0.0252112	0.159	0.139	1
HUWE1	0.815439	0.0252011	0.172	0.162	1
PPP4R3B	0.805125	0.0251835	0.159	0.137	1
ZNF496	0.869178	0.0251746	0.106	0.088	1
PAPOLA	0.635559	0.025158	0.409	0.421	1
UBE2S	0.788937	0.0251554	0.157	0.135	1
KMT2D	0.876533	0.025145	0.106	0.081	1
ATP6AP1	0.84847	0.0251359	0.124	0.108	1
PUF60	0.820881	0.0251271	0.139	0.132	1
NME3	0.78377	0.0251033	0.215	0.202	1
STIM2	0.843242	0.0250773	0.124	0.097	1
FAM162A	0.847179	0.0250773	0.121	0.1	1
C15orf39	0.833	0.0250409	0.149	0.117	1
YME1L1	0.611549	0.0250403	0.316	0.292	1
TIMM10B	0.835015	0.0249821	0.141	0.108	1
ZDHHC4	0.870215	0.0249569	0.111	0.08	1
C16orf72	0.695724	0.024951	0.275	0.242	1
TXNDC12	0.812839	0.0249479	0.157	0.128	1
POLR1D	0.603047	0.0249006	0.427	0.403	1
F2R	0.842798	0.0248919	0.111	0.098	1
C1orf162	0.823627	0.0248889	0.146	0.119	1
LRRFIP2	0.82137	0.0248591	0.144	0.116	1
MORF4L2	0.803624	0.0248275	0.157	0.135	1
WAPL	0.812976	0.0248261	0.184	0.153	1
PPHLN1	0.703966	0.024819	0.29	0.267	1
RUNX3	0.848701	0.0247985	0.129	0.103	1
LONRF1	0.840844	0.0247679	0.124	0.104	1
PHC3	0.795012	0.0247679	0.169	0.144	1
USMG5	0.738926	0.0247126	0.237	0.212	1
SPG7	0.822414	0.0247087	0.149	0.134	1
OXA1L	0.686912	0.0246881	0.268	0.233	1
PHF20	0.609023	0.0246797	0.432	0.407	1
CTDSP2	0.810155	0.0246787	0.162	0.135	1
RFTN1	0.847917	0.0246765	0.134	0.111	1
PSMD2	0.851148	0.0246765	0.141	0.112	1
USF3	0.841576	0.0246455	0.131	0.108	1
SEC22C	0.84582	0.0245827	0.126	0.101	1
ACTN4	0.864643	0.0245509	0.109	0.094	1
LYSMD3	0.881252	0.0245454	0.101	0.074	1
SLC35D2	0.857732	0.0244864	0.111	0.088	1
MAPRE1	0.757564	0.0244755	0.182	0.154	1
APBB1IP	0.813226	0.0244686	0.141	0.128	1
RAD23B	0.813604	0.0244686	0.157	0.129	1
CRIM1	0.859005	0.0244613	0.136	0.106	1
NCOA3	0.843636	0.0244373	0.154	0.123	1
ATP6V0A2	0.858274	0.0244373	0.154	0.121	1
FNBP1	0.504125	0.0244318	0.437	0.429	1
CPNE3	0.712619	0.024416	0.247	0.222	1
ZFY	0.850605	0.0243968	0.119	0.094	1
SACM1L	0.859543	0.0243968	0.124	0.1	1
MAP4K5	0.811179	0.0243737	0.136	0.116	1
LINC00667	0.869628	0.024331	0.111	0.09	1
ZBTB4	0.841276	0.02432	0.154	0.129	1
DNMT3A	0.819359	0.0243091	0.124	0.104	1
LAMP1	0.84973	0.0243091	0.136	0.108	1
SSBP3	0.794873	0.0242992	0.172	0.151	1
ZNF24	0.830169	0.024288	0.139	0.128	1
TATDN1	0.761334	0.0242295	0.215	0.183	1
RBM38	0.734452	0.0241988	0.194	0.176	1
VIM	0.169521	0.024189	0.874	0.849	1
UBE2F	0.834478	0.0241764	0.119	0.093	1
TARBP1	0.774563	0.0241608	0.27	0.24	1
FGD5-AS1	0.819218	0.0241395	0.149	0.131	1
LYSMD2	0.82573	0.0241242	0.134	0.109	1
ZCCHC7	0.830233	0.0241242	0.134	0.107	1
SSNA1	0.784615	0.0241221	0.169	0.149	1
MAF1	0.809174	0.0240899	0.164	0.148	1
DCTN4	0.756398	0.0240892	0.207	0.187	1
AGO2	0.696507	0.0240581	0.197	0.178	1
ERGIC3	0.681559	0.0240061	0.333	0.311	1
MAGOH	0.73733	0.0239544	0.242	0.224	1
DRAM1	0.783754	0.0239113	0.162	0.139	1
ERP29	0.507581	0.0239089	0.513	0.491	1
MCTP1	0.844674	0.0239041	0.124	0.102	1
MBD2	0.85526	0.0239041	0.126	0.1	1
FBXL5	0.801184	0.0238908	0.139	0.12	1
HSPA9	0.728325	0.023878	0.283	0.269	1
FBXO33	0.803382	0.023878	0.152	0.137	1
EMD	0.818401	0.023878	0.159	0.14	1
SIAH1	0.798035	0.0238657	0.179	0.154	1
UTRN	0.643992	0.0238202	0.27	0.256	1
DCP1A	0.61573	0.0238193	0.386	0.35	1
MT-ND6	0.858584	0.0237986	0.109	0.088	1
RAC2	0.721963	0.023791	0.316	0.262	1
MORF4L1	0.514201	0.0237805	0.528	0.489	1
NCOA1	0.857073	0.0237629	0.109	0.081	1
LAPTM5	0.406368	0.023762	0.535	0.536	1
NAA50	0.840302	0.0237521	0.124	0.102	1
SLC44A2	0.870019	0.0236903	0.101	0.077	1
RAC1	0.459103	0.0236508	0.551	0.542	1
GRINA	0.864646	0.0236449	0.109	0.09	1
UBE2Z	0.793836	0.0236366	0.136	0.113	1
SPATS2L	0.865971	0.0236085	0.109	0.084	1
CUX1	0.628899	0.0235754	0.341	0.327	1
LMBR1L	0.789862	0.0235519	0.167	0.139	1
NDUFC2	0.763081	0.0235398	0.192	0.169	1
CRLF3	0.863106	0.0235348	0.101	0.078	1
NUMB	0.824071	0.0235286	0.121	0.099	1
SH3GLB1	0.661526	0.0235233	0.26	0.223	1
ATP6V1H	0.819794	0.0234867	0.126	0.114	1
COX6B1	0.539541	0.0234763	0.52	0.464	1
EIF4B	0.53515	0.0234432	0.49	0.473	1
TECR	0.78553	0.0234418	0.167	0.146	1
CDCA7L	0.823973	0.0233683	0.169	0.155	1
TSR3	0.872058	0.023342	0.101	0.078	1
CNOT1	0.743528	0.0233311	0.179	0.169	1
RALY	0.728193	0.0233256	0.25	0.218	1
MPHOSPH8	0.619218	0.0232862	0.323	0.309	1
ATP6V1E1	0.855401	0.0232641	0.109	0.088	1
COPS2	0.651846	0.0232557	0.348	0.319	1
SNRPD1	0.700313	0.0231954	0.321	0.295	1
SETD5	0.792331	0.0231542	0.174	0.146	1
SRPK1	0.762168	0.0231528	0.152	0.132	1
PPP1R7	0.826724	0.0231514	0.141	0.112	1
KDELR1	0.568509	0.0231488	0.465	0.449	1
TBCA	0.614659	0.0231367	0.356	0.317	1
AGO3	0.753019	0.0231219	0.189	0.18	1
CD55	0.775048	0.0231219	0.199	0.179	1
SRPRA	0.860207	0.0231114	0.111	0.087	1
NOP58	0.651528	0.0231006	0.278	0.268	1
DYNC1LI2	0.74781	0.023084	0.169	0.149	1
MED4	0.833163	0.0230813	0.167	0.14	1
PIK3CA	0.839032	0.0230756	0.119	0.102	1
CDS2	0.708993	0.0230574	0.222	0.203	1
FYTTD1	0.727786	0.0230574	0.222	0.198	1
SELL	0.471448	0.0230491	0.556	0.52	1
ZNF426	0.808741	0.0230409	0.141	0.116	1
CHIC2	0.85557	0.0230333	0.101	0.081	1
CDC37	0.705782	0.0230265	0.237	0.216	1
NOP10	0.691763	0.0229881	0.222	0.207	1
FLT3	0.807443	0.0229374	0.172	0.142	1
WDFY2	0.761192	0.0229233	0.247	0.202	1
DYNLRB1	0.675124	0.0228942	0.26	0.231	1
ABCF1	0.810778	0.0228936	0.144	0.12	1
CCT4	0.561369	0.0228816	0.437	0.413	1
[truncated: 1,413 more rows]
