# Supplementary material for: MYCT1 controls environmental sensing in human haematopoietic stem cells
Source: Nature. 2024 Jun 5;630(8016):412–20. doi: 10.1038/s41586-024-07478-x (PMC11168926; doi:10.1038/s41586-024-07478-x)
Supplement: Supplementary file 5 — Differentially expressed genes in MYCT1 KD and OE HLF+ HSCs and functional enrichment analysis from scRNA-seq. a,b, Differentially expressed genes between MYCT1 KD and control HLF+ HSCs (a) or MYCT1 OE and control HLF+ HSCs (b) using DESeq2, which tests for differential expression based on a model using the negative binomial distribution. Wald test P values and Benjamini and Hochberg-adjusted P values are shown. c-f, Functional enrichment analysis for the genes significantly (Padj < 0.05) up or downregulated in KD (c,d) or OE (e,f) compared with control performed using gProfiler (Raudvere et al. 2019), which performs g:SCS multiple testing correction method applying significance threshold of 0.05. Data include GO terms for molecular function (GO:MF), biological process (GO:BP), and cellular compartment (GO:CC), signalling pathway analysis using KEGG, Reactome (REAC) and Wikipathway (WP), regulatory motif matches (TRANSFAC, TF), and protein complexes (CORUM). g,h, Functional enrichment analysis for the dysregulated genes in MYCT1 KD (g) or MYCT1 OE (h) compared with control HSCs performed using PathfindR GO (Ulgen et al. 2019), which provides the lowest and highest Bonferroni adjusted enrichment P values of the given term over all iterations. i, Gene lists used to generate module scores of functional properties, and their source. j, Gene list and sources for the genes included in the HSC gene set. k, P values calculated using Wilcoxon rank-sum test for the different module scores in MYCT1 KD or MYCT1 OE HSCs compared with control. l, Synonyms for the gene names used as input to gProfiler or in the gene modules. [file 41586_2024_7478_MOESM5_ESM.xlsx]

## Sheet: A) DE genes MYCT1 KD vs Ctrl
Supplementary Table 3: Differentially expressed genes in MYCT1 KD and OE HLF+ HSCs and functional enrichment analysis from single cell RNAseq.
a Differentially expressed genes between MYCT1 knockdown (KD) and control HLF+ HSCs 72 hours after transduction.
Gene	p_val	avg_logFC	pct.MYCT1 KD	pct.Ctrl	p_val_adj
MT-ND3	0	0.433021	1	0.999	0
RPS29	0	0.376526	1	1	0
HIST1H4C	9.84034e-45	0.350331	0.862	0.784	2.38884e-40
MIF	2.96906e-142	0.325237	0.79	0.562	7.2077e-138
AC090498.1	5.56629e-71	0.265181	0.426	0.165	1.35127e-66
NDUFB1	2.92735e-81	0.211599	0.785	0.655	7.10642e-77
RPL37A	0	0.200305	1	1	0
RPS27	0	0.177896	1	1	0
ATP5I	6.66334e-69	0.176906	0.837	0.732	1.61759e-64
MTRNR2L8	6.86057e-29	0.174468	0.226	0.064	1.66547e-24
TUBA1A	4.89497e-36	0.146772	0.582	0.464	1.1883e-31
AVP	2.7476e-22	0.133014	0.863	0.808	6.67007e-18
ARF5	1.51178e-21	0.125853	0.296	0.172	3.67001e-17
KRTCAP2	6.18298e-19	0.10864	0.312	0.204	1.50098e-14
SNHG19	2.77404e-20	0.102094	0.369	0.288	6.73425e-16
NDUFA3	4.73523e-23	0.0996674	0.504	0.406	1.14952e-18
MTRNR2L12	5.74968e-22	0.0949919	0.552	0.48	1.39579e-17
ROMO1	5.86325e-28	0.0918241	0.694	0.617	1.42336e-23
TOMM5	7.40959e-15	0.0899376	0.286	0.197	1.79875e-10
MT-ND1	1.92118e-112	0.0822703	1	1	4.66385e-108
HSPA1A	1.60915e-13	0.0821839	0.255	0.186	3.90636e-09
CENPE	4.48437e-09	0.0821283	0.424	0.375	0.000108863
PLK1	2.56566e-16	0.0788827	0.31	0.244	6.2284e-12
HLA-C	2.41219e-25	0.0785215	0.708	0.637	5.85582e-21
CMSS1	1.04614e-17	0.077938	0.479	0.409	2.53961e-13
SLIRP	4.65614e-25	0.0759661	0.706	0.631	1.13033e-20
RPS28	9.87352e-222	0.0757925	1	1	2.3969e-217
HMGCS1	5.64454e-12	0.0700045	0.264	0.207	1.37027e-07
RPL37	5.41782e-217	0.0683548	1	1	1.31523e-212
CDC20	1.4256e-13	0.0654464	0.312	0.257	3.46078e-09
FDFT1	3.24267e-16	0.0649893	0.532	0.471	7.8719e-12
ACAT2	2.53536e-15	0.0646644	0.515	0.439	6.15485e-11
AURKB	4.26538e-14	0.0632012	0.357	0.301	1.03546e-09
MSMO1	6.57957e-10	0.063053	0.208	0.154	1.59726e-05
TAF11	1.77115e-11	0.0611181	0.326	0.272	4.29965e-07
FADS1	1.23609e-14	0.0603904	0.513	0.451	3.00072e-10
NAA38	3.07078e-23	0.0584163	0.742	0.688	7.45463e-19
FASN	1.50634e-09	0.0575592	0.254	0.187	3.65678e-05
RPL38	1.49037e-74	0.0562317	0.999	0.995	3.61803e-70
KIF20A	7.75143e-09	0.054995	0.192	0.138	0.000188174
FDPS	3.13532e-19	0.0540014	0.673	0.606	7.6113e-15
HSPH1	7.60284e-13	0.0539338	0.544	0.509	1.84567e-08
BIRC5	4.20692e-13	0.0539012	0.553	0.492	1.02127e-08
GGCT	1.52298e-15	0.0510129	0.592	0.523	3.69719e-11
KPNA2	8.02986e-10	0.0495557	0.531	0.492	1.94933e-05
BEX1	6.41236e-08	0.0495553	0.153	0.119	0.00155667
TGFB1	3.87661e-10	0.0476235	0.361	0.313	9.41086e-06
IDI1	1.76587e-10	0.0465536	0.362	0.328	4.28684e-06
TUBA1C	4.43102e-12	0.046438	0.618	0.572	1.07567e-07
GNB2	2.08364e-11	0.0464212	0.421	0.362	5.05824e-07
EIF3J	1.3796e-14	0.0461057	0.606	0.549	3.34911e-10
KIF11	4.83639e-08	0.0446588	0.441	0.385	0.00117408
FANCA	3.64255e-07	0.0433483	0.167	0.127	0.00884265
DHCR7	5.0269e-07	0.0429809	0.154	0.116	0.0122033
TUBA4A	9.10811e-09	0.0427563	0.311	0.263	0.000221108
BCL7A	9.56085e-08	0.0422186	0.25	0.208	0.00232099
CCNB1	2.81219e-08	0.0408393	0.49	0.462	0.000682687
PA2G4	5.17823e-27	0.04039	0.908	0.868	1.25707e-22
PFKL	1.57551e-08	0.0397521	0.338	0.292	0.000382472
LTC4S	1.47128e-06	0.0392932	0.139	0.099	0.0357167
MVD	2.19785e-06	0.0380615	0.125	0.09	0.0533551
CKAP5	4.61998e-07	0.0376612	0.402	0.366	0.0112155
CENPA	3.87816e-08	0.0375137	0.272	0.241	0.000941461
UBE2S	5.80934e-12	0.0369549	0.626	0.56	1.41028e-07
CENPF	1.97725e-07	0.0367322	0.748	0.714	0.00479997
CDCA3	4.32052e-07	0.035971	0.244	0.193	0.0104885
USF2	7.56088e-07	0.0357055	0.232	0.2	0.0183548
SCD	5.54619e-07	0.0354447	0.242	0.208	0.0134639
NDC1	2.6924e-06	0.0353448	0.154	0.122	0.0653608
SPC25	2.49633e-07	0.0347672	0.274	0.233	0.00606009
HSD17B7	4.80915e-06	0.0343296	0.127	0.095	0.116747
FADS2	2.27207e-06	0.0339442	0.191	0.159	0.0551568
RANGAP1	8.06501e-07	0.0339383	0.241	0.208	0.0195786
H2AFX	9.38289e-09	0.0335159	0.441	0.394	0.000227779
HMGCR	9.13842e-07	0.0329762	0.242	0.219	0.0221844
PLCG2	8.8983e-07	0.0324446	0.267	0.232	0.0216015
CDCA4	2.90726e-06	0.0322808	0.209	0.172	0.0705765
INSIG1	5.58311e-06	0.0321604	0.149	0.123	0.135536
TMEM109	3.48765e-07	0.0320915	0.302	0.268	0.00846662
SMARCA4	4.56287e-10	0.0318425	0.492	0.456	1.10768e-05
TCF15	5.88589e-06	0.0318263	0.156	0.125	0.142886
RPL36	1.33833e-135	0.0314745	1	1	3.24894e-131
MBD2	1.10906e-06	0.0309661	0.265	0.246	0.0269235
DHCR24	1.73675e-07	0.0308586	0.33	0.296	0.00421613
BRD9	3.42463e-06	0.0308346	0.216	0.189	0.0831362
OGDH	8.05152e-06	0.0306576	0.155	0.119	0.195459
LINC00116	1.58865e-06	0.0303188	0.273	0.232	0.0385662
CEP55	6.52202e-07	0.0301028	0.26	0.241	0.0158329
INCENP	2.07094e-06	0.0298369	0.223	0.195	0.0502741
MAP2K2	3.84717e-10	0.0298225	0.508	0.461	9.33939e-06
DDX1	1.1318e-09	0.0297685	0.501	0.473	2.74757e-05
AP2A1	6.97506e-06	0.0294987	0.18	0.153	0.169326
DGAT1	1.0365e-05	0.0289541	0.159	0.13	0.251622
NSDHL	1.56384e-05	0.0289329	0.118	0.091	0.379638
NUF2	2.7965e-07	0.0286849	0.304	0.277	0.00678879
DDX41	1.07736e-05	0.0285269	0.161	0.133	0.26154
SUPT5H	3.06491e-06	0.028457	0.263	0.228	0.0744037
UBA1	1.66202e-06	0.0284286	0.286	0.253	0.0403471
C15orf39	1.21057e-05	0.0280034	0.162	0.134	0.293878
SMIM4	4.94891e-06	0.0278359	0.225	0.21	0.12014
LDLR	1.18388e-05	0.0278312	0.161	0.132	0.287399
SLC43A3	6.6425e-06	0.0275471	0.211	0.189	0.161253
PPP2R1A	1.27801e-07	0.027379	0.372	0.339	0.00310249
AFG3L2	2.65707e-07	0.0270788	0.352	0.321	0.00645031
DYNC1H1	5.49093e-07	0.0269911	0.416	0.393	0.0133298
LINC00665	1.0005e-05	0.0268148	0.206	0.169	0.242881
PTBP1	4.51789e-08	0.0265288	0.386	0.373	0.00109676
SMPD4	2.5694e-05	0.0262967	0.12	0.092	0.623747
SAPCD2	2.5594e-05	0.0262479	0.116	0.088	0.621319
VPS72	1.64714e-05	0.0261502	0.167	0.144	0.399861
USP5	1.64714e-05	0.0261502	0.169	0.143	0.399861
VPS37B	2.31499e-05	0.0260268	0.128	0.111	0.561986
MTCH1	2.43765e-06	0.0259503	0.302	0.263	0.0591763
DIAPH3	3.14207e-06	0.0257524	0.272	0.237	0.076277
FOXK1	3.07275e-05	0.025628	0.107	0.088	0.745941
SCLT1	1.99618e-05	0.0255153	0.159	0.138	0.484592
PDLIM1	2.59597e-05	0.0255112	0.136	0.108	0.630198
PCYT2	3.00984e-05	0.0253663	0.125	0.096	0.730669
XPO6	9.78783e-06	0.0252256	0.224	0.197	0.237609
GPS1	8.12741e-06	0.0250434	0.237	0.212	0.197301
USP36	2.86144e-05	0.0248347	0.144	0.116	0.694643
WBP2	3.30745e-05	0.0246346	0.127	0.102	0.802917
DCAF15	4.06927e-05	0.0243245	0.103	0.084	0.987856
ODF2	1.57215e-05	0.0242179	0.208	0.175	0.381656
GUCD1	3.38351e-05	0.0240387	0.135	0.113	0.821381
MEN1	3.66928e-05	0.0240227	0.128	0.107	0.890754
TK1	1.83324e-08	0.0239334	0.491	0.448	0.000445038
ESYT1	1.00574e-05	0.023591	0.252	0.219	0.244154
KIF2C	3.53942e-06	0.0235473	0.28	0.246	0.0859229
SHOC2	2.29628e-05	0.0233751	0.194	0.172	0.557445
B3GALT6	4.26337e-05	0.0230665	0.133	0.106	1
FBXW11	3.46416e-05	0.0228262	0.168	0.139	0.84096
FKBP8	8.57136e-08	0.0225819	0.412	0.375	0.00208078
PDCD11	6.71719e-06	0.0223139	0.277	0.254	0.163067
NCAPD2	4.60915e-05	0.0222963	0.351	0.338	1
ZSCAN16-AS1	1.46083e-05	0.0222042	0.238	0.221	0.354632
POLD2	1.54878e-09	0.0221737	0.518	0.487	3.75981e-05
DNAJB1	2.7444e-05	0.0221417	0.185	0.17	0.666231
POLE3	9.57585e-09	0.0216293	0.523	0.497	0.000232463
SGOL2	3.91838e-05	0.021564	0.367	0.349	0.951225
ARHGAP30	1.89058e-05	0.0213095	0.233	0.212	0.458958
SHCBP1	2.43242e-05	0.0212316	0.21	0.196	0.590494
DBF4B	7.25797e-05	0.0211054	0.108	0.087	1
PPP5C	2.6666e-05	0.0211013	0.208	0.196	0.647344
SAC3D1	1.24768e-05	0.0210739	0.264	0.245	0.302887
PPP6R2	4.63608e-05	0.0210179	0.175	0.147	1
MMAB	9.28754e-06	0.0208616	0.277	0.259	0.225464
USP11	3.52465e-05	0.020756	0.2	0.175	0.855644
TYMS	2.70153e-20	0.0206997	0.862	0.809	6.55823e-16
TRIM28	7.31361e-11	0.0206258	0.608	0.55	1.77545e-06
PRMT1	4.4216e-14	0.0204857	0.714	0.672	1.07339e-09
CCNF	3.6153e-05	0.0203878	0.185	0.166	0.877651
KIFC1	1.7591e-05	0.0203643	0.221	0.211	0.427039
BEX2	1.19103e-05	0.0202904	0.283	0.257	0.289133
CDC25B	5.50043e-05	0.0202795	0.15	0.133	1
AP3D1	2.66657e-05	0.0202577	0.223	0.204	0.647336
PKN1	9.59266e-06	0.0202547	0.3	0.265	0.232871
ARHGAP11A	4.39551e-06	0.0201065	0.283	0.265	0.106705
ATG101	6.35106e-05	0.0199722	0.16	0.137	1
SF3B3	9.77588e-07	0.0199684	0.379	0.337	0.0237319
MYO18A	6.22144e-05	0.019845	0.16	0.133	1
GRINA	8.08012e-05	0.0197662	0.13	0.108	1
PRC1	1.78224e-05	0.0197083	0.425	0.393	0.432657
NUP93	4.87824e-05	0.0196897	0.185	0.169	1
COQ2	4.695e-05	0.0195341	0.205	0.175	1
LMNB2	2.72017e-05	0.0195199	0.229	0.212	0.660349
PKMYT1	8.27927e-05	0.0192661	0.133	0.119	1
RBM27	7.54727e-05	0.0192566	0.151	0.131	1
PELP1	1.9416e-05	0.0191426	0.27	0.242	0.471342
TCOF1	5.22115e-06	0.0191328	0.327	0.296	0.126749
REEP4	0.000104316	0.0191097	0.104	0.088	1
STK25	5.93672e-05	0.0190666	0.184	0.164	1
SCAMP4	7.83683e-05	0.018894	0.159	0.135	1
ATL2	0.000110326	0.0188769	0.107	0.086	1
FAM98B	3.18995e-05	0.018769	0.24	0.219	0.774392
PFKP	5.44451e-05	0.0187144	0.201	0.176	1
NSUN5	6.78372e-05	0.0186683	0.178	0.155	1
SMARCB1	7.30398e-07	0.018667	0.391	0.363	0.0177312
PILRB	0.000108037	0.0186594	0.113	0.095	1
PEF1	6.66098e-05	0.0185845	0.18	0.163	1
ADSL	7.36101e-07	0.0184155	0.394	0.369	0.0178696
ACO2	5.60769e-05	0.0183716	0.206	0.178	1
ANKRD26	2.60064e-05	0.0183202	0.253	0.24	0.631331
TARDBP	1.62632e-05	0.018178	0.289	0.263	0.394804
SKA3	6.69408e-05	0.0181219	0.185	0.165	1
TIMM44	4.44558e-05	0.0180745	0.227	0.208	1
NRBP1	7.32968e-05	0.018019	0.188	0.162	1
ATAD3A	9.61994e-05	0.0177988	0.158	0.138	1
ALDH16A1	0.000105625	0.0177892	0.143	0.126	1
MXD3	6.54921e-05	0.0175901	0.179	0.164	1
C1orf123	3.53304e-05	0.0175307	0.25	0.233	0.857681
OAS2	0.000130262	0.0173837	0.117	0.103	1
LRCH4	0.000151497	0.0173008	0.102	0.079	1
ELOVL1	6.67288e-05	0.0172228	0.201	0.188	1
ZNF787	7.38974e-05	0.0171301	0.201	0.182	1
UIMC1	0.000125319	0.0170869	0.134	0.118	1
ADAM15	0.000147826	0.0170479	0.114	0.093	1
FAM64A	0.000123233	0.0169738	0.133	0.117	1
CPT2	0.000133872	0.0169208	0.132	0.114	1
TRMT2A	0.000157504	0.0168936	0.104	0.086	1
HNRNPUL2	8.32892e-05	0.0166676	0.203	0.18	1
CRNKL1	0.000103578	0.01659	0.17	0.158	1
CCDC112	0.000165276	0.0165891	0.106	0.09	1
CASC3	9.13711e-05	0.0165542	0.188	0.172	1
UBC	1.75696e-13	0.0165443	0.762	0.719	4.26519e-09
DUS3L	0.000172826	0.016253	0.11	0.091	1
ZDHHC12	1.99114e-05	0.0159916	0.296	0.278	0.48337
NEK2	0.000111752	0.0159513	0.161	0.15	1
DNAAF5	0.000152376	0.0159415	0.14	0.122	1
SAE1	1.7851e-05	0.015864	0.308	0.278	0.433351
SPNS2	0.000194183	0.0158513	0.101	0.083	1
FASTK	0.000176058	0.0157017	0.125	0.108	1
NDC80	4.23555e-06	0.0156398	0.325	0.302	0.102822
DOK3	0.000189811	0.0156325	0.113	0.094	1
POC1A	0.000171738	0.0155196	0.133	0.114	1
PROSC	8.40331e-05	0.0154631	0.22	0.199	1
ALDH1A1	1.13195e-06	0.0154572	0.515	0.52	0.0274793
OSBPL9	8.18327e-05	0.015395	0.225	0.204	1
FAM195B	8.00566e-05	0.015341	0.227	0.206	1
DPP7	6.52422e-07	0.0152646	0.432	0.411	0.0158382
MT-CO3	2.79867e-116	0.0152518	1	1	6.79404e-112
NUDT15	0.000148225	0.0152378	0.155	0.148	1
C8orf33	1.64674e-05	0.0152048	0.324	0.305	0.399763
CRKL	0.000211535	0.0151504	0.106	0.091	1
GLTSCR2	1.78855e-10	0.0151384	0.616	0.581	4.34189e-06
SCN9A	0.000177617	0.0151367	0.128	0.12	1
TADA2A	0.000210837	0.0151203	0.105	0.09	1
CENPT	0.000209772	0.0150752	0.106	0.093	1
VCP	2.63849e-08	0.0149239	0.531	0.517	0.000640521
RAB5C	1.14229e-05	0.0148612	0.336	0.317	0.277301
KIF23	3.23979e-05	0.0147955	0.265	0.236	0.786492
BECN1	0.000180275	0.0146594	0.148	0.134	1
ZNF664	0.000178375	0.0146034	0.15	0.134	1
PQBP1	4.99675e-05	0.014457	0.267	0.249	1
RHOQ	0.000227187	0.0143591	0.118	0.102	1
HYOU1	0.000227187	0.0143591	0.113	0.102	1
TBC1D10B	0.000225015	0.0142882	0.121	0.107	1
CCT7	1.33433e-10	0.0142501	0.625	0.593	3.23921e-06
KIAA0907	0.000178399	0.014099	0.158	0.151	1
SUV39H2	0.000237149	0.0140336	0.115	0.108	1
DDX49	0.00010065	0.0140228	0.231	0.21	1
EIF4A3	5.00388e-06	0.0139644	0.368	0.34	0.121474
ASPM	2.01316e-05	0.0139616	0.568	0.521	0.488714
KLF13	0.000162631	0.0137459	0.184	0.17	1
TNFRSF4	0.000269302	0.0137	0.101	0.084	1
SECISBP2L	0.000246487	0.0136826	0.125	0.111	1
FYB	0.000224192	0.0136791	0.136	0.125	1
TPP2	7.74383e-05	0.0135281	0.251	0.231	1
NAT10	9.20506e-05	0.0134933	0.234	0.226	1
ENDOG	0.000101141	0.0133269	0.235	0.221	1
MRPL37	1.82356e-07	0.0131151	0.479	0.443	0.00442687
HJURP	8.80381e-05	0.0130836	0.233	0.209	1
SLC35C2	0.00026981	0.0130803	0.125	0.113	1
RABL6	4.32951e-05	0.0130683	0.296	0.278	1
PSMB9	2.30336e-06	0.0129853	0.413	0.381	0.0559163
SNAP29	0.000189752	0.0129771	0.187	0.171	1
STAB1	0.000163877	0.0129493	0.195	0.185	1
MSH3	0.000185455	0.0129042	0.192	0.172	1
SNIP1	0.000285967	0.0128639	0.118	0.111	1
BCL7B	0.000255392	0.0127736	0.144	0.132	1
SREBF2	0.000255392	0.0127736	0.149	0.129	1
TPX2	1.30215e-06	0.0127431	0.597	0.559	0.0316109
RABEPK	0.000277076	0.0126727	0.136	0.123	1
MRPL19	1.88225e-05	0.0125959	0.337	0.323	0.456935
EPN1	0.000140786	0.0125871	0.219	0.21	1
METTL10	0.000322949	0.0124764	0.112	0.099	1
CENPB	0.000266616	0.0124739	0.144	0.132	1
MYO5C	0.000292613	0.0124316	0.125	0.117	1
ALDH7A1	0.00029002	0.012382	0.132	0.121	1
GAK	0.000341581	0.0122541	0.105	0.096	1
PGAM5	0.000335692	0.0121293	0.119	0.101	1
KIF14	3.60854e-05	0.01205	0.278	0.246	0.876009
PIP4K2B	0.000329355	0.0120065	0.126	0.111	1
CPSF3L	0.000203411	0.0119666	0.194	0.182	1
BTG3	0.000325344	0.0119338	0.129	0.115	1
ATP13A2	0.000288014	0.0118426	0.151	0.139	1
USP51	0.000350061	0.0118092	0.116	0.105	1
RRBP1	4.17794e-05	0.0117973	0.403	0.392	1
FLNB	0.000349405	0.0117971	0.117	0.107	1
PSMF1	8.5429e-05	0.0117875	0.278	0.255	1
FAM168B	0.000377984	0.0117304	0.104	0.093	1
MECP2	0.000277477	0.0116924	0.162	0.148	1
FAR2	0.000274954	0.0116582	0.154	0.149	1
METTL17	0.000306926	0.0116387	0.145	0.137	1
ANXA2	0.00017475	0.0116156	0.216	0.203	1
EBP	1.33093e-07	0.0116118	0.504	0.467	0.00323097
PRMT5	0.000268048	0.0115677	0.173	0.158	1
MITD1	0.000169247	0.0115517	0.23	0.212	1
WDR46	0.000193912	0.011478	0.213	0.198	1
RNF26	0.000361369	0.0114322	0.125	0.109	1
ZNF576	0.000359172	0.0113973	0.128	0.11	1
RBFOX2	0.000392994	0.011384	0.105	0.096	1
CNPPD1	0.000391667	0.0113604	0.108	0.096	1
BUB1B	1.36902e-05	0.0113492	0.316	0.301	0.332344
PON2	0.000381081	0.0111857	0.12	0.111	1
BCAT2	0.000306106	0.0111634	0.158	0.154	1
GCC2	4.46809e-05	0.0111425	0.307	0.298	1
FLNA	0.000251695	0.0109773	0.192	0.183	1
OGFOD3	0.000325695	0.0109475	0.155	0.146	1
PLEC	0.000430208	0.0107901	0.108	0.1	1
TMEM259	0.000307114	0.0107439	0.168	0.159	1
FBXO22	8.34883e-05	0.010593	0.29	0.28	1
CHCHD6	0.000373653	0.0105746	0.149	0.13	1
DHX57	0.000414433	0.0105677	0.122	0.112	1
FXYD6	0.000452304	0.0105272	0.108	0.095	1
CCT5	2.18505e-13	0.0105014	0.804	0.771	5.30442e-09
UFSP2	0.000448449	0.010472	0.111	0.102	1
SH3GLB2	0.000406636	0.0104701	0.134	0.122	1
NFE2L2	7.2159e-05	0.0104563	0.307	0.278	1
MYCBP	0.000319829	0.0104563	0.171	0.162	1
ACAP1	1.00398e-05	0.0104338	0.368	0.351	0.243726
FKBP11	0.000232616	0.0104337	0.204	0.199	1
GNL1	0.000353754	0.0103637	0.158	0.148	1
LMAN2	7.42972e-07	0.0102736	0.459	0.441	0.0180364
ATP6AP1	0.000296137	0.0102434	0.195	0.181	1
RIC8A	0.000428868	0.0102237	0.132	0.12	1
NOC4L	0.000424208	0.0101709	0.133	0.124	1
NCLN	0.000465646	0.0101342	0.112	0.105	1
TCAF1	0.000155202	0.0101118	0.254	0.241	1
OTULIN	0.00036745	0.0100633	0.158	0.151	1
CDK16	0.000459524	0.0100599	0.12	0.113	1
SLC25A24	0.000455888	0.0100178	0.119	0.116	1
ATP2A3	0.000179028	0.00999507	0.252	0.234	1
CCDC51	0.00049884	0.00998838	0.101	0.097	1
DUSP3	0.000453106	0.00998648	0.129	0.12	1
DDB2	0.000307983	0.00996177	0.197	0.172	1
POLE	0.000306748	0.00995204	0.185	0.178	1
PIF1	0.000300502	0.00990363	0.143	0.142	1
PMVK	0.000166285	0.00989456	0.254	0.237	1
NUP205	0.000347801	0.00989378	0.176	0.165	1
RAB1B	0.000200044	0.00983915	0.243	0.223	1
SGOL1	0.000240611	0.00980986	0.218	0.198	1
WDR77	0.000191476	0.00977534	0.24	0.229	1
NR2F6	0.000430999	0.00976124	0.142	0.133	1
CYB561A3	0.000526645	0.0097547	0.102	0.093	1
BUB1	0.00103754	0.0097538	0.333	0.299	1
IMPDH1	0.000421092	0.00967142	0.152	0.14	1
STK11	0.000517241	0.00964017	0.112	0.101	1
WDFY4	0.000507084	0.00952776	0.116	0.107	1
PTRH1	0.000552358	0.00947782	0.103	0.09	1
PPM1B	0.00044925	0.00946709	0.144	0.138	1
FOXM1	0.000146064	0.00944011	0.258	0.244	1
TRAF7	0.000487635	0.00933841	0.137	0.127	1
TOMM40	7.28098e-07	0.0093089	0.481	0.447	0.0176753
MECOM	0.00031334	0.00927309	0.197	0.186	1
GRN	0.000306237	0.00922792	0.204	0.201	1
RNH1	5.5134e-05	0.00918241	0.329	0.305	1
ASF1B	0.000288898	0.00912091	0.212	0.201	1
CLUAP1	0.000507216	0.00903239	0.134	0.126	1
PTMS	8.92301e-06	0.00891797	0.49	0.482	0.216615
FAM193A	0.000490301	0.00890048	0.144	0.136	1
NDUFA1	8.94664e-12	0.00888653	0.705	0.682	2.17189e-07
RTF1	7.43656e-10	0.00872383	0.631	0.627	1.8053e-05
GCN1	0.000564737	0.00854317	0.13	0.123	1
FBLN1	0.00062149	0.00850284	0.108	0.1	1
C1QBP	5.4738e-21	0.00847155	0.905	0.873	1.32882e-16
FTSJ3	0.000417193	0.00844441	0.176	0.177	1
KANK2	0.000609314	0.008401	0.116	0.111	1
SLC35E2B	0.000604634	0.00836443	0.117	0.113	1
ZBED1	0.000538884	0.00836261	0.151	0.137	1
ASNA1	0.000151026	0.00833027	0.28	0.267	1
ZNF24	0.000254372	0.00829202	0.247	0.235	1
KIAA0930	0.000517389	0.00823101	0.157	0.15	1
GFER	0.000580707	0.00819402	0.139	0.129	1
MARK2	0.000647073	0.00819147	0.111	0.107	1
MEX3A	0.000645935	0.00818242	0.112	0.102	1
DYNC1LI1	8.58459e-05	0.00817396	0.297	0.297	1
CALCOCO2	0.000228713	0.00816601	0.245	0.247	1
ANKRD49	0.00064363	0.00816437	0.114	0.109	1
GSN	1.96589e-05	0.0081331	0.377	0.355	0.477239
FAM195A	0.000346476	0.00809531	0.222	0.197	1
KLHL6	0.000489481	0.00807723	0.169	0.163	1
PRPF19	0.00020983	0.00807341	0.256	0.253	1
MELK	0.00053692	0.00793556	0.159	0.146	1
NDUFV1	2.58404e-08	0.00792067	0.558	0.519	0.000627301
INO80	0.000600687	0.00787507	0.138	0.132	1
CIT	0.000441562	0.00784658	0.176	0.167	1
SORL1	0.000434324	0.00781445	0.189	0.183	1
XXYLT1	0.000581256	0.00776537	0.149	0.139	1
IL6R	0.000722792	0.00772885	0.103	0.096	1
FLII	0.000414099	0.0077271	0.203	0.196	1
PRKD2	0.000720485	0.00771138	0.102	0.096	1
CTSZ	0.000640397	0.00766702	0.137	0.127	1
MIDN	0.000710932	0.00764208	0.105	0.104	1
STAG1	0.000385806	0.00761034	0.212	0.201	1
TFCP2	0.000704702	0.00759924	0.116	0.106	1
APOL6	0.000695566	0.00753987	0.12	0.111	1
CYB561D2	0.000685988	0.00748119	0.133	0.12	1
ARFGAP2	0.000341446	0.00743639	0.221	0.214	1
FOXK2	0.000753718	0.00742578	0.104	0.097	1
GDF11	0.000752499	0.00741731	0.103	0.099	1
AP1S1	0.000331733	0.00739936	0.24	0.221	1
ERAL1	0.000670063	0.00739035	0.141	0.127	1
RNPEP	0.000657746	0.00732532	0.142	0.131	1
AAAS	0.000730447	0.0072755	0.119	0.11	1
ID1	0.000727665	0.00725909	0.123	0.104	1
KIF13A	0.000788368	0.00714027	0.104	0.096	1
JAK3	0.000331196	0.00709301	0.23	0.232	1
UPF1	0.000696242	0.00708997	0.14	0.131	1
MFGE8	0.000604472	0.00708118	0.165	0.154	1
YARS2	0.000679793	0.00701147	0.147	0.136	1
TAF8	0.000765477	0.00700232	0.12	0.112	1
RAI14	0.000753704	0.00693876	0.126	0.117	1
FIP1L1	0.000280901	0.00691856	0.247	0.25	1
NDE1	0.000653216	0.00689611	0.143	0.143	1
KLHDC3	0.000346824	0.00684539	0.235	0.232	1
POLR1B	0.00072323	0.00679114	0.135	0.133	1
ELAC2	0.000492808	0.00668363	0.205	0.194	1
TIMM10B	0.000696584	0.00667782	0.146	0.142	1
PSMD3	0.000210146	0.0066717	0.278	0.261	1
WDR6	0.000486097	0.0066625	0.207	0.198	1
LRRC41	0.000583258	0.00663748	0.187	0.177	1
GGA1	0.000763444	0.00654586	0.133	0.133	1
SERPING1	0.000661589	0.00654542	0.159	0.16	1
NCAPH2	0.000852197	0.00651561	0.112	0.106	1
DNAJB11	0.000243423	0.00651159	0.273	0.262	1
PRPSAP2	0.000843302	0.00646993	0.116	0.108	1
KIF20B	8.66604e-06	0.00645737	0.489	0.47	0.210377
UBE2O	0.000840244	0.00645481	0.114	0.108	1
GNB5	0.00083714	0.00643973	0.12	0.108	1
C15orf57	0.000835572	0.00643222	0.117	0.109	1
SSBP4	0.000140417	0.00640667	0.316	0.295	1
RFC3	0.000286543	0.00636792	0.256	0.249	1
RNF216	0.000384809	0.00636347	0.227	0.234	1
HMGCL	0.000907103	0.00631433	0.101	0.096	1
SLC48A1	0.000905688	0.00630679	0.103	0.096	1
SEC31A	6.98351e-05	0.0063034	0.34	0.323	1
MAP4K1	0.000904264	0.00629926	0.108	0.098	1
USB1	0.000904264	0.00629926	0.102	0.094	1
B3GNT5	0.000904264	0.00629926	0.102	0.096	1
RHOT1	0.000696201	0.00629174	0.165	0.16	1
YIF1B	0.00069199	0.00627765	0.169	0.154	1
DBN1	0.000796527	0.00626272	0.133	0.129	1
MGAT4B	0.000895503	0.00625433	0.107	0.103	1
TUBGCP3	0.000683436	0.0062496	0.167	0.163	1
GNPAT	0.000783486	0.0062124	0.143	0.137	1
PVRL2	0.00087362	0.00615128	0.118	0.109	1
BAG6	0.0007619	0.00613449	0.157	0.146	1
SVIL	0.000856613	0.00607914	0.125	0.119	1
ECSIT	0.000854856	0.00607199	0.125	0.122	1
MBOAT7	0.000178042	0.00602915	0.303	0.286	1
DNPEP	0.000725888	0.00601677	0.162	0.158	1
SH3BP1	0.00093768	0.00597733	0.108	0.101	1
SLC35B1	0.000587213	0.00597209	0.206	0.192	1
PPIE	0.000434225	0.00589908	0.231	0.223	1
SIPA1	0.000918368	0.00589159	0.123	0.112	1
SDAD1	0.000213275	0.00587864	0.292	0.287	1
DDX54	0.000419018	0.00586173	0.25	0.228	1
TOR3A	0.000909804	0.00585637	0.122	0.113	1
PREX1	0.000908058	0.00584936	0.123	0.115	1
USP7	0.00039364	0.00580022	0.246	0.231	1
KIAA0141	0.000884307	0.0057593	0.131	0.124	1
DDX27	0.000170347	0.00574562	0.3	0.291	1
MEPCE	0.000754407	0.00573571	0.169	0.159	1
POLR3E	0.000989571	0.00573503	0.101	0.096	1
SAMD1	0.00035852	0.00571559	0.256	0.244	1
ATP8B2	0.000984874	0.00571394	0.102	0.099	1
MATK	0.000138776	0.00563887	0.308	0.289	1
C21orf59	0.000324022	0.00563267	0.265	0.253	1
MYBBP1A	0.000965114	0.00563065	0.108	0.106	1
LMO7	0.000961655	0.00561694	0.114	0.105	1
PDRG1	0.000958139	0.00560326	0.119	0.113	1
HLF	8.50204e-11	0.00558868	1	1	2.06396e-06
MRPL23	0.000115317	0.00555109	0.325	0.307	1
PAPD4	0.000926309	0.00548888	0.131	0.124	1
LTV1	0.000508691	0.00547316	0.218	0.221	1
IRAK1	0.000788734	0.00546837	0.166	0.157	1
C14orf80	0.00103416	0.00544928	0.107	0.094	1
BRAT1	0.00103253	0.00544248	0.105	0.099	1
RBM12	0.000631379	0.00543089	0.198	0.191	1
THAP4	0.00101567	0.00537514	0.118	0.107	1
THOP1	0.000872908	0.00532641	0.153	0.143	1
TOE1	0.000997608	0.00530894	0.119	0.114	1
CKAP2L	0.000422763	0.00529174	0.236	0.217	1
PPP2CB	0.000990011	0.00528276	0.123	0.115	1
HACD1	0.000287005	0.00527427	0.268	0.27	1
NPLOC4	0.000976227	0.00523738	0.123	0.124	1
COLGALT1	0.000961826	0.00519252	0.135	0.126	1
FHOD1	0.000955449	0.00517345	0.14	0.13	1
FANCG	0.0010789	0.00515705	0.105	0.096	1
HCFC1	0.000357643	0.00515685	0.254	0.247	1
EXOSC10	0.00049441	0.00514777	0.237	0.23	1
AKT1	0.000935607	0.00511681	0.137	0.138	1
FRA10AC1	0.000631142	0.00511473	0.213	0.202	1
RBM15B	0.00091712	0.00506716	0.149	0.145	1
SAMD9L	0.0010345	0.00500308	0.125	0.116	1
GEMIN2	0.00103248	0.0049968	0.125	0.118	1
KMT2B	0.00088253	0.00498181	0.158	0.157	1
EFTUD2	0.000388262	0.00494293	0.263	0.242	1
GALK1	0.000254195	0.00493687	0.292	0.273	1
MDM2	0.000856446	0.00492201	0.151	0.155	1
TRMT1	0.00100286	0.00490995	0.126	0.125	1
PPP2R3B	0.00113246	0.00489066	0.103	0.096	1
MRI1	0.00111997	0.00484658	0.106	0.097	1
DEK	1.76742e-21	0.00484227	0.934	0.915	4.2906e-17
KLHDC4	0.00110689	0.00480302	0.11	0.106	1
UCHL1	0.000794675	0.00479375	0.166	0.172	1
SQLE	7.10989e-06	0.00476579	0.475	0.475	0.1726
DHX33	0.000758787	0.00472564	0.191	0.182	1
PITPNA	0.000911535	0.00468979	0.158	0.157	1
WBSCR22	0.000394504	0.00468056	0.271	0.253	1
SUSD3	0.000869406	0.00460421	0.172	0.167	1
MMS19	0.00116992	0.00456229	0.108	0.101	1
BCS1L	0.00116415	0.00454428	0.113	0.103	1
TRMU	0.0011622	0.0045383	0.111	0.106	1
CRTC3	0.00115826	0.00452637	0.106	0.105	1
CLIC4	0.00115023	0.00450262	0.108	0.113	1
MYEOV2	8.38862e-10	0.00449344	0.666	0.631	2.03642e-05
GTF3C1	0.000808883	0.00449321	0.18	0.187	1
ATP6V0E2	0.000980114	0.00447791	0.163	0.148	1
PIGT	0.000799424	0.00447686	0.192	0.183	1
USP28	0.00113341	0.00445561	0.12	0.118	1
DAP	0.000499583	0.00430208	0.248	0.246	1
PRPS1	0.00105938	0.00427923	0.142	0.14	1
KAT5	0.0012159	0.00426079	0.109	0.105	1
RALY	5.97913e-06	0.00425948	0.452	0.442	0.145149
C20orf27	8.36016e-05	0.00422686	0.353	0.34	1
CPSF7	0.00102956	0.00421877	0.151	0.147	1
AAMP	0.000822092	0.00419601	0.192	0.184	1
POLR1A	0.00117698	0.00415893	0.12	0.114	1
TMEM243	0.00117467	0.00415336	0.125	0.122	1
EHD2	0.00115078	0.00409817	0.129	0.125	1
CSRP1	0.000961703	0.00409576	0.178	0.168	1
RIT1	0.00129998	0.00406102	0.102	0.094	1
FLOT2	0.000910134	0.00401281	0.186	0.176	1
BET1	0.00128019	0.00400503	0.107	0.098	1
NUP188	0.00109271	0.00397991	0.156	0.142	1
GPN2	0.00126977	0.00397739	0.113	0.105	1
CA8	0.0012612	0.00395544	0.114	0.108	1
STXBP2	0.00125682	0.00394453	0.111	0.108	1
CDK9	0.00124328	0.003912	0.122	0.112	1
GPSM2	0.000585714	0.00386463	0.23	0.218	1
IFNGR2	0.00102383	0.00386071	0.169	0.164	1
CDC23	0.00119401	0.00380589	0.133	0.133	1
CANT1	0.00117523	0.00376958	0.135	0.137	1
LARP1B	0.00116694	0.00375414	0.144	0.137	1
E2F1	0.0013367	0.00372049	0.104	0.102	1
TAF6	0.00114416	0.00371335	0.149	0.142	1
MTMR14	0.00132139	0.00368355	0.114	0.108	1
YRDC	0.00131461	0.00366785	0.114	0.109	1
GALNT11	0.00131461	0.00366785	0.11	0.109	1
TMEM163	0.00129578	0.00362638	0.122	0.118	1
RTCA	0.0012733	0.00358038	0.13	0.123	1
ZBTB7A	0.000780718	0.00353256	0.215	0.207	1
ARMCX1	0.00124679	0.00353007	0.133	0.134	1
ADPRHL2	0.00123004	0.00350028	0.148	0.135	1
SF3A2	0.00120975	0.00346589	0.145	0.137	1
CCNB2	0.00083792	0.00345127	0.37	0.339	1
MAGED2	5.97156e-05	0.00343984	0.375	0.354	1
NTHL1	0.000259181	0.0034267	0.306	0.293	1
ALKBH2	0.00136524	0.0033709	0.113	0.111	1
INTS1	0.0011337	0.00335092	0.158	0.159	1
ELN	0.000847746	0.00331499	0.213	0.208	1
DHX29	0.000355819	0.00330931	0.285	0.284	1
TAPBP	7.76896e-05	0.00328196	0.365	0.352	1
OGFR	0.00130455	0.00325908	0.13	0.129	1
ARMC6	0.00127225	0.00320709	0.139	0.14	1
KIAA0368	0.00101817	0.00320433	0.187	0.181	1
PRKACA	0.001477	0.00319541	0.101	0.092	1
DNTTIP1	0.00100661	0.00319096	0.186	0.181	1
TXLNA	0.000717822	0.00317631	0.231	0.223	1
CSNK1G2	0.00046013	0.00317507	0.26	0.271	1
COQ3	0.0014636	0.00316617	0.102	0.097	1
MSRB1	0.0014636	0.00316617	0.101	0.097	1
MAPK3	0.0014636	0.00316617	0.101	0.102	1
VPS37A	0.00145901	0.00315649	0.105	0.102	1
CYFIP2	0.000951101	0.00312939	0.192	0.194	1
AKAP9	1.25534e-05	0.0031221	0.489	0.474	0.304746
MRPS5	4.84387e-05	0.00311266	0.413	0.396	1
RAB5A	0.00142765	0.00309437	0.115	0.111	1
NET1	0.00118723	0.00308785	0.164	0.156	1
MACC1	0.00142257	0.00308493	0.112	0.11	1
IFT20	0.00118374	0.00308336	0.156	0.16	1
ZNF444	0.0014174	0.00307553	0.114	0.112	1
ALKBH5	0.00117316	0.00306994	0.159	0.16	1
GPATCH8	0.000607512	0.00306432	0.247	0.245	1
ARL1	0.000591384	0.00304811	0.257	0.249	1
CGGBP1	7.06133e-05	0.00303075	0.371	0.354	1
CNDP2	0.00114051	0.00303007	0.178	0.167	1
TRAPPC8	0.0013905	0.00302897	0.125	0.12	1
SAFB	0.000336906	0.00302129	0.388	0.373	1
MYO19	0.00132813	0.00293368	0.135	0.137	1
DCTN1	0.000473412	0.00292942	0.271	0.264	1
INTS3	0.00150296	0.00283549	0.108	0.107	1
CDC45	0.00122847	0.00280735	0.162	0.152	1
TBC1D22A	0.00147936	0.00279506	0.114	0.115	1
GHITM	4.36327e-07	0.00271946	0.534	0.51	0.0105923
ACTN4	4.08178e-05	0.00268349	0.388	0.376	0.990893
ATP5SL	0.00139282	0.00266883	0.142	0.137	1
PRRC2A	0.00023381	0.00266072	0.329	0.303	1
NCOR2	0.00108479	0.00265844	0.189	0.188	1
HTT	0.00107623	0.00265041	0.194	0.192	1
LTA4H	0.000225964	0.00265024	0.33	0.322	1
TSEN15	0.00107192	0.00264641	0.198	0.188	1
TIMM22	0.00135229	0.00261834	0.151	0.146	1
NYNRIN	0.00160383	0.00261371	0.101	0.098	1
OAF	0.00158399	0.00257882	0.106	0.102	1
PCBD2	0.00158399	0.00257882	0.103	0.101	1
ZNF708	0.00158143	0.0025745	0.106	0.103	1
DNAJC11	0.00157886	0.00257018	0.104	0.101	1
LDB1	0.00157367	0.00256156	0.109	0.106	1
ABHD17A	0.000350191	0.00255141	0.305	0.297	1
RBM19	0.00156308	0.00254441	0.109	0.11	1
CHTF8	0.00127848	0.00253633	0.159	0.16	1
WDR5	0.00152353	0.00248529	0.125	0.121	1
MAD2L2	0.000874103	0.00247612	0.218	0.218	1
ATF7IP2	0.00121012	0.00246865	0.183	0.171	1
CCDC18	0.000525544	0.00246155	0.271	0.257	1
PTPN6	0.00118905	0.00244909	0.182	0.177	1
TRAP1	0.0011805	0.00244131	0.181	0.176	1
ENO1	7.33455e-29	0.00244017	0.982	0.966	1.78053e-24
NF2	0.00148658	0.0024357	0.133	0.126	1
SAMD4B	0.00142218	0.00235917	0.152	0.143	1
TRIM59	0.00165537	0.00229903	0.106	0.101	1
FAM3C	0.00164468	0.0022827	0.111	0.107	1
EFCAB2	0.00163648	0.00227052	0.111	0.108	1
ABCB7	0.00162244	0.00225037	0.11	0.11	1
RNPEPL1	0.00160489	0.00222641	0.121	0.118	1
ZNF121	0.00127605	0.00221671	0.175	0.174	1
COASY	0.00157716	0.00219091	0.126	0.122	1
POLR2L	4.74864e-13	0.00218053	0.787	0.752	1.15278e-08
SIK3	0.00154107	0.00214824	0.129	0.13	1
SORD	0.00153766	0.0021444	0.132	0.128	1
RPRD2	0.00117282	0.00213228	0.192	0.186	1
ELOVL5	0.00115875	0.00212149	0.188	0.189	1
HNRNPUL1	1.25033e-05	0.00204212	0.446	0.452	0.303531
TARSL2	0.00174047	0.00203433	0.102	0.097	1
TMEM14A	0.00142541	0.00203205	0.164	0.157	1
RHOT2	0.0017158	0.00199961	0.107	0.106	1
DENND5A	0.00171012	0.00199197	0.105	0.108	1
ILK	0.00093281	0.00196207	0.231	0.227	1
LAMTOR1	9.00943e-09	0.00195608	0.63	0.584	0.000218713
SLC29A1	0.00132267	0.00194599	0.181	0.176	1
NOL10	0.00129987	0.00192847	0.189	0.182	1
HAUS8	0.00165524	0.00192432	0.125	0.122	1
SIGMAR1	0.000846779	0.00190589	0.242	0.229	1
C6orf203	0.00163203	0.00189856	0.132	0.128	1
GRK6	0.00124821	0.0018904	0.184	0.186	1
DNAJC17	0.00160424	0.00186948	0.137	0.137	1
PPP2R4	0.00159706	0.00186227	0.135	0.136	1
SNX14	0.0015898	0.00185509	0.141	0.139	1
SPAG5	0.00154833	0.00181598	0.148	0.137	1
ZMYM3	0.00152848	0.00179844	0.15	0.149	1
TUBG1	0.00106278	0.00176701	0.223	0.203	1
SMC6	0.00105759	0.00176377	0.209	0.211	1
TCEANC2	0.00181545	0.00174915	0.101	0.096	1
PPDPF	7.54885e-11	0.00173643	0.696	0.694	1.83256e-06
SPG7	0.00144409	0.00172965	0.166	0.164	1
SUN2	0.00178679	0.00171302	0.104	0.104	1
TRIM14	0.00142172	0.0017128	0.167	0.166	1
CLTC	6.69704e-05	0.00171188	0.433	0.433	1
DEF6	0.00141719	0.00170944	0.176	0.166	1
ZDHHC6	0.00176558	0.0016881	0.112	0.112	1
DHX38	0.00136118	0.00166959	0.175	0.177	1
MAPK12	0.00172999	0.00164952	0.125	0.121	1
GEMIN7	0.00171292	0.00163221	0.126	0.125	1
HS6ST1	0.00170944	0.00162877	0.122	0.125	1
HARS	0.00121038	0.00157318	0.2	0.197	1
PPME1	0.00164689	0.00157109	0.143	0.141	1
BCR	0.000681319	0.00154275	0.261	0.256	1
VPS8	0.00156028	0.00150202	0.153	0.158	1
AHSA1	1.82856e-05	0.00148683	0.444	0.448	0.443902
GNPDA1	0.00188756	0.00145726	0.105	0.099	1
SNX27	0.00188167	0.00145049	0.108	0.101	1
CCDC88A	0.000223651	0.00144543	0.413	0.408	1
SARS	0.00147852	0.00144465	0.163	0.167	1
RFT1	0.00186964	0.00143703	0.107	0.104	1
WIZ	0.00186042	0.001427	0.112	0.107	1
ZNF267	0.00184464	0.00141039	0.118	0.113	1
CHSY1	0.00183816	0.00140378	0.117	0.114	1
PLXND1	0.00181473	0.00138083	0.118	0.121	1
CCDC127	0.00181473	0.00138083	0.121	0.123	1
TMC6	0.00180783	0.00137433	0.125	0.12	1
FBXO34	0.00179372	0.00136138	0.122	0.12	1
RPP40	0.00133279	0.00135558	0.194	0.189	1
ECD	0.00178654	0.00135494	0.125	0.121	1
BCL2L13	0.00176822	0.00133892	0.131	0.128	1
SYAP1	0.00128467	0.00132875	0.194	0.196	1
SHARPIN	0.00174543	0.00131988	0.142	0.133	1
RPRD1A	0.00168046	0.00127002	0.141	0.148	1
AHNAK	0.00167618	0.00126694	0.141	0.136	1
TRIP13	0.00165875	0.0012547	0.152	0.149	1
OPN3	0.00160916	0.00122143	0.156	0.16	1
POLDIP2	0.00107239	0.00121943	0.231	0.22	1
CDK5RAP3	0.00154228	0.00117992	0.17	0.17	1
KLHL7	0.00197136	0.00117587	0.104	0.097	1
AHDC1	0.00196831	0.00117272	0.104	0.102	1
FBXO18	0.00196217	0.00116644	0.104	0.104	1
ANPEP	0.00194004	0.00114463	0.112	0.107	1
TNIP2	0.00191343	0.00112002	0.12	0.115	1
NUP88	0.00134029	0.00107178	0.201	0.196	1
CORO1B	0.00176134	0.00100462	0.148	0.14	1
RPN1	0.000553919	0.00097395	0.28	0.278	1
SLC2A4RG	0.00167824	0.000953796	0.163	0.156	1
CDT1	0.00015702	0.000945814	0.344	0.331	1
RP11-172H24.4	0.00205854	0.00089408	0.101	0.1	1
ACYP2	0.00201255	0.000853791	0.112	0.11	1
MLST8	0.0014446	0.000835516	0.192	0.186	1
NFIC	0.000265733	0.000811113	0.32	0.323	1
CIZ1	0.00193863	0.00079786	0.132	0.124	1
MLLT6	0.00192268	0.000786895	0.131	0.131	1
MYDGF	4.8879e-05	0.000774646	0.404	0.389	1
QRICH1	0.00187662	0.000757113	0.142	0.135	1
IFT74	0.00187662	0.000757113	0.142	0.133	1
MFAP2	0.00185017	0.000741094	0.14	0.144	1
NCAPH	0.000508407	0.000709148	0.283	0.272	1
DDB1	0.000137622	0.000701722	0.359	0.349	1
GGPS1	0.00177485	0.000699131	0.155	0.156	1
ORC2	0.00170915	0.000665823	0.167	0.165	1
LRP6	0.00214598	0.00060922	0.103	0.098	1
PKIA	0.00213607	0.000601234	0.105	0.104	1
METTL13	0.00212936	0.000595933	0.103	0.102	1
LRPAP1	0.000277863	0.000588768	0.336	0.327	1
DPCD	0.00209086	0.000567096	0.115	0.114	1
PGPEP1	0.00204925	0.000538788	0.118	0.119	1
HAGH	0.00202108	0.000521043	0.135	0.126	1
TNKS	0.00199171	0.000503502	0.134	0.132	1
MRPS18A	0.00125046	0.000481859	0.225	0.213	1
HSF1	0.00188566	0.000447268	0.154	0.148	1
DNAH14	0.0018807	0.00044487	0.158	0.152	1
KIF15	9.25421e-05	0.000427857	0.355	0.337	1
CD81	2.67343e-10	0.000377861	0.694	0.659	6.49001e-06
RNF167	0.00169778	0.000365598	0.184	0.174	1
SSX2IP	0.00223339	0.000322018	0.092	0.103	1
DARS2	0.00220527	0.000302779	0.107	0.103	1
CLASP2	0.00219433	0.000295632	0.112	0.109	1
NPRL3	0.00215223	0.000269731	0.114	0.12	1
KHDRBS3	0.00214015	0.00026275	0.12	0.118	1
TSSC1	0.00202524	0.000203679	0.145	0.138	1
SS18	0.00201078	0.000197024	0.145	0.144	1
UBR4	0.00118944	0.000196823	0.236	0.229	1
NOP56	1.15153e-09	0.000185378	0.706	0.679	2.79546e-05
ATG4B	0.00192374	0.000159919	0.157	0.157	1
CWF19L2	0.00186346	0.000136446	0.156	0.17	1
HLA-DQA1	0.000980728	0.000135869	0.243	0.23	1
PGRMC1	0.000856076	9.98443e-05	0.267	0.27	1
REPS1	0.00234166	4.63072e-05	0.101	0.097	1
ORAI1	0.000670431	4.49121e-05	0.275	0.276	1
PTOV1	0.00157902	4.25838e-05	0.208	0.194	1
TRMT61B	0.00231313	2.88791e-05	0.106	0.104	1
IP6K1	0.00230946	2.67172e-05	0.107	0.104	1
GATB	0.00230576	2.4559e-05	0.105	0.108	1
GMPR2	0.00141589	-3.80115e-06	0.219	0.218	1
XPO5	0.00213054	-6.08828e-05	0.144	0.138	1
C7orf49	0.00207529	-8.28382e-05	0.15	0.149	1
PREX2	0.00196558	-0.000121768	0.157	0.154	1
RCC1	0.00183883	-0.000161328	0.17	0.178	1
DDX56	0.00176787	-0.000181533	0.189	0.185	1
TNPO2	0.00242911	-0.000244873	0.104	0.097	1
BTBD10	0.00241035	-0.000254527	0.104	0.103	1
ANKRD54	0.00237906	-0.000269806	0.114	0.111	1
TRIM47	0.00237906	-0.000269806	0.109	0.112	1
FAM69B	0.000372775	-0.000285253	0.334	0.32	1
SPRYD4	0.00232432	-0.000294198	0.122	0.12	1
NUDT9	0.00230643	-0.000301597	0.127	0.121	1
SUCLG2	0.00226935	-0.000316249	0.134	0.128	1
G6PD	0.00225009	-0.000323502	0.138	0.133	1
RACGAP1	0.00205448	-0.000386696	0.155	0.153	1
TSEN34	0.00191656	-0.000423554	0.177	0.176	1
NUP98	0.00162122	-0.000490495	0.212	0.206	1
CTU1	0.00253082	-0.000529408	0.102	0.098	1
GLMP	0.00251918	-0.000534484	0.104	0.104	1
ZNF793	0.00249114	-0.000546228	0.098	0.108	1
DCAF5	0.00248703	-0.000547894	0.11	0.108	1
SGTA	0.00247453	-0.000552876	0.114	0.111	1
WDFY1	0.00243538	-0.000567673	0.124	0.119	1
PCBP1	1.72232e-11	-0.000588856	0.754	0.718	4.18109e-07
FAM126A	0.00232391	-0.000604493	0.128	0.141	1
RNF40	0.00231343	-0.00060763	0.141	0.138	1
GCLM	0.00202444	-0.000679933	0.174	0.172	1
PSMD10	0.00192039	-0.000701419	0.191	0.185	1
HN1	2.73035e-07	-0.000707172	0.575	0.559	0.0066282
MRPL24	0.00138276	-0.000795391	0.243	0.232	1
MPDZ	0.00262837	-0.000816765	0.1	0.102	1
ABHD2	0.00254173	-0.000845252	0.113	0.12	1
EYA3	0.00253708	-0.000846652	0.118	0.12	1
KLC1	0.00252765	-0.000849444	0.126	0.122	1
FMNL1	0.000902358	-0.000870864	0.278	0.274	1
FEZ2	0.00217796	-0.00093033	0.167	0.171	1
IARS2	0.0004967	-0.000941072	0.32	0.315	1
DDA1	0.00197877	-0.000964891	0.187	0.185	1
CTDSPL	0.00195618	-0.000968505	0.187	0.186	1
DCPS	0.00186391	-0.000982794	0.202	0.192	1
NUTM2B-AS1	0.00176118	-0.00099798	0.211	0.203	1
ESCO2	0.0013835	-0.00104939	0.225	0.227	1
JAML	0.00112153	-0.00108314	0.258	0.254	1
SCRN2	0.00263775	-0.00112672	0.122	0.119	1
MAP1S	0.00257653	-0.00114053	0.119	0.131	1
FCGRT	0.000376917	-0.00119175	0.354	0.328	1
CRELD2	0.00220487	-0.00120466	0.178	0.172	1
TCERG1	2.17242e-05	-0.00120791	0.471	0.45	0.527377
RUNX3	0.0019259	-0.00124094	0.197	0.198	1
POLR2D	0.00181853	-0.00125355	0.202	0.209	1
GOLGA4	0.0015436	-0.00125627	0.364	0.37	1
GSDMD	0.00116942	-0.00132258	0.263	0.26	1
FH	0.00109482	-0.00133026	0.272	0.271	1
NOSIP	0.000666774	-0.00137669	0.304	0.298	1
NDUFAF1	0.00287262	-0.00137962	0.101	0.098	1
CDCA2	0.000627651	-0.00138137	0.275	0.265	1
NR2C2	0.00285543	-0.0013835	0.1	0.102	1
RASA1	0.00285105	-0.00138446	0.099	0.106	1
AGPAT2	0.000595963	-0.00138523	0.307	0.3	1
SC5D	0.00277218	-0.00140064	0.123	0.118	1
HMG20A	0.00273685	-0.00140716	0.119	0.121	1
PIGS	0.00272643	-0.00140901	0.125	0.124	1
MESDC1	0.00272643	-0.00140901	0.12	0.124	1
YBX3	1.32249e-10	-0.00141615	0.731	0.717	3.21049e-06
FOXRED2	0.00255989	-0.00143518	0.145	0.146	1
SLC35A4	0.00254094	-0.00143781	0.149	0.146	1
NCK1	0.0021879	-0.00147912	0.187	0.186	1
U2AF2	0.0021719	-0.00148074	0.184	0.187	1
COX17	0.000100845	-0.00148187	0.389	0.372	1
C19orf25	0.00209857	-0.00148797	0.194	0.191	1
RCC2	0.000156645	-0.00152456	0.426	0.41	1
SQSTM1	0.00144922	-0.00154376	0.248	0.244	1
NDUFA10	2.02821e-05	-0.00156168	0.463	0.444	0.492369
DCXR	3.67596e-06	-0.00161759	0.508	0.479	0.0892375
UBE2E2	0.00295026	-0.00167108	0.102	0.105	1
HMCES	0.00291672	-0.00167608	0.112	0.114	1
TMEM41A	0.00287636	-0.00168172	0.12	0.119	1
ITPR1	0.00286061	-0.00168382	0.117	0.119	1
LRRC40	0.00285529	-0.00168452	0.121	0.12	1
MAPK9	0.00285529	-0.00168452	0.118	0.123	1
R3HDM4	0.00282808	-0.00168798	0.125	0.127	1
DNA2	0.00282809	-0.00168798	0.123	0.123	1
TMEM181	0.00276528	-0.00169551	0.135	0.133	1
LETM1	0.00275935	-0.00169619	0.138	0.137	1
ATMIN	0.00275935	-0.00169619	0.13	0.134	1
PLD4	0.00259165	-0.00171342	0.158	0.151	1
TRANK1	0.00245386	-0.00172556	0.166	0.166	1
CBL	0.00236832	-0.00173242	0.18	0.175	1
DEPDC1	0.00205468	-0.00175466	0.189	0.179	1
CORO1C	0.00190103	-0.00176446	0.211	0.212	1
DBNL	0.00179961	-0.00177067	0.224	0.225	1
DYNC1LI2	0.00174375	-0.00177401	0.235	0.232	1
WBP4	0.00156637	-0.00178441	0.24	0.243	1
EIF3B	6.24311e-05	-0.00194335	0.445	0.438	1
MIS12	0.00306673	-0.00195424	0.106	0.11	1
LACTB2	0.00304181	-0.00195662	0.105	0.112	1
FLVCR1	0.00304181	-0.00195662	0.116	0.112	1
ATP1B1	0.00301605	-0.00195898	0.111	0.113	1
ISOC1	0.00297282	-0.00196272	0.122	0.12	1
GNA13	0.00297282	-0.00196272	0.118	0.123	1
MED16	0.00286059	-0.0019714	0.135	0.138	1
CLPTM1	0.00284797	-0.0019723	0.142	0.138	1
AP2A2	0.00281571	-0.00197453	0.139	0.143	1
DYNLL2	0.00273428	-0.00197981	0.142	0.148	1
HDAC3	0.00244972	-0.00199547	0.178	0.18	1
TMEM87A	0.00244972	-0.00199547	0.17	0.179	1
EMC7	0.00171953	-0.00202604	0.238	0.235	1
JUP	0.00143879	-0.00203638	0.254	0.253	1
CHID1	0.000713018	-0.00206404	0.319	0.295	1
HOXB4	0.0031873	-0.00223685	0.106	0.111	1
NRAS	0.0030164	-0.00224383	0.128	0.132	1
MTMR4	0.0029974	-0.00224451	0.137	0.133	1
ABHD14A	0.00299099	-0.00224473	0.136	0.134	1
IPO8	0.00296491	-0.00224563	0.136	0.138	1
GIT1	0.00291076	-0.00224741	0.147	0.144	1
RPE	0.00280206	-0.00225069	0.151	0.159	1
PDDC1	0.00270904	-0.00225325	0.167	0.164	1
ATP6V0A2	0.00238927	-0.00226086	0.185	0.189	1
RFWD3	0.00219984	-0.0022648	0.208	0.204	1
PAWR	0.00113238	-0.00228412	0.277	0.273	1
NARS	0.00013611	-0.00231054	0.402	0.372	1
MAEA	0.00335903	-0.00251889	0.105	0.102	1
NOM1	0.00258219	-0.00251889	0.179	0.185	1
ESCO1	0.00237051	-0.00251889	0.202	0.202	1
RNF41	0.00325654	-0.00251889	0.117	0.121	1
SYNRG	0.00232074	-0.00251889	0.201	0.208	1
CAMK2G	0.00274394	-0.00251889	0.167	0.174	1
DDX55	0.00278669	-0.00251889	0.166	0.167	1
TFPI	0.00307239	-0.00251889	0.142	0.142	1
NNT	0.00155165	-0.00251889	0.261	0.251	1
CFH	0.00300077	-0.00251889	0.148	0.153	1
VGLL4	0.00225023	-0.00251889	0.201	0.208	1
NDN	0.00302268	-0.00251889	0.142	0.148	1
NFU1	0.00217876	-0.00251889	0.215	0.215	1
PROM1	0.00243923	-0.00251889	0.191	0.198	1
NEIL3	0.0033121	-0.00251889	0.099	0.105	1
PSMC5	7.4293e-08	-0.00267545	0.617	0.579	0.00180354
ACOT7	0.00125008	-0.00275394	0.278	0.277	1
EMC10	0.00143535	-0.00275696	0.267	0.266	1
FANCD2	0.00222575	-0.00277005	0.214	0.21	1
BAD	0.00226857	-0.00277081	0.216	0.216	1
SIL1	0.00230051	-0.00277139	0.216	0.213	1
FAM50A	0.00252924	-0.00277567	0.205	0.197	1
HRSP12	0.00299474	-0.00278595	0.159	0.161	1
WDR70	0.00300307	-0.00278617	0.162	0.161	1
CDIPT	0.00321915	-0.0027923	0.136	0.137	1
SCARB1	0.00326089	-0.00279366	0.137	0.133	1
SEPN1	0.0033398	-0.0027964	0.121	0.126	1
ERCC4	0.00343562	-0.00280015	0.109	0.108	1
SHQ1	0.00350611	-0.00280327	0.1	0.102	1
RANBP2	0.000588458	-0.00290174	0.421	0.421	1
PGD	0.000309981	-0.00294863	0.358	0.351	1
SLC1A5	0.00172849	-0.00300222	0.244	0.252	1
RNF5	0.00209159	-0.0030137	0.225	0.227	1
PTPN1	0.00212567	-0.0030148	0.232	0.232	1
KCNAB2	0.00260095	-0.00303119	0.2	0.201	1
CDC34	0.00290611	-0.00304328	0.177	0.179	1
CTDSP2	0.00297257	-0.00304618	0.17	0.177	1
B3GAT3	0.00328161	-0.00306163	0.142	0.146	1
DHX8	0.00333502	-0.00306474	0.133	0.14	1
EXOC7	0.00334247	-0.00306519	0.139	0.14	1
AGPAT1	0.00340034	-0.0030688	0.133	0.133	1
ANKRD36	0.00340034	-0.0030688	0.124	0.129	1
LPCAT3	0.00357491	-0.00308132	0.113	0.11	1
DCAF6	0.00357491	-0.00308132	0.113	0.108	1
ITCH	0.0036263	-0.00308563	0.098	0.106	1
RIN3	0.00364276	-0.00308707	0.099	0.103	1
RBM28	0.000172495	-0.00314526	0.375	0.375	1
PPP1R10	0.00115669	-0.00321455	0.275	0.28	1
TSTA3	0.00137891	-0.00322486	0.279	0.273	1
ADD1	0.00141184	-0.00322636	0.266	0.278	1
S100A6	3.81877e-05	-0.00323587	0.492	0.491	0.927046
GTF3C5	0.00279461	-0.00329199	0.194	0.192	1
TMEM170A	0.00293243	-0.00329984	0.178	0.184	1
UQCRC1	6.97232e-05	-0.00330894	0.424	0.413	1
NGDN	0.00342254	-0.00333356	0.142	0.143	1
QTRT1	0.00347773	-0.00333823	0.138	0.14	1
BLOC1S5	0.00353054	-0.00334296	0.131	0.135	1
TM2D2	0.00357388	-0.00334705	0.126	0.131	1
JOSD1	0.00365601	-0.00335536	0.122	0.119	1
VAV1	0.00368189	-0.00335817	0.112	0.118	1
CEP128	0.0037193	-0.00336242	0.107	0.109	1
PITRM1	0.00373146	-0.00336384	0.109	0.112	1
POC1B	0.00373146	-0.00336384	0.108	0.107	1
UBIAD1	0.00376113	-0.00336743	0.104	0.106	1
C12orf29	0.00376694	-0.00336815	0.103	0.105	1
CES2	0.00379547	-0.00337177	0.1	0.101	1
PET100	0.000889326	-0.00342613	0.315	0.313	1
PPM1F	0.00174134	-0.00347767	0.257	0.259	1
CABIN1	0.00237712	-0.00351491	0.221	0.223	1
TSC22D4	0.00301875	-0.00355758	0.185	0.188	1
NDUFAF2	0.00076409	-0.0035659	0.367	0.377	1
TST	0.00315704	-0.00356821	0.167	0.177	1
CUEDC2	0.000217552	-0.0035692	0.387	0.363	1
ZYG11B	0.00349212	-0.00359793	0.142	0.15	1
TMEM97	0.00039214	-0.00359846	0.348	0.339	1
METTL8	0.00350087	-0.00359881	0.148	0.15	1
GTF2H2	0.00351818	-0.00360056	0.142	0.148	1
MAP3K11	0.0035522	-0.00360408	0.142	0.148	1
CMTM8	0.00364179	-0.00361388	0.141	0.138	1
STK17B	0.00371786	-0.00362295	0.128	0.129	1
GIPC1	0.00372521	-0.00362387	0.125	0.126	1
PLAGL2	0.00377553	-0.00363031	0.12	0.123	1
OIP5	0.00381001	-0.00363496	0.119	0.116	1
XPNPEP1	0.00384323	-0.00363966	0.11	0.116	1
PTK2B	0.00384973	-0.0036406	0.107	0.117	1
DDX51	0.00394227	-0.00365493	0.1	0.102	1
NDUFS2	0.000137088	-0.00372082	0.418	0.405	1
TP53BP1	0.00272473	-0.00378264	0.204	0.211	1
LRRCC1	0.00295495	-0.00380111	0.192	0.198	1
CUL2	0.00304902	-0.00380905	0.188	0.193	1
NIPA2	0.00312937	-0.00381608	0.191	0.189	1
NUDT16L1	0.00330586	-0.00383244	0.175	0.179	1
TBC1D10C	0.00331651	-0.00383347	0.175	0.173	1
RPS6KA1	0.00362337	-0.00386642	0.153	0.152	1
SLMAP	0.0038439	-0.00389536	0.133	0.129	1
SGF29	0.00401748	-0.00392319	0.109	0.112	1
TCTN3	0.00401748	-0.00392319	0.11	0.114	1
ACOT11	0.00403069	-0.00392556	0.111	0.109	1
RANBP9	0.00404372	-0.00392794	0.112	0.111	1
CCNL1	0.00154581	-0.00392933	0.28	0.283	1
MAPK1	0.0019659	-0.00396294	0.255	0.25	1
ECHS1	4.24771e-07	-0.00399709	0.558	0.566	0.0103117
UBALD2	0.00245533	-0.00400257	0.224	0.222	1
WDHD1	0.00303705	-0.00405381	0.194	0.2	1
DCAF16	0.00340518	-0.00409122	0.172	0.178	1
FBXO45	0.00342757	-0.0040937	0.172	0.175	1
CCDC107	0.00344976	-0.00409618	0.177	0.172	1
CDKN2AIPNL	0.00350433	-0.00410242	0.171	0.169	1
TNKS2	0.00351511	-0.00410368	0.168	0.175	1
RRM1	2.00054e-05	-0.00411676	0.507	0.481	0.485652
TIMM23	0.00365057	-0.00412017	0.165	0.162	1
SLC38A5	0.00372018	-0.0041292	0.151	0.16	1
DESI1	0.00378751	-0.00413833	0.146	0.148	1
APOA1BP	0.000137666	-0.00415757	0.41	0.387	1
PPP2R2D	0.00397313	-0.00416634	0.133	0.134	1
REV3L	0.00166089	-0.00416886	0.276	0.271	1
ARHGAP21	0.00401375	-0.00417315	0.126	0.128	1
SLC36A4	0.00402967	-0.00417589	0.125	0.131	1
CSNK1G1	0.00415	-0.00419815	0.115	0.116	1
FOXN2	0.00416407	-0.00420098	0.109	0.112	1
HOOK1	0.00416407	-0.00420098	0.11	0.114	1
SCYL1	0.00417104	-0.0042024	0.116	0.117	1
SPIDR	0.00417104	-0.0042024	0.112	0.116	1
DEPTOR	0.00417797	-0.00420381	0.109	0.11	1
BRE	0.00423177	-0.00421525	0.103	0.107	1
PTER	0.00424477	-0.00421813	0.1	0.105	1
AC159540.1	0.0042576	-0.00422102	0.099	0.104	1
ALPK1	0.00426396	-0.00422247	0.097	0.101	1
STYXL1	0.00427028	-0.00422392	0.097	0.102	1
ZHX1	0.0028013	-0.00427306	0.216	0.217	1
ABCF1	1.62046e-05	-0.00431519	0.499	0.488	0.393384
RTCB	0.00101742	-0.00432885	0.315	0.308	1
RIMKLB	0.00339815	-0.0043359	0.182	0.187	1
RRP7A	0.000348882	-0.00435882	0.386	0.379	1
PIGM	0.00375406	-0.00438084	0.16	0.167	1
DRG2	0.00393867	-0.00440798	0.142	0.152	1
STAP1	0.00402428	-0.00442184	0.14	0.145	1
ILVBL	0.00410546	-0.00443591	0.139	0.139	1
KIAA2013	0.00415695	-0.00444541	0.126	0.133	1
SMC4	1.33611e-07	-0.004455	0.688	0.654	0.00324355
EP400	0.00224297	-0.004455	0.239	0.239	1
PI4KA	0.0042387	-0.00446145	0.124	0.124	1
SHMT1	0.00432981	-0.00448105	0.116	0.116	1
TSPAN5	0.00433705	-0.0044827	0.11	0.119	1
CCDC88C	0.00435139	-0.00448601	0.105	0.114	1
ERI1	0.00437256	-0.004491	0.109	0.109	1
CDC25A	0.00444012	-0.00450781	0.093	0.103	1
IMMP2L	0.00444664	-0.00450951	0.097	0.101	1
TNK2	0.00445955	-0.00451291	0.097	0.102	1
AP1G2	0.00447228	-0.00451633	0.095	0.101	1
MAGED1	0.00306777	-0.00454012	0.204	0.208	1
ATXN2L	0.00323199	-0.00455867	0.206	0.199	1
DERL1	0.00325896	-0.00456179	0.201	0.201	1
CLSTN1	0.00329913	-0.0045665	0.19	0.195	1
CYB5R3	0.000150368	-0.00456682	0.399	0.393	1
MAVS	0.00374282	-0.00462305	0.174	0.172	1
MBTPS1	0.00385873	-0.00463978	0.171	0.169	1
DTX3L	0.00414521	-0.00468633	0.148	0.148	1
CNOT3	0.0042502	-0.00470588	0.137	0.138	1
RASSF2	0.00428657	-0.00471308	0.131	0.135	1
HMMR	0.000843492	-0.00471877	0.439	0.424	1
CYC1	1.36454e-06	-0.00473072	0.539	0.518	0.0331257
POLR3H	0.00440688	-0.00473865	0.124	0.123	1
MRPS22	0.00280963	-0.00474855	0.238	0.227	1
CDCA5	0.00280963	-0.00474855	0.226	0.219	1
STIL	0.00449394	-0.00475916	0.115	0.109	1
CCAR1	1.98085e-05	-0.00478035	0.515	0.507	0.48087
MAP2K7	0.0046024	-0.00478775	0.096	0.104	1
ANAPC4	0.00462956	-0.0047955	0.097	0.102	1
MTHFD1L	0.00323365	-0.00479766	0.213	0.207	1
NAPRT	0.00333296	-0.00480984	0.204	0.201	1
CNOT1	0.00144574	-0.00482464	0.292	0.285	1
TERF1	0.001859	-0.0048735	0.273	0.276	1
HIST1H2AC	0.00438938	-0.00497288	0.132	0.136	1
COPS6	3.26905e-05	-0.00498499	0.476	0.449	0.793594
CPSF1	0.00447468	-0.00499108	0.133	0.137	1
STAT1	0.00290682	-0.00499414	0.229	0.231	1
SMIM10	0.00459806	-0.00501994	0.12	0.125	1
EP400NL	0.00459806	-0.00501994	0.114	0.123	1
WDR45B	0.00460647	-0.00502202	0.118	0.12	1
ZNF609	0.00316722	-0.00502579	0.211	0.215	1
COMMD9	0.00328788	-0.00504096	0.216	0.219	1
PARVG	0.00145142	-0.00504792	0.295	0.299	1
POP1	0.00475517	-0.00506235	0.102	0.11	1
FAM160B1	0.00476974	-0.00506667	0.103	0.105	1
ST3GAL4	0.00479122	-0.00507317	0.099	0.105	1
MOGS	0.00480532	-0.00507753	0.098	0.102	1
MYEF2	0.00390167	-0.00512578	0.175	0.171	1
TMEM106B	0.00394159	-0.00513191	0.179	0.186	1
SND1	0.00216365	-0.00513638	0.261	0.267	1
TACC3	0.00185712	-0.00515447	0.37	0.369	1
ING5	0.00414604	-0.0051651	0.169	0.172	1
BCKDK	0.00439235	-0.00520996	0.145	0.158	1
WDR11	0.00445803	-0.00522306	0.142	0.148	1
GMDS	0.00448997	-0.00522966	0.148	0.146	1
CTSB	0.00465102	-0.00526539	0.134	0.139	1
TNRC6C	0.0047072	-0.00527904	0.122	0.132	1
ZADH2	0.00474361	-0.00528821	0.123	0.127	1
SETDB2	0.00477911	-0.00529744	0.12	0.124	1
PARPBP	0.00364861	-0.00532466	0.193	0.199	1
ZNF322	0.00492689	-0.00533977	0.107	0.111	1
CTD-2020K17.1	0.00497966	-0.00535658	0.101	0.107	1
CECR1	0.00500874	-0.00536628	0.095	0.101	1
ICMT	0.00417853	-0.00540641	0.175	0.178	1
TAF1	0.00427074	-0.00542242	0.175	0.17	1
SLC26A2	0.0044946	-0.0054644	0.155	0.154	1
REPIN1	0.00454182	-0.0054739	0.152	0.155	1
C10orf128	0.00480359	-0.00553218	0.136	0.137	1
MFSD14A	0.00486304	-0.00554711	0.125	0.133	1
BCAS4	0.00487272	-0.00554962	0.132	0.132	1
AKIP1	0.00489194	-0.00555463	0.131	0.134	1
RNMTL1	0.00500242	-0.0055851	0.115	0.12	1
ARL17A	0.00500242	-0.0055851	0.117	0.121	1
ISCA2	0.00215948	-0.00558747	0.276	0.275	1
CERS2	0.00394756	-0.00560294	0.191	0.206	1
EFR3A	0.0050626	-0.00560315	0.105	0.115	1
MFNG	0.00232481	-0.00560935	0.263	0.269	1
XRCC1	0.00510386	-0.00561618	0.103	0.113	1
TRAF3IP1	0.00511196	-0.0056188	0.108	0.112	1
AHCYL1	0.000247928	-0.00562545	0.387	0.387	1
CDK5RAP1	0.00515161	-0.00563196	0.103	0.106	1
CBR1	0.00418632	-0.00564146	0.181	0.185	1
MFSD12	0.00518238	-0.00564256	0.094	0.102	1
HK1	0.00442496	-0.00568345	0.168	0.17	1
BOP1	0.00464596	-0.00572659	0.158	0.159	1
DCAF7	3.20276e-05	-0.00572745	0.497	0.48	0.777501
CEBPG	0.00467081	-0.00573175	0.152	0.157	1
WDR18	0.00166699	-0.00574099	0.293	0.295	1
TBCD	0.00474399	-0.00574731	0.148	0.157	1
IMP4	0.001916	-0.00577698	0.284	0.286	1
CLPX	0.00386033	-0.00582132	0.208	0.211	1
TNFAIP8	0.00389309	-0.00582636	0.211	0.206	1
HDAC8	0.00507326	-0.00582742	0.127	0.13	1
MPP1	0.00507326	-0.00582742	0.129	0.136	1
ARRB1	0.005207	-0.00586618	0.115	0.119	1
POLA2	0.00526034	-0.00588307	0.114	0.118	1
TULP4	0.00526034	-0.00588307	0.108	0.117	1
PPT1	0.00269863	-0.00588509	0.264	0.256	1
KATNB1	0.0053199	-0.00590299	0.107	0.109	1
SYMPK	0.00439552	-0.00590917	0.176	0.188	1
NEK7	0.00537675	-0.00592315	0.1	0.107	1
JAKMIP2	0.00537675	-0.00592315	0.098	0.103	1
SFI1	0.00540032	-0.00593187	0.094	0.101	1
APEX2	0.00540808	-0.00593478	0.099	0.101	1
NEU1	0.00540808	-0.00593478	0.095	0.103	1
SDHA	0.00156681	-0.00594473	0.307	0.306	1
SRSF8	0.00466753	-0.00596033	0.172	0.169	1
KIF5B	8.84579e-05	-0.00597753	0.479	0.458	1
PSTPIP2	0.00494163	-0.00601869	0.152	0.154	1
ACO1	0.00511937	-0.00606161	0.136	0.143	1
PCCB	0.00517512	-0.00607615	0.136	0.139	1
FN3KRP	0.00518605	-0.00607908	0.139	0.14	1
ASL	0.00519691	-0.006082	0.136	0.137	1
TTLL12	0.00527088	-0.00610263	0.127	0.133	1
NEK6	0.00267758	-0.00610698	0.253	0.262	1
HIST1H2AG	0.00427979	-0.00611879	0.181	0.187	1
MED24	0.00542839	-0.00615069	0.117	0.119	1
CD79B	0.00453604	-0.00616378	0.182	0.185	1
AP1AR	0.00547401	-0.00616597	0.108	0.113	1
C7orf50	0.00164597	-0.0061752	0.305	0.296	1
UBL4A	0.00553542	-0.00618759	0.106	0.111	1
HEXDC	0.00556088	-0.00619693	0.099	0.108	1
HYLS1	0.00556925	-0.00620005	0.1	0.105	1
ZNF277	0.00557756	-0.00620318	0.1	0.108	1
RGS12	0.00561027	-0.00621575	0.095	0.101	1
CCDC117	0.00487768	-0.00623046	0.169	0.168	1
HMG20B	0.0023208	-0.0062783	0.284	0.273	1
CTB-50L17.10	0.00250318	-0.00630498	0.258	0.265	1
AURKA	0.0157622	-0.00633569	0.291	0.286	1
NAV1	0.00535316	-0.00634299	0.129	0.135	1
PLCXD1	0.00543198	-0.00636505	0.136	0.137	1
OXR1	0.00439534	-0.00636653	0.202	0.201	1
VEGFB	0.00449765	-0.00638438	0.195	0.198	1
PDXK	0.0045145	-0.00638737	0.192	0.196	1
ZFYVE21	0.00561942	-0.00642297	0.113	0.123	1
SIAH2	0.00563884	-0.00642951	0.116	0.12	1
HIST2H2AC	0.000856754	-0.00644817	0.296	0.3	1
WDR74	0.00493256	-0.00646679	0.172	0.171	1
DOK1	0.00580219	-0.0064894	0.101	0.106	1
FMR1	0.00581916	-0.00649617	0.097	0.104	1
VARS	0.00508156	-0.00649821	0.163	0.167	1
PHF12	0.00584421	-0.00650637	0.092	0.103	1
LARP4B	0.00515341	-0.0065141	0.155	0.162	1
EIF2B2	0.00520977	-0.00652691	0.148	0.161	1
RCSD1	0.00123562	-0.00653228	0.307	0.325	1
NANS	0.000481134	-0.00653964	0.379	0.367	1
RHOC	0.0053058	-0.00654953	0.148	0.155	1
HRAS	0.00414567	-0.00655116	0.211	0.213	1
MPRIP	0.00436775	-0.00658807	0.199	0.208	1
FOXO3	0.00546201	-0.0065889	0.142	0.147	1
ASH2L	0.00554825	-0.00661223	0.136	0.143	1
GOT1	0.00567593	-0.00664942	0.126	0.131	1
CDA	0.00570924	-0.00665969	0.127	0.128	1
CSK	0.00347197	-0.00667081	0.23	0.247	1
SPATC1L	0.00579521	-0.0066873	0.116	0.125	1
APITD1	0.00580564	-0.00669078	0.122	0.123	1
SLC39A1	0.00589605	-0.00672235	0.118	0.116	1
KIAA1147	0.00589605	-0.00672235	0.113	0.117	1
APMAP	0.00592492	-0.00673297	0.108	0.116	1
EPB41L3	0.00518612	-0.00674276	0.169	0.17	1
CEP250	0.00597183	-0.00675081	0.101	0.109	1
MED23	0.00598103	-0.00675439	0.102	0.111	1
ACTN1	0.0040322	-0.00675777	0.218	0.22	1
BRD8	0.00264632	-0.00676819	0.258	0.265	1
PGM1	0.00532292	-0.00677309	0.161	0.168	1
MCAT	0.00606106	-0.00678693	0.101	0.104	1
ATF6	0.00424849	-0.00679294	0.213	0.215	1
ZNF675	0.0060867	-0.00679789	0.092	0.102	1
PAAF1	0.00546831	-0.00680729	0.158	0.154	1
ADI1	0.000168112	-0.00684365	0.439	0.428	1
RFC4	0.00210481	-0.00690132	0.289	0.293	1
CCS	0.00490738	-0.00690883	0.187	0.19	1
KIAA0196	0.00584751	-0.00690968	0.132	0.137	1
RAB31	0.00594046	-0.00693879	0.125	0.129	1
MED10	0.00385737	-0.00695349	0.236	0.239	1
EMC9	0.00513626	-0.00695349	0.174	0.175	1
DIAPH2	0.00525486	-0.00697792	0.167	0.178	1
MYD88	0.00608194	-0.00698693	0.113	0.119	1
AKT3	0.00612284	-0.00700195	0.112	0.117	1
ZNF654	0.00612284	-0.00700195	0.115	0.118	1
PPP1R11	0.00613289	-0.00700572	0.116	0.122	1
PARP9	0.00613289	-0.00700572	0.106	0.117	1
AFF4	0.00538598	-0.00700616	0.166	0.168	1
HCFC1R1	0.00543401	-0.00701685	0.171	0.17	1
METTL1	0.00622046	-0.00703995	0.103	0.108	1
PARVB	0.00166689	-0.00704072	0.325	0.318	1
SLC39A6	0.00625772	-0.00705533	0.101	0.107	1
NELFB	0.00561919	-0.00706011	0.159	0.16	1
NQO1	0.00627597	-0.00706306	0.098	0.103	1
CIAPIN1	0.00453405	-0.00706436	0.213	0.208	1
ZCCHC3	0.00566388	-0.00707105	0.157	0.162	1
DEPDC1B	0.00459406	-0.00707471	0.201	0.202	1
AP3M2	0.00579402	-0.0071042	0.152	0.152	1
PRSS2	0.0040162	-0.00711999	0.376	0.398	1
SEC11C	0.00230531	-0.00715068	0.296	0.293	1
CD200	0.00597031	-0.00715295	0.138	0.142	1
CARM1	0.00603444	-0.00717197	0.134	0.137	1
TIPIN	0.00518888	-0.00718453	0.183	0.187	1
LLNLR-245B6.1	0.00522548	-0.0071918	0.184	0.193	1
RAB22A	0.00610859	-0.00719501	0.129	0.136	1
FAM58A	0.00613268	-0.00720274	0.13	0.131	1
TSFM	0.00266996	-0.00720933	0.286	0.283	1
UNC13D	0.00536928	-0.0072211	0.177	0.188	1
CTDSP1	0.00538691	-0.00722478	0.183	0.184	1
SFXN2	0.00621484	-0.00723	0.12	0.126	1
TP53BP2	0.00622628	-0.00723392	0.113	0.128	1
ERAP2	0.00560943	-0.00727326	0.172	0.179	1
CHEK2	0.00634696	-0.00727747	0.109	0.117	1
MKNK2	0.00635745	-0.00728147	0.113	0.119	1
NPRL2	0.00639873	-0.00729754	0.106	0.113	1
DDX39A	1.40988e-05	-0.00730232	0.49	0.476	0.342263
RAPGEF1	0.00642901	-0.00730966	0.104	0.111	1
SEC23A	0.00643897	-0.00731371	0.108	0.113	1
KEAP1	0.00583458	-0.00732659	0.158	0.163	1
ARHGEF1	0.00598653	-0.00736543	0.142	0.155	1
NOTCH1	0.00519459	-0.00740511	0.192	0.194	1
SPATS2	0.00523379	-0.00741266	0.19	0.2	1
CASC4	0.00536887	-0.00743927	0.194	0.19	1
APOPT1	0.00553818	-0.00747392	0.175	0.183	1
PARL	0.00564768	-0.00749729	0.17	0.182	1
MCM5	0.0008229	-0.00752641	0.399	0.397	1
TNPO3	0.00467262	-0.00753018	0.201	0.222	1
SLC37A4	0.00654493	-0.00753982	0.112	0.122	1
MVB12A	0.00478177	-0.00754908	0.218	0.221	1
CSNK1D	0.00589223	-0.00755268	0.168	0.172	1
ITGB1BP1	0.000502399	-0.00755669	0.382	0.367	1
AEBP2	0.00599221	-0.0075768	0.157	0.166	1
DNAJC2	0.000560581	-0.00758219	0.368	0.369	1
MAT2B	0.00602494	-0.0075849	0.16	0.169	1
XPA	0.00503965	-0.00759505	0.201	0.211	1
TET1	0.00672527	-0.00761228	0.101	0.108	1
BOD1	0.00615279	-0.00761752	0.157	0.158	1
UBQLN1	0.00388168	-0.00761909	0.249	0.244	1
CCDC136	0.00674516	-0.00762094	0.099	0.105	1
AZIN1	0.00618401	-0.00762574	0.155	0.157	1
FOXRED1	0.00678417	-0.00763836	0.098	0.102	1
AIDA	0.00529074	-0.00764186	0.208	0.201	1
PTPN12	0.00624533	-0.00764227	0.147	0.153	1
TGS1	0.000694186	-0.00764658	0.393	0.395	1
KAT8	0.00629026	-0.00765473	0.147	0.151	1
RAD51	0.00634907	-0.00767145	0.143	0.146	1
DLGAP5	0.00260819	-0.00767354	0.41	0.387	1
UBE2J2	0.00555426	-0.00769355	0.191	0.192	1
CCNDBP1	0.00646272	-0.0077052	0.134	0.143	1
KIAA0232	0.00662227	-0.00775667	0.125	0.131	1
SPARC	0.00663503	-0.00776101	0.121	0.129	1
IMMP1L	0.00348288	-0.00777326	0.268	0.259	1
VCL	0.00608141	-0.00780851	0.164	0.17	1
CEP164	0.00679385	-0.00781803	0.111	0.121	1
DUSP12	0.00680547	-0.00782246	0.115	0.122	1
LSM14B	0.00682842	-0.00783136	0.108	0.118	1
HIBADH	0.00689545	-0.00785823	0.109	0.114	1
KDM2B	0.00692799	-0.00787177	0.106	0.112	1
ATIC	0.000824159	-0.00788084	0.358	0.352	1
INTS10	0.00420032	-0.00788869	0.241	0.243	1
STK39	0.00702179	-0.0079128	0.097	0.105	1
FBXO42	0.00706171	-0.00793124	0.092	0.103	1
TRIP6	0.00666449	-0.00796405	0.139	0.146	1
NLN	0.0066936	-0.00797296	0.138	0.143	1
LRR1	0.00482443	-0.00799291	0.217	0.23	1
MYH10	0.00257795	-0.00805524	0.278	0.286	1
ABT1	0.00625666	-0.00805907	0.166	0.173	1
RALGDS	0.00702686	-0.00808684	0.116	0.124	1
RYK	0.00638479	-0.00808994	0.161	0.174	1
UBAP2	0.00289896	-0.0081094	0.282	0.284	1
TSC22D1	0.00173873	-0.00811112	0.315	0.317	1
SZRD1	0.0043616	-0.00813209	0.245	0.243	1
RPS6KB2	0.00567926	-0.00814839	0.205	0.202	1
GPN1	0.00662857	-0.00815271	0.156	0.16	1
PYGL	0.00669531	-0.00817091	0.15	0.154	1
COG5	0.00723424	-0.00817182	0.103	0.109	1
SMAD4	0.00672798	-0.00818005	0.151	0.153	1
PPP1R15B	0.00731866	-0.00821043	0.096	0.103	1
BANP	0.0073289	-0.00821529	0.095	0.102	1
ALMS1	0.0073289	-0.00821529	0.094	0.102	1
INO80E	0.00691648	-0.00823553	0.137	0.143	1
SACS	0.00242943	-0.0082417	0.281	0.283	1
TAF2	0.00702026	-0.0082684	0.132	0.141	1
EIF2D	0.00703471	-0.00827312	0.133	0.139	1
ACBD3	0.00520481	-0.00827538	0.222	0.221	1
C16orf62	0.00710533	-0.00829687	0.132	0.134	1
PBX2	0.00729207	-0.00836442	0.113	0.123	1
MCM2	0.00320911	-0.0083744	0.279	0.271	1
TPD52L2	0.00732981	-0.0083791	0.119	0.125	1
RAB11B	0.00584823	-0.0083945	0.204	0.204	1
ANLN	0.00680813	-0.00840126	0.137	0.149	1
CD151	0.00741469	-0.00841365	0.108	0.118	1
KIFAP3	0.00742649	-0.00841862	0.111	0.116	1
COPS3	0.000660318	-0.00842359	0.363	0.373	1
PPP4R3B	0.00353795	-0.00842838	0.272	0.276	1
MEST	0.00696479	-0.00844404	0.142	0.154	1
CDK1	0.000292703	-0.00844742	0.443	0.416	1
SCYL2	0.00751821	-0.00845866	0.102	0.11	1
SLC52A2	0.00752933	-0.00846371	0.102	0.108	1
BUD13	0.00752933	-0.00846371	0.1	0.111	1
TNFAIP2	0.00752933	-0.00846371	0.102	0.11	1
NUP133	0.00704817	-0.00846807	0.144	0.15	1
AMZ2	0.0075945	-0.00849416	0.098	0.101	1
USP12	0.00760511	-0.00849926	0.095	0.104	1
CYFIP1	0.00530099	-0.00850693	0.226	0.229	1
CBX6	0.00642803	-0.00851396	0.187	0.185	1
GTPBP6	0.00290479	-0.00853604	0.286	0.289	1
HTRA2	0.00726948	-0.00853642	0.138	0.141	1
AIMP2	0.00432581	-0.00855683	0.249	0.253	1
SMCO4	0.0073437	-0.00856121	0.132	0.138	1
ARL4A	0.0073727	-0.00857118	0.13	0.134	1
PML	0.00675772	-0.00858992	0.167	0.175	1
NUDCD3	0.00748539	-0.00861141	0.124	0.129	1
LTBR	0.00760533	-0.00865731	0.112	0.125	1
BRMS1	0.00711898	-0.00868265	0.154	0.158	1
CARS	0.00774174	-0.00871435	0.108	0.113	1
AARS	0.00644449	-0.00872527	0.192	0.193	1
IDH3G	0.00416072	-0.00874348	0.277	0.259	1
CPSF3	0.00558035	-0.00876969	0.217	0.226	1
KIF22	0.00191364	-0.0087717	0.315	0.312	1
EMSY	0.00786855	-0.00877247	0.098	0.105	1
ZNF791	0.00749469	-0.00879364	0.133	0.142	1
CDC6	0.00454607	-0.0088067	0.242	0.243	1
TFPT	0.00682212	-0.00880822	0.173	0.177	1
MAN1A1	0.00701122	-0.00885304	0.161	0.173	1
PDLIM7	0.00769349	-0.00886112	0.125	0.134	1
RNF4	0.00769349	-0.00886112	0.122	0.131	1
NKIRAS2	0.00772268	-0.00887163	0.127	0.132	1
ARMCX3	0.00715305	-0.00888834	0.158	0.167	1
PHB	2.75968e-10	-0.00891105	0.757	0.717	6.6994e-06
RAB21	0.00644518	-0.00893328	0.198	0.205	1
C8orf59	5.1482e-06	-0.00893783	0.537	0.549	0.124978
A1BG	0.00734765	-0.00893946	0.153	0.161	1
TNFRSF1B	0.00791657	-0.00894619	0.113	0.121	1
FAM120A	0.000650667	-0.00897443	0.413	0.404	1
MAF1	0.0030295	-0.00897946	0.302	0.294	1
MON2	0.00801899	-0.00898959	0.109	0.109	1
SNRNP27	0.00678038	-0.00900316	0.189	0.192	1
P2RY8	0.00813965	-0.00904466	0.104	0.105	1
CSTF2T	0.00772454	-0.00904953	0.141	0.145	1
PES1	0.00703265	-0.00905914	0.171	0.179	1
AVL9	0.00775811	-0.00906021	0.134	0.142	1
CTNNBL1	0.00603375	-0.00906309	0.218	0.22	1
PARP4	0.00606056	-0.00906803	0.214	0.217	1
TBC1D31	0.008197	-0.00907256	0.093	0.102	1
PPP1R3E	0.00821941	-0.00908378	0.094	0.101	1
PLEKHA2	0.00790352	-0.0091087	0.126	0.136	1
EIF4G1	0.000107253	-0.00911499	0.508	0.495	1
MRPS30	0.00733681	-0.0091318	0.158	0.171	1
CNP	0.00802591	-0.00915242	0.124	0.131	1
ZC3H4	0.00744071	-0.00915814	0.157	0.163	1
NT5C3B	0.00661001	-0.00917364	0.196	0.206	1
WBSCR16	0.00758216	-0.00919538	0.155	0.163	1
EXOSC1	0.00563859	-0.00920291	0.229	0.233	1
AAK1	0.00683718	-0.00921995	0.188	0.191	1
PRKCI	0.00768036	-0.00922223	0.145	0.16	1
SLU7	0.00686205	-0.00922513	0.191	0.195	1
RPUSD4	0.00822535	-0.00923033	0.114	0.118	1
NR2C2AP	0.00823884	-0.00923596	0.106	0.119	1
PATL1	0.00823884	-0.00923596	0.112	0.121	1
AUP1	0.00217786	-0.00923935	0.32	0.318	1
TP53I13	0.00829189	-0.0092586	0.112	0.117	1
MBD3	0.00783209	-0.00926565	0.144	0.153	1
UBP1	0.00783209	-0.00926565	0.146	0.155	1
KDM3A	0.00831789	-0.00926997	0.104	0.113	1
CEP70	0.00831789	-0.00926997	0.103	0.112	1
FAM127A	0.0083939	-0.00930433	0.103	0.11	1
THY1	0.0083939	-0.00930433	0.097	0.103	1
TMC8	0.00797691	-0.00930963	0.141	0.149	1
SCRN1	0.00727151	-0.00931453	0.182	0.189	1
SLC39A7	0.00808116	-0.00934299	0.131	0.144	1
SLC38A10	0.00847875	-0.00934486	0.096	0.101	1
IL3RA	0.00851393	-0.00936238	0.093	0.101	1
CLOCK	0.0085255	-0.00936823	0.094	0.102	1
PIK3C2A	0.00816486	-0.00937105	0.131	0.139	1
RNF145	0.00756603	-0.00938451	0.166	0.174	1
CAD	0.00758798	-0.00938996	0.159	0.168	1
BAG4	0.00826162	-0.00940502	0.13	0.137	1
DLAT	0.00827742	-0.00941072	0.116	0.135	1
C18orf21	0.00829312	-0.00941642	0.125	0.132	1
SLFN11	0.00769611	-0.0094173	0.154	0.165	1
MACROD1	0.00771742	-0.0094228	0.159	0.162	1
DDX50	0.00318423	-0.009425	0.293	0.306	1
RNF126	0.00685656	-0.00942871	0.195	0.2	1
TRIM58	0.0083397	-0.00943359	0.12	0.129	1
DSN1	0.00786392	-0.00946151	0.161	0.163	1
RAF1	0.00794547	-0.00948383	0.161	0.16	1
SYS1	0.00847396	-0.00948562	0.111	0.123	1
AKR1B1	8.62974e-05	-0.00948625	0.474	0.448	1
MARS	0.00714315	-0.00948756	0.182	0.194	1
F2R	0.00716866	-0.00949296	0.184	0.194	1
XRCC6BP1	0.00850264	-0.00949729	0.115	0.121	1
ARHGAP17	0.00854482	-0.00951486	0.11	0.121	1
ALCAM	0.00858617	-0.00953253	0.102	0.115	1
EXTL2	0.00741963	-0.00954743	0.181	0.191	1
SLC39A8	0.00746871	-0.00955842	0.177	0.186	1
CD44	0.00107832	-0.00957247	0.352	0.355	1
FLYWCH2	0.00825433	-0.00957455	0.141	0.15	1
SMAD1	0.00870543	-0.00958606	0.105	0.109	1
EIF4H	0.000631545	-0.00959047	0.384	0.384	1
TP53RK	0.00873097	-0.00959807	0.096	0.109	1
SESN1	0.00874362	-0.00960409	0.094	0.109	1
CETN2	0.00768456	-0.00960833	0.171	0.184	1
MON1B	0.00843307	-0.00963247	0.13	0.142	1
CORO7	0.00848436	-0.00965003	0.126	0.141	1
PPP2R5A	0.00868008	-0.00972114	0.121	0.127	1
ITGA6	0.00872676	-0.00973914	0.119	0.126	1
CTDNEP1	0.00265277	-0.00974403	0.304	0.307	1
HMOX2	0.00643443	-0.00976078	0.218	0.228	1
ZNF830	0.00759133	-0.0097841	0.178	0.191	1
ZYX	0.00297471	-0.00980324	0.306	0.306	1
CNOT6L	0.00556044	-0.0098182	0.249	0.257	1
ZDHHC16	0.00848201	-0.00982116	0.143	0.152	1
ATP5B	1.48692e-12	-0.00982931	0.822	0.787	3.60965e-08
EIF4ENIF1	0.0085401	-0.00983897	0.144	0.148	1
NCAPG2	0.0078455	-0.0098411	0.169	0.18	1
SCARB2	0.00855927	-0.00984493	0.144	0.148	1
LIPA	0.00857832	-0.0098509	0.139	0.146	1
TOR2A	0.00900042	-0.00985527	0.104	0.111	1
LRRC16A	0.00901388	-0.00986148	0.102	0.109	1
AIFM1	0.00705869	-0.00987653	0.207	0.211	1
IGFBP2	0.00905369	-0.00988019	0.097	0.102	1
ZNF726	0.0090927	-0.009899	0.098	0.106	1
NAA35	0.0080889	-0.009899	0.172	0.17	1
COPG1	0.00911826	-0.00991159	0.099	0.104	1
PRMT7	0.00913092	-0.0099179	0.095	0.104	1
LCLAT1	0.0091435	-0.00992422	0.095	0.102	1
CALU	0.00275518	-0.00996898	0.311	0.307	1
PRELID2	0.00898383	-0.00999091	0.122	0.126	1
SPPL2B	0.00898383	-0.00999091	0.123	0.13	1
BRIX1	0.00187918	-0.00999146	0.331	0.33	1
ATP6V0D1	0.00657925	-0.00999277	0.221	0.229	1
KIF1BP	0.00903249	-0.0100096	0.123	0.133	1
PDE12	0.00904848	-0.0100158	0.117	0.123	1
FAM208B	0.00676689	-0.0100264	0.212	0.224	1
SAFB2	0.00317533	-0.0100454	0.294	0.298	1
TTI1	0.00914214	-0.0100535	0.108	0.124	1
STAG2	8.43035e-05	-0.0100661	0.512	0.513	1
EVL	0.0023109	-0.0100863	0.323	0.327	1
PANK3	0.00808276	-0.0100897	0.17	0.179	1
GRAMD1A	0.00923174	-0.0100915	0.108	0.12	1
MECR	0.00924632	-0.0100979	0.108	0.12	1
TBPL1	0.00924632	-0.0100979	0.113	0.116	1
CXorf38	0.00883444	-0.0101029	0.139	0.149	1
RFTN1	0.00725918	-0.0101177	0.201	0.215	1
DEGS1	0.00823676	-0.0101255	0.179	0.183	1
DUS1L	0.00496161	-0.0101362	0.275	0.262	1
HLA-DRB1	8.18361e-09	-0.0101438	0.723	0.721	0.000198665
ITPR2	0.002616	-0.0101474	0.299	0.303	1
RBM14	0.00836185	-0.0101555	0.169	0.174	1
SLC16A1-AS1	0.00841111	-0.0101676	0.161	0.169	1
ZW10	0.00940058	-0.0101687	0.097	0.108	1
UBE2Q2	0.00906588	-0.0101776	0.135	0.139	1
GNPNAT1	0.00845995	-0.0101797	0.165	0.168	1
USP46	0.00945388	-0.0101948	0.094	0.104	1
ARHGAP11B	0.00853231	-0.010198	0.149	0.158	1
MRPS31	0.00553687	-0.0102298	0.256	0.256	1
ARHGAP22	0.00790737	-0.0102469	0.187	0.193	1
ARL4C	0.00876621	-0.0102595	0.144	0.159	1
P4HA1	0.00929681	-0.0102602	0.118	0.132	1
NEK1	0.00929681	-0.0102602	0.123	0.134	1
C5orf24	0.00727361	-0.0103226	0.208	0.217	1
DLD	0.00727361	-0.0103226	0.222	0.222	1
CSNK2A1	0.000986041	-0.010329	0.38	0.374	1
IQGAP1	0.000528137	-0.0103314	0.454	0.462	1
SCAPER	0.00950904	-0.0103445	0.108	0.121	1
CINP	0.00740065	-0.0103462	0.208	0.212	1
ENOPH1	0.00840632	-0.0103559	0.187	0.184	1
PRKAG1	0.00911668	-0.0103599	0.148	0.15	1
PFDN1	0.00518182	-0.0103789	0.269	0.271	1
ZNF91	0.00930033	-0.0104176	0.134	0.145	1
NUP160	0.00866835	-0.0104178	0.174	0.178	1
PLD3	0.00869389	-0.0104241	0.169	0.176	1
ATE1	0.00968854	-0.0104241	0.102	0.112	1
ZNF92	0.00970287	-0.0104308	0.101	0.109	1
TRIM24	0.000194162	-0.0104583	0.497	0.486	1
MAP7D1	0.00884478	-0.0104617	0.164	0.172	1
VPS53	0.00945481	-0.0104696	0.13	0.138	1
SPSB3	0.0097868	-0.0104712	0.1	0.105	1
LAMP1	0.00700655	-0.0104772	0.227	0.228	1
C17orf75	0.00980045	-0.010478	0.093	0.106	1
DLEU2	0.00899139	-0.0104998	0.155	0.165	1
APEH	0.00714124	-0.010501	0.222	0.224	1
TSC22D2	0.0098542	-0.0105052	0.096	0.102	1
RAD17	0.00956538	-0.010509	0.121	0.135	1
LAS1L	0.00491148	-0.0105416	0.272	0.274	1
MASTL	0.0097238	-0.0105689	0.123	0.125	1
EMD	0.00638127	-0.0105746	0.237	0.237	1
DDRGK1	0.00638127	-0.0105746	0.241	0.248	1
RNF149	0.00975775	-0.0105823	0.113	0.129	1
USO1	0.0067	-0.010628	0.23	0.233	1
TOB2	0.00993586	-0.010657	0.108	0.119	1
AIG1	0.00955644	-0.0106623	0.142	0.147	1
ISG15	0.00577311	-0.0106802	0.251	0.253	1
CCDC77	0.00999735	-0.0106845	0.106	0.113	1
MPP6	0.00901127	-0.0106865	0.168	0.176	1
RGS19	0.00336088	-0.0106933	0.314	0.311	1
VCPIP1	0.0101012	-0.0107331	0.097	0.109	1
CDIP1	0.0101156	-0.0107401	0.102	0.107	1
MDM1	0.0101156	-0.0107401	0.099	0.106	1
FLI1	0.00840437	-0.0107409	0.187	0.201	1
ADIPOR2	0.00981898	-0.0107494	0.126	0.137	1
PSAP	0.00498544	-0.0107591	0.275	0.284	1
DNAJA3	0.00985735	-0.010763	0.128	0.139	1
ZNF827	0.0101723	-0.0107681	0.096	0.106	1
DPH7	0.0102001	-0.0107822	0.093	0.104	1
PREB	0.0102412	-0.0108035	0.095	0.101	1
POLE2	0.00996976	-0.0108039	0.126	0.131	1
CREB3L2	0.00873825	-0.0108112	0.183	0.196	1
VRK2	0.0100063	-0.0108177	0.121	0.134	1
CHD6	0.00876801	-0.0108177	0.18	0.188	1
MGME1	0.00879767	-0.0108242	0.181	0.187	1
TMEM57	0.00965679	-0.0108579	0.151	0.157	1
STMN3	0.00970284	-0.0108714	0.142	0.157	1
ZNF766	0.00979334	-0.0108985	0.138	0.15	1
NOC2L	0.00587369	-0.0109012	0.262	0.27	1
PAF1	0.00988201	-0.0109257	0.141	0.147	1
ARHGDIA	0.000181591	-0.0109464	0.449	0.438	1
LONP1	0.0100112	-0.010967	0.134	0.144	1
TOP3A	0.0104078	-0.0109863	0.094	0.113	1
HLA-DMB	0.00952699	-0.0109958	0.163	0.171	1
SLC25A33	0.0101354	-0.0110086	0.131	0.139	1
NELFCD	0.00528371	-0.0110115	0.266	0.274	1
CNIH4	0.00781726	-0.0110232	0.208	0.218	1
ATP6V1B2	0.0105277	-0.0110441	0.096	0.105	1
PLRG1	0.00902481	-0.0110626	0.186	0.191	1
LRRC42	0.0105853	-0.0110733	0.093	0.102	1
C5orf42	0.0103506	-0.011086	0.122	0.131	1
ANXA4	0.00920869	-0.0111026	0.176	0.192	1
VSIG10	0.0104619	-0.0111289	0.115	0.123	1
NUDT22	0.0100307	-0.0111327	0.148	0.158	1
GATAD1	0.00735184	-0.0111428	0.225	0.235	1
BORCS8	0.010498	-0.0111432	0.118	0.128	1
CCNT1	0.0101016	-0.0111536	0.148	0.154	1
C14orf1	0.00259274	-0.011154	0.329	0.333	1
VASP	0.00379025	-0.011175	0.313	0.305	1
ZNF521	0.0106031	-0.0111866	0.112	0.119	1
GSTZ1	0.00872454	-0.0111924	0.203	0.204	1
MCM3AP	0.0102399	-0.0111957	0.141	0.148	1
RPF1	0.0088594	-0.0112191	0.192	0.204	1
CPVL	0.0107849	-0.0112674	0.101	0.114	1
HSD17B8	0.0108478	-0.0112971	0.103	0.107	1
BDH2	0.0105643	-0.0113029	0.131	0.139	1
MMGT1	0.0109241	-0.0113345	0.095	0.105	1
IFT88	0.010939	-0.0113421	0.091	0.102	1
GATAD2B	0.0102163	-0.0113507	0.155	0.164	1
DOCK2	0.000856257	-0.0113555	0.428	0.428	1
NFYC	0.0107443	-0.0113685	0.125	0.129	1
RNF115	0.00508377	-0.0113871	0.275	0.283	1
RIOK2	0.0104419	-0.011415	0.151	0.158	1
PLEKHA5	0.00659595	-0.0114228	0.247	0.257	1
RRAGD	0.0109323	-0.0114425	0.111	0.125	1
LRRC47	0.0105857	-0.0114584	0.143	0.15	1
MCL1	0.0106559	-0.0114803	0.134	0.148	1
DMAP1	0.0100844	-0.0114876	0.163	0.176	1
TPM1	0.0101706	-0.0115089	0.166	0.173	1
APTX	0.0110903	-0.0115102	0.106	0.117	1
KIF1B	0.0110903	-0.0115102	0.107	0.114	1
DBF4	0.00109266	-0.0115327	0.353	0.356	1
ZFYVE16	0.0111741	-0.0115483	0.093	0.111	1
MBOAT2	0.0111906	-0.0115559	0.105	0.11	1
UTP3	0.0103672	-0.0115591	0.157	0.172	1
CEP290	0.0103672	-0.0115591	0.157	0.16	1
NPEPPS	0.00491168	-0.0115624	0.279	0.291	1
NTAN1	0.00962212	-0.0115641	0.193	0.195	1
COPS7B	0.0110081	-0.0115986	0.132	0.136	1
EIF3G	1.079e-08	-0.0116099	0.715	0.685	0.000261937
STUB1	0.00028908	-0.0116231	0.458	0.426	1
UMPS	0.00793651	-0.0116401	0.235	0.239	1
PSMC4	0.006753	-0.0116492	0.252	0.262	1
PRCC	0.00925696	-0.0116793	0.2	0.209	1
DROSHA	0.0112494	-0.0116894	0.113	0.123	1
CASP3	0.0102337	-0.0116993	0.174	0.177	1
IRF3	0.0102646	-0.0117065	0.178	0.18	1
MFSD1	0.00940209	-0.0117073	0.194	0.211	1
CRLF3	0.0113067	-0.0117124	0.118	0.121	1
COMTD1	0.0102952	-0.0117138	0.169	0.181	1
C11orf31	7.86821e-10	-0.0117152	0.768	0.745	1.91009e-05
ITFG2	0.0109415	-0.0117206	0.146	0.153	1
NRDE2	0.010966	-0.0117281	0.145	0.153	1
NUCB1	0.00746756	-0.0117625	0.245	0.258	1
COPE	4.12205e-08	-0.0117627	0.677	0.657	0.00100067
PRKAG2	0.0114357	-0.0117665	0.111	0.118	1
NDUFAF6	0.0105358	-0.0117721	0.17	0.171	1
GUSB	0.0111568	-0.0117883	0.133	0.148	1
RELA	0.0115414	-0.0118134	0.099	0.114	1
ASNSD1	0.00897387	-0.0118189	0.216	0.221	1
NUP62	0.00529869	-0.0118256	0.273	0.285	1
AP5M1	0.0115758	-0.0118292	0.102	0.114	1
NFATC2	0.0112933	-0.011834	0.128	0.139	1
ANKRD13D	0.0114029	-0.0118725	0.121	0.135	1
FBXO11	0.0109632	-0.0118835	0.147	0.161	1
STAT6	0.0116924	-0.0118846	0.097	0.106	1
TTLL5	0.0117247	-0.0119006	0.094	0.105	1
HERPUD1	0.0114883	-0.0119034	0.128	0.135	1
NCOA6	0.0117566	-0.0119167	0.092	0.105	1
GLG1	0.00847391	-0.0119272	0.221	0.233	1
CECR5	0.010536	-0.0119455	0.183	0.183	1
SPG11	0.0112046	-0.0119517	0.143	0.155	1
RDH11	0.0105682	-0.0119529	0.173	0.183	1
CBWD5	0.0118344	-0.011957	0.09	0.101	1
EP300	0.00868185	-0.0119623	0.206	0.223	1
IDH2	8.42069e-07	-0.0119668	0.605	0.593	0.0204421
TEFM	0.0116724	-0.0119739	0.117	0.13	1
TRIM73	0.0106638	-0.0119752	0.164	0.179	1
C14orf159	0.00981405	-0.0119758	0.199	0.208	1
COX11	0.00876461	-0.0119764	0.216	0.231	1
U2AF1	0.0117889	-0.0120215	0.108	0.124	1
TRMT1L	0.0117889	-0.0120215	0.114	0.122	1
COPS4	0.00905188	-0.0120261	0.223	0.226	1
NT5C2	0.0114582	-0.0120285	0.139	0.15	1
L3MBTL2	0.0118078	-0.0120295	0.115	0.121	1
TUSC2	0.0101085	-0.0120342	0.188	0.201	1
PLEKHJ1	0.00427075	-0.0120623	0.313	0.304	1
IL27RA	0.0102887	-0.0120711	0.189	0.193	1
USP6NL	0.0116034	-0.0120753	0.132	0.145	1
SDF2L1	0.000938007	-0.0120998	0.413	0.394	1
MAP4K2	0.00961732	-0.0121271	0.204	0.218	1
RAB11FIP1	0.0120426	-0.0121344	0.104	0.108	1
INTS6	0.00729694	-0.0121344	0.243	0.251	1
AKNA	0.0117879	-0.0121383	0.123	0.139	1
TRABD	0.0113546	-0.0121498	0.155	0.165	1
HIF1AN	0.0121108	-0.0121671	0.095	0.106	1
AKAP8	0.0118767	-0.0121701	0.129	0.134	1
NOL4L	0.0114393	-0.012173	0.156	0.16	1
TMEM50B	0.0114393	-0.012173	0.151	0.165	1
AZI2	0.0119846	-0.0122102	0.125	0.129	1
PSMD2	5.03191e-05	-0.0122193	0.53	0.502	1
DOCK7	0.0122258	-0.0122249	0.087	0.103	1
HDLBP	0.000692611	-0.0122313	0.455	0.452	1
NUBP2	0.00538717	-0.0122412	0.285	0.289	1
LRIF1	0.0103178	-0.0122601	0.192	0.206	1
KPNB1	2.41777e-09	-0.0122629	0.79	0.779	5.86937e-05
STAT5A	0.00815162	-0.0122679	0.237	0.247	1
SLC25A39	0.00560591	-0.0122751	0.29	0.284	1
KIF4A	0.00565005	-0.0122819	0.255	0.255	1
CSE1L	0.00167593	-0.0123062	0.346	0.349	1
SNUPN	0.00958648	-0.0123118	0.21	0.218	1
MAP9	0.0122869	-0.0123325	0.111	0.115	1
TMEM63A	0.0122869	-0.0123325	0.108	0.119	1
WDR75	0.0114572	-0.0123372	0.158	0.17	1
C16orf72	0.0116396	-0.0123843	0.16	0.167	1
MAPK6	0.0124176	-0.0123906	0.1	0.112	1
STK32C	0.0121606	-0.0123955	0.131	0.143	1
WIPF2	0.0121841	-0.0124037	0.124	0.138	1
ACAA1	0.00779195	-0.0124092	0.254	0.256	1
RNF220	0.00527307	-0.0124234	0.285	0.295	1
HIPK2	0.0124896	-0.0124242	0.096	0.109	1
GOLPH3	0.0118458	-0.0124399	0.149	0.161	1
NOLC1	0.0027404	-0.0124495	0.407	0.406	1
CSPP1	0.0119034	-0.0124559	0.15	0.158	1
SPECC1	0.0119883	-0.0124799	0.149	0.155	1
TDP2	0.0124107	-0.0124858	0.12	0.13	1
TOR1AIP1	0.012044	-0.0124961	0.149	0.16	1
DCTN2	0.00585614	-0.0125132	0.291	0.291	1
IGF1R	0.0124974	-0.012519	0.118	0.126	1
TIMM21	0.0125398	-0.0125357	0.117	0.126	1
HSDL2	0.0108798	-0.0125537	0.195	0.199	1
TMED1	0.012261	-0.012561	0.138	0.15	1
RTKN2	0.012261	-0.012561	0.137	0.14	1
NUP210	0.0117021	-0.0125613	0.166	0.173	1
CDKAL1	0.0126228	-0.0125692	0.111	0.121	1
RAPGEF2	0.0117671	-0.0125772	0.159	0.167	1
CFAP20	0.0118314	-0.0125932	0.162	0.173	1
GSK3A	0.0123917	-0.0126021	0.139	0.144	1
TOR1A	0.0125672	-0.0126601	0.131	0.141	1
TTC17	0.0121135	-0.0126658	0.155	0.164	1
TMEM218	0.0128773	-0.0126799	0.1	0.112	1
TFG	0.00831203	-0.012686	0.24	0.255	1
TMEM120B	0.0126877	-0.012702	0.125	0.138	1
HGS	0.012933	-0.0127057	0.096	0.109	1
PHC2	0.0129694	-0.0127231	0.099	0.108	1
KIAA1143	0.00987426	-0.0127421	0.215	0.228	1
CDK10	0.0128729	-0.0127697	0.114	0.129	1
GTF3C2	0.0128729	-0.0127697	0.119	0.133	1
PRPF31	0.0019979	-0.012782	0.359	0.359	1
ATP11C	0.0125552	-0.0127893	0.137	0.153	1
HSPBP1	0.0130054	-0.0128211	0.117	0.125	1
TMEM38B	0.0103696	-0.012827	0.209	0.223	1
PHKG2	0.0130269	-0.0128297	0.113	0.126	1
FYN	0.0130483	-0.0128383	0.113	0.122	1
ECT2	0.0121827	-0.0128405	0.159	0.164	1
JMJD8	0.0130906	-0.0128556	0.111	0.121	1
E2F8	0.0130906	-0.0128556	0.107	0.113	1
CTSA	0.0128294	-0.0128732	0.135	0.147	1
PLEKHB2	0.0106359	-0.0128738	0.206	0.218	1
RRS1	0.0107674	-0.0128974	0.203	0.207	1
CAMK1D	0.0124128	-0.0128982	0.16	0.166	1
DNM2	0.0130109	-0.0129328	0.133	0.142	1
VPS13A	0.00989378	-0.0129357	0.223	0.233	1
SEC22C	0.0130361	-0.0129414	0.135	0.139	1
CCDC28A	0.0133326	-0.0129606	0.101	0.113	1
SBF2	0.0133326	-0.0129606	0.099	0.114	1
AP1M1	0.0111137	-0.0129609	0.199	0.206	1
FUNDC1	0.0131108	-0.0129672	0.128	0.135	1
TBC1D20	0.0133519	-0.0129695	0.1	0.112	1
DPM3	0.00502592	-0.0129807	0.305	0.317	1
DNMT3B	0.0064362	-0.0129975	0.277	0.279	1
FBXL15	0.0127895	-0.0129986	0.15	0.162	1
SYTL1	0.0134278	-0.013005	0.094	0.108	1
RRP1	0.0104111	-0.0130216	0.212	0.228	1
MPI	0.013465	-0.0130229	0.093	0.105	1
IDH3B	0.00668487	-0.0130342	0.277	0.282	1
ABCF2	0.0115371	-0.0130413	0.197	0.202	1
DNTTIP2	0.0017617	-0.0130988	0.373	0.37	1
NBEAL1	0.0126457	-0.0131122	0.167	0.176	1
SPPL3	0.0131974	-0.0131183	0.136	0.145	1
BRD2	0.00475229	-0.0131345	0.308	0.319	1
PGAP2	0.0133622	-0.0131704	0.139	0.146	1
MRFAP1L1	0.0122271	-0.0131808	0.17	0.189	1
ADAM17	0.0137209	-0.0132052	0.108	0.115	1
CAPNS1	2.33495e-05	-0.0132086	0.549	0.531	0.566833
TBC1D7	0.0137819	-0.0132323	0.107	0.109	1
ACTR1A	0.013597	-0.0132495	0.129	0.136	1
MTRF1L	0.0138418	-0.0132595	0.1	0.11	1
POLD1	0.0138811	-0.0132778	0.098	0.11	1
NAGK	0.0126879	-0.0132816	0.167	0.179	1
TMED9	0.000132935	-0.0132857	0.485	0.472	1
ECE2	0.0139005	-0.0132869	0.095	0.107	1
TTC31	0.0139005	-0.0132869	0.094	0.109	1
PLAA	0.0139198	-0.0132961	0.098	0.109	1
C1orf50	0.013939	-0.0133053	0.093	0.111	1
TMEM39B	0.0137707	-0.0133119	0.119	0.134	1
ZNF720	0.0137948	-0.0133208	0.114	0.128	1
SCO1	0.00864771	-0.013322	0.256	0.262	1
NCK2	0.0139956	-0.0133329	0.092	0.105	1
ZPR1	0.0134831	-0.0133357	0.143	0.154	1
SCAF8	0.0138427	-0.0133388	0.118	0.126	1
TROAP	0.0121985	-0.0133465	0.18	0.182	1
RPL39L	0.0113036	-0.0133598	0.202	0.211	1
EEFSEC	0.0140512	-0.0133607	0.092	0.102	1
MFHAS1	0.0135723	-0.013362	0.133	0.155	1
TMED3	0.00379203	-0.0133633	0.335	0.329	1
RP5-1171I10.5	0.00283105	-0.0133673	0.338	0.341	1
ANKS6	0.0140876	-0.0133792	0.087	0.101	1
ASMTL	0.0124081	-0.0133886	0.188	0.189	1
FAM104B	0.0140049	-0.0134022	0.116	0.123	1
ERLIN1	0.0140049	-0.0134022	0.115	0.125	1
FBL	1.19277e-08	-0.0134267	0.717	0.695	0.000289557
SEC13	0.0117241	-0.0134341	0.198	0.209	1
PRADC1	0.0140941	-0.0134388	0.109	0.123	1
LASP1	0.014116	-0.013448	0.108	0.122	1
KIF9	0.0138854	-0.0134599	0.133	0.144	1
XRCC4	0.0141593	-0.0134664	0.109	0.119	1
RASSF1	0.014286	-0.013522	0.098	0.114	1
RCHY1	0.0143271	-0.0135406	0.101	0.111	1
TBK1	0.0143271	-0.0135406	0.1	0.115	1
TSSC4	0.0131312	-0.0135426	0.172	0.181	1
TBC1D2B	0.0143677	-0.0135593	0.097	0.11	1
GPATCH11	0.0137972	-0.0135598	0.145	0.159	1
PAK1	0.0124487	-0.0135687	0.199	0.204	1
HPS5	0.0144077	-0.0135781	0.094	0.112	1
FBXO4	0.0144077	-0.0135781	0.094	0.108	1
TIMELESS	0.00776765	-0.0135843	0.258	0.275	1
SDHAF1	0.0144472	-0.013597	0.094	0.11	1
CARNMT1	0.013954	-0.0136046	0.14	0.15	1
METTL16	0.0134344	-0.0136125	0.163	0.178	1
C3orf38	0.0143267	-0.0136147	0.116	0.131	1
KPNA1	0.0140461	-0.0136316	0.142	0.15	1
PUF60	0.0012851	-0.0136425	0.412	0.394	1
TUBB6	0.0136183	-0.0136566	0.155	0.164	1
BCL2L1	0.0144709	-0.0136704	0.115	0.124	1
SLC25A1	0.00444378	-0.0136723	0.325	0.326	1
SREK1IP1	0.00988597	-0.0136976	0.249	0.257	1
TXNDC15	0.0146316	-0.0137361	0.107	0.118	1
AGPS	0.0114433	-0.0137508	0.206	0.223	1
ASF1A	0.0134272	-0.0137682	0.176	0.182	1
MOB3A	0.0147418	-0.0137834	0.102	0.117	1
VTI1A	0.0148062	-0.0138121	0.099	0.113	1
DDX19A	0.0146704	-0.013834	0.125	0.132	1
TMPO-AS1	0.0149514	-0.0138794	0.096	0.106	1
SCAF4	0.0145028	-0.0138919	0.141	0.155	1
TMEM9B	0.015051	-0.013928	0.092	0.101	1
MED29	0.0141287	-0.0139294	0.158	0.172	1
AP2M1	5.54346e-05	-0.0139355	0.515	0.516	1
FBXL3	0.0150899	-0.0139476	0.089	0.103	1
OFD1	0.0137232	-0.0139923	0.173	0.189	1
THUMPD2	0.0138507	-0.0140193	0.175	0.181	1
STAMBP	0.0149268	-0.0140227	0.129	0.144	1
ATPAF2	0.0151638	-0.0140246	0.109	0.118	1
NPDC1	0.00427014	-0.0140311	0.321	0.32	1
NUMA1	0.00553303	-0.0140405	0.29	0.307	1
BIVM	0.0152095	-0.014044	0.108	0.12	1
ARHGEF2	0.0145996	-0.0140487	0.146	0.164	1
POLR2A	0.0024984	-0.0140575	0.35	0.363	1
SH3BP5	0.0146346	-0.014058	0.142	0.162	1
FLAD1	0.0150408	-0.0140607	0.13	0.14	1
RRN3	0.0152768	-0.0140732	0.101	0.117	1
IFI27L1	0.0150967	-0.0140797	0.127	0.137	1
CLCC1	0.015321	-0.0140928	0.096	0.115	1
RHNO1	0.0151794	-0.0141084	0.125	0.135	1
ACACA	0.0152065	-0.014118	0.12	0.136	1
YIF1A	0.0126317	-0.0141293	0.204	0.222	1
SAMSN1	0.0154501	-0.0141519	0.093	0.108	1
C11orf73	0.00291952	-0.0141544	0.358	0.352	1
WDR34	0.0127864	-0.0141558	0.203	0.211	1
UBL3	0.0154711	-0.0141618	0.093	0.108	1
BCOR	0.015492	-0.0141717	0.092	0.104	1
FAM45A	0.0153918	-0.0141857	0.118	0.127	1
EGLN2	0.015166	-0.0142086	0.133	0.148	1
TGFBR1	0.015166	-0.0142086	0.134	0.148	1
FAM104A	0.0152912	-0.0142468	0.134	0.149	1
SYTL4	0.015322	-0.0142564	0.128	0.144	1
KLHDC2	0.0142854	-0.0142699	0.176	0.191	1
PRKRIP1	0.0156412	-0.0142837	0.11	0.122	1
TSR1	0.00594651	-0.0142971	0.294	0.301	1
CMTR2	0.0157128	-0.0143135	0.103	0.119	1
PHF10	0.0151757	-0.0143343	0.149	0.16	1
UBE2H	0.0158515	-0.0143734	0.1	0.115	1
DESI2	0.00519714	-0.0143772	0.31	0.312	1
STK33	0.0157038	-0.0143827	0.12	0.135	1
TAP2	0.0159631	-0.0144238	0.098	0.109	1
SCAMP1	0.0159849	-0.0144339	0.097	0.11	1
PUS7	0.0156227	-0.0144593	0.125	0.148	1
C6orf1	0.0160495	-0.0144644	0.093	0.105	1
UBE4B	0.0159498	-0.0144718	0.113	0.13	1
HECTD4	0.0160708	-0.0144746	0.093	0.105	1
DDOST	0.00198844	-0.0144875	0.378	0.377	1
FUT8	0.0161128	-0.0144951	0.092	0.105	1
CRHBP	0.00886185	-0.014512	0.264	0.265	1
PTTG1IP	0.0029607	-0.0145439	0.333	0.352	1
IFT57	0.0118028	-0.0145451	0.234	0.241	1
YTHDF2	0.00314037	-0.0145828	0.343	0.352	1
KNTC1	0.015088	-0.0145957	0.169	0.179	1
CCDC84	0.0164215	-0.0146642	0.1	0.114	1
YY1AP1	0.0159853	-0.0146796	0.148	0.156	1
MRPS6	0.00156511	-0.0146845	0.411	0.405	1
RALGAPA1	0.0164677	-0.0146848	0.099	0.111	1
TMEM106C	0.00206362	-0.0146962	0.379	0.364	1
TIE1	0.016359	-0.0146973	0.119	0.135	1
2009-09-01	0.0117128	-0.0147171	0.246	0.251	1
RNF213	0.00289225	-0.0147181	0.355	0.355	1
CCDC115	0.0164431	-0.0147277	0.12	0.13	1
ACAD9	0.0164982	-0.0147481	0.112	0.128	1
GNA15	0.00923608	-0.0147543	0.275	0.274	1
EXOSC3	0.0106985	-0.0147625	0.255	0.263	1
RAB1A	0.00930045	-0.014763	0.264	0.278	1
STXBP3	0.0134051	-0.014789	0.217	0.231	1
PMM2	0.0163606	-0.014789	0.137	0.146	1
ZNF93	0.0166061	-0.014789	0.111	0.124	1
CASD1	0.0166061	-0.014789	0.111	0.124	1
PMS2	0.0166326	-0.0147993	0.108	0.122	1
ACSF3	0.0164584	-0.0148192	0.133	0.147	1
TRPC4AP	0.0167111	-0.0148302	0.111	0.123	1
SCAI	0.0165224	-0.0148394	0.127	0.143	1
NAMPT	0.0147522	-0.0148457	0.192	0.204	1
GEMIN4	0.0167625	-0.0148509	0.107	0.122	1
CSNK1E	0.0163103	-0.014888	0.15	0.162	1
HADH	0.0102766	-0.0148941	0.269	0.271	1
TXNL1	5.94201e-05	-0.0148997	0.525	0.521	1
FAM122A	0.0169125	-0.0149134	0.098	0.117	1
SDCBP	0.013075	-0.0149168	0.223	0.233	1
ITGB2	0.0142085	-0.0149194	0.194	0.212	1
CEP295	0.0142085	-0.0149194	0.205	0.21	1
WASF1	0.0168007	-0.0149311	0.115	0.132	1
NCF4	0.00922711	-0.0149443	0.275	0.286	1
MED7	0.0168604	-0.0149517	0.122	0.133	1
TP53TG1	0.0170093	-0.0149555	0.099	0.116	1
TRRAP	0.0169193	-0.0149724	0.114	0.133	1
ELK4	0.0169774	-0.0149931	0.117	0.132	1
RFX1	0.0171034	-0.0149978	0.097	0.109	1
CAPN7	0.0167816	-0.0150191	0.143	0.148	1
SNRNP35	0.016342	-0.015024	0.159	0.168	1
MRPS7	0.000823236	-0.0150337	0.424	0.422	1
UBAC2	0.0169195	-0.01506	0.14	0.147	1
HMBS	0.0171745	-0.0150661	0.11	0.127	1
CCSER2	0.0171745	-0.0150661	0.112	0.126	1
E2F4	0.0153089	-0.0151106	0.196	0.201	1
SLCO3A1	0.0168662	-0.0151552	0.145	0.162	1
UTP4	0.0174655	-0.0151826	0.107	0.117	1
IPO11	0.0173739	-0.0152052	0.123	0.137	1
MCM7	4.9237e-06	-0.015222	0.589	0.575	0.119528
OGG1	0.0175908	-0.0152363	0.102	0.112	1
MLC1	0.017466	-0.0152368	0.116	0.134	1
ALDH2	0.0127971	-0.0152392	0.243	0.245	1
ALDH18A1	0.0161915	-0.0152778	0.181	0.191	1
GTSE1	0.00187041	-0.0152854	0.408	0.395	1
ISYNA1	0.0162416	-0.0152878	0.18	0.187	1
FAIM	0.0173527	-0.0152891	0.136	0.149	1
GLRX	0.00125077	-0.0152961	0.418	0.414	1
RAB18	0.0169404	-0.0152986	0.162	0.169	1
HLA-E	3.4485e-05	-0.0153176	0.582	0.592	0.837157
LARP1	0.00137239	-0.0153237	0.427	0.435	1
TMUB1	0.0171099	-0.0153396	0.156	0.168	1
AP3B1	0.0110686	-0.0153762	0.247	0.272	1
PATZ1	0.0176676	-0.0153834	0.129	0.147	1
ZCCHC9	0.0150117	-0.015393	0.211	0.218	1
DEAF1	0.0160479	-0.0154057	0.188	0.2	1
UBE2M	7.3548e-05	-0.0154223	0.499	0.495	1
ORAI3	0.0174386	-0.0154223	0.146	0.159	1
GPBP1L1	0.0174386	-0.0154223	0.142	0.163	1
NRM	0.0175577	-0.0154536	0.141	0.159	1
PPP1R2	0.0143731	-0.0154673	0.223	0.235	1
PIBF1	0.0180865	-0.0154732	0.103	0.114	1
NUMB	0.017636	-0.0154745	0.141	0.155	1
USP24	0.0177519	-0.0155061	0.142	0.15	1
CREG1	0.0134388	-0.0155109	0.239	0.25	1
PTPRE	0.0180593	-0.0155115	0.12	0.134	1
PDZD8	0.0173353	-0.0155216	0.157	0.174	1
MCPH1	0.0180906	-0.0155223	0.117	0.135	1
IDH1	0.0158447	-0.0155309	0.198	0.21	1
C6orf89	0.0181216	-0.0155331	0.118	0.133	1
AGPAT5	0.0136435	-0.0155396	0.231	0.247	1
TRIOBP	0.017425	-0.0155423	0.158	0.168	1
CAMKK2	0.0180147	-0.0155803	0.132	0.148	1
BNIP3	0.0183331	-0.0156092	0.114	0.129	1
PPIL1	0.0181597	-0.0156231	0.126	0.146	1
C9orf114	0.0185061	-0.0156619	0.09	0.103	1
MAPRE2	0.0157686	-0.0156836	0.196	0.219	1
DYNLT3	0.0185346	-0.0156862	0.108	0.122	1
PRR11	0.0105834	-0.0156894	0.25	0.246	1
R3HCC1	0.0184039	-0.0156987	0.129	0.14	1
PYCR2	0.0121743	-0.015707	0.252	0.258	1
ATR	0.018618	-0.0157195	0.101	0.118	1
ATP8B4	0.0186454	-0.0157306	0.104	0.117	1
BRCA2	0.00421435	-0.0157383	0.321	0.326	1
DHRS4	0.0185388	-0.0157422	0.12	0.136	1
LONP2	0.0170336	-0.0157435	0.187	0.198	1
ZWILCH	0.0185719	-0.0157532	0.121	0.135	1
CREB1	0.0125386	-0.0157546	0.241	0.256	1
TIMM50	0.0139656	-0.0157641	0.232	0.244	1
HTR1F	0.0186048	-0.0157641	0.117	0.137	1
VPS51	0.00983045	-0.0157826	0.295	0.288	1
PLSCR1	0.0172503	-0.0157848	0.178	0.192	1
EDEM3	0.0186701	-0.0157861	0.117	0.131	1
ANXA6	0.0114675	-0.0158018	0.258	0.276	1
PRRC1	0.0187344	-0.0158081	0.117	0.135	1
GSPT2	0.0166791	-0.0158354	0.196	0.207	1
SOX12	0.0188293	-0.0158413	0.117	0.127	1
TOP2A	8.18052e-05	-0.0158483	0.704	0.673	1
UBE2Q1	0.0186224	-0.0158506	0.137	0.148	1
ARHGAP4	0.0186602	-0.0158615	0.13	0.146	1
GRWD1	0.0177251	-0.0158786	0.17	0.187	1
B4GALT5	0.0190131	-0.0159082	0.105	0.127	1
CCDC137	0.0138557	-0.0159288	0.24	0.247	1
PEPD	0.018031	-0.0159419	0.172	0.181	1
FAM229B	0.0191568	-0.0159573	0.087	0.102	1
FAM126B	0.0191806	-0.0159688	0.087	0.101	1
C19orf38	0.0192182	-0.0159871	0.106	0.119	1
KIAA1109	0.0191289	-0.0160047	0.122	0.136	1
HMBOX1	0.0193032	-0.0160212	0.101	0.118	1
NINJ1	0.0191976	-0.016027	0.128	0.138	1
DYNC1I2	0.00438733	-0.0160326	0.401	0.396	1
CEP57L1	0.0184736	-0.016038	0.157	0.17	1
CLPTM1L	0.0159768	-0.0160529	0.206	0.225	1
NHLRC2	0.0192988	-0.0160606	0.118	0.131	1
MCCC1	0.0192988	-0.0160606	0.118	0.135	1
GTF2F2	0.0105487	-0.016061	0.276	0.282	1
C1orf131	0.0134928	-0.016062	0.239	0.259	1
COX15	0.0191295	-0.0160876	0.139	0.154	1
FAM127B	0.0192088	-0.0161098	0.137	0.151	1
SURF4	0.019287	-0.016132	0.131	0.147	1
PRIM2	0.0193642	-0.0161542	0.133	0.148	1
RFC5	0.0189897	-0.0161573	0.155	0.166	1
GINS1	0.0189897	-0.0161573	0.155	0.167	1
WRB	0.0194024	-0.0161654	0.134	0.146	1
WBP5	0.00508489	-0.0161667	0.376	0.383	1
COPS7A	0.019652	-0.016171	0.092	0.107	1
FBXW5	0.0177234	-0.0161736	0.194	0.2	1
MAP4K5	0.0194404	-0.0161766	0.134	0.144	1
GINM1	0.0185306	-0.0161817	0.166	0.181	1
PRKAR2B	0.0191257	-0.0161902	0.147	0.16	1
KIAA1033	0.0185829	-0.0161925	0.171	0.18	1
CPNE8	0.0197532	-0.0162177	0.088	0.107	1
ARHGAP35	0.0193465	-0.0162454	0.15	0.157	1
HERC1	0.0161608	-0.0162502	0.216	0.226	1
TSPAN33	0.0198274	-0.016253	0.088	0.102	1
ZNF800	0.0193898	-0.0162565	0.14	0.156	1
GINS4	0.0199522	-0.0163006	0.107	0.117	1
SLA	0.0190914	-0.0163012	0.16	0.166	1
WIPF1	0.0165124	-0.0163018	0.207	0.225	1
WWOX	0.019946	-0.0163351	0.118	0.135	1
RAD23B	0.00555849	-0.0163394	0.324	0.346	1
PTRF	0.00175395	-0.016344	0.425	0.44	1
TTC21B	0.0200663	-0.0163472	0.101	0.113	1
ADCY7	0.0200145	-0.016358	0.119	0.135	1
POLR2E	5.20501e-05	-0.0163775	0.51	0.501	1
TMEM70	0.0170679	-0.0163852	0.21	0.216	1
AAGAB	0.0202588	-0.0164297	0.095	0.111	1
RBM4B	0.0202856	-0.0164416	0.098	0.109	1
AKAP7	0.0202856	-0.0164416	0.094	0.107	1
SP1	0.0199468	-0.0165014	0.144	0.158	1
NAAA	0.020282	-0.0165051	0.131	0.138	1
IL17RA	0.0204423	-0.0165131	0.088	0.103	1
EHBP1	0.0204678	-0.0165251	0.088	0.104	1
PMPCB	0.00978767	-0.0165308	0.292	0.313	1
OTUD5	0.0204931	-0.0165371	0.09	0.104	1
STK24	0.0189208	-0.0165378	0.179	0.194	1
MDK	0.0205297	-0.0165444	0.103	0.117	1
DHX15	0.00569483	-0.0165481	0.342	0.34	1
YTHDF3	0.0204311	-0.0165513	0.122	0.137	1
PHRF1	0.02056	-0.0165562	0.102	0.116	1
WDR12	0.0159642	-0.0165672	0.224	0.245	1
ROCK2	0.0133319	-0.0165885	0.258	0.268	1
DRG1	0.0173512	-0.016593	0.211	0.227	1
MRPL10	0.01988	-0.016598	0.15	0.171	1
RASAL3	0.020612	-0.0166095	0.123	0.138	1
NFXL1	0.0208241	-0.0166634	0.094	0.113	1
[truncated: 4,131 more rows]

## Sheet: B) DE genes MYCT1 OE vs Ctrl
Supplementary Table 3: Differentially expressed genes in MYCT1 KD and OE HLF+ HSCs and functional enrichment analysis from single cell RNAseq.
b Differentially expressed genes between MYCT1 overexpression (OE) and control HLF+ HSCs 72 hours after transduction.
Gene	p_val	avg_logFC	pct.MYCT1 OE	pct.Ctrl	p_val_adj
MIF	1.44793e-128	0.363066	0.766	0.562	3.51499e-124
AC090498.1	4.3713e-47	0.234193	0.377	0.165	1.06118e-42
RPS29	2.0061e-125	0.207605	0.999	1	4.87e-121
HIST1H1B	1.0964e-06	0.179824	0.462	0.463	0.0266161
HMGCS1	2.10284e-27	0.175774	0.338	0.207	5.10484e-23
MTRNR2L12	5.4001e-26	0.169051	0.599	0.48	1.31093e-21
SQLE	2.00641e-20	0.157446	0.568	0.475	4.87075e-16
GLTSCR2	2.11513e-24	0.15523	0.697	0.581	5.13469e-20
MT-ND3	1.83518e-36	0.150257	1	0.999	4.45508e-32
C11orf31	5.0501e-22	0.149987	0.825	0.745	1.22596e-17
ACAT2	3.29931e-19	0.148956	0.545	0.439	8.00942e-15
TUBA1A	2.35312e-17	0.143607	0.56	0.464	5.71244e-13
EEF2	4.57806e-23	0.141632	0.984	0.965	1.11137e-18
RPS2	6.69039e-164	0.135796	1	1	1.62416e-159
RPL3	6.01431e-93	0.13448	1	1	1.46003e-88
FADS1	5.2032e-15	0.1343	0.537	0.451	1.26313e-10
TKT	4.20911e-18	0.134263	0.912	0.873	1.0218e-13
RPL18A	5.45642e-110	0.131713	1	1	1.3246e-105
RPS9	2.04414e-82	0.129241	1	1	4.96235e-78
ARF5	3.42616e-12	0.129189	0.292	0.172	8.31736e-08
MT-CO3	2.53901e-30	0.126093	1	1	6.1637e-26
RPL18	6.0635e-64	0.118522	1	1	1.47198e-59
HIST1H4C	0.0143491	0.118479	0.797	0.784	1
TAOK3	2.95118e-10	0.118386	0.715	0.685	7.1643e-06
FDPS	1.1491e-12	0.117993	0.687	0.606	2.78957e-08
TGFB1	3.42791e-13	0.117564	0.404	0.313	8.3216e-09
MSN	5.20291e-10	0.115984	0.82	0.763	1.26306e-05
MT-ND1	6.96441e-15	0.114512	1	1	1.69068e-10
NCL	0.000134561	0.11358	0.993	0.987	1
HIST1H1D	0.00598514	0.112652	0.621	0.615	1
RPS27	3.97551e-35	0.112291	1	1	9.65095e-31
MT-CYB	5.73682e-22	0.111576	1	1	1.39267e-17
RPL37A	4.11927e-38	0.11127	1	1	9.99993e-34
MT-ND4L	7.89145e-07	0.110529	0.747	0.689	0.0191573
HMGCR	1.69028e-09	0.109481	0.298	0.219	4.10332e-05
FUS	6.84904e-07	0.109063	0.885	0.853	0.0166267
RPS11	1.62161e-13	0.109002	1	1	3.93661e-09
FDFT1	1.28909e-10	0.107772	0.563	0.471	3.12939e-06
SNHG19	2.01029e-09	0.103089	0.376	0.288	4.88017e-05
IDI1	2.89075e-10	0.102744	0.402	0.328	7.01759e-06
ACTG1	2.32262e-15	0.101521	0.997	0.995	5.63839e-11
LCP1	6.03018e-06	0.100939	0.75	0.722	0.146389
ENO1	2.1248e-09	0.10085	0.966	0.966	5.15816e-05
ETS2	1.2644e-08	0.10044	0.466	0.402	0.000306946
PPDPF	1.53926e-09	0.100299	0.754	0.694	3.73671e-05
RPL13A	1.08724e-18	0.100047	1	1	2.63937e-14
C1QTNF4	1.07746e-07	0.0991158	0.669	0.615	0.00261564
MRPL23	3.57028e-09	0.0989187	0.398	0.307	8.66722e-05
RPLP0	1.11015e-33	0.0980531	1	1	2.695e-29
CDK6	0.000188079	0.0974234	0.83	0.768	1
SLC25A6	2.7117e-10	0.095917	0.952	0.921	6.58292e-06
SAFB	4.12028e-07	0.0954165	0.447	0.373	0.0100024
GABPB1-AS1	1.19571e-05	0.0948505	0.577	0.532	0.29027
RPL27A	2.19102e-09	0.0938074	1	1	5.31892e-05
RPL29	3.84371e-38	0.0935434	1	1	9.33098e-34
SNRNP70	9.33804e-08	0.0923714	0.591	0.526	0.0022669
INSIG1	3.53574e-05	0.0921837	0.203	0.123	0.858336
MYO1G	2.0831e-07	0.0919961	0.361	0.276	0.00505694
MT-ATP6	5.77511e-08	0.0915928	1	1	0.00140196
RPL15	2.37615e-34	0.0909968	1	1	5.76835e-30
HNRNPU	0.0100445	0.0904952	0.92	0.89	1
G3BP2	5.79301e-07	0.090147	0.559	0.499	0.0140631
ATP5I	3.68811e-07	0.0898956	0.769	0.732	0.00895326
HIST2H2AC	0.00130843	0.0893903	0.334	0.3	1
POLR2J3	4.68835e-05	0.0892487	0.788	0.749	1
PRPF8	1.90723e-06	0.0891034	0.545	0.494	0.0462999
CCDC85B	2.72704e-07	0.0887593	0.723	0.664	0.00662017
DDX17	2.75311e-05	0.0885401	0.862	0.828	0.668346
LMNB1	0.00013389	0.0875013	0.546	0.501	1
APEX1	9.79655e-07	0.0857377	0.798	0.747	0.0237821
CD37	8.61559e-07	0.0855466	0.729	0.666	0.0209152
EIF3B	2.95994e-06	0.0853571	0.493	0.438	0.0718555
FNBP1	7.54627e-06	0.0852659	0.631	0.565	0.183193
CAPRIN1	2.44187e-05	0.0850758	0.578	0.532	0.592788
MCM4	0.00086635	0.0847971	0.57	0.534	1
TAF15	0.000680579	0.0846818	0.579	0.536	1
TMPO	0.00800191	0.0845667	0.752	0.726	1
MACF1	0.00340487	0.0844325	0.737	0.71	1
MMAB	7.63667e-06	0.0838689	0.336	0.259	0.185388
NDUFB1	9.11528e-07	0.0838497	0.713	0.655	0.0221282
UBC	8.48503e-05	0.0838053	0.76	0.719	1
EIF4B	9.17227e-05	0.0832902	0.769	0.738	1
RPL7A	1.9337e-29	0.0832865	1	1	4.69424e-25
KIAA0087	5.40674e-06	0.0828452	0.321	0.265	0.131254
MT-ND6	0.172096	0.0827987	0.762	0.727	1
EBP	9.92535e-07	0.0827661	0.543	0.467	0.0240948
RPL8	7.7876e-20	0.0819265	1	1	1.89052e-15
DHCR24	5.56299e-06	0.0812299	0.362	0.296	0.135047
LRPPRC	0.000106317	0.0809856	0.58	0.515	1
LYL1	3.19514e-06	0.0808599	0.653	0.58	0.0775651
MSH6	0.00079976	0.0806986	0.584	0.533	1
GTF2I	0.00143582	0.0805072	0.801	0.782	1
MTRNR2L8	0.0021141	0.0804846	0.141	0.064	1
RPS5	2.06505e-19	0.0804455	1	1	5.01311e-15
AP2M1	3.15169e-06	0.0796151	0.588	0.516	0.0765104
KRTCAP2	0.00015475	0.0789186	0.285	0.204	1
XRCC5	0.00294247	0.0787974	0.906	0.888	1
SRP72	7.85843e-06	0.0784036	0.627	0.544	0.190771
NRIP1	0.0417869	0.0782286	0.835	0.809	1
RANBP2	0.000417805	0.0777528	0.472	0.421	1
NKTR	0.000200642	0.0775845	0.604	0.542	1
TTC19	1.62053e-05	0.0775071	0.38	0.318	0.393399
SCD	0.000200969	0.0770975	0.281	0.208	1
UBXN1	1.09863e-05	0.0770571	0.626	0.556	0.266703
ZFP36L2	0.000145971	0.0767791	0.892	0.859	1
YY1	0.000110577	0.0764641	0.718	0.674	1
ADD1	7.01473e-05	0.0758353	0.341	0.278	1
RPL13	2.24988e-33	0.0757666	1	1	5.4618e-29
ACAP1	1.27514e-05	0.0751693	0.42	0.351	0.309552
HNRNPC	0.000613881	0.0751463	0.962	0.95	1
GYPC	5.40581e-05	0.0748713	0.76	0.704	1
DDX3X	0.000129843	0.0747307	0.465	0.422	1
RPS4X	2.38584e-20	0.074664	1	1	5.79187e-16
MSMO1	0.00122416	0.074647	0.221	0.154	1
TAF7	9.4446e-05	0.0735079	0.512	0.458	1
SNRNP200	0.000114349	0.0733933	0.528	0.462	1
AC004540.4	0.000183233	0.0731986	0.329	0.266	1
EVL	4.64815e-05	0.0731004	0.391	0.327	1
GNB2L1	8.55013e-13	0.0726644	1	1	2.07563e-08
H1FX	0.000175377	0.0724101	0.621	0.556	1
STAT3	9.80909e-05	0.0723467	0.367	0.305	1
MAP2K2	2.08321e-05	0.0722149	0.533	0.461	0.505721
INPP5D	0.000114357	0.0720855	0.357	0.293	1
LDLR	0.00312062	0.0720529	0.207	0.132	1
SF3B1	0.00104825	0.0718231	0.71	0.678	1
RPSA	2.25196e-14	0.0717734	1	1	5.46685e-10
SRSF1	0.000254601	0.0715785	0.513	0.447	1
TOMM5	0.00127561	0.0715259	0.269	0.197	1
FKBP8	5.79802e-05	0.0714717	0.451	0.375	1
HMGA1	8.7898e-05	0.0714638	0.883	0.85	1
ITGA4	0.00158911	0.0711983	0.585	0.533	1
ALKBH7	3.13418e-05	0.0710898	0.512	0.444	0.760852
KCNQ1OT1	0.0784131	0.0710546	0.558	0.527	1
ZEB2	0.00225173	0.0710393	0.375	0.325	1
RPL7	9.39467e-09	0.0707581	1	1	0.000228065
DDX39B	0.00173297	0.0700621	0.265	0.196	1
PPP1R14B	0.000111085	0.0700374	0.879	0.847	1
IDH2	0.000103773	0.0697403	0.649	0.593	1
RPL7L1	0.00015321	0.0696933	0.565	0.514	1
MATK	0.000219423	0.0695032	0.354	0.289	1
ZNF292	0.000465466	0.0693375	0.468	0.414	1
NCKAP1L	0.000288764	0.0693031	0.451	0.383	1
RPL6	3.30216e-12	0.0691766	1	1	8.01631e-08
DOCK2	0.000391643	0.0689828	0.473	0.428	1
SLC25A1	0.000165802	0.0689396	0.383	0.326	1
ARFGAP2	0.00154178	0.0686889	0.286	0.214	1
TMEM97	0.000116632	0.068686	0.401	0.339	1
MALAT1	0.871681	0.0684548	1	0.999	1
KIAA0125	0.0173241	0.0682802	0.784	0.749	1
TPM3	0.0556212	0.0679272	0.94	0.934	1
NAP1L4	0.000298279	0.0678686	0.561	0.518	1
MYH9	0.00657254	0.0677397	0.503	0.459	1
CD81	0.000157791	0.0674387	0.715	0.659	1
2006-09-01	0.00271509	0.0672262	0.888	0.853	1
CORO1A	0.000743365	0.0670846	0.783	0.746	1
RPL36	3.78784e-09	0.0668672	1	1	9.19535e-05
IVD	0.000217348	0.0667126	0.4	0.347	1
MT-ND5	0.615741	0.0665807	0.991	0.99	1
RPS20	0.11924	0.0660745	1	0.998	1
ARGLU1	0.00942448	0.0660699	0.778	0.734	1
PHIP	0.000906767	0.0660334	0.491	0.434	1
ZNF207	0.00190273	0.0657799	0.632	0.583	1
CLTC	0.00120028	0.0657417	0.479	0.433	1
LTC4S	0.0182769	0.065689	0.165	0.099	1
SMARCA5	0.0154854	0.0655847	0.722	0.685	1
TTC3	0.00600325	0.0651655	0.725	0.692	1
RPS3	2.4937e-17	0.0651173	1	1	6.05371e-13
SMCHD1	0.00229093	0.0650034	0.471	0.427	1
VCP	0.000958255	0.0649668	0.55	0.517	1
PTGES3	0.00803322	0.0646782	0.874	0.868	1
MYB	0.00425664	0.0646449	0.463	0.433	1
HOXA9	0.000842703	0.0646388	0.565	0.521	1
CCT8	0.00115678	0.0644837	0.872	0.846	1
EEF1B2	8.16987e-08	0.0644622	1	1	0.00198332
RPS28	2.36259e-08	0.0643338	1	1	0.000573541
GDI2	0.000812959	0.0641938	0.635	0.6	1
SPTLC2	0.00132204	0.0640971	0.42	0.369	1
RPL10	1.92688e-18	0.0640142	1	1	4.6777e-14
RPS16	1.77093e-08	0.0638839	1	1	0.000429911
RBM5	0.000966618	0.0635695	0.362	0.301	1
PNISR	0.00376399	0.0633725	0.795	0.765	1
TOP2B	0.00405561	0.0633094	0.514	0.474	1
FANCA	0.021298	0.0626022	0.181	0.127	1
YBX1	0.015732	0.0625913	0.993	0.993	1
NPM1	0.000817355	0.0625245	1	0.999	1
ZMYM2	0.00350487	0.0624422	0.3	0.259	1
FASN	0.00981546	0.0622269	0.238	0.187	1
RSRP1	0.00161746	0.0621109	0.478	0.452	1
NOLC1	0.00338637	0.0618399	0.454	0.406	1
EEF1D	0.000390742	0.0616315	0.965	0.946	1
CXXC5	0.00152587	0.0615926	0.632	0.597	1
PAK2	0.0100571	0.0615459	0.683	0.646	1
PLEKHO1	0.00114322	0.061494	0.375	0.334	1
IPO5	0.00244459	0.0613113	0.481	0.447	1
HADHA	0.00557675	0.061	0.691	0.671	1
SF3B2	0.00710794	0.0609215	0.664	0.635	1
UBR4	0.00711677	0.0608977	0.271	0.229	1
PHF3	0.00630715	0.0606548	0.567	0.533	1
ARL4C	0.0198261	0.0604336	0.209	0.159	1
ADNP	0.00149744	0.0602968	0.381	0.337	1
HDLBP	0.00360918	0.0602898	0.505	0.452	1
USP14	0.00764971	0.0600782	0.529	0.5	1
DHX9	0.00705992	0.0599591	0.541	0.506	1
SECISBP2	0.00666582	0.0599489	0.292	0.247	1
SMARCC1	0.0128356	0.0597307	0.702	0.677	1
EDF1	0.00193231	0.0596112	0.822	0.778	1
PHB	0.00275344	0.0595851	0.762	0.717	1
DDX54	0.00952315	0.0595389	0.281	0.228	1
FKBP5	0.0020863	0.0595282	0.37	0.324	1
DDX1	0.00198232	0.059396	0.513	0.473	1
2002-09-01	0.00267966	0.0593561	0.551	0.493	1
LYN	0.00429858	0.059261	0.574	0.538	1
HCG18	0.00767514	0.0592212	0.292	0.25	1
EPB41L3	0.0221524	0.0591581	0.217	0.17	1
HLA-C	0.00218323	0.0589636	0.689	0.637	1
FAM120A	0.0030349	0.0587903	0.444	0.404	1
POM121	0.0083231	0.0586176	0.298	0.249	1
ZKSCAN1	0.00555402	0.058595	0.468	0.442	1
FADS2	0.0285197	0.0585841	0.213	0.159	1
TRIM24	0.00465682	0.0585696	0.536	0.486	1
BIN2	0.0158444	0.0585072	0.264	0.209	1
CDV3	0.0182654	0.0584976	0.684	0.647	1
MSH2	0.00951391	0.0584654	0.434	0.4	1
DYNC1H1	0.0120047	0.058124	0.426	0.393	1
ACTB	0.000332588	0.0581217	1	0.998	1
YARS	0.00418001	0.0579762	0.349	0.297	1
PHB2	0.00203469	0.0579211	0.689	0.641	1
GART	0.00241686	0.0578439	0.39	0.338	1
KHDRBS1	0.016647	0.0575285	0.79	0.763	1
KCNAB2	0.0214144	0.0574709	0.254	0.201	1
TP53BP1	0.0182847	0.0574521	0.261	0.211	1
BPTF	0.0303238	0.0572322	0.701	0.67	1
ANXA11	0.00556169	0.0571874	0.35	0.293	1
GPX1	0.00266663	0.0571533	0.902	0.868	1
ATP5A1	0.00705671	0.0571467	0.846	0.813	1
TRIM44	0.0107236	0.0568944	0.473	0.433	1
SMARCB1	0.00239985	0.05681	0.415	0.363	1
SERBP1	0.101695	0.0567084	0.962	0.945	1
FBL	0.00466152	0.0566111	0.751	0.695	1
SF3B3	0.00320893	0.0565193	0.386	0.337	1
EIF2AK1	0.00497395	0.0564953	0.513	0.475	1
SUGP2	0.00316033	0.0563966	0.39	0.343	1
TRIM73	0.0323733	0.0563784	0.229	0.179	1
STIP1	0.00770345	0.0561417	0.477	0.439	1
PUM1	0.0101701	0.0561016	0.422	0.386	1
NASP	0.101741	0.0559354	0.932	0.929	1
NRDC	0.0103277	0.0557699	0.465	0.427	1
PFKL	0.0083834	0.0556803	0.344	0.292	1
PPM1G	0.0361847	0.0555623	0.795	0.782	1
ARHGAP30	0.0240138	0.0555584	0.263	0.212	1
CCNB1IP1	0.0066184	0.0554039	0.361	0.32	1
TSPO	0.00741994	0.0553154	0.794	0.767	1
PPAT	0.0106621	0.0552927	0.33	0.281	1
MCM7	0.0103034	0.055236	0.594	0.575	1
S1PR4	0.00620733	0.0550476	0.385	0.327	1
RPL4	0.000627447	0.0549295	1	0.996	1
CIAPIN1	0.0276935	0.0549294	0.268	0.208	1
CSDE1	0.025049	0.0548082	0.777	0.745	1
DHCR7	0.078895	0.0547912	0.164	0.116	1
DNAJC7	0.0099377	0.0545519	0.577	0.55	1
EPRS	0.0206042	0.0545259	0.657	0.634	1
SF1	0.0110174	0.0545011	0.664	0.621	1
EVA1B	0.00348697	0.0544967	0.512	0.458	1
GMPS	0.00504181	0.0543714	0.477	0.444	1
EEF1A1	8.49203e-11	0.0543378	1	1	2.06153e-06
ADRBK1	0.00661454	0.0538368	0.388	0.334	1
SRRT	0.0172424	0.0537317	0.419	0.375	1
MAGED1	0.0347098	0.0537001	0.258	0.208	1
ZNF609	0.0323092	0.0536214	0.266	0.215	1
PIK3R1	0.0136347	0.0534482	0.462	0.416	1
ANAPC5	0.0138919	0.0532841	0.557	0.532	1
SRSF3	0.040631	0.053262	0.922	0.908	1
GGCT	0.00583073	0.0532579	0.574	0.523	1
POLE	0.0554235	0.0529302	0.229	0.178	1
TM7SF2	0.116667	0.0527188	0.151	0.097	1
IQGAP2	0.0639725	0.0526706	0.809	0.774	1
RAB8A	0.0121347	0.0526298	0.467	0.417	1
LSM14A	0.019596	0.0525766	0.433	0.379	1
TRIM28	0.00671171	0.0525636	0.6	0.55	1
EHMT2	0.0212852	0.0525531	0.316	0.262	1
HSPA4	0.0398006	0.0525217	0.529	0.493	1
SPTBN1	0.298314	0.0525023	0.678	0.664	1
PTPN7	0.00581996	0.0524523	0.466	0.422	1
HCLS1	0.00738647	0.051905	0.41	0.375	1
STAG2	0.0184883	0.0518905	0.55	0.513	1
SUPT5H	0.0419853	0.0518623	0.263	0.228	1
RBM39	0.0448009	0.0516487	0.781	0.748	1
CSNK1G2	0.0262149	0.0516423	0.313	0.271	1
DIAPH1	0.0227301	0.0516401	0.455	0.413	1
FOXN3	0.0288022	0.0514478	0.306	0.258	1
PKM	0.0216906	0.051401	0.843	0.821	1
PCM1	0.084002	0.0513938	0.648	0.611	1
LARP1	0.0176619	0.0510116	0.473	0.435	1
STAG1	0.0577296	0.0510069	0.248	0.201	1
SET	0.308168	0.0509798	0.973	0.975	1
TMEM160	0.0150962	0.0508438	0.692	0.666	1
ARHGEF6	0.0166885	0.0507651	0.35	0.316	1
ANPEP	0.136862	0.0507614	0.156	0.107	1
ZMIZ1	0.0406484	0.05072	0.282	0.244	1
CLIC1	0.0120429	0.0506982	0.926	0.898	1
BST2	0.0202638	0.0505895	0.832	0.799	1
CUL1	0.0422149	0.0504757	0.285	0.242	1
NARS	0.0246394	0.0503984	0.415	0.372	1
APBB1IP	0.019053	0.0503508	0.353	0.307	1
NDUFS1	0.0214045	0.0501764	0.341	0.298	1
UBE3A	0.0304237	0.0501681	0.428	0.382	1
WHSC1	0.0108392	0.0501599	0.385	0.357	1
SPTAN1	0.0172971	0.0501133	0.359	0.325	1
DDX5	0.402647	0.050047	0.857	0.846	1
NAE1	0.0144437	0.0499458	0.457	0.418	1
TPM4	0.09459	0.0498483	0.629	0.611	1
EPM2AIP1	0.0416288	0.0498376	0.299	0.257	1
GINS2	0.0184815	0.0498314	0.513	0.471	1
CCT2	0.0816625	0.0496927	0.792	0.762	1
GOLGB1	0.0444577	0.0496617	0.443	0.402	1
HNRNPD	0.352389	0.0496604	0.915	0.898	1
MRPS27	0.0475358	0.049658	0.294	0.241	1
CNN2	0.0325481	0.0495923	0.314	0.27	1
AFG3L2	0.0189441	0.0495903	0.365	0.321	1
ILF3	0.087904	0.0495152	0.661	0.637	1
DICER1	0.0210165	0.0494906	0.351	0.321	1
HOXA6	0.117439	0.0494826	0.19	0.146	1
SUPT16H	0.148862	0.0494539	0.75	0.72	1
PRKCSH	0.0332521	0.0493474	0.324	0.285	1
WBP11	0.0276217	0.049191	0.43	0.386	1
SETD5	0.0294532	0.0491908	0.332	0.286	1
RABL6	0.0365273	0.0488887	0.313	0.278	1
LRBA	0.0418433	0.048882	0.418	0.378	1
ABHD17A	0.0323785	0.0487385	0.348	0.297	1
ACTR3	0.0498526	0.0486592	0.606	0.562	1
MBP	0.0204495	0.0486329	0.442	0.393	1
SMARCC2	0.0167961	0.0485334	0.386	0.345	1
N4BP2L2	0.0429733	0.0483348	0.681	0.652	1
FAM69B	0.0254721	0.0482837	0.364	0.32	1
G3BP1	0.088559	0.048234	0.674	0.655	1
GNL2	0.092179	0.0481676	0.248	0.201	1
EIF3L	0.0310927	0.0481326	0.862	0.827	1
SHPRH	0.0300998	0.0481216	0.339	0.295	1
IGHM	0.0813807	0.0480976	0.243	0.203	1
ZNF302	0.128022	0.0480858	0.199	0.16	1
EGFL7	0.040247	0.0480393	0.811	0.767	1
KMT2B	0.135271	0.0480252	0.201	0.157	1
NDUFA3	0.0169557	0.0479845	0.455	0.406	1
HIST1H2AG	0.0967483	0.0479198	0.219	0.187	1
SORL1	0.10652	0.0478814	0.224	0.183	1
ELMSAN1	0.0747217	0.0477858	0.262	0.227	1
TUG1	0.0273516	0.0476727	0.364	0.322	1
DDX27	0.0382571	0.0476561	0.331	0.291	1
DGKE	0.0665426	0.0476437	0.274	0.239	1
IMMT	0.0317826	0.0476292	0.526	0.49	1
PRKDC	0.642253	0.047523	0.881	0.881	1
AKAP8L	0.162332	0.0474618	0.18	0.14	1
FAAP20	0.0132076	0.047407	0.546	0.496	1
JAK1	0.0421846	0.0473731	0.58	0.541	1
SMG1	0.0406628	0.0473531	0.322	0.292	1
ZNF638	0.0719649	0.0473496	0.504	0.456	1
RIF1	0.0933035	0.04728	0.606	0.583	1
CYFIP2	0.10848	0.0472485	0.235	0.194	1
TFCP2	0.203648	0.0472055	0.154	0.106	1
FAM195B	0.097619	0.0471998	0.249	0.206	1
TSTA3	0.0501976	0.0471875	0.321	0.273	1
CMSS1	0.0303373	0.0468092	0.434	0.409	1
HNRNPA1	0.228457	0.0467485	0.996	0.993	1
RBM33	0.082761	0.0466944	0.272	0.235	1
PTMS	0.0634671	0.0466929	0.51	0.482	1
PPP1R7	0.0239998	0.0465255	0.405	0.358	1
GATAD1	0.0822645	0.046435	0.28	0.235	1
KLF13	0.147371	0.0463748	0.208	0.17	1
LTA4H	0.0386194	0.0463719	0.35	0.322	1
FIS1	0.0247238	0.0463641	0.719	0.664	1
CD79B	0.132381	0.046244	0.231	0.185	1
SF3A1	0.0397957	0.0462231	0.354	0.305	1
GCN1	0.210111	0.0460437	0.164	0.123	1
DDX42	0.0323608	0.0459349	0.366	0.336	1
DDX49	0.112184	0.0459252	0.257	0.21	1
FAM213A	0.0361177	0.0458677	0.431	0.39	1
TTF2	0.0832954	0.0458044	0.426	0.393	1
NAP1L1	0.979422	0.0457965	0.99	0.983	1
C9orf16	0.0384956	0.0457287	0.809	0.779	1
SFSWAP	0.0338416	0.0457177	0.378	0.338	1
NUP160	0.151769	0.0456556	0.217	0.178	1
RPAP2	0.0391088	0.0455976	0.348	0.315	1
ADA	0.0329979	0.0455606	0.392	0.344	1
ETF1	0.0415069	0.0455332	0.345	0.319	1
CHD4	0.276396	0.0455071	0.706	0.695	1
GTF3A	0.0356446	0.0454902	0.598	0.572	1
HEBP2	0.0268981	0.0454576	0.471	0.43	1
RPL22	0.0138219	0.0453762	1	0.999	1
ANKRD17	0.0595292	0.0453405	0.45	0.411	1
DOCK8	0.0325008	0.0453325	0.399	0.345	1
EIF1	0.0576702	0.0453315	0.989	0.98	1
CABIN1	0.108274	0.0453136	0.267	0.223	1
ATXN7L3B	0.0696525	0.045277	0.538	0.513	1
SSRP1	0.0692617	0.0452325	0.653	0.636	1
PLCG2	0.106022	0.0450562	0.273	0.232	1
MBD2	0.100295	0.044964	0.27	0.246	1
XPO1	0.178098	0.0449538	0.615	0.6	1
TLN1	0.111247	0.0449181	0.665	0.643	1
AKR7A2	0.0239242	0.0448445	0.576	0.528	1
NOP14	0.0720321	0.0448276	0.419	0.401	1
NFATC2IP	0.0459526	0.0447863	0.357	0.317	1
MYO18A	0.214672	0.0447293	0.172	0.133	1
KDM1A	0.0592482	0.0446814	0.449	0.404	1
MPG	0.0294501	0.0444357	0.599	0.551	1
HERC2	0.0684985	0.0443615	0.322	0.29	1
PRMT1	0.0382924	0.0443532	0.712	0.672	1
ARCN1	0.0971434	0.0443037	0.296	0.251	1
DGKZ	0.0372216	0.04425	0.402	0.349	1
TLK1	0.0326432	0.0442417	0.397	0.366	1
RPS14	0.000213445	0.044182	1	1	1
FLNA	0.178567	0.0440827	0.217	0.183	1
AHCY	0.0308301	0.04408	0.478	0.425	1
LAS1L	0.081388	0.0440564	0.312	0.274	1
SMC1A	0.412912	0.04391	0.648	0.643	1
CAMK1D	0.197801	0.0439097	0.212	0.166	1
JAML	0.0981971	0.0438214	0.297	0.254	1
SQSTM1	0.113506	0.0438214	0.285	0.244	1
CCNI	0.0855403	0.0436741	0.888	0.859	1
THRAP3	0.141052	0.0436197	0.743	0.729	1
RBBP7	0.0702929	0.0436004	0.577	0.553	1
RTFDC1	0.0347489	0.0435743	0.515	0.481	1
CLPP	0.0336906	0.0435457	0.426	0.38	1
IER2	0.12315	0.0434946	0.26	0.228	1
XRCC6	0.105543	0.0434892	0.786	0.771	1
GLS	0.115181	0.0434781	0.416	0.391	1
LRRFIP1	0.141199	0.0434675	0.7	0.671	1
MSI2	0.285176	0.0434317	0.686	0.681	1
PKN1	0.0972156	0.0434256	0.314	0.265	1
RPS19	0.00227634	0.0432466	1	1	1
WHSC1L1	0.0646225	0.0432211	0.444	0.414	1
ILF3-AS1	0.115924	0.0431765	0.282	0.249	1
DEF6	0.216337	0.043115	0.203	0.166	1
UBE2M	0.030142	0.0431089	0.538	0.495	1
GOT2	0.0452397	0.0431074	0.393	0.345	1
MT-ND4	0.777764	0.0430981	1	1	1
ITPR2	0.0627657	0.0430761	0.342	0.303	1
C8orf33	0.0772498	0.043057	0.335	0.305	1
VPS51	0.0826919	0.0430506	0.335	0.288	1
DDX23	0.0962726	0.0430361	0.31	0.271	1
2011-09-01	0.0775441	0.0430158	0.603	0.568	1
GNAI2	0.10516	0.0429392	0.805	0.769	1
COPA	0.111565	0.042864	0.282	0.26	1
ANKRD11	0.188055	0.0428497	0.639	0.617	1
RP5-1171I10.5	0.0502292	0.0428139	0.387	0.341	1
SLC3A2	0.10094	0.0427987	0.304	0.263	1
ATRX	0.192046	0.0427907	0.674	0.652	1
EIF3F	0.0751691	0.0425763	0.863	0.83	1
SND1	0.110667	0.0425532	0.303	0.267	1
NHLRC3	0.181791	0.0425467	0.249	0.208	1
PDCD11	0.117489	0.0425435	0.297	0.254	1
ANKRD26	0.139179	0.0425147	0.271	0.24	1
VPS4A	0.235292	0.0424925	0.204	0.164	1
SWAP70	0.0966986	0.0424258	0.405	0.38	1
RBM10	0.182397	0.0423803	0.249	0.205	1
CPNE1	0.0409523	0.0423785	0.498	0.458	1
HIST1H2AC	0.273041	0.042368	0.178	0.136	1
H2AFY	0.184749	0.0423281	0.966	0.956	1
ZNF721	0.144461	0.0422683	0.267	0.234	1
MTHFD1	0.0486154	0.0422672	0.39	0.353	1
SLC35E1	0.267313	0.0421106	0.191	0.151	1
PPP1R15A	0.350994	0.0421067	0.137	0.096	1
UHRF1	0.0572409	0.0420913	0.348	0.335	1
AQR	0.130628	0.0420545	0.29	0.262	1
UTP18	0.0674628	0.0419822	0.362	0.327	1
NUDC	0.150892	0.041951	0.718	0.698	1
EIF4G2	0.239149	0.0419386	0.654	0.634	1
JUP	0.135922	0.0418891	0.288	0.253	1
POLD2	0.0423731	0.0418872	0.522	0.487	1
RPS3A	0.00196569	0.0418313	1	1	1
TRAPPC6A	0.0393536	0.0418126	0.488	0.444	1
RHOG	0.0435301	0.0417547	0.454	0.41	1
GUK1	0.0619391	0.0417348	0.69	0.649	1
XRN2	0.0937119	0.0416807	0.62	0.597	1
ARL6IP4	0.100101	0.0416686	0.898	0.862	1
RBM6	0.0522312	0.0416432	0.4	0.369	1
TNRC18	0.194081	0.0416291	0.43	0.394	1
CTDSPL2	0.163838	0.0416006	0.274	0.236	1
RTN4	0.0570346	0.0415513	0.621	0.592	1
PRRC2B	0.0585503	0.0415377	0.39	0.352	1
HK1	0.24789	0.0415369	0.206	0.17	1
PRELID1	0.0999712	0.0415071	0.838	0.793	1
TSR1	0.0852671	0.0414919	0.348	0.301	1
TMEM259	0.270932	0.0414153	0.195	0.159	1
AATF	0.160601	0.0413711	0.271	0.241	1
DHX15	0.0680215	0.0413514	0.375	0.34	1
PDDC1	0.265794	0.0413387	0.206	0.164	1
EFTUD2	0.150818	0.0411603	0.277	0.242	1
PDZD8	0.261541	0.0410934	0.205	0.174	1
UBXN7	0.241192	0.0410485	0.224	0.189	1
GLG1	0.175635	0.0410247	0.268	0.233	1
UBAP2L	0.0569813	0.0410188	0.393	0.369	1
TMC6	0.348992	0.0409381	0.159	0.12	1
PGLS	0.0693055	0.0408777	0.672	0.639	1
DNASE1	0.388773	0.0408689	0.136	0.096	1
OSBPL8	0.0898531	0.0408461	0.531	0.5	1
MVD	0.402446	0.0408451	0.13	0.09	1
TFDP2	0.0712773	0.0408182	0.553	0.51	1
SFPQ	0.744947	0.0407815	0.86	0.846	1
GNAI3	0.0863553	0.0407791	0.36	0.328	1
GATAD2A	0.165978	0.0407378	0.275	0.244	1
MTDH	0.212479	0.0406159	0.859	0.844	1
NOL8	0.0612797	0.0405963	0.402	0.365	1
SMAD4	0.304292	0.0405904	0.196	0.153	1
FSCN1	0.0622475	0.0405882	0.408	0.37	1
CALCOCO2	0.174765	0.0405609	0.278	0.247	1
DNAJA1	0.375469	0.0405142	0.768	0.748	1
CDT1	0.0762125	0.0404898	0.377	0.331	1
UBAP2	0.124442	0.0404864	0.31	0.284	1
CAT	0.0677617	0.0404026	0.523	0.487	1
HAUS6	0.167766	0.0403508	0.28	0.254	1
PTEN	0.100816	0.0403337	0.462	0.437	1
VAV3	0.092719	0.0403316	0.354	0.319	1
ASXL1	0.179951	0.0400874	0.275	0.242	1
SENP6	0.128993	0.0400521	0.428	0.378	1
CARS2	0.161464	0.0399937	0.3	0.267	1
EPB41	0.122089	0.0399897	0.338	0.297	1
PSMD2	0.108525	0.0399641	0.539	0.502	1
OSBPL1A	0.130117	0.0399578	0.323	0.289	1
AP3B1	0.152325	0.0399499	0.3	0.272	1
NUDCD3	0.365903	0.0399487	0.169	0.129	1
EP400	0.176761	0.0399455	0.282	0.239	1
APEH	0.211044	0.0399215	0.258	0.224	1
CAND1	0.114565	0.0398985	0.432	0.404	1
HTATSF1	0.151673	0.0398846	0.448	0.439	1
CGGBP1	0.0777814	0.039818	0.38	0.354	1
PARL	0.284986	0.0398057	0.217	0.182	1
CCM2	0.174824	0.0398012	0.295	0.26	1
CFLAR	0.152793	0.0398011	0.301	0.272	1
FAM195A	0.245623	0.0397481	0.244	0.197	1
NCOR2	0.27624	0.0397471	0.22	0.188	1
TRAP1	0.289643	0.0397129	0.217	0.176	1
PNN	0.664064	0.0396735	0.833	0.813	1
PITPNB	0.101264	0.0396684	0.355	0.328	1
IGHD	0.386215	0.0396449	0.161	0.119	1
NIPSNAP1	0.208082	0.0396224	0.274	0.237	1
TSC22D1	0.106053	0.0395742	0.357	0.317	1
C1QBP	0.191321	0.0395371	0.884	0.873	1
P4HB	0.0793587	0.039425	0.475	0.442	1
GCC2	0.132026	0.0393794	0.335	0.298	1
HIST1H1E	0.734568	0.0393701	0.439	0.431	1
HLA-DPB1	0.149603	0.0393382	0.779	0.739	1
RCSD1	0.109938	0.0392121	0.363	0.325	1
COPE	0.0967926	0.0392102	0.699	0.657	1
LPIN1	0.111415	0.0392039	0.358	0.322	1
USP9X	0.200232	0.0391935	0.279	0.246	1
ZNRF1	0.0829963	0.0391731	0.48	0.442	1
CEP350	0.236686	0.0391232	0.402	0.377	1
CTDSP1	0.302193	0.0391156	0.218	0.184	1
ABI2	0.163214	0.0391067	0.311	0.279	1
PPP6R1	0.110036	0.0390423	0.427	0.386	1
BAG1	0.0966941	0.0390352	0.46	0.435	1
ARL2	0.100965	0.039009	0.696	0.648	1
TADA3	0.239924	0.0389885	0.266	0.22	1
MAPKAPK3	0.0959937	0.0389683	0.381	0.338	1
ICAM3	0.0861487	0.0389245	0.655	0.634	1
ZNF580	0.247166	0.0388889	0.258	0.219	1
COTL1	0.104724	0.0388427	0.37	0.333	1
TRIM25	0.252538	0.0387188	0.253	0.219	1
TARBP1	0.13458	0.0386707	0.333	0.308	1
VPS13C	0.129047	0.0386313	0.338	0.319	1
ZNF439	0.338099	0.0386119	0.206	0.166	1
GOLGA4	0.247142	0.0385433	0.391	0.37	1
MEG3	0.135115	0.0385308	0.322	0.286	1
GNAS	0.193394	0.0385271	0.957	0.948	1
BCLAF1	0.441954	0.0385042	0.758	0.737	1
IGF1R	0.417786	0.0384635	0.162	0.126	1
PGP	0.0854927	0.0384317	0.408	0.371	1
PARP1	0.323966	0.0384066	0.864	0.845	1
PPP1CC	0.0922685	0.0383555	0.534	0.509	1
SEC31A	0.120983	0.038342	0.361	0.323	1
ISG15	0.200705	0.0383078	0.29	0.253	1
NFIC	0.12569	0.0382467	0.366	0.323	1
PROM1	0.306046	0.0382375	0.231	0.198	1
RNF220	0.154005	0.0382286	0.326	0.295	1
AKAP13	0.162292	0.0382069	0.418	0.377	1
CREBZF	0.275784	0.0381843	0.252	0.217	1
SLC25A39	0.165635	0.0381032	0.335	0.284	1
NUP62	0.167893	0.0380925	0.318	0.285	1
DIP2B	0.40745	0.0380814	0.173	0.139	1
UBN2	0.386552	0.038064	0.187	0.153	1
FIP1L1	0.229611	0.0380507	0.286	0.25	1
FTH1	0.116722	0.0380167	1	0.998	1
STK10	0.222799	0.0379308	0.291	0.253	1
TRIM58	0.432183	0.0379239	0.17	0.129	1
HMGN2	0.628076	0.0378711	0.967	0.965	1
MRPS26	0.0816129	0.037869	0.486	0.451	1
PGPEP1	0.451488	0.0378646	0.155	0.119	1
PSMD5-AS1	0.534792	0.0378635	0.113	0.075	1
DR1	0.200547	0.0378059	0.303	0.266	1
ATAD3A	0.424989	0.0377824	0.171	0.138	1
RNF216	0.26466	0.0377726	0.263	0.234	1
ODF2	0.344318	0.0377233	0.211	0.175	1
WDR43	0.192462	0.0377038	0.519	0.499	1
FTSJ3	0.357872	0.0376784	0.208	0.177	1
KLHL6	0.382229	0.0376774	0.195	0.163	1
VTI1B	0.115455	0.0376685	0.387	0.348	1
CTD-3184A7.4	0.552344	0.0375494	0.108	0.072	1
AIFM1	0.306105	0.0373971	0.242	0.211	1
HUWE1	0.284455	0.0373817	0.523	0.506	1
SUPT6H	0.186331	0.0373801	0.318	0.286	1
OSBPL9	0.318818	0.0373511	0.24	0.204	1
ABCF1	0.133668	0.0373396	0.507	0.488	1
RBM28	0.185578	0.03733	0.401	0.375	1
PDE7A	0.20176	0.0373073	0.306	0.275	1
STAB1	0.353439	0.0373051	0.224	0.185	1
WIPI2	0.117697	0.0372754	0.387	0.345	1
ARPC4	0.0840284	0.0372742	0.484	0.436	1
TPP2	0.262846	0.037264	0.265	0.231	1
LINC00657	0.325378	0.0372529	0.378	0.35	1
YWHAZ	0.247419	0.0371743	0.644	0.623	1
AGPAT2	0.166198	0.0371446	0.336	0.3	1
POLR2D	0.317302	0.0371308	0.242	0.209	1
SFXN1	0.167038	0.0370731	0.342	0.31	1
ROMO1	0.140079	0.0370694	0.638	0.617	1
TRIM56	0.128535	0.0370639	0.374	0.348	1
CPT1A	0.132416	0.0369716	0.368	0.334	1
REV1	0.304843	0.0369543	0.249	0.219	1
KDELR1	0.114133	0.036914	0.633	0.592	1
KPNB1	0.687814	0.0368513	0.777	0.779	1
VARS	0.402031	0.036825	0.201	0.167	1
WDR46	0.347885	0.0367918	0.235	0.198	1
DDX6	0.310318	0.0367659	0.426	0.403	1
DOK3	0.542429	0.0367367	0.131	0.094	1
SLC43A3	0.36563	0.0367261	0.227	0.189	1
ARID1A	0.145764	0.0366578	0.435	0.398	1
EIF4G1	0.318679	0.0366447	0.505	0.495	1
RIOK3	0.340501	0.0365951	0.243	0.199	1
CALM3	0.137517	0.036541	0.645	0.61	1
MAP4	0.161889	0.0365129	0.345	0.321	1
IK	0.12746	0.0364971	0.539	0.517	1
DNAJB6	0.130207	0.0364954	0.383	0.353	1
PELP1	0.274351	0.0364954	0.271	0.242	1
C19orf48	0.109787	0.0364915	0.455	0.413	1
DDB1	0.131682	0.0364828	0.381	0.349	1
CCT3	0.498328	0.0364639	0.863	0.846	1
TMX1	0.124776	0.0364245	0.402	0.363	1
USP7	0.291664	0.0364231	0.265	0.231	1
MCM5	0.170383	0.0364014	0.43	0.397	1
DCAF7	0.22196	0.0363785	0.501	0.48	1
SSR1	0.147349	0.0363396	0.458	0.436	1
NACA	0.168384	0.0363183	1	1	1
ROCK1	0.228043	0.0363175	0.583	0.536	1
CDCA5	0.307265	0.0362867	0.251	0.219	1
CNOT1	0.204002	0.0362696	0.314	0.285	1
ADAR	0.142416	0.0362585	0.458	0.433	1
TRNT1	0.286505	0.0362299	0.278	0.245	1
SSR2	0.160723	0.0362001	0.741	0.708	1
MT-CO2	0.728675	0.0361563	1	1	1
AURKAIP1	0.145247	0.0361396	0.76	0.714	1
CCDC137	0.278472	0.0361226	0.276	0.247	1
SPEN	0.264668	0.0361151	0.418	0.391	1
SASH3	0.352826	0.0361027	0.242	0.207	1
WEE1	0.156956	0.0361011	0.366	0.324	1
KPNA1	0.461484	0.0360646	0.189	0.15	1
THADA	0.510482	0.0360393	0.159	0.125	1
RHOT1	0.454249	0.0360142	0.196	0.16	1
ENOSF1	0.195879	0.0359824	0.339	0.31	1
RB1CC1	0.259564	0.0359276	0.294	0.265	1
NONO	0.418035	0.0358896	0.729	0.714	1
CSNK2A2	0.219764	0.0358514	0.329	0.283	1
NTHL1	0.20978	0.0358386	0.338	0.293	1
FAM210A	0.466722	0.0358124	0.183	0.154	1
SIN3A	0.324309	0.0357839	0.264	0.223	1
UBR5	0.204776	0.0356693	0.33	0.3	1
LTB	0.245251	0.035668	0.329	0.317	1
CNTRL	0.360245	0.0356666	0.52	0.484	1
ZNF33B	0.40394	0.035603	0.223	0.187	1
BMP2K	0.455562	0.0355492	0.192	0.169	1
NLN	0.497877	0.0355378	0.173	0.143	1
RCOR3	0.436572	0.0354731	0.206	0.174	1
CCT5	0.575125	0.0354691	0.785	0.771	1
LMO2	0.133188	0.035418	0.39	0.37	1
NCF4	0.242489	0.0353984	0.312	0.286	1
MAST4	0.426605	0.0353634	0.207	0.183	1
JUND	0.132667	0.0353168	0.587	0.548	1
PPA1	0.201276	0.0352645	0.734	0.71	1
PSMD8	0.180431	0.0352516	0.707	0.67	1
ZNF660	0.591694	0.0352475	0.134	0.099	1
USP34	0.137057	0.0352089	0.401	0.369	1
UMPS	0.329104	0.0351954	0.263	0.239	1
RBM15B	0.512288	0.0351721	0.179	0.145	1
TUBGCP3	0.478477	0.0351549	0.184	0.163	1
RECQL	0.232826	0.0351187	0.318	0.289	1
PAFAH1B1	0.182822	0.0351084	0.365	0.337	1
EFHD2	0.289745	0.0350976	0.294	0.257	1
SPG7	0.475616	0.0350909	0.201	0.164	1
DDOST	0.138144	0.0350865	0.424	0.377	1
GPATCH2L	0.209652	0.0350587	0.332	0.309	1
DCTPP1	0.15467	0.0350282	0.578	0.546	1
CHD3	0.306313	0.0350276	0.382	0.363	1
HNRNPUL1	0.175799	0.0350209	0.467	0.452	1
CUX1	0.140342	0.0350071	0.407	0.376	1
SARAF	0.12819	0.0349869	0.576	0.548	1
PHGDH	0.162163	0.0349748	0.542	0.51	1
PPP1R10	0.247381	0.0349739	0.313	0.28	1
SRSF4	0.259488	0.0349402	0.57	0.568	1
ZNF787	0.448187	0.0349045	0.215	0.182	1
MTSS1	0.640422	0.0348876	0.113	0.083	1
RPA1	0.256295	0.0348605	0.318	0.283	1
RALY	0.123099	0.0348423	0.472	0.442	1
RHOF	0.300524	0.0348413	0.294	0.256	1
VAV1	0.576958	0.0348326	0.15	0.118	1
SLC35E2B	0.584342	0.0348022	0.15	0.113	1
SREBF2	0.54914	0.0347916	0.163	0.129	1
ZNHIT6	0.184274	0.0347915	0.363	0.333	1
CLINT1	0.21461	0.0347812	0.537	0.515	1
PRKCB	0.36022	0.0347761	0.256	0.233	1
PCYT2	0.619454	0.0347353	0.132	0.096	1
AC159540.1	0.606621	0.0347098	0.135	0.104	1
ANXA6	0.280567	0.0346688	0.304	0.276	1
COA1	0.257059	0.0345277	0.323	0.293	1
SUZ12	0.229981	0.0345079	0.545	0.52	1
AP3D1	0.407873	0.0344954	0.246	0.204	1
RNF213	0.163832	0.0344892	0.381	0.355	1
GUSB	0.536887	0.0344607	0.181	0.148	1
FAM217B	0.302394	0.0344257	0.298	0.262	1
2009-09-01	0.335805	0.0344012	0.278	0.251	1
BAX	0.143428	0.034401	0.563	0.523	1
CD109	0.337767	0.034392	0.289	0.248	1
C14orf1	0.200405	0.0343707	0.357	0.333	1
PMPCB	0.242993	0.0343485	0.338	0.313	1
KDM5A	0.280308	0.0342047	0.414	0.392	1
ATP8B4	0.601113	0.0341875	0.148	0.117	1
LRPAP1	0.215963	0.0341408	0.36	0.327	1
APLP2	0.265601	0.0341266	0.407	0.399	1
BRD9	0.477257	0.0341215	0.214	0.189	1
SMC6	0.417812	0.0340966	0.24	0.211	1
CHST12	0.388339	0.0340896	0.259	0.224	1
RPL11	0.0934308	0.0340518	1	1	1
GPI	0.242471	0.0340342	0.34	0.313	1
SAE1	0.280907	0.0338773	0.319	0.278	1
NDUFA10	0.136923	0.0338762	0.478	0.444	1
STUB1	0.133985	0.0338737	0.483	0.426	1
WAC	0.193174	0.0338384	0.488	0.466	1
ABHD14B	0.397872	0.0336994	0.266	0.23	1
USP4	0.608355	0.0336974	0.156	0.126	1
RFTN1	0.436213	0.0335918	0.235	0.215	1
ANKFY1	0.66807	0.0335816	0.125	0.095	1
DNM1L	0.226951	0.0335786	0.355	0.327	1
NEAT1	0.802745	0.0334875	0.596	0.571	1
SETX	0.214917	0.033486	0.36	0.33	1
VCL	0.523879	0.0334806	0.202	0.17	1
ANAPC7	0.349041	0.0334587	0.294	0.257	1
NUDT2	0.477885	0.0334015	0.229	0.197	1
VPS53	0.593091	0.0333904	0.165	0.138	1
GPATCH8	0.378707	0.0333809	0.271	0.245	1
RNF168	0.426726	0.033358	0.255	0.223	1
NOTCH1	0.47722	0.0333339	0.226	0.194	1
MKI67	0.39344	0.0333318	0.604	0.628	1
DHX40	0.46479	0.0333206	0.235	0.205	1
CAD	0.527533	0.0333196	0.202	0.168	1
SDF2L1	0.172671	0.0333041	0.429	0.394	1
PCNT	0.306867	0.0332839	0.291	0.261	1
COQ4	0.41638	0.0332692	0.272	0.229	1
GDF11	0.682006	0.033209	0.128	0.099	1
TAPBP	0.20617	0.0332072	0.383	0.352	1
CDC6	0.369559	0.0331573	0.261	0.243	1
PRPF19	0.377994	0.0331157	0.273	0.253	1
GPSM3	0.197752	0.0330568	0.394	0.364	1
RNH1	0.270822	0.0330499	0.341	0.305	1
SETDB2	0.638227	0.0330347	0.152	0.124	1
PFKP	0.527421	0.0330333	0.209	0.176	1
RSBN1	0.511997	0.0330331	0.216	0.188	1
DAZAP1	0.195837	0.0330197	0.39	0.359	1
FAR2	0.584612	0.0329871	0.174	0.149	1
USF2	0.492951	0.0329102	0.228	0.2	1
UCHL5	0.239203	0.0328956	0.363	0.336	1
DPP7	0.179928	0.0328632	0.436	0.411	1
COMMD7	0.163378	0.0328557	0.576	0.527	1
RAB27A	0.520483	0.0328524	0.222	0.189	1
SMC3	0.389158	0.0328517	0.667	0.657	1
NSD1	0.191623	0.0328462	0.401	0.373	1
EIF3D	0.179301	0.0328417	0.578	0.553	1
MYL6	0.374555	0.0328366	0.941	0.925	1
PIAS1	0.381496	0.0328323	0.279	0.253	1
EP300	0.430107	0.0327954	0.252	0.223	1
HJURP	0.418069	0.0327862	0.224	0.209	1
SYNGR1	0.180096	0.0326796	0.444	0.412	1
EIF3G	0.227435	0.0326691	0.738	0.685	1
PPP1R3E	0.700477	0.0326641	0.131	0.101	1
CASC4	0.518434	0.032651	0.225	0.19	1
PARP4	0.464892	0.0326284	0.246	0.217	1
MDN1	0.289879	0.0326252	0.315	0.29	1
APRT	0.32547	0.0326248	0.872	0.845	1
KMT2E	0.261457	0.0326231	0.357	0.327	1
ACLY	0.311997	0.0326197	0.314	0.288	1
SAMSN1	0.689083	0.0325689	0.139	0.108	1
CTNNBIP1	0.532662	0.032514	0.219	0.184	1
BMS1	0.214837	0.0324638	0.381	0.351	1
EIF3A	0.942034	0.0324602	0.857	0.851	1
EIF4A2	0.323093	0.0324513	0.596	0.58	1
ACADVL	0.40689	0.0324411	0.285	0.245	1
SLA	0.563651	0.0324381	0.202	0.166	1
USP11	0.552809	0.0324188	0.2	0.175	1
ALDH5A1	0.737003	0.0324082	0.119	0.086	1
RHOA	0.359486	0.0323825	0.797	0.763	1
GTF3C1	0.547062	0.0323758	0.218	0.187	1
TPR	0.909115	0.0323518	0.796	0.784	1
SLC25A38	0.760787	0.0322877	0.109	0.076	1
ERO1B	0.76343	0.0322742	0.105	0.077	1
MAPK14	0.308674	0.0322659	0.33	0.302	1
ALDH2	0.418831	0.0322493	0.283	0.245	1
RAPGEF1	0.697833	0.0322279	0.142	0.111	1
NCAPH2	0.714219	0.032221	0.131	0.106	1
RBM4	0.686733	0.0322087	0.152	0.119	1
TXN2	0.186444	0.032109	0.578	0.543	1
SLC25A36	0.305338	0.0321023	0.345	0.314	1
REL	0.35291	0.0320759	0.31	0.282	1
MAGT1	0.538498	0.0320688	0.219	0.189	1
RPL28	0.250563	0.0320415	1	1	1
PWWP2A	0.629893	0.0319784	0.177	0.151	1
UBN1	0.364426	0.0319498	0.303	0.274	1
AACS	0.78636	0.0319265	0.101	0.072	1
EIF3I	0.223019	0.0319241	0.654	0.609	1
POLR1B	0.67083	0.0319215	0.16	0.133	1
ACSF3	0.648422	0.0318878	0.171	0.147	1
KPNA4	0.284174	0.0318774	0.337	0.315	1
MTF2	0.230726	0.0318615	0.466	0.437	1
DYNC1LI1	0.325935	0.0318563	0.328	0.297	1
MZB1	0.299455	0.0318371	0.322	0.292	1
ARID5B	0.423264	0.0318336	0.27	0.24	1
USP47	0.298997	0.0317804	0.339	0.305	1
SIPA1	0.722204	0.0317367	0.142	0.112	1
DCTN2	0.348955	0.0317226	0.332	0.291	1
KLHDC10	0.796404	0.0317215	0.103	0.07	1
SBNO1	0.267363	0.0317054	0.353	0.332	1
IPO7	0.407296	0.0316855	0.502	0.488	1
CCNC	0.525824	0.0316526	0.236	0.209	1
YEATS2	0.698678	0.031565	0.154	0.125	1
HDAC1	0.259882	0.0315614	0.439	0.392	1
RNF169	0.587094	0.0315557	0.209	0.181	1
MFSD1	0.53264	0.0315514	0.239	0.211	1
BAALC	0.31899	0.0315346	0.342	0.311	1
FNBP4	0.322236	0.0315284	0.425	0.407	1
NCBP3	0.365749	0.0315035	0.303	0.286	1
COPS6	0.195903	0.0314937	0.477	0.449	1
ZNF148	0.326271	0.0314897	0.333	0.304	1
CLPX	0.531887	0.0314877	0.231	0.211	1
HNRNPR	0.846782	0.0314791	0.856	0.849	1
CYHR1	0.703537	0.0314682	0.157	0.125	1
DBF4B	0.775992	0.0314565	0.115	0.087	1
HOOK3	0.423057	0.0314468	0.291	0.256	1
WAS	0.354307	0.031445	0.325	0.3	1
EIF3J	0.250198	0.0314403	0.586	0.549	1
MT-CO1	0.0574957	0.0314397	1	1	1
PPP1R12A	0.262844	0.0314368	0.481	0.46	1
MGA	0.439259	0.0313627	0.277	0.247	1
ACBD6	0.248141	0.0313478	0.435	0.393	1
CDC16	0.604095	0.0313334	0.207	0.179	1
C2orf68	0.66559	0.0313043	0.176	0.148	1
BIN1	0.328322	0.0312971	0.34	0.311	1
ZNF224	0.810926	0.0312673	0.103	0.075	1
USP33	0.445488	0.0312661	0.278	0.255	1
CWC22	0.445488	0.0312661	0.28	0.249	1
ELOVL6	0.510415	0.0312616	0.25	0.219	1
NKIRAS2	0.7019	0.0312612	0.159	0.132	1
RILPL2	0.247387	0.0312606	0.393	0.368	1
NIN	0.546203	0.0312469	0.404	0.376	1
CNOT6L	0.454975	0.0312171	0.282	0.257	1
SCFD1	0.514636	0.0311742	0.255	0.224	1
MTCH1	0.426722	0.0311722	0.303	0.263	1
NUMA1	0.321322	0.031163	0.329	0.307	1
MAZ	0.196223	0.0311547	0.48	0.453	1
RBBP8	0.323117	0.0311516	0.324	0.314	1
SCRN1	0.599289	0.0311514	0.217	0.189	1
SNX14	0.698052	0.0311386	0.166	0.139	1
CYFIP1	0.508819	0.0311377	0.257	0.229	1
PICALM	0.754539	0.0311307	0.136	0.108	1
CAPZB	0.309549	0.0311286	0.727	0.695	1
PPM1F	0.435979	0.0311234	0.289	0.259	1
APC	0.448565	0.0311216	0.274	0.247	1
WBSCR16	0.64616	0.0310528	0.194	0.163	1
SACS	0.351861	0.0310336	0.31	0.283	1
SPI1	0.518072	0.0310249	0.254	0.222	1
WASF2	0.299319	0.031022	0.61	0.6	1
GRAMD1A	0.742186	0.0309797	0.151	0.12	1
ZBED1	0.702333	0.0309749	0.166	0.137	1
MYCBP2	0.429623	0.0309495	0.659	0.634	1
DAP	0.482377	0.0309466	0.277	0.246	1
CYB5B	0.319404	0.0309412	0.342	0.323	1
CHAF1A	0.321167	0.0309296	0.329	0.306	1
ANKLE2	0.269134	0.0309152	0.377	0.341	1
PIK3C3	0.72747	0.0309144	0.154	0.129	1
CSNK1A1	0.381667	0.0308636	0.627	0.6	1
CUL2	0.592907	0.0308444	0.222	0.193	1
SNHG8	0.293805	0.0308358	0.7	0.668	1
DHX38	0.629174	0.0307954	0.201	0.177	1
METTL21A	0.620367	0.0307723	0.207	0.181	1
CDC37	0.231871	0.030762	0.517	0.491	1
SNRNP25	0.208219	0.0307525	0.535	0.491	1
TMED3	0.305527	0.0307494	0.367	0.329	1
SMAD2	0.336461	0.0307139	0.325	0.316	1
TIMM10B	0.702672	0.0306922	0.177	0.142	1
HSF1	0.691083	0.030683	0.179	0.148	1
CTB-50L17.10	0.42715	0.0306665	0.3	0.265	1
XRCC2	0.375429	0.0306527	0.296	0.288	1
LAMTOR1	0.255114	0.0306408	0.623	0.584	1
USP48	0.401817	0.0306368	0.427	0.4	1
TTC17	0.661727	0.0306282	0.198	0.164	1
FAM136A	0.29663	0.0305591	0.523	0.511	1
BRCA1	0.481399	0.0305163	0.447	0.42	1
STARD7	0.307474	0.030511	0.357	0.341	1
DBN1	0.738422	0.0305027	0.155	0.129	1
CCDC28B	0.368737	0.0304538	0.334	0.307	1
DENR	0.314218	0.030453	0.5	0.485	1
SMPD4	0.812413	0.0304526	0.12	0.092	1
AKIRIN2	0.749461	0.0304433	0.155	0.127	1
FAM101B	0.31228	0.0304218	0.53	0.506	1
IMP4	0.406709	0.030411	0.313	0.286	1
AKT3	0.769322	0.030406	0.148	0.117	1
LEO1	0.333504	0.0303864	0.345	0.323	1
RAF1	0.682277	0.030384	0.189	0.16	1
MAP7D1	0.658895	0.0303699	0.202	0.172	1
KIAA1429	0.497903	0.0303524	0.272	0.25	1
SETD2	0.502819	0.0302674	0.404	0.396	1
SYNCRIP	0.746304	0.0302589	0.709	0.696	1
KPNA6	0.591191	0.0302541	0.233	0.204	1
TXNL1	0.223941	0.0301941	0.556	0.521	1
SMARCA2	0.420197	0.0301642	0.464	0.446	1
ACAA1	0.481023	0.0301259	0.285	0.256	1
DDX41	0.746602	0.0301094	0.164	0.133	1
ALDH7A1	0.772754	0.0301053	0.145	0.121	1
AKAP9	0.354104	0.0301025	0.51	0.474	1
TBRG4	0.723134	0.0300983	0.18	0.14	1
AP2A2	0.737045	0.0300231	0.169	0.143	1
ZNF141	0.751576	0.0300129	0.162	0.134	1
METTL9	0.245528	0.0300009	0.517	0.492	1
FNTA	0.457179	0.029945	0.295	0.273	1
KAT6B	0.292819	0.0299254	0.369	0.351	1
STK24	0.635594	0.0298897	0.221	0.194	1
HSD17B12	0.335036	0.0298693	0.368	0.337	1
ASXL2	0.684898	0.0298278	0.202	0.174	1
PAFAH1B3	0.249463	0.0298138	0.467	0.448	1
NDUFV1	0.229469	0.0297303	0.56	0.519	1
TUFM	0.309175	0.0297183	0.71	0.682	1
MAP3K4	0.633181	0.0297052	0.222	0.2	1
HLA-E	0.468172	0.0296604	0.607	0.592	1
RUVBL1	0.387707	0.0296585	0.464	0.44	1
YLPM1	0.33532	0.0296472	0.36	0.333	1
CSNK1D	0.697384	0.0296267	0.198	0.172	1
EI24	0.253379	0.0296256	0.449	0.431	1
TNRC6B	0.398083	0.0296228	0.484	0.467	1
TRANK1	0.700185	0.0296116	0.189	0.166	1
DDB2	0.679101	0.029592	0.206	0.172	1
TMEM123	0.382695	0.0295764	0.602	0.557	1
MCM2	0.451259	0.0295523	0.303	0.271	1
EXOSC6	0.463183	0.0294848	0.299	0.278	1
RNF115	0.444905	0.0294686	0.309	0.283	1
HTT	0.665587	0.0294665	0.217	0.192	1
ODF2L	0.47288	0.0294304	0.294	0.272	1
FBXO11	0.721945	0.0294263	0.185	0.161	1
KMT2A	0.58454	0.0294175	0.594	0.565	1
TRIM13	0.604606	0.0293406	0.242	0.219	1
BRPF1	0.888309	0.029291	0.11	0.081	1
CYB5R3	0.272366	0.0292587	0.416	0.393	1
CAPNS1	0.276143	0.0292529	0.558	0.531	1
NAMPT	0.6448	0.0292527	0.235	0.204	1
ACAP2	0.374679	0.0292344	0.439	0.425	1
CTNNA1	0.512993	0.0292086	0.28	0.264	1
CORO1C	0.617411	0.0292078	0.234	0.212	1
C17orf67	0.844562	0.029206	0.132	0.107	1
UBA2	0.338323	0.0292005	0.484	0.455	1
KIAA0368	0.692043	0.029192	0.203	0.181	1
CCNK	0.716189	0.0291916	0.189	0.173	1
MKL2	0.873346	0.029172	0.121	0.09	1
ZBED3	0.54622	0.0291513	0.277	0.243	1
CTDSP2	0.715433	0.0291296	0.208	0.177	1
LONP2	0.669922	0.0291166	0.22	0.198	1
USP15	0.472609	0.029104	0.489	0.47	1
ZNF664	0.793351	0.0290936	0.164	0.134	1
SMARCAD1	0.60381	0.0290907	0.254	0.218	1
MARK2	0.855294	0.0290726	0.127	0.107	1
TMF1	0.527596	0.0290673	0.285	0.256	1
SLC7A6OS	0.787063	0.029062	0.166	0.141	1
ZNF667	0.860895	0.0290389	0.13	0.101	1
STRN4	0.901038	0.0290006	0.106	0.08	1
UBE2G2	0.374329	0.0289875	0.438	0.407	1
DCTN1	0.509262	0.0289851	0.285	0.264	1
SIL1	0.634995	0.028985	0.244	0.213	1
ERGIC3	0.27315	0.0289744	0.437	0.406	1
CAPN1	0.731723	0.0289734	0.198	0.169	1
TBL1XR1	0.374527	0.0289657	0.473	0.45	1
PSMD12	0.378903	0.0289552	0.447	0.428	1
AHSA2	0.770901	0.0289526	0.172	0.146	1
ADSS	0.312206	0.0289497	0.392	0.372	1
GPSM2	0.586515	0.0289328	0.246	0.218	1
CSF3R	0.703812	0.0289311	0.205	0.179	1
RDH11	0.703812	0.0289311	0.205	0.183	1
NCOA4	0.429458	0.0289146	0.328	0.306	1
HADH	0.504853	0.0288887	0.3	0.271	1
ZNF830	0.688012	0.028888	0.221	0.191	1
CCNF	0.703011	0.0288703	0.177	0.166	1
GALNT2	0.600174	0.0288586	0.264	0.228	1
RIMKLB	0.696519	0.0288412	0.202	0.187	1
XXYLT1	0.790849	0.0288385	0.17	0.139	1
MTPN	0.61856	0.0288323	0.759	0.742	1
MGEA5	0.515086	0.0288315	0.285	0.269	1
AC013461.1	0.465801	0.028814	0.315	0.289	1
NUP153	0.658391	0.0287297	0.23	0.207	1
RERE	0.431729	0.0287285	0.333	0.305	1
C19orf60	0.294114	0.028728	0.584	0.553	1
INTS6	0.53592	0.0287159	0.279	0.251	1
CHD1L	0.340955	0.0287056	0.381	0.356	1
VPS41	0.618556	0.0286956	0.255	0.224	1
IGBP1	0.487745	0.0286869	0.313	0.28	1
NIPBL	0.499997	0.028676	0.435	0.422	1
ACBD3	0.626889	0.02865	0.253	0.221	1
DDX50	0.455389	0.0286422	0.332	0.306	1
DCXR	0.254086	0.0286178	0.511	0.479	1
TBC1D5	0.671623	0.0285932	0.232	0.206	1
HEATR1	0.553552	0.0285577	0.273	0.249	1
MAP3K3	0.924153	0.0285048	0.109	0.081	1
POU2F2	0.750077	0.0284768	0.189	0.164	1
NLRC3	0.897896	0.0284661	0.126	0.093	1
SAMD1	0.581611	0.0284642	0.266	0.244	1
RNPS1	0.318213	0.0284519	0.569	0.539	1
EIF2AK2	0.372845	0.0284484	0.469	0.447	1
RPL37	0.971954	0.0284319	1	1	1
PPP4R3A	0.502543	0.0284244	0.304	0.274	1
RPL12	0.698138	0.0283554	1	1	1
ATAD2	0.640366	0.0283471	0.48	0.457	1
ARPC2	0.706277	0.0283468	0.938	0.93	1
CENPC	0.354872	0.0283396	0.372	0.353	1
SEC63	0.321411	0.028339	0.409	0.376	1
DHX36	0.342466	0.0283099	0.538	0.516	1
RABEP2	0.937297	0.0282809	0.108	0.079	1
TOMM40	0.318274	0.0282779	0.461	0.447	1
WDR70	0.786849	0.0282003	0.188	0.161	1
ZNF33A	0.471798	0.0281979	0.317	0.298	1
ZBTB44	0.402287	0.0281979	0.356	0.328	1
PURB	0.74903	0.028159	0.202	0.175	1
CTNNBL1	0.661676	0.0281448	0.241	0.22	1
YIF1A	0.666445	0.0280558	0.244	0.222	1
METTL8	0.812906	0.0280474	0.177	0.15	1
MCM3AP-AS1	0.933041	0.028035	0.112	0.086	1
EIF4ENIF1	0.815801	0.0280302	0.176	0.148	1
CBFA2T3	0.594937	0.0280244	0.269	0.25	1
ABLIM1	0.482173	0.0280209	0.325	0.296	1
SDPR	0.62866	0.0280197	0.254	0.229	1
PHRF1	0.876474	0.027992	0.148	0.116	1
ZNF581	0.790434	0.0279843	0.195	0.157	1
DOCK1	0.845993	0.0279803	0.158	0.135	1
ZNF397	0.824484	0.0279784	0.174	0.145	1
HIF1A	0.68072	0.0279757	0.241	0.216	1
YME1L1	0.330507	0.0279752	0.402	0.378	1
DCAF11	0.827377	0.0279611	0.171	0.142	1
UBE2E2	0.903139	0.0279579	0.132	0.105	1
STAT1	0.639952	0.0279567	0.253	0.231	1
PAPOLA	0.409866	0.0279408	0.581	0.58	1
VIM	0.822013	0.0279263	0.952	0.948	1
DHX29	0.526721	0.0278739	0.31	0.284	1
EXOC7	0.844727	0.0278563	0.17	0.14	1
GRSF1	0.482069	0.0278506	0.333	0.294	1
AP2A1	0.816604	0.0278298	0.178	0.153	1
ARHGAP35	0.809328	0.0277435	0.187	0.157	1
INTS1	0.812245	0.0277261	0.181	0.159	1
ACP1	0.335664	0.0277196	0.544	0.52	1
RRBP1	0.515814	0.0277163	0.408	0.392	1
ELP2	0.771168	0.0277112	0.206	0.177	1
NFE2	0.815162	0.0277088	0.186	0.154	1
FAM175A	0.7173	0.0277059	0.233	0.204	1
POM121C	0.720204	0.0276893	0.223	0.201	1
METTL2B	0.78287	0.0276429	0.196	0.172	1
TGFBRAP1	0.706798	0.0276412	0.237	0.209	1
CRHBP	0.536887	0.0276401	0.279	0.265	1
BRD7	0.404655	0.0276236	0.615	0.582	1
DHX57	0.90345	0.0276222	0.14	0.112	1
LRCH3	0.829747	0.0276213	0.177	0.149	1
USP1	0.559214	0.0276089	0.596	0.574	1
NDUFS2	0.333943	0.027608	0.442	0.405	1
PSMD3	0.565547	0.027592	0.3	0.261	1
PDLIM2	0.715504	0.0275915	0.229	0.205	1
SOS1	0.829034	0.0275609	0.181	0.154	1
ZXDC	0.97368	0.0275577	0.101	0.078	1
TRA2B	0.429935	0.0275557	0.6	0.574	1
LARP1B	0.863074	0.0275475	0.17	0.137	1
SF3A3	0.350653	0.0275418	0.505	0.481	1
SUCLA2	0.800448	0.0275392	0.195	0.169	1
PHAX	0.469339	0.0275375	0.342	0.309	1
BTG1	0.430428	0.0275224	0.366	0.326	1
PHACTR1	0.730069	0.0275079	0.229	0.204	1
IRAK3	0.587463	0.0274671	0.292	0.264	1
RANGAP1	0.694403	0.027465	0.229	0.208	1
NEMF	0.416597	0.0274619	0.36	0.339	1
PDCD4	0.675129	0.0274523	0.249	0.222	1
SMARCA4	0.425567	0.0274352	0.473	0.456	1
ZNF644	0.381247	0.0274294	0.38	0.354	1
OGFOD3	0.85238	0.0274187	0.176	0.146	1
STOML2	0.387038	0.0274138	0.629	0.607	1
SRSF2	0.568301	0.0274135	0.787	0.774	1
RNF149	0.894911	0.0273475	0.155	0.129	1
GNPAT	0.876313	0.0273348	0.165	0.137	1
RBM19	0.928125	0.0273297	0.13	0.11	1
DNMT3A	0.615464	0.0273082	0.266	0.249	1
GARS	0.524273	0.0272467	0.407	0.381	1
STK32C	0.875029	0.0272133	0.169	0.143	1
ATP1A1	0.635379	0.0271951	0.273	0.248	1
TNFAIP8	0.734315	0.0271736	0.233	0.206	1
OTULIN	0.852521	0.0271604	0.181	0.151	1
RPRD1B	0.95371	0.0271592	0.126	0.098	1
EXOC3	0.89601	0.0271451	0.158	0.133	1
OPA1	0.698336	0.0271369	0.245	0.219	1
OGFR	0.898911	0.0271266	0.155	0.129	1
RP11-242D8.1	0.929445	0.0271237	0.138	0.113	1
HEXA	0.713916	0.027108	0.249	0.217	1
TRUB2	0.652624	0.027097	0.271	0.245	1
MIS18BP1	0.896432	0.027083	0.609	0.603	1
IKZF1	0.378865	0.0270678	0.377	0.36	1
SCAMP4	0.888949	0.0270608	0.157	0.135	1
ZBED4	0.848131	0.0270598	0.185	0.16	1
CALU	0.487548	0.0270372	0.325	0.307	1
NAA50	0.394175	0.0270323	0.361	0.36	1
KIFC1	0.676849	0.0270185	0.226	0.211	1
WDHD1	0.756975	0.0269797	0.227	0.2	1
LRCH4	0.993449	0.0269504	0.108	0.079	1
SNW1	0.384944	0.0269479	0.451	0.43	1
PLCB1	0.795206	0.0269393	0.202	0.187	1
RNASET2	0.598572	0.026934	0.295	0.271	1
PRDM2	0.71984	0.0268912	0.245	0.224	1
TRIM52	0.966516	0.0268743	0.122	0.098	1
RPRD2	0.7905	0.0268431	0.216	0.186	1
CWC27	0.596465	0.0268302	0.306	0.28	1
ICE2	0.583303	0.0267917	0.291	0.275	1
ZNF37A	0.529584	0.0267743	0.311	0.299	1
NCK1	0.802401	0.0267719	0.211	0.186	1
SNX5	0.388167	0.0267696	0.495	0.474	1
HHEX	0.457652	0.0267548	0.427	0.412	1
HCFC1	0.642299	0.0267408	0.27	0.247	1
RTF1	0.494913	0.0267168	0.638	0.627	1
NSUN6	0.980225	0.0267139	0.123	0.096	1
PGD	0.423049	0.0267048	0.378	0.351	1
DNAJC11	0.967955	0.0266684	0.133	0.101	1
CCT7	0.375975	0.0266114	0.625	0.593	1
EPN1	0.760315	0.0265929	0.236	0.21	1
PPM1B	0.91202	0.0265916	0.163	0.138	1
SRP54	0.45901	0.0265911	0.367	0.333	1
OPN3	0.870256	0.0265424	0.188	0.16	1
CCNL1	0.599557	0.0265245	0.302	0.283	1
RAD21	0.781255	0.0265039	0.679	0.668	1
ZNF330	0.653531	0.0265001	0.272	0.259	1
CNBP	0.651749	0.0264908	0.752	0.745	1
IL16	0.868735	0.0264266	0.185	0.161	1
BZW1	0.85077	0.0264123	0.682	0.674	1
UIMC1	0.95335	0.0263808	0.143	0.118	1
FOXRED1	0.983616	0.026365	0.129	0.102	1
HERC4	0.821953	0.0263446	0.215	0.188	1
MAPK1IP1L	0.695761	0.0263139	0.262	0.24	1
NUP214	0.794317	0.0262681	0.224	0.195	1
ANKRD36	0.933512	0.0262593	0.159	0.129	1
NFE2L2	0.597078	0.0262551	0.304	0.278	1
PIEZO1	0.79732	0.0262499	0.227	0.199	1
MLKL	0.95511	0.026241	0.146	0.12	1
NUDT8	0.435693	0.0262395	0.391	0.384	1
LBR	0.676766	0.0262368	0.394	0.392	1
TAF8	0.976403	0.0262224	0.137	0.112	1
HDAC3	0.842953	0.0262154	0.21	0.18	1
ARMCX1	0.942279	0.0262007	0.156	0.134	1
TAOK1	0.686581	0.0261912	0.263	0.248	1
CNDP2	0.868575	0.0261786	0.19	0.167	1
HSPA9	0.825397	0.0261744	0.621	0.605	1
MDM4	0.551666	0.0261219	0.416	0.403	1
DMTF1	0.91252	0.0260832	0.173	0.151	1
NUDT4	0.647592	0.0260709	0.286	0.259	1
IWS1	0.530844	0.0260576	0.33	0.312	1
RAD18	0.820483	0.0260482	0.212	0.19	1
ATM	0.820483	0.0260482	0.212	0.188	1
MPZL1	0.959166	0.0260229	0.152	0.127	1
AHCYL1	0.480179	0.0260185	0.411	0.387	1
YPEL3	0.943324	0.0260042	0.16	0.135	1
NME4	0.500233	0.0259916	0.736	0.719	1
COASY	0.964984	0.025983	0.152	0.122	1
TRAF3IP3	0.964984	0.025983	0.148	0.119	1
ZNF708	0.998345	0.02598	0.128	0.103	1
ALMS1	0.995497	0.0259596	0.126	0.102	1
KMT2D	0.97762	0.0259578	0.119	0.09	1
ARHGAP22	0.815621	0.0259569	0.221	0.193	1
ENDOG	0.758537	0.0259436	0.256	0.221	1
ECSIT	0.970792	0.0259429	0.147	0.122	1
UHRF2	0.955036	0.0259249	0.159	0.131	1
INO80D	0.85456	0.0258979	0.206	0.179	1
ZC3H11A	0.530841	0.0258979	0.335	0.312	1
ELOVL1	0.837694	0.0258814	0.208	0.188	1
CCDC88C	0.988684	0.0258812	0.135	0.114	1
SDHA	0.567937	0.0258776	0.317	0.306	1
COX15	0.916301	0.0258715	0.177	0.154	1
DDA1	0.840717	0.0258626	0.213	0.185	1
MRPL37	0.351042	0.0258405	0.492	0.443	1
JAGN1	0.516214	0.0258366	0.359	0.32	1
RASAL3	0.950845	0.0258279	0.16	0.138	1
ME2	0.622645	0.0258214	0.311	0.283	1
MCM10	0.596008	0.0257596	0.298	0.28	1
MAP2K7	0.988381	0.0257171	0.133	0.104	1
RALGAPA2	0.968421	0.0257075	0.154	0.128	1
NFXL1	0.99914	0.0256804	0.135	0.113	1
SC5D	0.992834	0.0256622	0.141	0.118	1
GTPBP6	0.603269	0.0256603	0.311	0.289	1
NHLRC2	0.961308	0.0256316	0.159	0.131	1
PARN	0.926011	0.0256218	0.176	0.158	1
TCEA1	0.746763	0.0255825	0.688	0.679	1
ARL17A	0.988815	0.0255651	0.146	0.121	1
SHQ1	0.974614	0.025553	0.126	0.102	1
SLC38A1	0.494255	0.0255314	0.35	0.333	1
PPFIA1	0.803943	0.025491	0.234	0.21	1
PSMD6	0.529459	0.0254887	0.361	0.332	1
MYH10	0.605699	0.0254808	0.31	0.286	1
ZMYM4	0.475228	0.0254776	0.379	0.356	1
METAP2	0.569677	0.0254742	0.614	0.597	1
CHURC1	0.452315	0.0254723	0.407	0.372	1
MCTP1	0.984729	0.0254689	0.146	0.125	1
PARK7	0.715947	0.0254688	0.935	0.919	1
IFT27	0.960444	0.0254476	0.121	0.097	1
LIN7C	0.94278	0.0254402	0.108	0.084	1
PPP2R2A	0.614063	0.0254296	0.319	0.288	1
PRKX	0.957621	0.0254264	0.117	0.093	1
ST8SIA6	0.929744	0.0254127	0.175	0.154	1
PDIA6	0.950292	0.0254086	0.751	0.745	1
PPP5C	0.846428	0.0254057	0.217	0.196	1
NPDC1	0.522493	0.0253826	0.338	0.32	1
NFRKB	0.940373	0.0253582	0.111	0.086	1
ZNF451	0.797881	0.0253516	0.241	0.218	1
DDHD1	0.780558	0.0253403	0.247	0.227	1
EIF2S3	0.521428	0.0253366	0.526	0.516	1
ZNF512	0.931979	0.0253366	0.183	0.157	1
CDCA4	0.905528	0.0253287	0.19	0.172	1
ATIC	0.476224	0.0253271	0.378	0.352	1
PUM2	0.793806	0.025318	0.244	0.214	1
CHTOP	0.633877	0.0253089	0.303	0.289	1
TBCD	0.937967	0.0252965	0.173	0.157	1
CTCF	0.624186	0.0252962	0.495	0.468	1
RRP8	0.957293	0.025288	0.172	0.144	1
FAM208B	0.789716	0.0252845	0.236	0.224	1
KIAA1033	0.884785	0.0252821	0.202	0.18	1
PLCXD1	0.976371	0.0252793	0.162	0.137	1
FLNB	0.970839	0.0252733	0.136	0.107	1
HIP1	0.929238	0.0252717	0.104	0.084	1
MRPS25	0.387538	0.0252339	0.472	0.443	1
SF3A2	0.9721	0.0251859	0.161	0.137	1
SLC30A9	0.936445	0.0251848	0.184	0.16	1
ALKBH2	0.974724	0.0251771	0.133	0.111	1
SPPL2B	0.991055	0.0251761	0.152	0.13	1
ST13	0.833404	0.0251293	0.816	0.796	1
FAM126A	0.980957	0.0251241	0.163	0.141	1
SMG7	0.827431	0.0251102	0.226	0.212	1
NPLOC4	0.990829	0.0251083	0.148	0.124	1
HDAC7	0.96777	0.0250934	0.166	0.145	1
AGO3	0.688806	0.0250891	0.285	0.261	1
UQCC1	0.912987	0.0250798	0.105	0.078	1
MPHOSPH9	0.628455	0.0250685	0.307	0.292	1
NOL9	0.891261	0.0250605	0.209	0.18	1
IRF1	0.750375	0.0250604	0.265	0.243	1
RAD50	0.489351	0.0250365	0.378	0.352	1
CREBBP	0.832562	0.0250196	0.23	0.205	1
ZNF121	0.917329	0.0250099	0.194	0.174	1
JAK3	0.790528	0.0249891	0.249	0.232	1
POLR1D	0.434439	0.0249889	0.6	0.565	1
CCNY	0.724358	0.0249888	0.282	0.26	1
TTC21B	0.970561	0.0249601	0.139	0.113	1
B3GALNT2	0.94333	0.0249412	0.123	0.099	1
DERL1	0.855029	0.0249368	0.226	0.201	1
ERGIC1	0.455151	0.0249173	0.394	0.386	1
INTS2	0.946635	0.0249043	0.126	0.099	1
GATAD2B	0.942342	0.0249031	0.187	0.164	1
ZNF267	0.961926	0.0248958	0.134	0.113	1
FAM160B1	0.952821	0.0248892	0.129	0.105	1
BYSL	0.911279	0.0248774	0.106	0.08	1
LEPROT	0.592738	0.0248657	0.343	0.319	1
BSG	0.381853	0.0248396	0.542	0.507	1
TIMELESS	0.675916	0.0248333	0.285	0.275	1
FOXK1	0.917596	0.0248028	0.112	0.088	1
PRKRIR	0.729973	0.0247855	0.282	0.263	1
PAWR	0.684813	0.0247793	0.295	0.273	1
ELK3	0.553203	0.0247676	0.351	0.336	1
ORAI3	0.953611	0.0247664	0.185	0.159	1
ALDH9A1	0.687793	0.0247612	0.295	0.277	1
LDLRAD4	0.956622	0.0247458	0.182	0.157	1
BCKDK	0.966404	0.0247388	0.179	0.158	1
SLC25A37	0.840827	0.0247345	0.23	0.207	1
COPB1	0.540396	0.0247195	0.463	0.452	1
XPO6	0.871531	0.0247142	0.224	0.197	1
EXOC4	0.926085	0.0247126	0.195	0.171	1
C16orf62	0.995135	0.0247099	0.155	0.134	1
TALDO1	0.624828	0.0246729	0.837	0.82	1
ADSL	0.48908	0.0246702	0.381	0.369	1
CNOT4	0.786984	0.0246663	0.257	0.242	1
JMJD1C	0.585476	0.024653	0.343	0.315	1
BCS1L	0.936696	0.0246424	0.128	0.103	1
PMVK	0.785852	0.0246162	0.263	0.237	1
DYNC1LI2	0.817054	0.0245949	0.245	0.232	1
PRKAR2A	0.707637	0.0245855	0.292	0.264	1
PFDN1	0.71792	0.0245786	0.295	0.271	1
KIAA2026	0.984012	0.0245687	0.154	0.132	1
TRRAP	0.984012	0.0245687	0.15	0.133	1
GSDMD	0.738658	0.0245645	0.285	0.26	1
SERPINB1	0.857701	0.024552	0.774	0.769	1
NRBF2	0.923466	0.024552	0.21	0.181	1
METTL13	0.93149	0.0245405	0.125	0.102	1
CPXM1	0.798246	0.0245399	0.26	0.238	1
STK40	0.922522	0.0245319	0.121	0.097	1
ZSCAN16-AS1	0.836696	0.0245293	0.25	0.221	1
RNF125	0.979893	0.0245247	0.181	0.156	1
TADA2A	0.910836	0.0245009	0.113	0.09	1
FAH	0.797118	0.02449	0.262	0.236	1
TNK2	0.92298	0.024474	0.119	0.102	1
FMNL1	0.708287	0.0244711	0.296	0.274	1
HEMGN	0.754071	0.024471	0.267	0.25	1
DBF4	0.480456	0.0244361	0.371	0.356	1
C15orf39	0.982359	0.0244356	0.161	0.134	1
C15orf57	0.941577	0.0244346	0.136	0.109	1
CEP290	0.954817	0.0243999	0.184	0.16	1
AHNAK	0.997821	0.024398	0.158	0.136	1
ZNF675	0.917785	0.0243717	0.126	0.102	1
EGLN1	0.923927	0.0243589	0.127	0.104	1
PPIP5K2	0.576977	0.0243543	0.344	0.332	1
CRNKL1	0.980619	0.0243403	0.184	0.158	1
FAM49B	0.482265	0.0243353	0.408	0.38	1
SCAI	0.990286	0.0243127	0.17	0.143	1
C12orf10	0.746159	0.0242957	0.291	0.268	1
KIF1BP	0.961819	0.0242841	0.155	0.133	1
TRIM14	0.963102	0.0242838	0.19	0.166	1
LIMS1	0.700905	0.0242655	0.655	0.641	1
HTR1F	0.974827	0.02426	0.155	0.137	1
SEC61A1	0.942237	0.0242493	0.202	0.179	1
GSPT1	0.747664	0.0242478	0.612	0.594	1
MMP24-AS1	0.925082	0.0242472	0.211	0.187	1
ITFG2	0.995636	0.0242343	0.181	0.153	1
SYNRG	0.889362	0.024192	0.222	0.208	1
PYM1	0.909907	0.0241731	0.217	0.198	1
BCL2	0.909907	0.0241731	0.187	0.177	1
P3H1	0.877898	0.0241698	0.105	0.083	1
PMS2	0.947841	0.0241187	0.147	0.122	1
PUS7	0.996121	0.0241159	0.173	0.148	1
PSMF1	0.769768	0.0240957	0.283	0.255	1
GCNT1	0.922274	0.0240911	0.208	0.19	1
HNRNPUL2	0.949661	0.0240816	0.2	0.18	1
GCSAML	0.610132	0.0240812	0.35	0.324	1
STK4	0.606981	0.0240514	0.418	0.4	1
CSK	0.804625	0.0240481	0.269	0.247	1
CDK5RAP3	0.97277	0.02404	0.195	0.17	1
DUSP23	0.69053	0.0240373	0.313	0.295	1
DTL	0.825736	0.0240287	0.241	0.222	1
SKAP2	0.718113	0.0240282	0.297	0.282	1
FOXK2	0.896591	0.0240188	0.121	0.097	1
MCTP2	0.992576	0.0240188	0.18	0.165	1
WDR73	0.968882	0.0240083	0.192	0.169	1
GALK1	0.716917	0.0239814	0.305	0.273	1
CCNL2	0.895669	0.0239782	0.229	0.204	1
ALKBH5	0.991786	0.0239654	0.184	0.16	1
WNK1	0.681466	0.0239567	0.448	0.427	1
PROSC	0.9091	0.0239473	0.226	0.199	1
BNIP3L	0.604243	0.0239442	0.408	0.385	1
SH3BP1	0.897502	0.023905	0.124	0.101	1
GUF1	0.966354	0.0238988	0.165	0.141	1
RRP9	0.888613	0.023893	0.121	0.094	1
SAC3D1	0.811675	0.0238921	0.265	0.245	1
BACE1	0.873866	0.0238918	0.105	0.086	1
ZNF891	0.909827	0.0238834	0.123	0.108	1
TPM1	0.970223	0.0238819	0.199	0.173	1
CDK5RAP2	0.673071	0.0238816	0.302	0.288	1
DDX10	0.858179	0.0238794	0.238	0.219	1
CEP63	0.850808	0.02387	0.241	0.228	1
AGPAT5	0.817961	0.0238528	0.268	0.247	1
UBXN6	0.859739	0.0238325	0.101	0.08	1
HBS1L	0.85708	0.02383	0.249	0.227	1
MAVS	0.969354	0.0238296	0.193	0.172	1
STK11	0.892325	0.0238026	0.123	0.101	1
CBL	0.968476	0.0237775	0.195	0.175	1
MLLT6	0.93922	0.0237539	0.147	0.131	1
WDR54	0.771765	0.0237517	0.289	0.258	1
REXO4	0.960536	0.0237163	0.209	0.182	1
SNIP1	0.902296	0.0237031	0.128	0.111	1
SNRPA1	0.483463	0.0237023	0.539	0.524	1
AP3M1	0.985641	0.0236862	0.177	0.156	1
MED13L	0.813183	0.02366	0.263	0.243	1
MPRIP	0.910303	0.0236533	0.222	0.208	1
DNAH14	0.972879	0.0236518	0.173	0.152	1
KIDINS220	0.841983	0.0236455	0.247	0.235	1
BAD	0.895738	0.0236359	0.24	0.216	1
TMEM134	0.986418	0.0236333	0.183	0.154	1
ARID2	0.972842	0.0236312	0.204	0.176	1
DNTTIP2	0.530398	0.023623	0.388	0.37	1
LRRFIP2	0.863166	0.0236221	0.249	0.226	1
TBC1D22A	0.906207	0.0236149	0.139	0.115	1
KIAA1958	0.846769	0.0235989	0.101	0.076	1
PCNXL4	0.753131	0.0235947	0.291	0.263	1
MCM3	0.830306	0.023584	0.677	0.654	1
ATP6V0A2	0.947521	0.0235748	0.206	0.189	1
CENPB	0.938196	0.0235683	0.157	0.132	1
USP32	0.855697	0.0235557	0.105	0.084	1
CACUL1	0.929023	0.0235284	0.224	0.203	1
ERG	0.674077	0.0235108	0.332	0.298	1
UBE2D3	0.630695	0.0234937	0.66	0.631	1
RNF40	0.942459	0.023483	0.158	0.138	1
MAN1A2	0.829734	0.0234451	0.267	0.249	1
DSCC1	0.901974	0.0234255	0.233	0.214	1
ACIN1	0.769905	0.0234238	0.484	0.466	1
UTRN	0.642499	0.0234126	0.332	0.315	1
SOS2	0.871667	0.023392	0.121	0.096	1
HS6ST1	0.91483	0.0233869	0.141	0.125	1
ABCE1	0.651237	0.0233675	0.529	0.508	1
PCBD2	0.874944	0.0233599	0.122	0.101	1
MECP2	0.957149	0.0233597	0.173	0.148	1
WDR59	0.902672	0.0233493	0.144	0.123	1
UFSP2	0.87213	0.0233364	0.123	0.102	1
CTPS1	0.998248	0.023312	0.184	0.172	1
CTDNEP1	0.668748	0.0232896	0.332	0.307	1
TNS3	0.857701	0.0232738	0.115	0.094	1
GAMT	0.429672	0.0232685	0.498	0.465	1
TMED8	0.992136	0.0232682	0.193	0.167	1
MPHOSPH10	0.569323	0.0232674	0.374	0.358	1
GPATCH4	0.565053	0.0232493	0.467	0.444	1
UNC45A	0.972249	0.0232392	0.186	0.161	1
MSH3	0.996052	0.0232387	0.192	0.172	1
THOC1	0.879614	0.0232365	0.252	0.225	1
SLK	0.586769	0.0232261	0.365	0.346	1
PHTF1	0.894603	0.0232254	0.143	0.118	1
NUPL2	0.976085	0.0232095	0.189	0.165	1
CNOT6	0.982989	0.0232022	0.183	0.164	1
TIMM13	0.585862	0.0231731	0.765	0.741	1
TSPYL4	0.963188	0.0231724	0.179	0.159	1
BUB1B	0.613544	0.0231719	0.311	0.301	1
NUP50	0.672366	0.0231647	0.319	0.311	1
CLK4	0.837981	0.023162	0.11	0.084	1
INTS10	0.848331	0.0231616	0.267	0.243	1
AKAP11	0.966999	0.0231428	0.177	0.162	1
UBL4A	0.876922	0.0231396	0.132	0.111	1
PPCS	0.923926	0.0231111	0.24	0.214	1
DALRD3	0.859028	0.0231072	0.123	0.1	1
ATG3	0.562949	0.0230964	0.38	0.369	1
PM20D2	0.959366	0.0230953	0.219	0.202	1
KIAA0907	0.941435	0.023067	0.173	0.151	1
ZNF106	0.715845	0.0230666	0.412	0.388	1
ERI3	0.864252	0.0230595	0.267	0.233	1
PMS1	0.95873	0.0230239	0.182	0.16	1
IRAK1	0.95873	0.0230239	0.18	0.157	1
SCLT1	0.919288	0.0230123	0.163	0.138	1
HELLS	0.660426	0.023004	0.651	0.656	1
NELFB	0.962554	0.0229948	0.185	0.16	1
HEXDC	0.866095	0.0229903	0.132	0.108	1
EXOSC1	0.887709	0.0229623	0.26	0.233	1
HSDL2	0.963622	0.0229532	0.225	0.199	1
ACADM	0.559709	0.0229512	0.391	0.373	1
SLC16A7	0.888254	0.0229396	0.143	0.122	1
RPS4Y1	0.91665	0.0229361	0.954	0.938	1
FERMT3	0.730559	0.02289	0.329	0.289	1
UBA52	0.523365	0.0228862	1	1	1
ZSCAN18	0.831293	0.0228661	0.112	0.089	1
MTMR14	0.858123	0.0228643	0.13	0.108	1
HOXA10	0.611279	0.02286	0.363	0.341	1
SMYD4	0.837213	0.0228596	0.113	0.091	1
MON2	0.870492	0.0228516	0.135	0.109	1
GPAA1	0.865797	0.0228302	0.264	0.247	1
GAK	0.837638	0.0228046	0.113	0.096	1
VPS36	0.648571	0.022803	0.412	0.397	1
NNT	0.846054	0.0227937	0.265	0.251	1
FAM161A	0.946017	0.0227567	0.18	0.159	1
ADRBK2	0.865333	0.0227501	0.139	0.11	1
RNF214	0.900062	0.0227447	0.155	0.14	1
SART3	0.955377	0.0227303	0.229	0.201	1
CD46	0.847996	0.022727	0.276	0.255	1
PTPN18	0.946818	0.0227056	0.184	0.164	1
ACOT11	0.85965	0.0227022	0.128	0.109	1
PLEC	0.838519	0.0226953	0.118	0.1	1
RIC8A	0.872151	0.0226909	0.142	0.12	1
TNPO3	0.928996	0.0226883	0.242	0.222	1
TRABD	0.947628	0.0226547	0.179	0.165	1
RPRD1A	0.91458	0.0226296	0.17	0.148	1
RAB13	0.585085	0.0226152	0.388	0.374	1
SCAF4	0.924983	0.0225962	0.171	0.155	1
TMEM219	0.662459	0.0225899	0.364	0.339	1
ABCF2	0.977371	0.0225779	0.222	0.202	1
RAB3IP	0.921995	0.022573	0.171	0.147	1
UROS	0.556573	0.02257	0.408	0.376	1
UBE2D2	0.540631	0.0225422	0.563	0.533	1
HERC1	0.921315	0.02252	0.242	0.226	1
GNL3L	0.831081	0.0225134	0.122	0.1	1
URB1	0.822339	0.0224937	0.113	0.093	1
FCHSD2	0.971128	0.0224897	0.199	0.179	1
USP5	0.903446	0.0224846	0.162	0.143	1
CLUAP1	0.874508	0.0224796	0.145	0.126	1
ARHGAP21	0.880928	0.0224749	0.145	0.128	1
POP7	0.577235	0.0224698	0.389	0.361	1
RAP1GDS1	0.956395	0.0224466	0.232	0.217	1
ALDH3A2	0.849891	0.0224454	0.14	0.111	1
UAP1	0.816837	0.0224442	0.114	0.093	1
ASB8	0.993482	0.0224275	0.217	0.192	1
EXO1	0.805517	0.022399	0.102	0.085	1
CSNK1E	0.928085	0.0223927	0.179	0.162	1
ANP32B	0.430296	0.0223917	0.991	0.984	1
GRINA	0.841411	0.0223724	0.133	0.108	1
CEP192	0.959719	0.0223494	0.192	0.17	1
PAIP2	0.619807	0.0223491	0.577	0.559	1
ARID4A	0.946783	0.0223478	0.238	0.217	1
SCARB1	0.879295	0.0223471	0.154	0.133	1
FAM45A	0.86995	0.0223272	0.154	0.127	1
UFC1	0.602145	0.0223174	0.652	0.621	1
TRIO	0.814927	0.0223111	0.114	0.095	1
SCAMP1-AS1	0.806292	0.0222902	0.11	0.089	1
SCAND1	0.540686	0.0222898	0.604	0.584	1
ILKAP	0.943407	0.0222071	0.248	0.229	1
SLC39A7	0.887841	0.0221891	0.166	0.144	1
SSBP2	0.672684	0.022185	0.365	0.336	1
ZNF426	0.852673	0.0221823	0.144	0.123	1
NR2F6	0.87185	0.022172	0.152	0.133	1
BRD1	0.949218	0.0221593	0.197	0.177	1
2001-09-01	0.956275	0.0221561	0.199	0.183	1
CLN5	0.816254	0.0221503	0.122	0.101	1
HPGD	0.822283	0.0221468	0.123	0.1	1
PTPRA	0.665619	0.0221414	0.365	0.332	1
TRIP6	0.888544	0.0221381	0.166	0.146	1
RPS6KA1	0.901871	0.0221318	0.177	0.152	1
TMX4	0.865425	0.0221314	0.274	0.259	1
PRR13	0.506524	0.022115	0.52	0.499	1
ATMIN	0.869589	0.0220965	0.159	0.134	1
OTUB1	0.879673	0.022092	0.277	0.253	1
C7orf49	0.889256	0.0220874	0.162	0.149	1
CHSY1	0.832214	0.0220629	0.137	0.114	1
TGOLN2	0.712116	0.022057	0.336	0.328	1
ASMTL	0.979663	0.0220503	0.217	0.189	1
API5	0.847265	0.0220372	0.282	0.265	1
ETHE1	0.575556	0.0220365	0.433	0.388	1
C6orf48	0.633497	0.0220275	0.444	0.423	1
ZNF107	0.80247	0.0220248	0.114	0.094	1
SPSB3	0.817675	0.0219913	0.126	0.105	1
IGF2BP3	0.822775	0.0219863	0.299	0.272	1
DYM	0.904178	0.0219814	0.183	0.155	1
KIF2A	0.716332	0.0219813	0.571	0.557	1
TRMT1L	0.842392	0.0219806	0.14	0.122	1
RABEP1	0.696689	0.02197	0.347	0.329	1
SAMD4B	0.878161	0.0219411	0.164	0.143	1
CIAO1	0.905599	0.0219216	0.272	0.252	1
METTL14	0.875218	0.0219171	0.166	0.144	1
DDX51	0.809332	0.0219161	0.123	0.102	1
SNX2	0.646981	0.0219141	0.38	0.355	1
PILRB	0.800593	0.0218933	0.116	0.095	1
MLH3	0.87228	0.021893	0.163	0.142	1
MYL6B	0.51257	0.0218642	0.506	0.484	1
VPS26B	0.866417	0.0218446	0.162	0.141	1
MAT2A	0.839637	0.0218395	0.662	0.643	1
TPT1	0.107561	0.0218122	1	1	1
BRD3	0.787246	0.0218069	0.314	0.302	1
PRMT2	0.617033	0.0218068	0.402	0.377	1
LINC00665	0.9243	0.0218035	0.195	0.169	1
FARSB	0.948064	0.0217969	0.263	0.229	1
VTA1	0.966454	0.0217781	0.243	0.228	1
SEMA4D	0.87074	0.0217681	0.168	0.142	1
SCAF11	0.967831	0.0217597	0.73	0.722	1
ENG	0.939282	0.0217517	0.209	0.184	1
SIK3	0.848303	0.0217488	0.153	0.13	1
AP2S1	0.816855	0.0217198	0.788	0.766	1
GNAQ	0.657772	0.0216995	0.369	0.348	1
CEP78	0.737094	0.0216937	0.329	0.31	1
ZC3H18	0.696763	0.0216869	0.357	0.334	1
MBTPS1	0.909074	0.0216856	0.188	0.169	1
U2AF2	0.944248	0.021679	0.2	0.187	1
CCDC125	0.865564	0.0216695	0.166	0.147	1
TCAF1	0.936751	0.0216596	0.259	0.241	1
POLR3A	0.84316	0.0216488	0.149	0.134	1
DTWD1	0.970554	0.021642	0.251	0.23	1
GPN1	0.889336	0.0216404	0.18	0.16	1
LIG3	0.909926	0.0216369	0.186	0.166	1
WAC-AS1	0.981533	0.0216259	0.226	0.202	1
SCO1	0.888692	0.021609	0.273	0.262	1
UBE2O	0.806219	0.0216046	0.128	0.108	1
UPF1	0.837396	0.0215993	0.145	0.131	1
LSG1	0.991987	0.0215992	0.23	0.218	1
FKBP4	0.675073	0.0215774	0.488	0.474	1
MT2A	0.934256	0.02157	0.262	0.24	1
SRBD1	0.900822	0.0215655	0.187	0.161	1
UTP6	0.863868	0.021563	0.294	0.275	1
SLC2A4RG	0.884135	0.0215432	0.172	0.156	1
SH3GLB1	0.69643	0.0215347	0.418	0.402	1
KLHDC4	0.797869	0.0215284	0.129	0.106	1
ACAA2	0.6811	0.0215254	0.361	0.346	1
MCCC1	0.841551	0.0215233	0.155	0.135	1
REST	0.701008	0.0215034	0.468	0.453	1
PHYKPL	0.933755	0.0214903	0.205	0.187	1
AARS	0.948124	0.0214892	0.213	0.193	1
C6orf89	0.835774	0.0214736	0.154	0.133	1
MED1	0.958175	0.0214603	0.253	0.23	1
MPI	0.795587	0.0214513	0.129	0.105	1
SHMT1	0.807794	0.0214504	0.133	0.116	1
MLXIP	0.920479	0.0214436	0.196	0.178	1
C14orf159	0.971015	0.0214411	0.222	0.208	1
MAPRE2	0.993213	0.02144	0.235	0.219	1
CSNK2A1	0.638358	0.021425	0.376	0.374	1
MYO9A	0.804987	0.021425	0.13	0.116	1
TCF12	0.975223	0.0214178	0.229	0.206	1
FES	0.772279	0.0214007	0.114	0.093	1
FAM179B	0.778143	0.0214005	0.117	0.099	1
RRM1	0.902978	0.021397	0.483	0.481	1
BANP	0.781783	0.0213228	0.125	0.102	1
TAX1BP1	0.634348	0.021314	0.479	0.452	1
IFITM2	0.938609	0.0212887	0.732	0.706	1
TMEM170A	0.920182	0.0212776	0.205	0.184	1
FOXO3	0.851492	0.0212747	0.166	0.147	1
ATL2	0.758807	0.0212699	0.112	0.086	1
BRCA2	0.688052	0.0212507	0.347	0.326	1
PKP4	0.906946	0.0212296	0.188	0.176	1
SP1	0.872343	0.0212272	0.177	0.158	1
PCMTD2	0.753461	0.0212172	0.107	0.084	1
ATP9B	0.747783	0.0212166	0.101	0.081	1
YTHDC1	0.695024	0.0211537	0.445	0.43	1
POGZ	0.925874	0.0211521	0.271	0.255	1
AGO2	0.835088	0.0211391	0.312	0.291	1
DHRS11	0.760005	0.0211141	0.112	0.094	1
TAF11	0.892961	0.0211122	0.295	0.272	1
BOD1L1	0.752452	0.0211042	0.503	0.491	1
CTNNAL1	0.826124	0.0210985	0.322	0.296	1
MUTYH	0.7402	0.0210843	0.101	0.08	1
NDUFV3	0.72494	0.0210706	0.365	0.339	1
PRRC2A	0.794802	0.0210612	0.327	0.303	1
POLR1A	0.79368	0.021044	0.135	0.114	1
PA2G4	0.667562	0.0210436	0.866	0.868	1
KDM3A	0.787542	0.0210427	0.132	0.113	1
DCAF5	0.778693	0.0210154	0.131	0.108	1
GMDS	0.838976	0.021004	0.162	0.146	1
ARMCX3	0.876479	0.0209878	0.188	0.167	1
ZNF146	0.98943	0.0209863	0.239	0.221	1
XPC	0.901411	0.0209693	0.204	0.183	1
PPP1R2	0.998577	0.0209662	0.252	0.235	1
OSGEP	0.876432	0.020966	0.306	0.287	1
ZMYND8	0.853753	0.0209644	0.45	0.434	1
UBA6	0.946177	0.0209104	0.275	0.251	1
FLII	0.920761	0.0209038	0.212	0.196	1
HEATR3	0.732988	0.0208995	0.101	0.082	1
EP400NL	0.795391	0.0208943	0.141	0.123	1
EIF2AK4	0.632819	0.0208847	0.468	0.459	1
OFD1	0.904251	0.0208299	0.207	0.189	1
SSR4	0.954798	0.0208267	0.863	0.847	1
CRLF3	0.793153	0.020819	0.145	0.121	1
GBAS	0.668048	0.020814	0.404	0.375	1
ADK	0.683923	0.0208089	0.384	0.365	1
UBL3	0.765908	0.0207838	0.128	0.108	1
NELFCD	0.897904	0.0207718	0.296	0.274	1
HAGH	0.793748	0.0207697	0.147	0.126	1
ERI1	0.769163	0.0207599	0.129	0.109	1
BICD1	0.866953	0.020748	0.188	0.175	1
SERTAD2	0.790919	0.0207439	0.146	0.127	1
KMT2C	0.822233	0.02073	0.319	0.297	1
FKBP11	0.924819	0.020721	0.221	0.199	1
LARP4B	0.854067	0.0206959	0.179	0.162	1
RPS19BP1	0.623588	0.020692	0.575	0.556	1
NSMCE4A	0.918945	0.0206815	0.286	0.28	1
GNB2	0.67445	0.0206806	0.384	0.362	1
STK38	0.743259	0.0206723	0.114	0.095	1
UBA1	0.966513	0.020667	0.271	0.253	1
PTCD3	0.682055	0.0206588	0.383	0.369	1
IDH1	0.937414	0.020657	0.227	0.21	1
RPL19	0.522851	0.0206441	1	1	1
DIEXF	0.72915	0.0206393	0.104	0.088	1
CLCC1	0.767433	0.0206339	0.133	0.115	1
DHX33	0.890721	0.0206165	0.205	0.182	1
LAP3	0.89246	0.0206058	0.302	0.285	1
ADIPOR2	0.805491	0.0206032	0.159	0.137	1
TMEM205	0.947004	0.0205705	0.238	0.215	1
RPS18	0.0689117	0.0205697	1	1	1
MAF1	0.863003	0.0205538	0.318	0.294	1
ANGPT1	0.859403	0.0205384	0.478	0.455	1
RUNX3	0.914344	0.0205345	0.218	0.198	1
MTERF4	0.892649	0.020525	0.213	0.192	1
NISCH	0.738743	0.0205175	0.115	0.096	1
SYAP1	0.90395	0.0205071	0.224	0.196	1
MYSM1	0.843739	0.020502	0.182	0.165	1
MTMR4	0.794017	0.0205	0.158	0.133	1
IGF2BP2	0.728036	0.0204684	0.362	0.36	1
NUCB1	0.980301	0.0204677	0.274	0.258	1
GSS	0.897723	0.0204585	0.214	0.194	1
RWDD4	0.996221	0.020458	0.257	0.237	1
ELAC2	0.901841	0.0204377	0.213	0.194	1
PIGS	0.772979	0.0204143	0.145	0.124	1
SLU7	0.898725	0.0204134	0.214	0.195	1
SHOC2	0.845405	0.0204087	0.186	0.172	1
SNUPN	0.951485	0.0203941	0.246	0.218	1
SERPINB6	0.635597	0.0203785	0.498	0.482	1
LSM4	0.837969	0.0203776	0.74	0.732	1
ZEB1	0.871088	0.020353	0.198	0.179	1
LINC00662	0.717094	0.0203505	0.105	0.087	1
PSMC4	0.960431	0.0203479	0.271	0.262	1
ZHX1	0.9451	0.0203466	0.24	0.217	1
STAMBP	0.796679	0.0203082	0.166	0.144	1
NEK6	0.959066	0.0203061	0.285	0.262	1
EDEM3	0.783898	0.0202997	0.155	0.131	1
ATF6	0.938727	0.0202989	0.231	0.215	1
C14orf166	0.921162	0.0202892	0.815	0.794	1
PGM1	0.837252	0.0202867	0.188	0.168	1
SLC25A24	0.752977	0.0202776	0.136	0.116	1
BIRC6	0.736607	0.0202739	0.358	0.357	1
CREBRF	0.735143	0.0202639	0.119	0.099	1
C11orf58	0.934927	0.0202596	0.753	0.731	1
NUP88	0.891399	0.0202502	0.212	0.196	1
PPP1CA	0.761987	0.0202276	0.762	0.726	1
2007-03-01	0.871118	0.0202038	0.318	0.301	1
EXOC5	0.845837	0.020199	0.193	0.173	1
STAT5A	0.999354	0.0201793	0.263	0.247	1
PSD4	0.721315	0.0201774	0.113	0.098	1
NT5DC2	0.846763	0.0201761	0.312	0.299	1
PFAS	0.745258	0.0201483	0.133	0.112	1
C21orf58	0.765957	0.0201426	0.338	0.332	1
TTC1	0.679331	0.0201398	0.443	0.414	1
DLD	0.93142	0.0201397	0.238	0.222	1
TSSC4	0.857654	0.0201376	0.208	0.181	1
QKI	0.904395	0.0201253	0.305	0.283	1
AFF4	0.840676	0.0201028	0.194	0.168	1
DBT	0.719077	0.0201003	0.113	0.098	1
MPST	0.715933	0.0200998	0.389	0.359	1
WAPL	0.81761	0.020093	0.338	0.317	1
ECH1	0.58791	0.0200859	0.467	0.444	1
RUNX1	0.712945	0.0200836	0.375	0.363	1
TRPM7	0.869706	0.0200773	0.203	0.189	1
HMGA2	0.902838	0.0200771	0.221	0.207	1
PIN1	0.585952	0.0200674	0.506	0.472	1
ELN	0.899695	0.0200527	0.224	0.208	1
BUB1	0.84132	0.020051	0.307	0.299	1
ALG3	0.945627	0.0200387	0.245	0.224	1
IP6K1	0.728449	0.0200347	0.124	0.104	1
TOPBP1	0.756944	0.0200342	0.355	0.343	1
AP1S1	0.938035	0.0200338	0.245	0.221	1
PTPN11	0.793446	0.0200252	0.431	0.412	1
SYMPK	0.856463	0.0200223	0.203	0.188	1
IARS	0.801556	0.0200171	0.514	0.5	1
OSBP	0.867596	0.0200077	0.211	0.186	1
PYCARD	0.754111	0.0199833	0.655	0.642	1
ZNF254	0.711542	0.0199683	0.11	0.095	1
NFX1	0.812117	0.0199647	0.176	0.161	1
NUP210	0.836403	0.0199612	0.194	0.173	1
EIF2A	0.810002	0.0199611	0.348	0.332	1
PITPNA	0.805434	0.0199591	0.176	0.157	1
ZNF793	0.729413	0.0199372	0.126	0.108	1
POLG2	0.703249	0.0199345	0.11	0.089	1
KLF6	0.73861	0.0199219	0.13	0.112	1
EIF3M	0.812206	0.0199217	0.705	0.682	1
GSTZ1	0.895534	0.0199159	0.228	0.204	1
RALGAPA1	0.732628	0.0199159	0.13	0.111	1
BEX2	0.994646	0.0199056	0.276	0.257	1
FAM207A	0.838042	0.0199039	0.347	0.317	1
ZBTB1	0.841226	0.0198962	0.198	0.181	1
CASP8	0.852229	0.0198824	0.197	0.186	1
WDR6	0.8778	0.0198801	0.217	0.198	1
ZNF770	0.972588	0.0198572	0.286	0.271	1
NPR3	0.847649	0.0198512	0.423	0.4	1
LETM1	0.764407	0.019851	0.152	0.137	1
SNX13	0.709736	0.0198423	0.112	0.095	1
PNKP	0.912527	0.0198403	0.24	0.217	1
MTO1	0.704039	0.0198358	0.112	0.094	1
WRN	0.871579	0.0198303	0.211	0.193	1
ZNF496	0.698404	0.0198292	0.107	0.087	1
TRIP11	0.862549	0.0198285	0.321	0.301	1
COPS2	0.89809	0.0198246	0.314	0.308	1
USP36	0.733665	0.0198195	0.137	0.116	1
HYOU1	0.715951	0.0198	0.122	0.102	1
INO80	0.758762	0.0197977	0.149	0.132	1
SMU1	0.899982	0.019763	0.314	0.299	1
ZNF766	0.788657	0.0197567	0.173	0.15	1
RTCB	0.870802	0.0197239	0.332	0.308	1
SLC9A3R1	0.735784	0.0197189	0.42	0.394	1
HNRNPU-AS1	0.750342	0.0197172	0.15	0.126	1
CDC34	0.827897	0.0196791	0.199	0.179	1
TMOD3	0.948227	0.0196682	0.384	0.381	1
MCL1	0.77707	0.0196514	0.165	0.148	1
NUBP2	0.91629	0.0196508	0.32	0.289	1
SENP2	0.700016	0.0196333	0.117	0.095	1
SUPT7L	0.694352	0.0196259	0.113	0.095	1
ZNF260	0.70309	0.0196128	0.119	0.099	1
SMARCD2	0.869463	0.0196055	0.224	0.198	1
METTL2A	0.777798	0.0196054	0.169	0.15	1
CNTLN	0.9075	0.0195957	0.237	0.218	1
NOTCH2	0.700444	0.0195848	0.115	0.098	1
SHCBP1	0.866346	0.0195804	0.206	0.196	1
NCLN	0.709325	0.019572	0.122	0.105	1
PPP4R3B	0.970849	0.0195687	0.289	0.276	1
C16orf72	0.802213	0.0195621	0.184	0.167	1
EIF4H	0.715684	0.0195571	0.404	0.384	1
PACSIN2	0.706654	0.0195442	0.123	0.101	1
ZNF431	0.960562	0.0195341	0.261	0.244	1
NRDE2	0.775643	0.0195332	0.169	0.153	1
STRN3	0.78588	0.0195214	0.176	0.162	1
TMEM106B	0.82761	0.0195202	0.201	0.186	1
MLYCD	0.686923	0.0194926	0.11	0.089	1
WIPF1	0.910964	0.0194689	0.244	0.225	1
STMN3	0.780046	0.0194686	0.176	0.157	1
ZNF720	0.741007	0.0194685	0.148	0.128	1
SRRD	0.741007	0.0194685	0.148	0.131	1
PHF12	0.698681	0.0194604	0.118	0.103	1
SPATA33	0.728733	0.0194529	0.142	0.122	1
FEM1B	0.73822	0.0194413	0.148	0.128	1
NOC2L	0.996471	0.0194388	0.286	0.27	1
TERF2IP	0.697793	0.0194246	0.48	0.464	1
BLOC1S2	0.877909	0.0194154	0.231	0.212	1
RAB3GAP2	0.886414	0.0193803	0.227	0.216	1
GFM1	0.809503	0.0193651	0.191	0.176	1
EFTUD1	0.699596	0.0193647	0.123	0.102	1
SENP7	0.717779	0.0193427	0.137	0.12	1
BACH1	0.727134	0.019332	0.144	0.124	1
SEPHS1	0.880098	0.0193304	0.232	0.213	1
FAM43A	0.792867	0.0193231	0.183	0.162	1
ELMO1	0.948084	0.0192909	0.269	0.245	1
PGRMC1	0.989292	0.0192877	0.282	0.27	1
KIAA1147	0.712342	0.0192873	0.138	0.117	1
CAMKK2	0.759827	0.019282	0.164	0.148	1
WDR77	0.912517	0.0192773	0.245	0.229	1
SRGAP2	0.6718	0.0192732	0.102	0.086	1
ARHGAP11A	0.923005	0.0192661	0.275	0.265	1
BRAF	0.67217	0.0192249	0.108	0.089	1
SLMAP	0.731717	0.0192205	0.15	0.129	1
RLF	0.764171	0.0192185	0.168	0.148	1
ZBTB43	0.689459	0.0192045	0.125	0.103	1
RASSF1	0.704237	0.0192037	0.133	0.114	1
MKLN1	0.90287	0.0192033	0.245	0.23	1
STIL	0.707458	0.0191848	0.127	0.109	1
XPO5	0.738587	0.0191835	0.148	0.138	1
FLVCR1	0.698867	0.0191476	0.129	0.112	1
ELF1	0.809003	0.0191466	0.513	0.498	1
ZNF93	0.717295	0.0191288	0.137	0.124	1
PUF60	0.743976	0.0191154	0.418	0.394	1
MRPS12	0.619291	0.0190981	0.494	0.463	1
ZNF800	0.766463	0.0190842	0.177	0.156	1
PHF20L1	0.93954	0.0190747	0.413	0.402	1
MACC1	0.696692	0.0190726	0.131	0.11	1
ZBTB7A	0.860268	0.0190698	0.23	0.207	1
TESC	0.636059	0.0190679	0.482	0.454	1
KRI1	0.753406	0.0190659	0.168	0.15	1
C20orf27	0.834824	0.0190633	0.351	0.34	1
IFT88	0.685096	0.0190533	0.12	0.102	1
MXD4	0.819996	0.0190427	0.206	0.193	1
OXCT1	0.976649	0.0190356	0.297	0.276	1
JARID2	0.994405	0.0190265	0.284	0.265	1
GABPB1	0.878384	0.0190175	0.339	0.331	1
SAP30BP	0.802918	0.0189984	0.202	0.184	1
SBF2	0.694523	0.0189978	0.13	0.114	1
IRF2BP2	0.92134	0.0189926	0.316	0.299	1
LTBP3	0.674171	0.0189862	0.114	0.098	1
DHX30	0.933656	0.0189831	0.272	0.251	1
GNPTAB	0.970498	0.0189818	0.3	0.286	1
ENSA	0.728073	0.0189569	0.596	0.573	1
MYBL2	0.875933	0.0189438	0.319	0.301	1
RBL1	0.772607	0.0189343	0.177	0.164	1
ACO2	0.80083	0.018929	0.202	0.178	1
CAB39	0.723104	0.0189277	0.155	0.14	1
FTO	0.655022	0.0189263	0.102	0.084	1
UTP20	0.860417	0.018919	0.228	0.217	1
LMAN2	0.678493	0.0189174	0.465	0.441	1
DAXX	0.985834	0.0189159	0.286	0.275	1
ARHGEF2	0.763015	0.0188978	0.188	0.164	1
HECTD1	0.750958	0.0188804	0.392	0.376	1
VGLL4	0.846781	0.0188586	0.228	0.208	1
KDM3B	0.88961	0.0188483	0.243	0.23	1
FMR1	0.675494	0.0188453	0.119	0.104	1
CCDC66	0.898511	0.018817	0.251	0.229	1
HSPA8	0.199588	0.0188089	0.915	0.923	1
PSMB9	0.765795	0.0187885	0.398	0.381	1
LSM14B	0.693942	0.0187848	0.136	0.118	1
PRPF6	0.893551	0.0187722	0.339	0.325	1
POLR3H	0.700478	0.01875	0.14	0.123	1
ZNF217	0.797608	0.0187478	0.202	0.183	1
TSPAN3	0.850519	0.0187291	0.351	0.337	1
BCAT1	0.945932	0.0187241	0.457	0.45	1
MAEA	0.668101	0.0187123	0.119	0.102	1
KAT6A	0.989461	0.0187024	0.304	0.284	1
CCT6A	0.623127	0.0187004	0.795	0.799	1
EPS15	0.802563	0.0186892	0.209	0.194	1
ATP11C	0.739921	0.0186806	0.173	0.153	1
HMG20A	0.692345	0.0186652	0.144	0.121	1
NPRL3	0.686418	0.018654	0.139	0.12	1
MED13	0.807588	0.0186312	0.212	0.199	1
IARS2	0.928118	0.0186174	0.33	0.315	1
MICU1	0.857711	0.0185955	0.236	0.223	1
HNRNPAB	0.296041	0.0185734	0.83	0.846	1
BCL7A	0.835499	0.0185641	0.227	0.208	1
URM1	0.890576	0.0185561	0.257	0.242	1
DOCK11	0.715885	0.0185478	0.159	0.14	1
PSMA3-AS1	0.89366	0.0185453	0.336	0.326	1
REV3L	0.974385	0.0185399	0.289	0.271	1
KIAA1109	0.709656	0.0185363	0.15	0.136	1
NECAP2	0.697387	0.0185131	0.152	0.131	1
RNF7	0.694078	0.0185067	0.53	0.496	1
TMEM248	0.82198	0.0185015	0.227	0.203	1
EFR3A	0.676268	0.0184941	0.134	0.115	1
BTG3	0.676268	0.0184941	0.131	0.115	1
AMD1	0.834626	0.0184935	0.557	0.534	1
TMEM106A	0.639123	0.0184839	0.105	0.086	1
TOR2A	0.670462	0.018482	0.131	0.111	1
MRPL3	0.763527	0.0184806	0.508	0.492	1
TSPAN5	0.673612	0.0184653	0.134	0.119	1
PRKD2	0.650437	0.0184621	0.112	0.096	1
DIDO1	0.816846	0.018408	0.219	0.203	1
AKT1	0.702002	0.0184077	0.155	0.138	1
MGMT	0.709039	0.0183754	0.479	0.457	1
ORAI1	0.98489	0.018374	0.304	0.276	1
FIBP	0.713803	0.0183658	0.542	0.512	1
FLAD1	0.702649	0.0183635	0.159	0.14	1
GLO1	0.770713	0.0183548	0.451	0.433	1
MBD4	0.914484	0.0183495	0.346	0.323	1
FAM111A	0.805399	0.018346	0.444	0.44	1
PDCD6IP	0.91766	0.0183265	0.332	0.319	1
PDE12	0.684385	0.0183263	0.149	0.123	1
SRRM2	0.500744	0.0183196	0.815	0.809	1
GLIPR2	0.646147	0.0183111	0.119	0.098	1
TCEANC2	0.646147	0.0183111	0.117	0.096	1
GTF2F1	0.878297	0.0183057	0.361	0.346	1
QARS	0.941063	0.0182963	0.287	0.271	1
ZBTB11	0.786206	0.0182941	0.202	0.191	1
ANAPC1	0.768315	0.0182851	0.194	0.182	1
DCAF16	0.761457	0.0182731	0.196	0.178	1
WDR1	0.931733	0.0182701	0.331	0.314	1
MPP1	0.688292	0.018266	0.147	0.136	1
CLTA	0.900468	0.0182535	0.842	0.821	1
GMPR2	0.825371	0.0182302	0.235	0.218	1
ZPR1	0.718018	0.0182139	0.17	0.154	1
FAM3C	0.650038	0.0182035	0.124	0.107	1
TOP3A	0.658803	0.0182009	0.129	0.113	1
BECN1	0.68618	0.0181933	0.154	0.134	1
OSER1	0.635962	0.0181927	0.112	0.092	1
KAT5	0.647455	0.0181741	0.123	0.105	1
PLP2	0.694265	0.0181691	0.536	0.509	1
FN3KRP	0.692914	0.0181624	0.156	0.14	1
DPM3	0.960322	0.0181555	0.337	0.317	1
DHRS7B	0.636364	0.0181468	0.112	0.099	1
NCOR1	0.827852	0.0181438	0.518	0.497	1
DNAJA3	0.690167	0.018134	0.153	0.139	1
ZNF277	0.647911	0.0181288	0.123	0.108	1
PLD3	0.750529	0.0181222	0.197	0.176	1
PIP4K2A	0.982099	0.0181147	0.307	0.287	1
PTK2B	0.657184	0.0180819	0.128	0.117	1
OXR1	0.78818	0.0180615	0.22	0.201	1
ARHGAP25	0.707463	0.0180588	0.165	0.15	1
SMARCD1	0.855901	0.018015	0.376	0.355	1
CCDC12	0.732951	0.018011	0.461	0.427	1
MADD	0.637627	0.0180105	0.116	0.101	1
GTF2E2	0.664061	0.0180069	0.139	0.122	1
CDK2	0.623768	0.0179973	0.108	0.09	1
REPS1	0.63211	0.0179962	0.113	0.097	1
SPARC	0.676537	0.0179908	0.147	0.129	1
COPS3	0.826062	0.0179787	0.387	0.373	1
CEP250	0.646737	0.0179645	0.125	0.109	1
ERC1	0.840894	0.0179633	0.238	0.227	1
AKNA	0.68323	0.0179611	0.159	0.139	1
DDRGK1	0.877485	0.0179611	0.259	0.248	1
TMIGD2	0.809978	0.0179521	0.226	0.212	1
SUN2	0.641091	0.0179501	0.122	0.104	1
SAMM50	0.932979	0.0179455	0.291	0.274	1
PRR4	0.713286	0.0179163	0.177	0.162	1
TXLNA	0.834538	0.0179113	0.249	0.223	1
NGLY1	0.973112	0.017907	0.301	0.288	1
RIOK2	0.706855	0.0179025	0.177	0.158	1
RNF10	0.759001	0.0179006	0.204	0.189	1
POLR1E	0.710444	0.0178882	0.177	0.157	1
ZYX	0.98235	0.0178579	0.323	0.306	1
GAN	0.611358	0.017846	0.102	0.086	1
TP53BP2	0.663087	0.017846	0.146	0.128	1
SYK	0.936097	0.0178343	0.343	0.324	1
PRPF38A	0.864782	0.0178234	0.379	0.367	1
ZDHHC6	0.642521	0.0178164	0.131	0.112	1
MYO19	0.67632	0.0177884	0.154	0.137	1
POLDIP3	0.622826	0.0177858	0.116	0.097	1
STK25	0.712794	0.0177619	0.181	0.164	1
ZMAT2	0.815038	0.0177519	0.429	0.411	1
XIAP	0.758896	0.0177508	0.204	0.192	1
GSTP1	0.525852	0.0177498	0.999	0.998	1
SPAG7	0.986122	0.0177387	0.332	0.306	1
TBC1D10C	0.730588	0.0177353	0.194	0.173	1
ASH1L	0.8833	0.0177063	0.395	0.383	1
YBX3	0.869985	0.0176975	0.744	0.717	1
UBTF	0.921202	0.0176958	0.536	0.536	1
SPOP	0.992689	0.0176907	0.326	0.305	1
MRPS16	0.760136	0.0176885	0.469	0.469	1
GTF3C4	0.671516	0.0176876	0.154	0.139	1
TFIP11	0.601888	0.0176781	0.103	0.082	1
APTX	0.64143	0.0176546	0.137	0.117	1
MIEF1	0.743027	0.0176544	0.201	0.184	1
NUDT3	0.866622	0.017636	0.532	0.522	1
MAPK3	0.618617	0.0176359	0.115	0.102	1
CDK12	0.844435	0.0176358	0.38	0.372	1
NT5C3B	0.773014	0.0176311	0.216	0.206	1
MAN1A1	0.722721	0.0176105	0.189	0.173	1
CHM	0.692214	0.0176056	0.173	0.157	1
NEDD4	0.705831	0.017594	0.183	0.166	1
VPS16	0.60257	0.0175876	0.105	0.086	1
ZCCHC6	0.648284	0.0175831	0.141	0.123	1
KLHL42	0.69296	0.0175637	0.176	0.157	1
TET2	0.624991	0.0175632	0.121	0.102	1
HIST1H4E	0.619468	0.017547	0.113	0.098	1
ACSL4	0.724471	0.0175286	0.195	0.18	1
DNPEP	0.690906	0.0174934	0.175	0.158	1
AVL9	0.671415	0.0174884	0.158	0.142	1
PRIM2	0.674841	0.0174752	0.168	0.148	1
XRN1	0.729197	0.0174751	0.199	0.18	1
RHOQ	0.617378	0.0174726	0.122	0.102	1
JOSD1	0.637783	0.0174645	0.139	0.119	1
UBR1	0.611919	0.017456	0.113	0.097	1
DIP2A	0.650003	0.0174539	0.144	0.13	1
TRIM33	0.917867	0.0174498	0.289	0.273	1
AGPAT3	0.672094	0.0174463	0.16	0.146	1
DAB2	0.653265	0.0174406	0.149	0.132	1
RIOK1	0.841814	0.0174347	0.251	0.245	1
SDCCAG8	0.82961	0.0174321	0.255	0.241	1
CNN3	0.767005	0.0174306	0.219	0.203	1
GFER	0.647346	0.0174244	0.149	0.129	1
[truncated: 4,349 more rows]

## Sheet: C) gProfiler_KD upregulated
Supplementary Table 3: Differentially expressed genes in MYCT1 KD and OE HLF+ HSCs and functional enrichment analysis from single cell RNAseq.
c Functional enrichment analysis for the genes significantly (Padj ˂0.05) up-regulated in MYCT1 KD HSC compared to control performed using gProfiler (Raudvere et al. 2019). Data include GO terms for molecular function (GO:MF), biological process (GO:BP), and cellular compartment (GO:CC), signalling pathway analysis using KEGG, Reatome (REAC) and Wikipathway (WP), regulatory motif matches (TRANSFA…
source	term_name	term_id	adjusted_p_value	negative_log10_of_adjusted_p_value	term_size	query_size	intersection_size	effective_domain_size	intersections
GO:MF	NADH dehydrogenase (ubiquinone) activity	GO:0008137	1.68266e-05	4.774	41	17	4	20166	MT-ND3,NDUFB1,NDUFA3,MT-ND1
GO:MF	NADH dehydrogenase (quinone) activity	GO:0050136	1.85882e-05	4.73076	42	17	4	20166	MT-ND3,NDUFB1,NDUFA3,MT-ND1
GO:MF	NADH dehydrogenase activity	GO:0003954	2.25208e-05	4.64742	44	17	4	20166	MT-ND3,NDUFB1,NDUFA3,MT-ND1
GO:MF	NAD(P)H dehydrogenase (quinone) activity	GO:0003955	2.47052e-05	4.60721	45	17	4	20166	MT-ND3,NDUFB1,NDUFA3,MT-ND1
GO:MF	oxidoreduction-driven active transmembrane transporter activity	GO:0015453	5.04887e-05	4.29681	69	111	7	20166	MT-ND3,NDUFB1,NDUFA3,MT-ND1,MT-CO3,NDUFA1,NDUFV1
GO:MF	oxidoreductase activity, acting on NAD(P)H, quinone or similar compound as acceptor	GO:0016655	6.5093e-05	4.18647	57	17	4	20166	MT-ND3,NDUFB1,NDUFA3,MT-ND1
GO:MF	oxidoreductase activity, acting on NAD(P)H	GO:0016651	0.000378162	3.42232	88	17	4	20166	MT-ND3,NDUFB1,NDUFA3,MT-ND1
GO:MF	protein binding	GO:0005515	0.00039082	3.40802	14832	118	108	20166	MT-ND3,H4C3,MIF,RPL37A,RPS27,ATP5ME,TUBA1A,AVP,ARF5,NDUFA3,ROMO1,MT-ND1,HSPA1A,CENPE,PLK1,HLA-C,CMSS1,SLIRP,RPS28,HMGCS1,RPL37,CDC20,FDFT1,ACAT2,AURKB,MSMO1,TAF11,NAA38,FASN,RPL38,KIF20A,FDPS,HSPH1,BIRC5,GGCT,KPNA2,BEX1,TGFB1,IDI1,TUBA1C,GNB2,EIF3J,KIF11,FANCA,DHCR7,TUBA4A,BCL7A,CCNB1,PA2G4,PFKL,LTC4S,CKAP5,CENPA,UBE2S,CENPF,CDCA3,USF2,SCD,SPC25,RANGAP1,H2AX,HMGCR,PLCG2,TMEM109,SMARCA4,MBD2,DHCR2…
GO:MF	small molecule binding	GO:0036094	0.000553201	3.25712	2519	106	32	20166	TUBA1A,ARF5,HSPA1A,CENPE,PLK1,AURKB,FASN,KIF20A,HSPH1,TUBA1C,KIF11,DHCR7,TUBA4A,PFKL,UBE2S,HMGCR,SMARCA4,MBD2,DHCR24,MAP2K2,DDX1,UBA1,AFG3L2,DYNC1H1,TK1,TYMS,PRMT1,ALDH1A1,VCP,CCT7,CCT5,LMAN2
GO:MF	nucleotide binding	GO:0000166	0.000650086	3.18703	2176	105	29	20166	TUBA1A,ARF5,HSPA1A,CENPE,PLK1,AURKB,KIF20A,HSPH1,TUBA1C,KIF11,DHCR7,TUBA4A,PFKL,UBE2S,HMGCR,SMARCA4,MBD2,DHCR24,MAP2K2,DDX1,UBA1,AFG3L2,DYNC1H1,TK1,PRMT1,ALDH1A1,VCP,CCT7,CCT5
GO:MF	nucleoside phosphate binding	GO:1901265	0.000656221	3.18295	2177	105	29	20166	TUBA1A,ARF5,HSPA1A,CENPE,PLK1,AURKB,KIF20A,HSPH1,TUBA1C,KIF11,DHCR7,TUBA4A,PFKL,UBE2S,HMGCR,SMARCA4,MBD2,DHCR24,MAP2K2,DDX1,UBA1,AFG3L2,DYNC1H1,TK1,PRMT1,ALDH1A1,VCP,CCT7,CCT5
GO:MF	anaphase-promoting complex binding	GO:0010997	0.00101802	2.99224	9	60	3	20166	PLK1,CDC20,UBE2S
GO:MF	electron transfer activity	GO:0009055	0.0013103	2.88263	120	17	4	20166	MT-ND3,NDUFB1,NDUFA3,MT-ND1
GO:MF	oxidoreductase activity	GO:0016491	0.00181167	2.74192	754	111	16	20166	MT-ND3,NDUFB1,NDUFA3,MT-ND1,MSMO1,FADS1,FASN,DHCR7,LTC4S,SCD,HMGCR,DHCR24,ALDH1A1,MT-CO3,NDUFA1,NDUFV1
GO:MF	catalytic activity	GO:0003824	0.00353842	2.45119	5682	105	51	20166	MT-ND3,MIF,NDUFB1,ATP5ME,AVP,ARF5,NDUFA3,MT-ND1,HSPA1A,PLK1,HMGCS1,FDFT1,ACAT2,AURKB,MSMO1,FADS1,FASN,KIF20A,FDPS,GGCT,IDI1,GNB2,DHCR7,PFKL,LTC4S,CKAP5,UBE2S,SCD,HMGCR,PLCG2,SMARCA4,DHCR24,MAP2K2,DDX1,UBA1,PPP2R1A,AFG3L2,TK1,FKBP8,POLE3,TYMS,TRIM28,PRMT1,ADSL,ALDH1A1,DPP7,MT-CO3,VCP,CCT7,EBP,CCT5
GO:MF	protein folding chaperone	GO:0044183	0.00400975	2.39688	53	105	5	20166	HSPA1A,HSPH1,FKBP8,CCT7,CCT5
GO:MF	primary active transmembrane transporter activity	GO:0015399	0.00522037	2.2823	170	17	4	20166	MT-ND3,NDUFB1,NDUFA3,MT-ND1
GO:MF	enzyme binding	GO:0019899	0.00522591	2.28184	2072	121	29	20166	MIF,HSPA1A,PLK1,CDC20,AURKB,KIF20A,BIRC5,KPNA2,GNB2,KIF11,TUBA4A,CCNB1,PA2G4,PFKL,RANGAP1,H2AX,PLCG2,SMARCA4,DHCR24,TRIM28,PRMT1,UBC,VCP,TPX2,RTF1,C1QBP,ENO1,LAMTOR1,NOP56
GO:MF	microtubule binding	GO:0008017	0.00948357	2.02303	276	61	7	20166	CENPE,PLK1,KIF20A,BIRC5,KIF11,CKAP5,CENPF
GO:MF	tubulin binding	GO:0015631	0.00979263	2.0091	385	61	8	20166	CENPE,PLK1,KIF20A,HSPH1,BIRC5,KIF11,CKAP5,CENPF
GO:MF	ATP-dependent protein folding chaperone	GO:0140662	0.0123917	1.90687	33	105	4	20166	HSPA1A,HSPH1,CCT7,CCT5
GO:MF	ATP-dependent activity	GO:0140657	0.0138408	1.85884	548	105	12	20166	HSPA1A,CENPE,KIF20A,HSPH1,KIF11,SMARCA4,DDX1,AFG3L2,DYNC1H1,VCP,CCT7,CCT5
GO:MF	heterocyclic compound binding	GO:1901363	0.014605	1.8355	7443	117	65	20166	RPS29,H4C3,RPL37A,RPS27,TUBA1A,ARF5,HSPA1A,CENPE,PLK1,CMSS1,SLIRP,RPS28,RPL37,AURKB,FASN,RPL38,KIF20A,FDPS,HSPH1,KPNA2,TUBA1C,EIF3J,KIF11,DHCR7,TUBA4A,PA2G4,PFKL,CENPA,UBE2S,USF2,RANGAP1,H2AX,HMGCR,SMARCA4,RPL36,MBD2,DHCR24,MAP2K2,DDX1,UBA1,AFG3L2,DYNC1H1,PTBP1,TK1,POLD2,POLE3,TYMS,TRIM28,PRMT1,SF3B3,SMARCB1,UBC,ALDH1A1,NOP53,VCP,CCT7,MRPL37,CCT5,RTF1,C1QBP,NDUFV1,HLF,DEK,ENO1,POLR2L
GO:MF	purine ribonucleotide binding	GO:0032555	0.0166152	1.7795	1916	85	21	20166	TUBA1A,ARF5,HSPA1A,CENPE,PLK1,AURKB,KIF20A,HSPH1,TUBA1C,KIF11,TUBA4A,PFKL,UBE2S,HMGCR,SMARCA4,MAP2K2,DDX1,UBA1,AFG3L2,DYNC1H1,TK1
GO:MF	organic cyclic compound binding	GO:0097159	0.0183281	1.73688	7516	121	67	20166	RPS29,H4C3,RPL37A,RPS27,TUBA1A,ARF5,HSPA1A,CENPE,PLK1,CMSS1,SLIRP,RPS28,RPL37,AURKB,FASN,RPL38,KIF20A,FDPS,HSPH1,KPNA2,TUBA1C,EIF3J,KIF11,DHCR7,TUBA4A,PA2G4,PFKL,CENPA,UBE2S,USF2,RANGAP1,H2AX,HMGCR,SMARCA4,RPL36,MBD2,DHCR24,MAP2K2,DDX1,UBA1,AFG3L2,DYNC1H1,PTBP1,TK1,POLD2,POLE3,TYMS,TRIM28,PRMT1,SF3B3,SMARCB1,UBC,ALDH1A1,NOP53,VCP,CCT7,MRPL37,CCT5,RTF1,C1QBP,NDUFV1,HLF,DEK,ENO1,POLR2L,CD81,NOP56
GO:MF	purine nucleotide binding	GO:0017076	0.0185068	1.73267	1930	85	21	20166	TUBA1A,ARF5,HSPA1A,CENPE,PLK1,AURKB,KIF20A,HSPH1,TUBA1C,KIF11,TUBA4A,PFKL,UBE2S,HMGCR,SMARCA4,MAP2K2,DDX1,UBA1,AFG3L2,DYNC1H1,TK1
GO:MF	ribonucleotide binding	GO:0032553	0.0189365	1.7227	1933	85	21	20166	TUBA1A,ARF5,HSPA1A,CENPE,PLK1,AURKB,KIF20A,HSPH1,TUBA1C,KIF11,TUBA4A,PFKL,UBE2S,HMGCR,SMARCA4,MAP2K2,DDX1,UBA1,AFG3L2,DYNC1H1,TK1
GO:MF	RNA binding	GO:0003723	0.022039	1.65681	3113	116	35	20166	RPS29,H4C3,RPL37A,RPS27,HSPA1A,CMSS1,SLIRP,RPS28,RPL37,FASN,RPL38,FDPS,KPNA2,PA2G4,RANGAP1,SMARCA4,RPL36,MBD2,DDX1,UBA1,DYNC1H1,PTBP1,TYMS,TRIM28,PRMT1,SF3B3,UBC,NOP53,VCP,MRPL37,CCT5,RTF1,C1QBP,DEK,ENO1
GO:MF	structural molecule activity	GO:0005198	0.0242579	1.61515	1097	9	5	20166	RPS29,H4C3,RPL37A,RPS27,TUBA1A
GO:MF	acyl-CoA desaturase activity	GO:0016215	0.029043	1.53696	4	64	2	20166	FADS1,SCD
GO:MF	purine ribonucleoside triphosphate binding	GO:0035639	0.031028	1.50825	1847	105	23	20166	TUBA1A,ARF5,HSPA1A,CENPE,PLK1,AURKB,KIF20A,HSPH1,TUBA1C,KIF11,TUBA4A,PFKL,UBE2S,SMARCA4,MAP2K2,DDX1,UBA1,AFG3L2,DYNC1H1,TK1,VCP,CCT7,CCT5
GO:MF	intramolecular oxidoreductase activity, transposing C=C bonds	GO:0016863	0.0421406	1.3753	17	104	3	20166	MIF,IDI1,EBP
GO:BP	mitotic sister chromatid separation	GO:0051306	8.08773e-13	12.0922	99	93	13	21092	CENPE,PLK1,CDC20,AURKB,BIRC5,BCL7A,CCNB1,CENPF,SPC25,SMARCA4,NUF2,PPP2R1A,SMARCB1
GO:BP	microtubule cytoskeleton organization involved in mitosis	GO:1902850	5.3033e-12	11.2755	165	103	15	21092	HSPA1A,CENPE,PLK1,CDC20,AURKB,BIRC5,KIF11,CCNB1,CKAP5,CENPA,SPC25,NUF2,DYNC1H1,VCP,TPX2
GO:BP	mitotic cell cycle	GO:0000278	6.76845e-12	11.1695	927	103	28	21092	TUBA1A,HSPA1A,CENPE,PLK1,CDC20,AURKB,KIF20A,BIRC5,TGFB1,TUBA1C,KIF11,TUBA4A,BCL7A,CCNB1,CKAP5,CENPA,UBE2S,CENPF,SPC25,SMARCA4,CEP55,NUF2,PPP2R1A,DYNC1H1,SMARCB1,NOP53,VCP,TPX2
GO:BP	mitotic spindle organization	GO:0007052	7.3708e-12	11.1325	135	103	14	21092	HSPA1A,CENPE,PLK1,CDC20,AURKB,BIRC5,KIF11,CCNB1,CKAP5,SPC25,NUF2,DYNC1H1,VCP,TPX2
GO:BP	regulation of mitotic metaphase/anaphase transition	GO:0030071	1.25873e-11	10.9001	92	93	12	21092	CENPE,PLK1,CDC20,AURKB,BIRC5,BCL7A,CCNB1,CENPF,SPC25,SMARCA4,NUF2,SMARCB1
GO:BP	metaphase/anaphase transition of mitotic cell cycle	GO:0007091	1.64495e-11	10.7838	94	93	12	21092	CENPE,PLK1,CDC20,AURKB,BIRC5,BCL7A,CCNB1,CENPF,SPC25,SMARCA4,NUF2,SMARCB1
GO:BP	regulation of metaphase/anaphase transition of cell cycle	GO:1902099	1.87608e-11	10.7267	95	93	12	21092	CENPE,PLK1,CDC20,AURKB,BIRC5,BCL7A,CCNB1,CENPF,SPC25,SMARCA4,NUF2,SMARCB1
GO:BP	regulation of mitotic sister chromatid separation	GO:0010965	2.13647e-11	10.6703	96	93	12	21092	CENPE,PLK1,CDC20,AURKB,BIRC5,BCL7A,CCNB1,CENPF,SPC25,SMARCA4,NUF2,SMARCB1
GO:BP	metaphase/anaphase transition of cell cycle	GO:0044784	2.42943e-11	10.6145	97	93	12	21092	CENPE,PLK1,CDC20,AURKB,BIRC5,BCL7A,CCNB1,CENPF,SPC25,SMARCA4,NUF2,SMARCB1
GO:BP	chromosome separation	GO:0051304	3.74732e-11	10.4263	132	93	13	21092	CENPE,PLK1,CDC20,AURKB,BIRC5,BCL7A,CCNB1,CENPF,SPC25,SMARCA4,NUF2,PPP2R1A,SMARCB1
GO:BP	organic substance biosynthetic process	GO:1901576	3.87618e-11	10.4116	5854	117	72	21092	MT-ND3,RPS29,H4C3,MIF,NDUFB1,RPL37A,RPS27,ATP5ME,AVP,KRTCAP2,NDUFA3,MT-ND1,HSPA1A,PLK1,RPS28,HMGCS1,RPL37,FDFT1,AURKB,MSMO1,TAF11,FADS1,FASN,RPL38,FDPS,HSPH1,BIRC5,BEX1,TGFB1,IDI1,EIF3J,FANCA,DHCR7,BCL7A,PA2G4,LTC4S,CENPF,USF2,SCD,HMGCR,PLCG2,SMARCA4,RPL36,MBD2,DHCR24,MAP2K2,DDX1,PPP2R1A,TK1,POLD2,POLE3,TYMS,TRIM28,PRMT1,SF3B3,SMARCB1,ADSL,ALDH1A1,NOP53,VCP,CCT7,MRPL37,EBP,CCT5,NDUFA1,RTF1,C1QBP,…
GO:BP	mitotic nuclear division	GO:0140014	4.74256e-11	10.324	326	103	18	21092	HSPA1A,CENPE,PLK1,CDC20,AURKB,BIRC5,TGFB1,KIF11,BCL7A,CCNB1,UBE2S,CENPF,SPC25,SMARCA4,NUF2,PPP2R1A,SMARCB1,TPX2
GO:BP	mitotic cell cycle process	GO:1903047	5.16683e-11	10.2868	769	103	25	21092	HSPA1A,CENPE,PLK1,CDC20,AURKB,KIF20A,BIRC5,TGFB1,KIF11,BCL7A,CCNB1,CKAP5,CENPA,UBE2S,CENPF,SPC25,SMARCA4,CEP55,NUF2,PPP2R1A,DYNC1H1,SMARCB1,NOP53,VCP,TPX2
GO:BP	regulation of sister chromatid segregation	GO:0033045	6.46445e-11	10.1895	105	93	12	21092	CENPE,PLK1,CDC20,AURKB,BIRC5,BCL7A,CCNB1,CENPF,SPC25,SMARCA4,NUF2,SMARCB1
GO:BP	spindle organization	GO:0007051	8.02573e-11	10.0955	198	103	15	21092	HSPA1A,CENPE,PLK1,CDC20,AURKB,BIRC5,KIF11,CCNB1,CKAP5,SPC25,NUF2,PPP2R1A,DYNC1H1,VCP,TPX2
GO:BP	biosynthetic process	GO:0009058	8.77297e-11	10.0569	5941	117	72	21092	MT-ND3,RPS29,H4C3,MIF,NDUFB1,RPL37A,RPS27,ATP5ME,AVP,KRTCAP2,NDUFA3,MT-ND1,HSPA1A,PLK1,RPS28,HMGCS1,RPL37,FDFT1,AURKB,MSMO1,TAF11,FADS1,FASN,RPL38,FDPS,HSPH1,BIRC5,BEX1,TGFB1,IDI1,EIF3J,FANCA,DHCR7,BCL7A,PA2G4,LTC4S,CENPF,USF2,SCD,HMGCR,PLCG2,SMARCA4,RPL36,MBD2,DHCR24,MAP2K2,DDX1,PPP2R1A,TK1,POLD2,POLE3,TYMS,TRIM28,PRMT1,SF3B3,SMARCB1,ADSL,ALDH1A1,NOP53,VCP,CCT7,MRPL37,EBP,CCT5,NDUFA1,RTF1,C1QBP,…
GO:BP	regulation of chromosome separation	GO:1905818	1.02327e-10	9.99001	109	93	12	21092	CENPE,PLK1,CDC20,AURKB,BIRC5,BCL7A,CCNB1,CENPF,SPC25,SMARCA4,NUF2,SMARCB1
GO:BP	regulation of chromosome segregation	GO:0051983	7.24072e-10	9.14022	128	93	12	21092	CENPE,PLK1,CDC20,AURKB,BIRC5,BCL7A,CCNB1,CENPF,SPC25,SMARCA4,NUF2,SMARCB1
GO:BP	cell division	GO:0051301	1.33069e-09	8.87592	658	83	20	21092	TUBA1A,CENPE,PLK1,CDC20,AURKB,KIF20A,BIRC5,TGFB1,TUBA1C,KIF11,CCNB1,CKAP5,CENPA,UBE2S,CENPF,CDCA3,SPC25,CEP55,NUF2,DYNC1H1
GO:BP	nuclear division	GO:0000280	3.34392e-09	8.47574	481	103	19	21092	HSPA1A,CENPE,PLK1,CDC20,AURKB,BIRC5,TGFB1,KIF11,FANCA,BCL7A,CCNB1,UBE2S,CENPF,SPC25,SMARCA4,NUF2,PPP2R1A,SMARCB1,TPX2
GO:BP	regulation of chromosome organization	GO:0033044	3.42838e-09	8.46491	251	105	15	21092	CENPE,PLK1,CDC20,AURKB,BIRC5,BCL7A,CCNB1,CENPF,SPC25,SMARCA4,NUF2,TRIM28,SMARCB1,CCT7,CCT5
GO:BP	organelle organization	GO:0006996	3.74559e-09	8.42648	3545	110	50	21092	H4C3,NDUFB1,RPS27,TUBA1A,AVP,NDUFA3,ROMO1,TOMM5,MT-ND1,HSPA1A,CENPE,PLK1,SLIRP,RPS28,CDC20,AURKB,RPL38,KIF20A,BIRC5,GGCT,TGFB1,TUBA1C,KIF11,FANCA,TUBA4A,BCL7A,CCNB1,CKAP5,CENPA,UBE2S,CENPF,SPC25,SMARCA4,MAP2K2,DDX1,NUF2,PPP2R1A,AFG3L2,DYNC1H1,TRIM28,SMARCB1,NOP53,VCP,CCT7,TPX2,CCT5,LMAN2,TOMM40,NDUFA1,C1QBP
GO:BP	regulation of cell cycle process	GO:0010564	6.32946e-09	8.19863	712	103	22	21092	HSPA1A,CENPE,PLK1,CDC20,AURKB,KIF20A,BIRC5,TGFB1,KIF11,BCL7A,CCNB1,CENPF,SPC25,H2AX,PLCG2,SMARCA4,NUF2,PPP2R1A,DYNC1H1,SMARCB1,NOP53,TPX2
GO:BP	cell cycle process	GO:0022402	6.40685e-09	8.19336	1226	103	28	21092	HSPA1A,CENPE,PLK1,CDC20,AURKB,KIF20A,BIRC5,TGFB1,KIF11,FANCA,BCL7A,CCNB1,CKAP5,CENPA,UBE2S,CENPF,SPC25,H2AX,PLCG2,SMARCA4,CEP55,NUF2,PPP2R1A,DYNC1H1,SMARCB1,NOP53,VCP,TPX2
GO:BP	secondary alcohol biosynthetic process	GO:1902653	8.00013e-09	8.0969	53	104	9	21092	HMGCS1,FDFT1,MSMO1,FDPS,IDI1,DHCR7,HMGCR,DHCR24,EBP
GO:BP	cholesterol biosynthetic process	GO:0006695	8.00013e-09	8.0969	53	104	9	21092	HMGCS1,FDFT1,MSMO1,FDPS,IDI1,DHCR7,HMGCR,DHCR24,EBP
GO:BP	mitotic sister chromatid segregation	GO:0000070	9.16112e-09	8.03805	202	93	13	21092	CENPE,PLK1,CDC20,AURKB,BIRC5,BCL7A,CCNB1,CENPF,SPC25,SMARCA4,NUF2,PPP2R1A,SMARCB1
GO:BP	spindle assembly checkpoint signaling	GO:0071173	1.34339e-08	7.8718	47	79	8	21092	PLK1,CDC20,AURKB,BIRC5,CCNB1,CENPF,SPC25,NUF2
GO:BP	mitotic spindle checkpoint signaling	GO:0071174	1.34339e-08	7.8718	47	79	8	21092	PLK1,CDC20,AURKB,BIRC5,CCNB1,CENPF,SPC25,NUF2
GO:BP	mitotic spindle assembly checkpoint signaling	GO:0007094	1.34339e-08	7.8718	47	79	8	21092	PLK1,CDC20,AURKB,BIRC5,CCNB1,CENPF,SPC25,NUF2
GO:BP	spindle checkpoint signaling	GO:0031577	1.60724e-08	7.79392	48	79	8	21092	PLK1,CDC20,AURKB,BIRC5,CCNB1,CENPF,SPC25,NUF2
GO:BP	organelle fission	GO:0048285	1.63918e-08	7.78537	527	103	19	21092	HSPA1A,CENPE,PLK1,CDC20,AURKB,BIRC5,TGFB1,KIF11,FANCA,BCL7A,CCNB1,UBE2S,CENPF,SPC25,SMARCA4,NUF2,PPP2R1A,SMARCB1,TPX2
GO:BP	cell cycle	GO:0007049	1.6728e-08	7.77655	1794	103	33	21092	TUBA1A,HSPA1A,CENPE,PLK1,CDC20,AURKB,KIF20A,BIRC5,TGFB1,TUBA1C,KIF11,FANCA,TUBA4A,BCL7A,CCNB1,CKAP5,CENPA,UBE2S,CENPF,CDCA3,SPC25,H2AX,PLCG2,SMARCA4,DHCR24,CEP55,NUF2,PPP2R1A,DYNC1H1,SMARCB1,NOP53,VCP,TPX2
GO:BP	negative regulation of mitotic metaphase/anaphase transition	GO:0045841	1.9151e-08	7.71781	49	79	8	21092	PLK1,CDC20,AURKB,BIRC5,CCNB1,CENPF,SPC25,NUF2
GO:BP	sterol biosynthetic process	GO:0016126	2.59387e-08	7.58605	60	104	9	21092	HMGCS1,FDFT1,MSMO1,FDPS,IDI1,DHCR7,HMGCR,DHCR24,EBP
GO:BP	negative regulation of mitotic sister chromatid segregation	GO:0033048	2.68788e-08	7.57059	51	79	8	21092	PLK1,CDC20,AURKB,BIRC5,CCNB1,CENPF,SPC25,NUF2
GO:BP	negative regulation of mitotic sister chromatid separation	GO:2000816	2.68788e-08	7.57059	51	79	8	21092	PLK1,CDC20,AURKB,BIRC5,CCNB1,CENPF,SPC25,NUF2
GO:BP	negative regulation of metaphase/anaphase transition of cell cycle	GO:1902100	2.68788e-08	7.57059	51	79	8	21092	PLK1,CDC20,AURKB,BIRC5,CCNB1,CENPF,SPC25,NUF2
GO:BP	negative regulation of sister chromatid segregation	GO:0033046	2.68788e-08	7.57059	51	79	8	21092	PLK1,CDC20,AURKB,BIRC5,CCNB1,CENPF,SPC25,NUF2
GO:BP	negative regulation of chromosome segregation	GO:0051985	3.71894e-08	7.42958	53	79	8	21092	PLK1,CDC20,AURKB,BIRC5,CCNB1,CENPF,SPC25,NUF2
GO:BP	negative regulation of chromosome separation	GO:1905819	3.71894e-08	7.42958	53	79	8	21092	PLK1,CDC20,AURKB,BIRC5,CCNB1,CENPF,SPC25,NUF2
GO:BP	sister chromatid segregation	GO:0000819	4.9722e-08	7.30345	231	93	13	21092	CENPE,PLK1,CDC20,AURKB,BIRC5,BCL7A,CCNB1,CENPF,SPC25,SMARCA4,NUF2,PPP2R1A,SMARCB1
GO:BP	regulation of mitotic sister chromatid segregation	GO:0033047	5.90691e-08	7.22864	56	79	8	21092	PLK1,CDC20,AURKB,BIRC5,CCNB1,CENPF,SPC25,NUF2
GO:BP	microtubule cytoskeleton organization	GO:0000226	6.38357e-08	7.19494	644	103	20	21092	TUBA1A,HSPA1A,CENPE,PLK1,CDC20,AURKB,KIF20A,BIRC5,TUBA1C,KIF11,TUBA4A,CCNB1,CKAP5,CENPA,SPC25,NUF2,PPP2R1A,DYNC1H1,VCP,TPX2
GO:BP	cellular biosynthetic process	GO:0044249	6.588e-08	7.18125	5782	117	66	21092	MT-ND3,RPS29,H4C3,MIF,NDUFB1,RPL37A,RPS27,ATP5ME,AVP,KRTCAP2,NDUFA3,MT-ND1,HSPA1A,PLK1,RPS28,HMGCS1,RPL37,AURKB,TAF11,FADS1,FASN,RPL38,FDPS,BIRC5,BEX1,TGFB1,IDI1,EIF3J,FANCA,BCL7A,PA2G4,LTC4S,CENPF,USF2,SCD,HMGCR,PLCG2,SMARCA4,RPL36,MBD2,MAP2K2,DDX1,PPP2R1A,TK1,POLD2,POLE3,TYMS,TRIM28,PRMT1,SF3B3,SMARCB1,ADSL,ALDH1A1,NOP53,VCP,CCT7,MRPL37,CCT5,NDUFA1,RTF1,C1QBP,NDUFV1,HLF,DEK,ENO1,POLR2L
GO:BP	negative regulation of mitotic nuclear division	GO:0045839	6.85073e-08	7.16426	57	79	8	21092	PLK1,CDC20,AURKB,BIRC5,CCNB1,CENPF,SPC25,NUF2
GO:BP	aerobic respiration	GO:0009060	9.22798e-08	7.03489	195	115	13	21092	MT-ND3,NDUFB1,ATP5ME,NDUFA3,MT-ND1,CCNB1,ADSL,MT-CO3,NOP53,VCP,NDUFA1,NDUFV1,GHITM
GO:BP	cellular respiration	GO:0045333	1.0127e-07	6.99452	241	115	14	21092	MT-ND3,NDUFB1,ATP5ME,NDUFA3,MT-ND1,CCNB1,MTLN,ADSL,MT-CO3,NOP53,VCP,NDUFA1,NDUFV1,GHITM
GO:BP	negative regulation of nuclear division	GO:0051784	1.79693e-07	6.74547	64	79	8	21092	PLK1,CDC20,AURKB,BIRC5,CCNB1,CENPF,SPC25,NUF2
GO:BP	nuclear chromosome segregation	GO:0098813	1.81159e-07	6.74194	314	93	14	21092	CENPE,PLK1,CDC20,AURKB,BIRC5,BCL7A,CCNB1,CENPF,SPC25,SMARCA4,NUF2,PPP2R1A,DYNC1H1,SMARCB1
GO:BP	regulation of cell cycle phase transition	GO:1901987	2.90081e-07	6.53748	430	99	16	21092	CENPE,PLK1,CDC20,AURKB,BIRC5,TGFB1,BCL7A,CCNB1,CENPF,SPC25,H2AX,PLCG2,SMARCA4,NUF2,SMARCB1,NOP53
GO:BP	non-membrane-bounded organelle assembly	GO:0140694	2.91546e-07	6.53529	385	110	16	21092	RPS27,HSPA1A,CENPE,PLK1,RPS28,CDC20,AURKB,RPL38,BIRC5,KIF11,CENPA,CENPF,DYNC1H1,NOP53,TPX2,C1QBP
GO:BP	chromosome organization	GO:0051276	2.99627e-07	6.52342	612	105	19	21092	H4C3,CENPE,PLK1,CDC20,AURKB,BIRC5,BCL7A,CCNB1,CENPA,CENPF,SPC25,SMARCA4,DDX1,NUF2,PPP2R1A,TRIM28,SMARCB1,CCT7,CCT5
GO:BP	organic cyclic compound biosynthetic process	GO:1901362	4.44665e-07	6.35197	4280	120	55	21092	MT-ND3,H4C3,NDUFB1,ATP5ME,NDUFA3,MT-ND1,HSPA1A,PLK1,HMGCS1,FDFT1,AURKB,MSMO1,TAF11,FADS1,FDPS,BIRC5,BEX1,TGFB1,IDI1,FANCA,DHCR7,BCL7A,PA2G4,CENPF,USF2,HMGCR,PLCG2,SMARCA4,MBD2,DHCR24,MAP2K2,DDX1,PPP2R1A,TK1,POLD2,POLE3,TYMS,TRIM28,SF3B3,SMARCB1,ADSL,NOP53,VCP,CCT7,EBP,CCT5,NDUFA1,RTF1,C1QBP,NDUFV1,HLF,DEK,ENO1,POLR2L,CD81
GO:BP	oxidative phosphorylation	GO:0006119	8.20561e-07	6.08589	146	115	11	21092	MT-ND3,NDUFB1,ATP5ME,NDUFA3,MT-ND1,CCNB1,MT-CO3,VCP,NDUFA1,NDUFV1,GHITM
GO:BP	regulation of mitotic cell cycle phase transition	GO:1901990	8.87321e-07	6.05192	332	99	14	21092	CENPE,PLK1,CDC20,AURKB,BIRC5,TGFB1,BCL7A,CCNB1,CENPF,SPC25,SMARCA4,NUF2,SMARCB1,NOP53
GO:BP	small molecule metabolic process	GO:0044281	1.07068e-06	5.97034	1837	116	33	21092	MT-ND3,MIF,NDUFB1,ATP5ME,AVP,NDUFA3,MT-ND1,HSPA1A,HMGCS1,FDFT1,ACAT2,MSMO1,FADS1,FASN,FDPS,IDI1,DHCR7,PFKL,LTC4S,SCD,HMGCR,PLCG2,DHCR24,MTLN,TK1,TYMS,ADSL,ALDH1A1,VCP,EBP,NDUFA1,NDUFV1,ENO1
GO:BP	cell cycle phase transition	GO:0044770	1.38172e-06	5.85958	553	99	17	21092	CENPE,PLK1,CDC20,AURKB,BIRC5,TGFB1,BCL7A,CCNB1,UBE2S,CENPF,SPC25,H2AX,PLCG2,SMARCA4,NUF2,SMARCB1,NOP53
GO:BP	small molecule biosynthetic process	GO:0044283	1.50244e-06	5.8232	561	74	15	21092	MIF,AVP,HMGCS1,FDFT1,MSMO1,FADS1,FASN,FDPS,IDI1,DHCR7,LTC4S,SCD,HMGCR,PLCG2,DHCR24
GO:BP	chromosome segregation	GO:0007059	1.71715e-06	5.76519	373	93	14	21092	CENPE,PLK1,CDC20,AURKB,BIRC5,BCL7A,CCNB1,CENPF,SPC25,SMARCA4,NUF2,PPP2R1A,DYNC1H1,SMARCB1
GO:BP	alcohol biosynthetic process	GO:0046165	2.17909e-06	5.66172	137	74	9	21092	HMGCS1,FDFT1,MSMO1,FDPS,IDI1,DHCR7,HMGCR,PLCG2,DHCR24
GO:BP	proton motive force-driven mitochondrial ATP synthesis	GO:0042776	2.98023e-06	5.52575	67	17	5	21092	MT-ND3,NDUFB1,ATP5ME,NDUFA3,MT-ND1
GO:BP	generation of precursor metabolites and energy	GO:0006091	4.39086e-06	5.35745	505	116	17	21092	MT-ND3,NDUFB1,ATP5ME,AVP,NDUFA3,MT-ND1,CCNB1,PFKL,MTLN,ADSL,MT-CO3,NOP53,VCP,NDUFA1,NDUFV1,GHITM,ENO1
GO:BP	microtubule-based process	GO:0007017	4.67958e-06	5.32979	931	83	19	21092	TUBA1A,HSPA1A,CENPE,PLK1,SLIRP,CDC20,AURKB,KIF20A,BIRC5,TUBA1C,KIF11,TUBA4A,CCNB1,CKAP5,CENPA,SPC25,NUF2,PPP2R1A,DYNC1H1
GO:BP	mitotic cell cycle phase transition	GO:0044772	5.27807e-06	5.27752	451	99	15	21092	CENPE,PLK1,CDC20,AURKB,BIRC5,TGFB1,BCL7A,CCNB1,UBE2S,CENPF,SPC25,SMARCA4,NUF2,SMARCB1,NOP53
GO:BP	regulation of cell cycle	GO:0051726	5.28795e-06	5.27671	1111	103	23	21092	HSPA1A,CENPE,PLK1,CDC20,AURKB,KIF20A,BIRC5,TGFB1,KIF11,BCL7A,CCNB1,CENPF,SPC25,H2AX,PLCG2,SMARCA4,DHCR24,NUF2,PPP2R1A,DYNC1H1,SMARCB1,NOP53,TPX2
GO:BP	cellular macromolecule metabolic process	GO:0044260	5.70246e-06	5.24394	3234	113	43	21092	RPS29,RPL37A,RPS27,KRTCAP2,HSPA1A,PLK1,SLIRP,RPS28,RPL37,CDC20,AURKB,RPL38,KPNA2,EIF3J,FANCA,BCL7A,PA2G4,UBE2S,CENPF,H2AX,SMARCA4,RPL36,MBD2,DDX1,UBA1,PPP2R1A,TK1,POLD2,POLE3,TYMS,TRIM28,PRMT1,SF3B3,SMARCB1,UBC,NOP53,VCP,CCT7,MRPL37,CCT5,RTF1,C1QBP,DEK
GO:BP	negative regulation of chromosome organization	GO:2001251	5.76947e-06	5.23886	98	79	8	21092	PLK1,CDC20,AURKB,BIRC5,CCNB1,CENPF,SPC25,NUF2
GO:BP	nucleoside triphosphate biosynthetic process	GO:0009142	5.83798e-06	5.23374	133	116	10	21092	MT-ND3,NDUFB1,ATP5ME,NDUFA3,MT-ND1,TYMS,VCP,NDUFA1,NDUFV1,ENO1
GO:BP	proton motive force-driven ATP synthesis	GO:0015986	6.06811e-06	5.21695	77	17	5	21092	MT-ND3,NDUFB1,ATP5ME,NDUFA3,MT-ND1
GO:BP	energy derivation by oxidation of organic compounds	GO:0015980	6.37722e-06	5.19537	331	115	14	21092	MT-ND3,NDUFB1,ATP5ME,NDUFA3,MT-ND1,CCNB1,MTLN,ADSL,MT-CO3,NOP53,VCP,NDUFA1,NDUFV1,GHITM
GO:BP	ATP synthesis coupled electron transport	GO:0042773	6.95667e-06	5.1576	100	115	9	21092	MT-ND3,NDUFB1,NDUFA3,MT-ND1,CCNB1,MT-CO3,NDUFA1,NDUFV1,GHITM
GO:BP	mitochondrial ATP synthesis coupled electron transport	GO:0042775	6.95667e-06	5.1576	100	115	9	21092	MT-ND3,NDUFB1,NDUFA3,MT-ND1,CCNB1,MT-CO3,NDUFA1,NDUFV1,GHITM
GO:BP	organonitrogen compound metabolic process	GO:1901564	1.04049e-05	4.98276	6522	116	66	21092	MT-ND3,RPS29,MIF,NDUFB1,RPL37A,RPS27,ATP5ME,AVP,KRTCAP2,NDUFA3,MT-ND1,HSPA1A,CENPE,PLK1,RPS28,HMGCS1,RPL37,CDC20,AURKB,TAF11,NAA38,RPL38,BIRC5,TGFB1,EIF3J,FANCA,CCNB1,PA2G4,PFKL,UBE2S,CDCA3,RANGAP1,HMGCR,PLCG2,RPL36,MBD2,DHCR24,MAP2K2,DDX1,UBA1,PPP2R1A,AFG3L2,PTBP1,TK1,FKBP8,POLE3,TYMS,TRIM28,PRMT1,SF3B3,SMARCB1,ADSL,UBC,ALDH1A1,DPP7,NOP53,VCP,MRPL37,TPX2,NDUFA1,RTF1,C1QBP,NDUFV1,DEK,COPS9,ENO1
GO:BP	ATP biosynthetic process	GO:0006754	1.15994e-05	4.93556	105	116	9	21092	MT-ND3,NDUFB1,ATP5ME,NDUFA3,MT-ND1,VCP,NDUFA1,NDUFV1,ENO1
GO:BP	attachment of spindle microtubules to kinetochore	GO:0008608	2.56126e-05	4.59155	44	79	6	21092	CENPE,AURKB,BIRC5,CCNB1,SPC25,NUF2
GO:BP	metaphase plate congression	GO:0051310	2.66437e-05	4.5744	73	83	7	21092	CENPE,AURKB,BIRC5,CCNB1,CENPF,NUF2,DYNC1H1
GO:BP	purine ribonucleoside triphosphate biosynthetic process	GO:0009206	2.79825e-05	4.55311	116	116	9	21092	MT-ND3,NDUFB1,ATP5ME,NDUFA3,MT-ND1,VCP,NDUFA1,NDUFV1,ENO1
GO:BP	regulation of mitotic nuclear division	GO:0007088	2.88393e-05	4.54002	120	79	8	21092	PLK1,CDC20,AURKB,BIRC5,CCNB1,CENPF,SPC25,NUF2
GO:BP	purine nucleoside triphosphate biosynthetic process	GO:0009145	3.01759e-05	4.52034	117	116	9	21092	MT-ND3,NDUFB1,ATP5ME,NDUFA3,MT-ND1,VCP,NDUFA1,NDUFV1,ENO1
GO:BP	ATP metabolic process	GO:0046034	3.30909e-05	4.48029	217	18	6	21092	MT-ND3,NDUFB1,ATP5ME,NDUFA3,MT-ND1,HSPA1A
GO:BP	respiratory electron transport chain	GO:0022904	3.75624e-05	4.42525	121	115	9	21092	MT-ND3,NDUFB1,NDUFA3,MT-ND1,CCNB1,MT-CO3,NDUFA1,NDUFV1,GHITM
GO:BP	cell cycle checkpoint signaling	GO:0000075	3.85624e-05	4.41384	190	99	10	21092	PLK1,CDC20,AURKB,BIRC5,CCNB1,CENPF,SPC25,H2AX,NUF2,NOP53
GO:BP	mitotic spindle assembly	GO:0090307	3.95245e-05	4.40313	76	49	6	21092	HSPA1A,PLK1,CDC20,AURKB,BIRC5,KIF11
GO:BP	cholesterol metabolic process	GO:0008203	4.31224e-05	4.3653	136	104	9	21092	HMGCS1,FDFT1,MSMO1,FDPS,IDI1,DHCR7,HMGCR,DHCR24,EBP
GO:BP	ribonucleoside triphosphate biosynthetic process	GO:0009201	4.35554e-05	4.36096	122	116	9	21092	MT-ND3,NDUFB1,ATP5ME,NDUFA3,MT-ND1,VCP,NDUFA1,NDUFV1,ENO1
GO:BP	lipid biosynthetic process	GO:0008610	4.39797e-05	4.35675	721	74	15	21092	MIF,AVP,HMGCS1,FDFT1,MSMO1,FADS1,FASN,FDPS,IDI1,DHCR7,LTC4S,SCD,HMGCR,PLCG2,DHCR24
GO:BP	mitotic cell cycle checkpoint signaling	GO:0007093	4.59785e-05	4.33744	144	99	9	21092	PLK1,CDC20,AURKB,BIRC5,CCNB1,CENPF,SPC25,NUF2,NOP53
GO:BP	nucleoside triphosphate metabolic process	GO:0009141	4.85263e-05	4.31402	266	116	12	21092	MT-ND3,NDUFB1,ATP5ME,NDUFA3,MT-ND1,HSPA1A,PFKL,TYMS,VCP,NDUFA1,NDUFV1,ENO1
GO:BP	cellular nitrogen compound biosynthetic process	GO:0044271	5.17503e-05	4.28609	4853	117	54	21092	MT-ND3,RPS29,H4C3,NDUFB1,RPL37A,RPS27,ATP5ME,NDUFA3,MT-ND1,HSPA1A,PLK1,RPS28,RPL37,AURKB,TAF11,FADS1,RPL38,BIRC5,BEX1,TGFB1,EIF3J,FANCA,BCL7A,PA2G4,CENPF,USF2,PLCG2,SMARCA4,RPL36,MBD2,MAP2K2,DDX1,PPP2R1A,TK1,POLD2,POLE3,TYMS,TRIM28,SF3B3,SMARCB1,ADSL,NOP53,VCP,CCT7,MRPL37,CCT5,NDUFA1,RTF1,C1QBP,NDUFV1,HLF,DEK,ENO1,POLR2L
GO:BP	DNA metabolic process	GO:0006259	6.1157e-05	4.21355	1051	113	22	21092	AURKB,KPNA2,FANCA,BCL7A,CENPF,H2AX,SMARCA4,MBD2,DDX1,PPP2R1A,TK1,POLD2,POLE3,TYMS,TRIM28,SF3B3,SMARCB1,NOP53,VCP,CCT7,CCT5,DEK
GO:BP	purine ribonucleoside triphosphate metabolic process	GO:0009205	6.33374e-05	4.19834	242	18	6	21092	MT-ND3,NDUFB1,ATP5ME,NDUFA3,MT-ND1,HSPA1A
GO:BP	organophosphate biosynthetic process	GO:0090407	6.77831e-05	4.16888	608	116	17	21092	MT-ND3,NDUFB1,ATP5ME,NDUFA3,MT-ND1,HMGCS1,FADS1,FDPS,IDI1,PLCG2,TK1,TYMS,ADSL,VCP,NDUFA1,NDUFV1,ENO1
GO:BP	purine nucleoside triphosphate metabolic process	GO:0009144	7.15213e-05	4.14556	247	18	6	21092	MT-ND3,NDUFB1,ATP5ME,NDUFA3,MT-ND1,HSPA1A
GO:BP	ribonucleoside triphosphate metabolic process	GO:0009199	7.50305e-05	4.12476	249	18	6	21092	MT-ND3,NDUFB1,ATP5ME,NDUFA3,MT-ND1,HSPA1A
GO:BP	establishment of chromosome localization	GO:0051303	7.77125e-05	4.10951	85	83	7	21092	CENPE,AURKB,BIRC5,CCNB1,CENPF,NUF2,DYNC1H1
GO:BP	secondary alcohol metabolic process	GO:1902652	7.95421e-05	4.0994	146	74	8	21092	HMGCS1,FDFT1,MSMO1,FDPS,IDI1,DHCR7,HMGCR,DHCR24
GO:BP	mitochondrion organization	GO:0007005	9.60887e-05	4.01733	531	23	8	21092	NDUFB1,AVP,NDUFA3,ROMO1,TOMM5,MT-ND1,HSPA1A,SLIRP
GO:BP	sterol metabolic process	GO:0016125	0.000108807	3.96334	152	74	8	21092	HMGCS1,FDFT1,MSMO1,FDPS,IDI1,DHCR7,HMGCR,DHCR24
GO:BP	regulation of organelle organization	GO:0033043	0.000117068	3.93156	1180	105	22	21092	AVP,HSPA1A,CENPE,PLK1,CDC20,AURKB,BIRC5,TGFB1,BCL7A,CCNB1,CKAP5,CENPF,SPC25,SMARCA4,MAP2K2,NUF2,DYNC1H1,TRIM28,SMARCB1,CCT7,TPX2,CCT5
GO:BP	cytoplasmic translation	GO:0002181	0.000117691	3.92926	158	48	7	21092	RPS29,RPL37A,RPS27,RPS28,RPL37,RPL38,EIF3J
GO:BP	mitochondrial electron transport, NADH to ubiquinone	GO:0006120	0.000125877	3.90005	51	17	4	21092	MT-ND3,NDUFB1,NDUFA3,MT-ND1
GO:BP	regulation of mitotic cell cycle	GO:0007346	0.000133473	3.87461	493	99	14	21092	CENPE,PLK1,CDC20,AURKB,BIRC5,TGFB1,BCL7A,CCNB1,CENPF,SPC25,SMARCA4,NUF2,SMARCB1,NOP53
GO:BP	chromosome localization	GO:0050000	0.000134917	3.86993	92	83	7	21092	CENPE,AURKB,BIRC5,CCNB1,CENPF,NUF2,DYNC1H1
GO:BP	regulation of nuclear division	GO:0051783	0.000141011	3.85075	147	79	8	21092	PLK1,CDC20,AURKB,BIRC5,CCNB1,CENPF,SPC25,NUF2
GO:BP	farnesyl diphosphate metabolic process	GO:0045338	0.000191962	3.71678	6	38	3	21092	HMGCS1,FDFT1,FDPS
GO:BP	nucleoside phosphate biosynthetic process	GO:1901293	0.000232412	3.63374	307	116	12	21092	MT-ND3,NDUFB1,ATP5ME,NDUFA3,MT-ND1,TK1,TYMS,ADSL,VCP,NDUFA1,NDUFV1,ENO1
GO:BP	organic hydroxy compound biosynthetic process	GO:1901617	0.000247595	3.60626	236	74	9	21092	HMGCS1,FDFT1,MSMO1,FDPS,IDI1,DHCR7,HMGCR,PLCG2,DHCR24
GO:BP	steroid biosynthetic process	GO:0006694	0.000295708	3.52914	173	74	8	21092	HMGCS1,FDFT1,MSMO1,FDPS,IDI1,DHCR7,HMGCR,DHCR24
GO:BP	phosphate-containing compound metabolic process	GO:0006796	0.00029921	3.52402	2817	120	38	21092	MT-ND3,MIF,NDUFB1,ATP5ME,AVP,NDUFA3,MT-ND1,HSPA1A,CENPE,PLK1,HMGCS1,FDFT1,AURKB,TAF11,FADS1,FDPS,BIRC5,TGFB1,IDI1,CCNB1,PFKL,HMGCR,PLCG2,MAP2K2,PPP2R1A,PTBP1,TK1,FKBP8,TYMS,TRIM28,ADSL,NOP53,VCP,TPX2,NDUFA1,NDUFV1,ENO1,CD81
GO:BP	purine ribonucleotide metabolic process	GO:0009150	0.000304019	3.5171	447	116	14	21092	MT-ND3,NDUFB1,ATP5ME,NDUFA3,MT-ND1,HSPA1A,HMGCS1,PFKL,HMGCR,ADSL,VCP,NDUFA1,NDUFV1,ENO1
GO:BP	negative regulation of mitotic cell cycle phase transition	GO:1901991	0.000329259	3.48246	181	99	9	21092	PLK1,CDC20,AURKB,BIRC5,CCNB1,CENPF,SPC25,NUF2,NOP53
GO:BP	phosphorus metabolic process	GO:0006793	0.000373216	3.42804	2841	120	38	21092	MT-ND3,MIF,NDUFB1,ATP5ME,AVP,NDUFA3,MT-ND1,HSPA1A,CENPE,PLK1,HMGCS1,FDFT1,AURKB,TAF11,FADS1,FDPS,BIRC5,TGFB1,IDI1,CCNB1,PFKL,HMGCR,PLCG2,MAP2K2,PPP2R1A,PTBP1,TK1,FKBP8,TYMS,TRIM28,ADSL,NOP53,VCP,TPX2,NDUFA1,NDUFV1,ENO1,CD81
GO:BP	organophosphate metabolic process	GO:0019637	0.000383556	3.41617	1040	116	21	21092	MT-ND3,NDUFB1,ATP5ME,NDUFA3,MT-ND1,HSPA1A,HMGCS1,FDFT1,FADS1,FDPS,IDI1,PFKL,HMGCR,PLCG2,TK1,TYMS,ADSL,VCP,NDUFA1,NDUFV1,ENO1
GO:BP	nucleoside phosphate metabolic process	GO:0006753	0.000393242	3.40534	607	116	16	21092	MT-ND3,NDUFB1,ATP5ME,NDUFA3,MT-ND1,HSPA1A,HMGCS1,PFKL,HMGCR,TK1,TYMS,ADSL,VCP,NDUFA1,NDUFV1,ENO1
GO:BP	spindle assembly	GO:0051225	0.000410568	3.38661	129	103	8	21092	HSPA1A,PLK1,CDC20,AURKB,BIRC5,KIF11,DYNC1H1,TPX2
GO:BP	ribonucleotide metabolic process	GO:0009259	0.000503465	3.29803	466	116	14	21092	MT-ND3,NDUFB1,ATP5ME,NDUFA3,MT-ND1,HSPA1A,HMGCS1,PFKL,HMGCR,ADSL,VCP,NDUFA1,NDUFV1,ENO1
GO:BP	negative regulation of cell cycle phase transition	GO:1901988	0.000627936	3.20208	256	99	10	21092	PLK1,CDC20,AURKB,BIRC5,CCNB1,CENPF,SPC25,H2AX,NUF2,NOP53
GO:BP	purine nucleotide metabolic process	GO:0006163	0.000633943	3.19795	475	116	14	21092	MT-ND3,NDUFB1,ATP5ME,NDUFA3,MT-ND1,HSPA1A,HMGCS1,PFKL,HMGCR,ADSL,VCP,NDUFA1,NDUFV1,ENO1
GO:BP	ribose phosphate metabolic process	GO:0019693	0.000633943	3.19795	475	116	14	21092	MT-ND3,NDUFB1,ATP5ME,NDUFA3,MT-ND1,HSPA1A,HMGCS1,PFKL,HMGCR,ADSL,VCP,NDUFA1,NDUFV1,ENO1
GO:BP	purine ribonucleotide biosynthetic process	GO:0009152	0.000662242	3.17898	219	116	10	21092	MT-ND3,NDUFB1,ATP5ME,NDUFA3,MT-ND1,ADSL,VCP,NDUFA1,NDUFV1,ENO1
GO:BP	regulation of protein modification process	GO:0031399	0.00080919	3.09195	1545	120	26	21092	MIF,AVP,HSPA1A,CENPE,PLK1,RPL37,CDC20,AURKB,BIRC5,TGFB1,CCNB1,UBE2S,HMGCR,PLCG2,MAP2K2,PPP2R1A,PTBP1,FKBP8,SMARCB1,NOP53,VCP,TPX2,RTF1,DEK,COPS9,CD81
GO:BP	cholesterol biosynthetic process via desmosterol	GO:0033489	0.000828874	3.08151	4	104	3	21092	DHCR7,DHCR24,EBP
GO:BP	cholesterol biosynthetic process via lathosterol	GO:0033490	0.000828874	3.08151	4	104	3	21092	DHCR7,DHCR24,EBP
GO:BP	regulation of protein metabolic process	GO:0051246	0.000865602	3.06268	2567	120	35	21092	MIF,AVP,HSPA1A,CENPE,PLK1,RPL37,CDC20,AURKB,RPL38,BIRC5,TGFB1,CCNB1,PA2G4,UBE2S,HMGCR,PLCG2,DHCR24,MAP2K2,DDX1,PPP2R1A,PTBP1,FKBP8,TYMS,PRMT1,SF3B3,SMARCB1,NOP53,VCP,TPX2,RTF1,C1QBP,DEK,COPS9,ENO1,CD81
GO:BP	electron transport chain	GO:0022900	0.000939947	3.0269	176	115	9	21092	MT-ND3,NDUFB1,NDUFA3,MT-ND1,CCNB1,MT-CO3,NDUFA1,NDUFV1,GHITM
GO:BP	aerobic electron transport chain	GO:0019646	0.000999822	3.00008	92	111	7	21092	MT-ND3,NDUFB1,NDUFA3,MT-ND1,MT-CO3,NDUFA1,NDUFV1
GO:BP	ribonucleotide biosynthetic process	GO:0009260	0.0011239	2.94927	232	116	10	21092	MT-ND3,NDUFB1,ATP5ME,NDUFA3,MT-ND1,ADSL,VCP,NDUFA1,NDUFV1,ENO1
GO:BP	viral process	GO:0016032	0.001211	2.91686	413	120	13	21092	AVP,HSPA1A,TAF11,KPNA2,USF2,SMARCA4,PTBP1,TRIM28,PRMT1,SMARCB1,VCP,DEK,CD81
GO:BP	DNA biosynthetic process	GO:0071897	0.00126675	2.89731	200	105	9	21092	AURKB,CENPF,TK1,POLD2,POLE3,TYMS,VCP,CCT7,CCT5
GO:BP	purine-containing compound metabolic process	GO:0072521	0.00134922	2.86992	506	116	14	21092	MT-ND3,NDUFB1,ATP5ME,NDUFA3,MT-ND1,HSPA1A,HMGCS1,PFKL,HMGCR,ADSL,VCP,NDUFA1,NDUFV1,ENO1
GO:BP	negative regulation of organelle organization	GO:0010639	0.00137919	2.86038	366	115	12	21092	AVP,HSPA1A,PLK1,CDC20,AURKB,BIRC5,CCNB1,CENPF,SPC25,NUF2,TPX2,GHITM
GO:BP	nucleobase-containing compound biosynthetic process	GO:0034654	0.00144255	2.84087	4049	120	46	21092	MT-ND3,H4C3,NDUFB1,ATP5ME,NDUFA3,MT-ND1,HSPA1A,PLK1,AURKB,TAF11,FADS1,BIRC5,BEX1,TGFB1,FANCA,BCL7A,PA2G4,CENPF,USF2,PLCG2,SMARCA4,MBD2,MAP2K2,DDX1,PPP2R1A,TK1,POLD2,POLE3,TYMS,TRIM28,SF3B3,SMARCB1,ADSL,NOP53,VCP,CCT7,CCT5,NDUFA1,RTF1,C1QBP,NDUFV1,HLF,DEK,ENO1,POLR2L,CD81
GO:BP	mitotic cytokinesis	GO:0000281	0.00146573	2.83394	89	76	6	21092	PLK1,AURKB,KIF20A,BIRC5,CENPA,CEP55
GO:BP	ribose phosphate biosynthetic process	GO:0046390	0.00147376	2.83157	239	116	10	21092	MT-ND3,NDUFB1,ATP5ME,NDUFA3,MT-ND1,ADSL,VCP,NDUFA1,NDUFV1,ENO1
GO:BP	regulation of ubiquitin protein ligase activity	GO:1904666	0.00150696	2.8219	26	60	4	21092	PLK1,RPL37,CDC20,UBE2S
GO:BP	nucleobase-containing small molecule metabolic process	GO:0055086	0.00157937	2.80152	674	116	16	21092	MT-ND3,NDUFB1,ATP5ME,NDUFA3,MT-ND1,HSPA1A,HMGCS1,PFKL,HMGCR,TK1,TYMS,ADSL,VCP,NDUFA1,NDUFV1,ENO1
GO:BP	purine nucleotide biosynthetic process	GO:0006164	0.00165072	2.78233	242	116	10	21092	MT-ND3,NDUFB1,ATP5ME,NDUFA3,MT-ND1,ADSL,VCP,NDUFA1,NDUFV1,ENO1
GO:BP	nucleotide biosynthetic process	GO:0009165	0.00170656	2.76788	304	116	11	21092	MT-ND3,NDUFB1,ATP5ME,NDUFA3,MT-ND1,TYMS,ADSL,VCP,NDUFA1,NDUFV1,ENO1
GO:BP	nucleotide metabolic process	GO:0009117	0.00177113	2.75175	597	116	15	21092	MT-ND3,NDUFB1,ATP5ME,NDUFA3,MT-ND1,HSPA1A,HMGCS1,PFKL,HMGCR,TYMS,ADSL,VCP,NDUFA1,NDUFV1,ENO1
GO:BP	positive regulation of protein modification process	GO:0031401	0.00184756	2.7334	1010	120	20	21092	MIF,AVP,CENPE,PLK1,CDC20,AURKB,BIRC5,TGFB1,CCNB1,UBE2S,PLCG2,MAP2K2,PTBP1,SMARCB1,NOP53,VCP,TPX2,RTF1,DEK,CD81
GO:BP	attachment of mitotic spindle microtubules to kinetochore	GO:0051315	0.0018558	2.73147	21	79	4	21092	CENPE,AURKB,BIRC5,NUF2
GO:BP	regulation of DNA metabolic process	GO:0051052	0.00189084	2.72335	535	113	14	21092	AURKB,KPNA2,BCL7A,H2AX,SMARCA4,MBD2,PPP2R1A,POLE3,TRIM28,SF3B3,SMARCB1,CCT7,CCT5,DEK
GO:BP	cellular lipid metabolic process	GO:0044255	0.00211159	2.67539	1008	81	16	21092	MIF,AVP,HMGCS1,FDFT1,ACAT2,MSMO1,FADS1,FASN,FDPS,IDI1,LTC4S,SCD,HMGCR,PLCG2,MTLN,PPP2R1A
GO:BP	protein-DNA complex assembly	GO:0065004	0.00220725	2.65615	242	93	9	21092	H4C3,CENPE,TAF11,CENPA,CENPF,H2AX,SMARCA4,POLE3,SMARCB1
GO:BP	protein metabolic process	GO:0019538	0.00222337	2.65299	5462	116	54	21092	RPS29,MIF,RPL37A,RPS27,AVP,KRTCAP2,HSPA1A,CENPE,PLK1,RPS28,RPL37,CDC20,AURKB,TAF11,NAA38,RPL38,BIRC5,TGFB1,EIF3J,FANCA,CCNB1,PA2G4,UBE2S,CDCA3,RANGAP1,HMGCR,PLCG2,RPL36,MBD2,DHCR24,MAP2K2,DDX1,UBA1,PPP2R1A,AFG3L2,PTBP1,FKBP8,POLE3,TYMS,TRIM28,PRMT1,SF3B3,SMARCB1,UBC,DPP7,NOP53,VCP,MRPL37,TPX2,RTF1,C1QBP,DEK,COPS9,ENO1
GO:BP	purine-containing compound biosynthetic process	GO:0072522	0.00225474	2.6469	251	17	5	21092	MT-ND3,NDUFB1,ATP5ME,NDUFA3,MT-ND1
GO:BP	heterocycle biosynthetic process	GO:0018130	0.00242853	2.61466	4122	120	46	21092	MT-ND3,H4C3,NDUFB1,ATP5ME,NDUFA3,MT-ND1,HSPA1A,PLK1,AURKB,TAF11,FADS1,BIRC5,BEX1,TGFB1,FANCA,BCL7A,PA2G4,CENPF,USF2,PLCG2,SMARCA4,MBD2,MAP2K2,DDX1,PPP2R1A,TK1,POLD2,POLE3,TYMS,TRIM28,SF3B3,SMARCB1,ADSL,NOP53,VCP,CCT7,CCT5,NDUFA1,RTF1,C1QBP,NDUFV1,HLF,DEK,ENO1,POLR2L,CD81
GO:BP	negative regulation of mitotic cell cycle	GO:0045930	0.00246025	2.60902	230	99	9	21092	PLK1,CDC20,AURKB,BIRC5,CCNB1,CENPF,SPC25,NUF2,NOP53
GO:BP	aromatic compound biosynthetic process	GO:0019438	0.00262321	2.58117	4133	120	46	21092	MT-ND3,H4C3,NDUFB1,ATP5ME,NDUFA3,MT-ND1,HSPA1A,PLK1,AURKB,TAF11,FADS1,BIRC5,BEX1,TGFB1,FANCA,BCL7A,PA2G4,CENPF,USF2,PLCG2,SMARCA4,MBD2,MAP2K2,DDX1,PPP2R1A,TK1,POLD2,POLE3,TYMS,TRIM28,SF3B3,SMARCB1,ADSL,NOP53,VCP,CCT7,CCT5,NDUFA1,RTF1,C1QBP,NDUFV1,HLF,DEK,ENO1,POLR2L,CD81
GO:BP	negative regulation of cell cycle process	GO:0010948	0.00265795	2.57545	300	99	10	21092	PLK1,CDC20,AURKB,BIRC5,CCNB1,CENPF,SPC25,H2AX,NUF2,NOP53
GO:BP	alcohol metabolic process	GO:0006066	0.00305111	2.51554	361	104	11	21092	HMGCS1,FDFT1,MSMO1,FDPS,IDI1,DHCR7,HMGCR,PLCG2,DHCR24,ALDH1A1,EBP
GO:BP	positive regulation of cellular metabolic process	GO:0031325	0.00325008	2.48811	3094	120	38	21092	MIF,AVP,ROMO1,HSPA1A,CENPE,PLK1,CDC20,AURKB,TAF11,BIRC5,BEX1,TGFB1,BCL7A,CCNB1,USF2,H2AX,PLCG2,SMARCA4,MBD2,MTLN,MAP2K2,PTBP1,TRIM28,PRMT1,SF3B3,SMARCB1,NOP53,VCP,CCT7,TPX2,CCT5,RTF1,C1QBP,HLF,DEK,GHITM,ENO1,CD81
GO:BP	kinetochore organization	GO:0051383	0.00326686	2.48587	24	79	4	21092	CENPE,CENPA,CENPF,NUF2
GO:BP	lateral attachment of mitotic spindle microtubules to kinetochore	GO:0099607	0.00349234	2.45688	2	30	2	21092	CENPE,AURKB
GO:BP	protein localization to chromosome	GO:0034502	0.0034999	2.45594	117	105	7	21092	H4C3,PLK1,AURKB,CENPA,VCP,CCT7,CCT5
GO:BP	mitotic metaphase plate congression	GO:0007080	0.00454202	2.34275	58	79	5	21092	CENPE,AURKB,BIRC5,CCNB1,NUF2
GO:BP	positive regulation of attachment of spindle microtubules to kinetochore	GO:0051987	0.00460651	2.33663	11	54	3	21092	AURKB,BIRC5,CCNB1
GO:BP	organonitrogen compound biosynthetic process	GO:1901566	0.0048731	2.31219	1777	17	9	21092	MT-ND3,RPS29,NDUFB1,RPL37A,RPS27,ATP5ME,KRTCAP2,NDUFA3,MT-ND1
GO:BP	macromolecule biosynthetic process	GO:0009059	0.00516962	2.28654	4801	120	50	21092	RPS29,H4C3,RPL37A,RPS27,KRTCAP2,HSPA1A,PLK1,RPS28,RPL37,AURKB,TAF11,FADS1,RPL38,HSPH1,BIRC5,BEX1,TGFB1,EIF3J,FANCA,BCL7A,PA2G4,CENPF,USF2,PLCG2,SMARCA4,RPL36,MBD2,MAP2K2,DDX1,PPP2R1A,TK1,POLD2,POLE3,TYMS,TRIM28,PRMT1,SF3B3,SMARCB1,NOP53,VCP,CCT7,MRPL37,CCT5,RTF1,C1QBP,HLF,DEK,ENO1,POLR2L,CD81
GO:BP	isoprenoid biosynthetic process	GO:0008299	0.00519819	2.28415	31	68	4	21092	HMGCS1,FDPS,IDI1,HMGCR
GO:BP	ribosomal small subunit assembly	GO:0000028	0.00545432	2.26326	17	36	3	21092	RPS27,RPS28,RPL38
GO:BP	positive regulation of metabolic process	GO:0009893	0.00611928	2.2133	3849	116	42	21092	MIF,AVP,ROMO1,HSPA1A,CENPE,PLK1,CDC20,AURKB,TAF11,HSPH1,BIRC5,BEX1,TGFB1,BCL7A,CCNB1,UBE2S,USF2,SCD,H2AX,PLCG2,SMARCA4,MBD2,MTLN,MAP2K2,DDX1,DYNC1H1,PTBP1,TRIM28,PRMT1,SF3B3,SMARCB1,NOP53,VCP,CCT7,TPX2,CCT5,RTF1,C1QBP,HLF,DEK,GHITM,ENO1
GO:BP	positive regulation of protein metabolic process	GO:0051247	0.00618394	2.20874	1504	120	24	21092	MIF,AVP,HSPA1A,CENPE,PLK1,CDC20,AURKB,BIRC5,TGFB1,CCNB1,UBE2S,PLCG2,MAP2K2,PTBP1,PRMT1,SMARCB1,NOP53,VCP,TPX2,RTF1,C1QBP,DEK,ENO1,CD81
GO:BP	regulation of transcription by RNA polymerase I	GO:0006356	0.00621365	2.20665	42	117	5	21092	SMARCA4,SMARCB1,NOP53,DEK,POLR2L
GO:BP	positive regulation of ubiquitin protein ligase activity	GO:1904668	0.00634436	2.19761	11	60	3	21092	PLK1,CDC20,UBE2S
GO:BP	protein-DNA complex subunit organization	GO:0071824	0.00649744	2.18726	276	93	9	21092	H4C3,CENPE,TAF11,CENPA,CENPF,H2AX,SMARCA4,POLE3,SMARCB1
GO:BP	cellular response to DNA damage stimulus	GO:0006974	0.00681609	2.16646	882	100	16	21092	MIF,PLK1,FANCA,BCL7A,H2AX,TMEM109,SMARCA4,DDX1,UBA1,POLD2,POLE3,TRIM28,SF3B3,SMARCB1,NOP53,VCP
GO:BP	regulation of cellular component organization	GO:0051128	0.00690349	2.16093	2355	118	31	21092	TUBA1A,AVP,HSPA1A,CENPE,PLK1,CDC20,AURKB,BIRC5,TGFB1,BCL7A,CCNB1,CKAP5,CENPF,SPC25,PLCG2,SMARCA4,MTLN,MAP2K2,NUF2,PPP2R1A,DYNC1H1,TRIM28,SMARCB1,NOP53,VCP,CCT7,TPX2,CCT5,GHITM,ENO1,LAMTOR1
GO:BP	cytoskeleton organization	GO:0007010	0.00711514	2.14782	1491	83	19	21092	TUBA1A,HSPA1A,CENPE,PLK1,CDC20,AURKB,KIF20A,BIRC5,TGFB1,TUBA1C,KIF11,TUBA4A,CCNB1,CKAP5,CENPA,SPC25,NUF2,PPP2R1A,DYNC1H1
GO:BP	cytoskeleton-dependent cytokinesis	GO:0061640	0.00728493	2.13757	117	76	6	21092	PLK1,AURKB,KIF20A,BIRC5,CENPA,CEP55
GO:BP	lipid metabolic process	GO:0006629	0.00904144	2.04376	1409	81	18	21092	MIF,AVP,HMGCS1,FDFT1,ACAT2,MSMO1,FADS1,FASN,FDPS,IDI1,DHCR7,LTC4S,SCD,HMGCR,PLCG2,DHCR24,MTLN,PPP2R1A
GO:BP	viral gene expression	GO:0019080	0.0100879	1.9962	101	93	6	21092	TAF11,USF2,SMARCA4,PTBP1,PRMT1,SMARCB1
GO:BP	fatty acid biosynthetic process	GO:0006633	0.013463	1.87086	155	64	6	21092	MIF,AVP,FADS1,FASN,LTC4S,SCD
GO:BP	protein-containing complex assembly	GO:0065003	0.0140214	1.85321	3274	103	34	21092	H4C3,MIF,NDUFB1,RPS27,NDUFA3,MT-ND1,HSPA1A,CENPE,RPS28,TAF11,RPL38,EIF3J,FANCA,CKAP5,CENPA,UBE2S,CENPF,H2AX,PLCG2,SMARCA4,MBD2,MTLN,DDX1,PPP2R1A,AFG3L2,TK1,POLE3,PRMT1,SF3B3,SMARCB1,MT-CO3,NOP53,VCP,TPX2
GO:BP	regulation of primary metabolic process	GO:0080090	0.0144537	1.84002	5869	120	56	21092	MIF,AVP,HSPA1A,CENPE,PLK1,SLIRP,RPL37,CDC20,AURKB,TAF11,FADS1,RPL38,BIRC5,KPNA2,BEX1,TGFB1,FANCA,DHCR7,BCL7A,CCNB1,PA2G4,UBE2S,CENPF,USF2,H2AX,HMGCR,PLCG2,SMARCA4,MBD2,DHCR24,MTLN,MAP2K2,DDX1,PPP2R1A,PTBP1,FKBP8,POLE3,TYMS,TRIM28,PRMT1,SF3B3,SMARCB1,NOP53,VCP,CCT7,TPX2,CCT5,RTF1,C1QBP,HLF,DEK,COPS9,ENO1,POLR2L,LAMTOR1,CD81
GO:BP	carbohydrate derivative biosynthetic process	GO:1901137	0.0145841	1.83612	656	17	6	21092	MT-ND3,NDUFB1,ATP5ME,KRTCAP2,NDUFA3,MT-ND1
GO:BP	cellular component organization	GO:0016043	0.0192966	1.71452	8002	118	68	21092	H4C3,MIF,NDUFB1,RPS27,TUBA1A,AVP,NDUFA3,ROMO1,TOMM5,MT-ND1,HSPA1A,CENPE,PLK1,SLIRP,RPS28,CDC20,AURKB,TAF11,RPL38,KIF20A,BIRC5,GGCT,TGFB1,TUBA1C,EIF3J,KIF11,FANCA,TUBA4A,BCL7A,CCNB1,CKAP5,CENPA,UBE2S,CENPF,SPC25,H2AX,PLCG2,SMARCA4,MBD2,DHCR24,MTLN,CEP55,MAP2K2,DDX1,NUF2,PPP2R1A,AFG3L2,DYNC1H1,TK1,POLE3,TRIM28,PRMT1,SF3B3,SMARCB1,MT-CO3,NOP53,VCP,CCT7,TPX2,CCT5,LMAN2,TOMM40,NDUFA1,C1QBP,DEK,GHITM,E…
GO:BP	fatty acid metabolic process	GO:0006631	0.019889	1.70139	396	75	9	21092	MIF,AVP,ACAT2,MSMO1,FADS1,FASN,LTC4S,SCD,MTLN
GO:BP	steroid metabolic process	GO:0008202	0.0206209	1.68569	316	118	10	21092	HMGCS1,FDFT1,MSMO1,FDPS,IDI1,DHCR7,HMGCR,DHCR24,EBP,LAMTOR1
GO:BP	cellular component organization or biogenesis	GO:0071840	0.0222946	1.6518	8203	118	69	21092	H4C3,MIF,NDUFB1,RPS27,TUBA1A,AVP,NDUFA3,ROMO1,TOMM5,MT-ND1,HSPA1A,CENPE,PLK1,SLIRP,RPS28,CDC20,AURKB,TAF11,RPL38,KIF20A,BIRC5,GGCT,TGFB1,TUBA1C,EIF3J,KIF11,FANCA,TUBA4A,BCL7A,CCNB1,PA2G4,CKAP5,CENPA,UBE2S,CENPF,SPC25,H2AX,PLCG2,SMARCA4,MBD2,DHCR24,MTLN,CEP55,MAP2K2,DDX1,NUF2,PPP2R1A,AFG3L2,DYNC1H1,TK1,POLE3,TRIM28,PRMT1,SF3B3,SMARCB1,MT-CO3,NOP53,VCP,CCT7,TPX2,CCT5,LMAN2,TOMM40,NDUFA1,C1QBP,DEK,G…
GO:BP	organelle assembly	GO:0070925	0.0234043	1.6307	939	61	12	21092	RPS27,HSPA1A,CENPE,PLK1,RPS28,CDC20,AURKB,RPL38,BIRC5,KIF11,CENPA,CENPF
GO:BP	negative regulation of cell cycle	GO:0045786	0.0234718	1.62945	384	99	10	21092	PLK1,CDC20,AURKB,BIRC5,CCNB1,CENPF,SPC25,H2AX,NUF2,NOP53
GO:BP	primary metabolic process	GO:0044238	0.0252328	1.59804	12718	118	93	21092	MT-ND3,RPS29,H4C3,MIF,NDUFB1,RPL37A,RPS27,ATP5ME,AVP,KRTCAP2,NDUFA3,MT-ND1,HSPA1A,CENPE,PLK1,SLIRP,RPS28,HMGCS1,RPL37,CDC20,FDFT1,ACAT2,AURKB,MSMO1,TAF11,FADS1,NAA38,FASN,RPL38,FDPS,BIRC5,KPNA2,BEX1,TGFB1,IDI1,EIF3J,FANCA,DHCR7,BCL7A,CCNB1,PA2G4,PFKL,LTC4S,UBE2S,CENPF,CDCA3,USF2,SCD,RANGAP1,H2AX,HMGCR,PLCG2,SMARCA4,RPL36,MBD2,DHCR24,MTLN,MAP2K2,DDX1,UBA1,PPP2R1A,AFG3L2,PTBP1,TK1,FKBP8,POLD2,POLE3…
GO:BP	unsaturated fatty acid biosynthetic process	GO:0006636	0.0263214	1.57969	49	64	4	21092	MIF,AVP,FADS1,SCD
GO:BP	regulation of attachment of spindle microtubules to kinetochore	GO:0051988	0.0266631	1.57409	19	54	3	21092	AURKB,BIRC5,CCNB1
GO:BP	spindle elongation	GO:0051231	0.027104	1.56697	13	81	3	21092	AURKB,BIRC5,PPP2R1A
GO:BP	mitochondrial respiratory chain complex I assembly	GO:0032981	0.0271529	1.56618	61	17	3	21092	NDUFB1,NDUFA3,MT-ND1
GO:BP	NADH dehydrogenase complex assembly	GO:0010257	0.0271529	1.56618	61	17	3	21092	NDUFB1,NDUFA3,MT-ND1
GO:BP	regulation of anaphase-promoting complex-dependent catabolic process	GO:1905784	0.0281128	1.5511	5	27	2	21092	PLK1,CDC20
GO:BP	regulation of metaphase plate congression	GO:0090235	0.0291674	1.5351	13	83	3	21092	AURKB,BIRC5,DYNC1H1
GO:BP	ribosome assembly	GO:0042255	0.0296424	1.52809	61	110	5	21092	RPS27,RPS28,RPL38,NOP53,C1QBP
GO:BP	icosanoid biosynthetic process	GO:0046456	0.0303823	1.51738	57	57	4	21092	MIF,AVP,FADS1,LTC4S
GO:BP	isoprenoid metabolic process	GO:0006720	0.0310957	1.5073	119	96	6	21092	HMGCS1,FDFT1,FDPS,IDI1,HMGCR,ALDH1A1
GO:BP	farnesyl diphosphate biosynthetic process	GO:0045337	0.0337866	1.47126	4	38	2	21092	HMGCS1,FDPS
GO:BP	transcription by RNA polymerase I	GO:0006360	0.0339229	1.46951	59	117	5	21092	SMARCA4,SMARCB1,NOP53,DEK,POLR2L
GO:BP	carbohydrate derivative metabolic process	GO:1901135	0.0350046	1.45587	1099	18	7	21092	MT-ND3,NDUFB1,ATP5ME,KRTCAP2,NDUFA3,MT-ND1,HSPA1A
GO:BP	positive regulation of nitrogen compound metabolic process	GO:0051173	0.0355336	1.44936	3152	120	36	21092	MIF,AVP,HSPA1A,CENPE,PLK1,CDC20,AURKB,TAF11,BIRC5,BEX1,TGFB1,BCL7A,CCNB1,UBE2S,USF2,H2AX,PLCG2,SMARCA4,MBD2,MAP2K2,PTBP1,TRIM28,PRMT1,SF3B3,SMARCB1,NOP53,VCP,CCT7,TPX2,CCT5,RTF1,C1QBP,HLF,DEK,ENO1,CD81
GO:BP	regulation of mitotic spindle checkpoint	GO:1903504	0.036464	1.43814	21	54	3	21092	AURKB,BIRC5,CCNB1
GO:BP	regulation of mitotic cell cycle spindle assembly checkpoint	GO:0090266	0.036464	1.43814	21	54	3	21092	AURKB,BIRC5,CCNB1
GO:BP	regulation of spindle checkpoint	GO:0090231	0.036464	1.43814	21	54	3	21092	AURKB,BIRC5,CCNB1
GO:BP	cellular localization	GO:0051641	0.0365651	1.43693	3580	107	36	21092	H4C3,NDUFB1,TUBA1A,ARF5,ROMO1,TOMM5,HSPA1A,CENPE,PLK1,AURKB,KIF20A,BIRC5,KPNA2,TGFB1,TUBA1C,CCNB1,PFKL,CENPA,CENPF,RANGAP1,HMGCR,PLCG2,DHCR24,MTLN,CEP55,MAP2K2,DDX1,NUF2,DYNC1H1,TRIM28,NOP53,VCP,CCT7,CCT5,LMAN2,TOMM40
GO:BP	kinetochore assembly	GO:0051382	0.0385337	1.41416	19	61	3	21092	CENPE,CENPA,CENPF
GO:BP	cellular component biogenesis	GO:0044085	0.0391023	1.4078	4896	103	43	21092	H4C3,MIF,NDUFB1,RPS27,NDUFA3,MT-ND1,HSPA1A,CENPE,PLK1,RPS28,CDC20,AURKB,TAF11,RPL38,BIRC5,TGFB1,EIF3J,KIF11,FANCA,PA2G4,CKAP5,CENPA,UBE2S,CENPF,H2AX,PLCG2,SMARCA4,MBD2,MTLN,DDX1,PPP2R1A,AFG3L2,DYNC1H1,TK1,POLE3,TRIM28,PRMT1,SF3B3,SMARCB1,MT-CO3,NOP53,VCP,TPX2
GO:BP	regulation of protein K63-linked deubiquitination	GO:1903004	0.0397404	1.40077	2	100	2	21092	NOP53,VCP
GO:BP	positive regulation of protein K63-linked deubiquitination	GO:1903006	0.0397404	1.40077	2	100	2	21092	NOP53,VCP
GO:BP	regulation of ubiquitin-protein transferase activity	GO:0051438	0.0399581	1.3984	58	60	4	21092	PLK1,RPL37,CDC20,UBE2S
GO:BP	protein modification process	GO:0036211	0.0432779	1.36373	3649	114	38	21092	MIF,AVP,KRTCAP2,HSPA1A,CENPE,PLK1,RPL37,CDC20,AURKB,TAF11,NAA38,BIRC5,TGFB1,FANCA,CCNB1,UBE2S,CDCA3,RANGAP1,HMGCR,PLCG2,MBD2,MAP2K2,UBA1,PPP2R1A,PTBP1,FKBP8,POLE3,TRIM28,PRMT1,SF3B3,SMARCB1,UBC,NOP53,VCP,TPX2,RTF1,DEK,COPS9
GO:BP	protein-containing complex organization	GO:0043933	0.0491587	1.3084	3469	103	34	21092	H4C3,MIF,NDUFB1,RPS27,NDUFA3,MT-ND1,HSPA1A,CENPE,RPS28,TAF11,RPL38,EIF3J,FANCA,CKAP5,CENPA,UBE2S,CENPF,H2AX,PLCG2,SMARCA4,MBD2,MTLN,DDX1,PPP2R1A,AFG3L2,TK1,POLE3,PRMT1,SF3B3,SMARCB1,MT-CO3,NOP53,VCP,TPX2
GO:CC	chromosome, centromeric region	GO:0000775	6.59725e-11	10.1806	253	93	15	21690	H4C3,CENPE,PLK1,AURKB,BIRC5,CCNB1,CKAP5,CENPA,CENPF,SPC25,RANGAP1,SMARCA4,NUF2,PPP2R1A,SMARCB1
GO:CC	kinetochore	GO:0000776	8.3915e-11	10.0762	166	93	13	21690	CENPE,PLK1,AURKB,BIRC5,CCNB1,CKAP5,CENPA,CENPF,SPC25,RANGAP1,SMARCA4,NUF2,SMARCB1
GO:CC	cytoplasm	GO:0005737	1.35726e-10	9.86734	12270	118	103	21690	MT-ND3,RPS29,MIF,NDUFB1,RPL37A,RPS27,ATP5ME,TUBA1A,AVP,ARF5,KRTCAP2,NDUFA3,ROMO1,TOMM5,MT-ND1,HSPA1A,CENPE,PLK1,HLA-C,SLIRP,RPS28,HMGCS1,RPL37,CDC20,FDFT1,ACAT2,AURKB,MSMO1,TAF11,FADS1,NAA38,FASN,RPL38,KIF20A,FDPS,HSPH1,BIRC5,GGCT,KPNA2,BEX1,TGFB1,IDI1,TUBA1C,GNB2,EIF3J,KIF11,FANCA,DHCR7,TUBA4A,CCNB1,PA2G4,PFKL,LTC4S,CKAP5,CENPA,UBE2S,CENPF,CDCA3,SCD,SPC25,RANGAP1,HMGCR,PLCG2,TMEM109,RPL36,MBD2,D…
GO:CC	condensed chromosome, centromeric region	GO:0000779	1.78371e-10	9.74867	176	93	13	21690	CENPE,PLK1,AURKB,BIRC5,CCNB1,CKAP5,CENPA,CENPF,SPC25,RANGAP1,SMARCA4,NUF2,SMARCB1
GO:CC	chromosomal region	GO:0098687	2.92808e-09	8.53342	392	93	16	21690	H4C3,CENPE,PLK1,AURKB,BIRC5,CCNB1,CKAP5,CENPA,CENPF,SPC25,RANGAP1,H2AX,SMARCA4,NUF2,PPP2R1A,SMARCB1
GO:CC	condensed chromosome	GO:0000793	3.80534e-09	8.41961	277	93	14	21690	CENPE,PLK1,AURKB,BIRC5,CCNB1,CKAP5,CENPA,CENPF,SPC25,RANGAP1,H2AX,SMARCA4,NUF2,SMARCB1
GO:CC	cytosol	GO:0005829	4.01451e-09	8.39637	5419	111	61	21690	RPS29,MIF,RPL37A,RPS27,TUBA1A,AVP,HSPA1A,CENPE,PLK1,RPS28,HMGCS1,RPL37,CDC20,ACAT2,AURKB,FASN,RPL38,FDPS,HSPH1,BIRC5,GGCT,KPNA2,IDI1,GNB2,EIF3J,KIF11,TUBA4A,CCNB1,PFKL,CKAP5,CENPA,UBE2S,CENPF,CDCA3,SPC25,RANGAP1,PLCG2,RPL36,MBD2,DHCR24,MAP2K2,DDX1,NUF2,UBA1,PPP2R1A,DYNC1H1,TK1,FKBP8,TYMS,PRMT1,ADSL,UBC,ALDH1A1,NOP53,VCP,CCT7,TPX2,CCT5,TOMM40,C1QBP,NDUFV1
GO:CC	catalytic complex	GO:1902494	1.57597e-08	7.80245	1707	117	33	21690	MT-ND3,NDUFB1,KRTCAP2,NDUFA3,MT-ND1,CDC20,TAF11,NAA38,GNB2,BCL7A,CCNB1,PFKL,UBE2S,RANGAP1,SMARCA4,MBD2,DDX1,PPP2R1A,AFG3L2,DYNC1H1,POLD2,POLE3,PRMT1,SF3B3,SMARCB1,MT-CO3,VCP,NDUFA1,RTF1,NDUFV1,DEK,ENO1,POLR2L
GO:CC	microtubule	GO:0005874	1.5402e-07	6.81242	451	105	16	21690	TUBA1A,CENPE,PLK1,AURKB,KIF20A,HSPH1,BIRC5,TUBA1C,KIF11,TUBA4A,CKAP5,MAP2K2,DYNC1H1,CCT7,TPX2,CCT5
GO:CC	supramolecular complex	GO:0099080	1.70238e-07	6.76894	1377	116	28	21690	TUBA1A,CENPE,PLK1,AURKB,KIF20A,HSPH1,BIRC5,TUBA1C,KIF11,TUBA4A,CCNB1,CKAP5,CENPA,CENPF,SPC25,RANGAP1,SMARCA4,MAP2K2,DDX1,NUF2,DYNC1H1,SMARCB1,VCP,CCT7,TPX2,CCT5,DEK,ENO1
GO:CC	protein-containing complex	GO:0032991	3.40113e-07	6.46838	7491	118	73	21690	MT-ND3,RPS29,H4C3,NDUFB1,RPL37A,RPS27,ATP5ME,KRTCAP2,NDUFA3,ROMO1,TOMM5,MT-ND1,HSPA1A,PLK1,HLA-C,SLIRP,RPS28,RPL37,CDC20,AURKB,TAF11,NAA38,RPL38,KIF20A,HSPH1,BIRC5,KPNA2,BEX1,GNB2,EIF3J,KIF11,FANCA,BCL7A,CCNB1,PFKL,CKAP5,CENPA,UBE2S,CENPF,SPC25,RANGAP1,H2AX,SMARCA4,RPL36,MBD2,DDX1,NUF2,PPP2R1A,AFG3L2,DYNC1H1,FKBP8,POLD2,POLE3,TRIM28,PRMT1,SF3B3,SMARCB1,ADSL,MT-CO3,VCP,CCT7,MRPL37,CCT5,TOMM40,NDUF…
GO:CC	extracellular exosome	GO:0070062	4.71922e-07	6.32613	2108	120	35	21690	RPS29,H4C3,MIF,RPL37A,TUBA1A,ARF5,HSPA1A,HLA-C,RPS28,ACAT2,FASN,HSPH1,GGCT,GNB2,TUBA4A,PA2G4,PFKL,H2AX,PLCG2,TMEM109,UBA1,PPP2R1A,DYNC1H1,PTBP1,UBC,ALDH1A1,DPP7,VCP,CCT7,CCT5,LMAN2,GHITM,ENO1,LAMTOR1,CD81
GO:CC	mitochondrial protein-containing complex	GO:0098798	4.99903e-07	6.30111	305	17	7	21690	MT-ND3,NDUFB1,ATP5ME,NDUFA3,ROMO1,TOMM5,MT-ND1
GO:CC	inner mitochondrial membrane protein complex	GO:0098800	5.62637e-07	6.24977	164	17	6	21690	MT-ND3,NDUFB1,ATP5ME,NDUFA3,ROMO1,MT-ND1
GO:CC	extracellular vesicle	GO:1903561	6.36483e-07	6.19621	2132	120	35	21690	RPS29,H4C3,MIF,RPL37A,TUBA1A,ARF5,HSPA1A,HLA-C,RPS28,ACAT2,FASN,HSPH1,GGCT,GNB2,TUBA4A,PA2G4,PFKL,H2AX,PLCG2,TMEM109,UBA1,PPP2R1A,DYNC1H1,PTBP1,UBC,ALDH1A1,DPP7,VCP,CCT7,CCT5,LMAN2,GHITM,ENO1,LAMTOR1,CD81
GO:CC	extracellular membrane-bounded organelle	GO:0065010	6.44401e-07	6.19084	2133	120	35	21690	RPS29,H4C3,MIF,RPL37A,TUBA1A,ARF5,HSPA1A,HLA-C,RPS28,ACAT2,FASN,HSPH1,GGCT,GNB2,TUBA4A,PA2G4,PFKL,H2AX,PLCG2,TMEM109,UBA1,PPP2R1A,DYNC1H1,PTBP1,UBC,ALDH1A1,DPP7,VCP,CCT7,CCT5,LMAN2,GHITM,ENO1,LAMTOR1,CD81
GO:CC	extracellular organelle	GO:0043230	6.44401e-07	6.19084	2133	120	35	21690	RPS29,H4C3,MIF,RPL37A,TUBA1A,ARF5,HSPA1A,HLA-C,RPS28,ACAT2,FASN,HSPH1,GGCT,GNB2,TUBA4A,PA2G4,PFKL,H2AX,PLCG2,TMEM109,UBA1,PPP2R1A,DYNC1H1,PTBP1,UBC,ALDH1A1,DPP7,VCP,CCT7,CCT5,LMAN2,GHITM,ENO1,LAMTOR1,CD81
GO:CC	envelope	GO:0031975	3.27758e-06	5.48445	1270	116	25	21690	MT-ND3,NDUFB1,ATP5ME,NDUFA3,ROMO1,TOMM5,MT-ND1,DHCR7,LTC4S,CENPF,RANGAP1,TMEM109,MTLN,AFG3L2,FKBP8,TYMS,UBC,MT-CO3,MRPL37,EBP,TOMM40,NDUFA1,NDUFV1,GHITM,ENO1
GO:CC	organelle envelope	GO:0031967	3.27758e-06	5.48445	1270	116	25	21690	MT-ND3,NDUFB1,ATP5ME,NDUFA3,ROMO1,TOMM5,MT-ND1,DHCR7,LTC4S,CENPF,RANGAP1,TMEM109,MTLN,AFG3L2,FKBP8,TYMS,UBC,MT-CO3,MRPL37,EBP,TOMM40,NDUFA1,NDUFV1,GHITM,ENO1
GO:CC	cytosolic ribosome	GO:0022626	5.5099e-06	5.25886	105	36	6	21690	RPS29,RPL37A,RPS27,RPS28,RPL37,RPL38
GO:CC	microtubule cytoskeleton	GO:0015630	6.90483e-06	5.16085	1359	105	24	21690	TUBA1A,HSPA1A,CENPE,PLK1,CDC20,AURKB,KIF20A,HSPH1,BIRC5,TUBA1C,KIF11,TUBA4A,CCNB1,CKAP5,CENPF,RANGAP1,H2AX,CEP55,MAP2K2,PPP2R1A,DYNC1H1,CCT7,TPX2,CCT5
GO:CC	intracellular anatomical structure	GO:0005622	8.0618e-06	5.09357	17820	118	116	21690	MT-ND3,RPS29,H4C3,MIF,NDUFB1,RPL37A,RPS27,ATP5ME,TUBA1A,AVP,ARF5,KRTCAP2,NDUFA3,ROMO1,TOMM5,MT-ND1,HSPA1A,CENPE,PLK1,HLA-C,SLIRP,RPS28,HMGCS1,RPL37,CDC20,FDFT1,ACAT2,AURKB,MSMO1,TAF11,FADS1,NAA38,FASN,RPL38,KIF20A,FDPS,HSPH1,BIRC5,GGCT,KPNA2,BEX1,TGFB1,IDI1,TUBA1C,GNB2,EIF3J,KIF11,FANCA,DHCR7,TUBA4A,BCL7A,CCNB1,PA2G4,PFKL,LTC4S,CKAP5,CENPA,UBE2S,CENPF,CDCA3,USF2,SCD,SPC25,RANGAP1,H2AX,HMGCR,PLCG2…
GO:CC	mitochondrion	GO:0005739	1.14148e-05	4.94253	1684	115	28	21690	MT-ND3,NDUFB1,ATP5ME,NDUFA3,ROMO1,TOMM5,MT-ND1,HSPA1A,SLIRP,ACAT2,FADS1,CCNB1,MTLN,MAP2K2,DDX1,UBA1,PPP2R1A,AFG3L2,FKBP8,TYMS,UBC,MT-CO3,MRPL37,TOMM40,NDUFA1,C1QBP,NDUFV1,GHITM
GO:CC	spindle	GO:0005819	1.88548e-05	4.72458	430	66	11	21690	CENPE,PLK1,CDC20,AURKB,KIF20A,BIRC5,KIF11,CCNB1,CKAP5,CENPF,RANGAP1
GO:CC	mitochondrial inner membrane	GO:0005743	2.10824e-05	4.67608	505	115	15	21690	MT-ND3,NDUFB1,ATP5ME,NDUFA3,ROMO1,MT-ND1,MTLN,AFG3L2,TYMS,MT-CO3,MRPL37,TOMM40,NDUFA1,NDUFV1,GHITM
GO:CC	mitochondrial respiratory chain complex I	GO:0005747	2.10959e-05	4.6758	53	17	4	21690	MT-ND3,NDUFB1,NDUFA3,MT-ND1
GO:CC	NADH dehydrogenase complex	GO:0030964	2.10959e-05	4.6758	53	17	4	21690	MT-ND3,NDUFB1,NDUFA3,MT-ND1
GO:CC	respiratory chain complex I	GO:0045271	2.10959e-05	4.6758	53	17	4	21690	MT-ND3,NDUFB1,NDUFA3,MT-ND1
GO:CC	chromosome	GO:0005694	2.4305e-05	4.6143	1876	114	29	21690	H4C3,CENPE,PLK1,AURKB,BIRC5,FANCA,BCL7A,CCNB1,CKAP5,CENPA,CENPF,USF2,SPC25,RANGAP1,H2AX,SMARCA4,MBD2,NUF2,UBA1,PPP2R1A,POLD2,POLE3,TRIM28,SMARCB1,NOP53,VCP,HLF,DEK,COPS9
GO:CC	mitochondrial membrane	GO:0031966	2.69366e-05	4.56966	756	115	18	21690	MT-ND3,NDUFB1,ATP5ME,NDUFA3,ROMO1,TOMM5,MT-ND1,MTLN,AFG3L2,FKBP8,TYMS,UBC,MT-CO3,MRPL37,TOMM40,NDUFA1,NDUFV1,GHITM
GO:CC	intracellular non-membrane-bounded organelle	GO:0043232	3.90746e-05	4.40811	6474	117	62	21690	RPS29,H4C3,RPL37A,RPS27,TUBA1A,HSPA1A,CENPE,PLK1,RPS28,RPL37,CDC20,AURKB,RPL38,KIF20A,HSPH1,BIRC5,TUBA1C,KIF11,FANCA,TUBA4A,BCL7A,CCNB1,PA2G4,CKAP5,CENPA,CENPF,USF2,SCD,SPC25,RANGAP1,H2AX,SMARCA4,RPL36,MBD2,DHCR24,CEP55,MAP2K2,DDX1,NUF2,UBA1,PPP2R1A,DYNC1H1,PTBP1,POLD2,POLE3,TYMS,TRIM28,SF3B3,SMARCB1,NOP53,VCP,CCT7,MRPL37,TPX2,CCT5,RTF1,C1QBP,HLF,DEK,COPS9,ENO1,POLR2L
GO:CC	non-membrane-bounded organelle	GO:0043228	3.93146e-05	4.40545	6475	117	62	21690	RPS29,H4C3,RPL37A,RPS27,TUBA1A,HSPA1A,CENPE,PLK1,RPS28,RPL37,CDC20,AURKB,RPL38,KIF20A,HSPH1,BIRC5,TUBA1C,KIF11,FANCA,TUBA4A,BCL7A,CCNB1,PA2G4,CKAP5,CENPA,CENPF,USF2,SCD,SPC25,RANGAP1,H2AX,SMARCA4,RPL36,MBD2,DHCR24,CEP55,MAP2K2,DDX1,NUF2,UBA1,PPP2R1A,DYNC1H1,PTBP1,POLD2,POLE3,TYMS,TRIM28,SF3B3,SMARCB1,NOP53,VCP,CCT7,MRPL37,TPX2,CCT5,RTF1,C1QBP,HLF,DEK,COPS9,ENO1,POLR2L
GO:CC	membrane-bounded organelle	GO:0043227	4.66926e-05	4.33075	15649	118	108	21690	MT-ND3,RPS29,H4C3,MIF,NDUFB1,RPL37A,RPS27,ATP5ME,TUBA1A,AVP,ARF5,KRTCAP2,NDUFA3,ROMO1,TOMM5,MT-ND1,HSPA1A,CENPE,PLK1,HLA-C,SLIRP,RPS28,CDC20,FDFT1,ACAT2,AURKB,MSMO1,TAF11,FADS1,NAA38,FASN,KIF20A,FDPS,HSPH1,BIRC5,GGCT,KPNA2,BEX1,TGFB1,IDI1,TUBA1C,GNB2,KIF11,FANCA,DHCR7,TUBA4A,BCL7A,CCNB1,PA2G4,PFKL,LTC4S,CKAP5,CENPA,UBE2S,CENPF,USF2,SCD,SPC25,RANGAP1,H2AX,HMGCR,PLCG2,TMEM109,SMARCA4,RPL36,MBD2,DHC…
GO:CC	intracellular organelle	GO:0043229	5.98449e-05	4.22297	15965	118	109	21690	MT-ND3,RPS29,H4C3,MIF,NDUFB1,RPL37A,RPS27,ATP5ME,TUBA1A,AVP,ARF5,KRTCAP2,NDUFA3,ROMO1,TOMM5,MT-ND1,HSPA1A,CENPE,PLK1,HLA-C,SLIRP,RPS28,RPL37,CDC20,FDFT1,ACAT2,AURKB,MSMO1,TAF11,FADS1,NAA38,FASN,RPL38,KIF20A,FDPS,HSPH1,BIRC5,KPNA2,BEX1,TGFB1,IDI1,TUBA1C,GNB2,KIF11,FANCA,DHCR7,TUBA4A,BCL7A,CCNB1,PA2G4,PFKL,LTC4S,CKAP5,CENPA,UBE2S,CENPF,USF2,SCD,SPC25,RANGAP1,H2AX,HMGCR,PLCG2,TMEM109,SMARCA4,RPL36,M…
GO:CC	mitochondrial envelope	GO:0005740	7.08e-05	4.14997	807	115	18	21690	MT-ND3,NDUFB1,ATP5ME,NDUFA3,ROMO1,TOMM5,MT-ND1,MTLN,AFG3L2,FKBP8,TYMS,UBC,MT-CO3,MRPL37,TOMM40,NDUFA1,NDUFV1,GHITM
GO:CC	organelle inner membrane	GO:0019866	9.76332e-05	4.0104	569	115	15	21690	MT-ND3,NDUFB1,ATP5ME,NDUFA3,ROMO1,MT-ND1,MTLN,AFG3L2,TYMS,MT-CO3,MRPL37,TOMM40,NDUFA1,NDUFV1,GHITM
GO:CC	intracellular membrane-bounded organelle	GO:0043231	0.000140665	3.85181	14601	118	103	21690	MT-ND3,RPS29,H4C3,MIF,NDUFB1,RPL37A,RPS27,ATP5ME,TUBA1A,AVP,ARF5,KRTCAP2,NDUFA3,ROMO1,TOMM5,MT-ND1,HSPA1A,CENPE,PLK1,HLA-C,SLIRP,RPS28,CDC20,FDFT1,ACAT2,AURKB,MSMO1,TAF11,FADS1,NAA38,FASN,KIF20A,FDPS,HSPH1,BIRC5,KPNA2,BEX1,TGFB1,IDI1,TUBA1C,GNB2,KIF11,FANCA,DHCR7,BCL7A,CCNB1,PA2G4,PFKL,LTC4S,CKAP5,CENPA,UBE2S,CENPF,USF2,SCD,SPC25,RANGAP1,H2AX,HMGCR,PLCG2,TMEM109,SMARCA4,RPL36,MBD2,DHCR24,MTLN,MAP…
GO:CC	nucleoplasm	GO:0005654	0.000141988	3.84775	4215	117	46	21690	RPS29,H4C3,MIF,NDUFB1,RPS27,HSPA1A,PLK1,RPS28,CDC20,AURKB,TAF11,NAA38,KIF20A,FDPS,HSPH1,BIRC5,KPNA2,FANCA,CCNB1,CENPA,UBE2S,CENPF,USF2,RANGAP1,H2AX,SMARCA4,MBD2,DDX1,NUF2,UBA1,PTBP1,POLD2,POLE3,TRIM28,PRMT1,SF3B3,SMARCB1,UBC,NOP53,VCP,TPX2,RTF1,HLF,DEK,COPS9,POLR2L
GO:CC	spindle pole	GO:0000922	0.000151668	3.81911	172	61	7	21690	PLK1,CDC20,AURKB,KIF11,CCNB1,CKAP5,CENPF
GO:CC	respiratory chain complex	GO:0098803	0.000153953	3.81261	94	111	7	21690	MT-ND3,NDUFB1,NDUFA3,MT-ND1,MT-CO3,NDUFA1,NDUFV1
GO:CC	mitochondrial respirasome	GO:0005746	0.000190798	3.71943	97	111	7	21690	MT-ND3,NDUFB1,NDUFA3,MT-ND1,MT-CO3,NDUFA1,NDUFV1
GO:CC	endoplasmic reticulum membrane	GO:0005789	0.00021915	3.65926	1162	106	20	21690	RPS29,KRTCAP2,HLA-C,RPS28,FDFT1,MSMO1,FADS1,KPNA2,DHCR7,LTC4S,SCD,HMGCR,TMEM109,DHCR24,UBA1,FKBP8,UBC,VCP,EBP,LMAN2
GO:CC	organelle	GO:0043226	0.000220556	3.65648	16770	118	111	21690	MT-ND3,RPS29,H4C3,MIF,NDUFB1,RPL37A,RPS27,ATP5ME,TUBA1A,AVP,ARF5,KRTCAP2,NDUFA3,ROMO1,TOMM5,MT-ND1,HSPA1A,CENPE,PLK1,HLA-C,SLIRP,RPS28,RPL37,CDC20,FDFT1,ACAT2,AURKB,MSMO1,TAF11,FADS1,NAA38,FASN,RPL38,KIF20A,FDPS,HSPH1,BIRC5,GGCT,KPNA2,BEX1,TGFB1,IDI1,TUBA1C,GNB2,KIF11,FANCA,DHCR7,TUBA4A,BCL7A,CCNB1,PA2G4,PFKL,LTC4S,CKAP5,CENPA,UBE2S,CENPF,USF2,SCD,SPC25,RANGAP1,H2AX,HMGCR,PLCG2,TMEM109,SMARCA4,RP…
GO:CC	ribosomal subunit	GO:0044391	0.00022395	3.64985	196	36	6	21690	RPS29,RPL37A,RPS27,RPS28,RPL37,RPL38
GO:CC	endoplasmic reticulum subcompartment	GO:0098827	0.000231206	3.636	1166	106	20	21690	RPS29,KRTCAP2,HLA-C,RPS28,FDFT1,MSMO1,FADS1,KPNA2,DHCR7,LTC4S,SCD,HMGCR,TMEM109,DHCR24,UBA1,FKBP8,UBC,VCP,EBP,LMAN2
GO:CC	organelle membrane	GO:0031090	0.000240769	3.6184	3685	118	42	21690	MT-ND3,RPS29,NDUFB1,ATP5ME,AVP,KRTCAP2,NDUFA3,ROMO1,TOMM5,MT-ND1,HLA-C,RPS28,FDFT1,MSMO1,FADS1,KPNA2,GNB2,DHCR7,LTC4S,SCD,RANGAP1,HMGCR,TMEM109,DHCR24,MTLN,MAP2K2,UBA1,AFG3L2,FKBP8,TYMS,UBC,MT-CO3,VCP,MRPL37,EBP,LMAN2,TOMM40,NDUFA1,NDUFV1,GHITM,ENO1,LAMTOR1
GO:CC	ATPase complex	GO:1904949	0.000264973	3.5768	100	113	7	21690	BCL7A,SMARCA4,MBD2,POLE3,SMARCB1,VCP,DEK
GO:CC	nuclear outer membrane-endoplasmic reticulum membrane network	GO:0042175	0.000293346	3.53262	1184	106	20	21690	RPS29,KRTCAP2,HLA-C,RPS28,FDFT1,MSMO1,FADS1,KPNA2,DHCR7,LTC4S,SCD,HMGCR,TMEM109,DHCR24,UBA1,FKBP8,UBC,VCP,EBP,LMAN2
GO:CC	polymeric cytoskeletal fiber	GO:0099513	0.000297824	3.52604	779	105	16	21690	TUBA1A,CENPE,PLK1,AURKB,KIF20A,HSPH1,BIRC5,TUBA1C,KIF11,TUBA4A,CKAP5,MAP2K2,DYNC1H1,CCT7,TPX2,CCT5
GO:CC	respirasome	GO:0070469	0.000306387	3.51373	104	111	7	21690	MT-ND3,NDUFB1,NDUFA3,MT-ND1,MT-CO3,NDUFA1,NDUFV1
GO:CC	spindle microtubule	GO:0005876	0.00041375	3.38326	86	49	5	21690	CENPE,PLK1,AURKB,BIRC5,KIF11
GO:CC	membrane protein complex	GO:0098796	0.000582246	3.23489	1351	21	9	21690	MT-ND3,NDUFB1,ATP5ME,KRTCAP2,NDUFA3,ROMO1,TOMM5,MT-ND1,HLA-C
GO:CC	extracellular space	GO:0005615	0.000778802	3.10857	3368	120	39	21690	RPS29,H4C3,MIF,RPL37A,TUBA1A,AVP,ARF5,HSPA1A,HLA-C,RPS28,ACAT2,FASN,HSPH1,GGCT,TGFB1,GNB2,TUBA4A,PA2G4,PFKL,H2AX,PLCG2,TMEM109,SMARCA4,UBA1,PPP2R1A,DYNC1H1,PTBP1,UBC,ALDH1A1,DPP7,VCP,CCT7,CCT5,LMAN2,C1QBP,GHITM,ENO1,LAMTOR1,CD81
GO:CC	oxidoreductase complex	GO:1990204	0.000788603	3.10314	130	17	4	21690	MT-ND3,NDUFB1,NDUFA3,MT-ND1
GO:CC	polysomal ribosome	GO:0042788	0.0010687	2.97114	32	72	4	21690	RPS29,RPS28,RPL38,RPL36
GO:CC	polysome	GO:0005844	0.00109819	2.95932	71	72	5	21690	RPS29,RPS28,NAA38,RPL38,RPL36
GO:CC	nuclear lumen	GO:0031981	0.00155207	2.80909	5505	114	51	21690	RPS29,H4C3,MIF,NDUFB1,RPS27,HSPA1A,PLK1,RPS28,CDC20,AURKB,TAF11,NAA38,KIF20A,FDPS,HSPH1,BIRC5,KPNA2,FANCA,CCNB1,PA2G4,CKAP5,CENPA,UBE2S,CENPF,USF2,SCD,RANGAP1,H2AX,SMARCA4,RPL36,MBD2,DDX1,NUF2,UBA1,PTBP1,POLD2,POLE3,TYMS,TRIM28,PRMT1,SF3B3,SMARCB1,UBC,NOP53,VCP,TPX2,RTF1,C1QBP,HLF,DEK,COPS9
GO:CC	outer kinetochore	GO:0000940	0.0016951	2.7708	13	61	3	21690	PLK1,CCNB1,CENPF
GO:CC	supramolecular fiber	GO:0099512	0.00214569	2.66843	1017	116	18	21690	TUBA1A,CENPE,PLK1,AURKB,KIF20A,HSPH1,BIRC5,TUBA1C,KIF11,TUBA4A,CKAP5,MAP2K2,DYNC1H1,CCT7,TPX2,CCT5,DEK,ENO1
GO:CC	midbody	GO:0030496	0.00233037	2.63258	207	76	7	21690	CENPE,PLK1,AURKB,KIF20A,BIRC5,CENPF,CEP55
GO:CC	supramolecular polymer	GO:0099081	0.00241966	2.61625	1026	116	18	21690	TUBA1A,CENPE,PLK1,AURKB,KIF20A,HSPH1,BIRC5,TUBA1C,KIF11,TUBA4A,CKAP5,MAP2K2,DYNC1H1,CCT7,TPX2,CCT5,DEK,ENO1
GO:CC	SWI/SNF superfamily-type complex	GO:0070603	0.00316479	2.49966	96	113	6	21690	BCL7A,SMARCA4,MBD2,POLE3,SMARCB1,DEK
GO:CC	cytoplasmic side of rough endoplasmic reticulum membrane	GO:0098556	0.00334573	2.47551	5	24	2	21690	RPS29,RPS28
GO:CC	extracellular region	GO:0005576	0.00374099	2.42701	4302	120	44	21690	RPS29,H4C3,MIF,RPL37A,TUBA1A,AVP,ARF5,HSPA1A,CENPE,HLA-C,RPS28,ACAT2,FASN,KIF20A,HSPH1,GGCT,TGFB1,GNB2,TUBA4A,PA2G4,PFKL,H2AX,PLCG2,TMEM109,SMARCA4,CEP55,MAP2K2,UBA1,PPP2R1A,DYNC1H1,PTBP1,UBC,ALDH1A1,DPP7,VCP,CCT7,TPX2,CCT5,LMAN2,C1QBP,GHITM,ENO1,LAMTOR1,CD81
GO:CC	spindle midzone	GO:0051233	0.00472287	2.32579	36	30	3	21690	CENPE,PLK1,AURKB
GO:CC	nuclear outer membrane	GO:0005640	0.00475287	2.32304	29	116	4	21690	DHCR7,LTC4S,TMEM109,ENO1
GO:CC	cytosolic small ribosomal subunit	GO:0022627	0.0056928	2.24467	48	24	3	21690	RPS29,RPS27,RPS28
GO:CC	vesicle	GO:0031982	0.00703439	2.15277	3973	120	41	21690	RPS29,H4C3,MIF,RPL37A,TUBA1A,AVP,ARF5,HSPA1A,HLA-C,SLIRP,RPS28,ACAT2,FASN,HSPH1,GGCT,TGFB1,TUBA1C,GNB2,TUBA4A,PA2G4,PFKL,H2AX,PLCG2,TMEM109,MAP2K2,UBA1,PPP2R1A,DYNC1H1,PTBP1,UBC,ALDH1A1,DPP7,VCP,CCT7,EBP,CCT5,LMAN2,GHITM,ENO1,LAMTOR1,CD81
GO:CC	organelle subcompartment	GO:0031984	0.00815165	2.08875	1480	106	20	21690	RPS29,KRTCAP2,HLA-C,RPS28,FDFT1,MSMO1,FADS1,KPNA2,DHCR7,LTC4S,SCD,HMGCR,TMEM109,DHCR24,UBA1,FKBP8,UBC,VCP,EBP,LMAN2
GO:CC	heterochromatin	GO:0000792	0.00937158	2.02819	80	99	5	21690	CENPA,MBD2,UBA1,TRIM28,NOP53
GO:CC	cytosolic large ribosomal subunit	GO:0022625	0.0102787	1.98806	56	72	4	21690	RPL37A,RPL37,RPL38,RPL36
GO:CC	chromosome passenger complex	GO:0032133	0.0141455	1.84938	6	40	2	21690	AURKB,BIRC5
GO:CC	membrane-enclosed lumen	GO:0031974	0.0163111	1.78752	6637	114	55	21690	RPS29,H4C3,MIF,NDUFB1,RPS27,HSPA1A,PLK1,RPS28,CDC20,AURKB,TAF11,NAA38,KIF20A,FDPS,HSPH1,BIRC5,KPNA2,FANCA,CCNB1,PA2G4,PFKL,CKAP5,CENPA,UBE2S,CENPF,USF2,SCD,RANGAP1,H2AX,SMARCA4,RPL36,MBD2,DDX1,NUF2,UBA1,DYNC1H1,PTBP1,POLD2,POLE3,TYMS,TRIM28,PRMT1,SF3B3,SMARCB1,UBC,DPP7,NOP53,VCP,MRPL37,TPX2,RTF1,C1QBP,HLF,DEK,COPS9
GO:CC	intracellular organelle lumen	GO:0070013	0.0163111	1.78752	6637	114	55	21690	RPS29,H4C3,MIF,NDUFB1,RPS27,HSPA1A,PLK1,RPS28,CDC20,AURKB,TAF11,NAA38,KIF20A,FDPS,HSPH1,BIRC5,KPNA2,FANCA,CCNB1,PA2G4,PFKL,CKAP5,CENPA,UBE2S,CENPF,USF2,SCD,RANGAP1,H2AX,SMARCA4,RPL36,MBD2,DDX1,NUF2,UBA1,DYNC1H1,PTBP1,POLD2,POLE3,TYMS,TRIM28,PRMT1,SF3B3,SMARCB1,UBC,DPP7,NOP53,VCP,MRPL37,TPX2,RTF1,C1QBP,HLF,DEK,COPS9
GO:CC	organelle lumen	GO:0043233	0.0163111	1.78752	6637	114	55	21690	RPS29,H4C3,MIF,NDUFB1,RPS27,HSPA1A,PLK1,RPS28,CDC20,AURKB,TAF11,NAA38,KIF20A,FDPS,HSPH1,BIRC5,KPNA2,FANCA,CCNB1,PA2G4,PFKL,CKAP5,CENPA,UBE2S,CENPF,USF2,SCD,RANGAP1,H2AX,SMARCA4,RPL36,MBD2,DDX1,NUF2,UBA1,DYNC1H1,PTBP1,POLD2,POLE3,TYMS,TRIM28,PRMT1,SF3B3,SMARCB1,UBC,DPP7,NOP53,VCP,MRPL37,TPX2,RTF1,C1QBP,HLF,DEK,COPS9
GO:CC	cytoskeleton	GO:0005856	0.0180522	1.74347	2381	83	22	21690	TUBA1A,HSPA1A,CENPE,PLK1,CDC20,AURKB,KIF20A,HSPH1,BIRC5,TUBA1C,KIF11,TUBA4A,CCNB1,CKAP5,CENPF,RANGAP1,H2AX,DHCR24,CEP55,MAP2K2,PPP2R1A,DYNC1H1
GO:CC	Ndc80 complex	GO:0031262	0.0223485	1.65075	4	79	2	21690	SPC25,NUF2
GO:CC	small ribosomal subunit	GO:0015935	0.028438	1.5461	82	24	3	21690	RPS29,RPS27,RPS28
GO:CC	endoplasmic reticulum	GO:0005783	0.0296646	1.52776	2031	106	23	21690	RPS29,KRTCAP2,HSPA1A,HLA-C,RPS28,FDFT1,MSMO1,FADS1,KPNA2,DHCR7,LTC4S,SCD,HMGCR,TMEM109,RPL36,DHCR24,MAP2K2,UBA1,FKBP8,UBC,VCP,EBP,LMAN2
GO:CC	nuclear chromosome	GO:0000228	0.0327457	1.48485	255	93	7	21690	H4C3,PLK1,BIRC5,H2AX,POLD2,POLE3,SMARCB1
GO:CC	cytoplasmic side of endoplasmic reticulum membrane	GO:0098554	0.0348934	1.45726	15	24	2	21690	RPS29,RPS28
GO:CC	centrosome	GO:0005813	0.0410703	1.38647	630	83	10	21690	HSPA1A,PLK1,CDC20,AURKB,CCNB1,CKAP5,CENPF,H2AX,CEP55,DYNC1H1
GO:CC	rough endoplasmic reticulum membrane	GO:0030867	0.0423124	1.37353	28	80	3	21690	RPS29,RPS28,UBA1
GO:CC	chromatin	GO:0000785	0.043559	1.36092	1304	114	18	21690	H4C3,PLK1,FANCA,BCL7A,CENPA,CENPF,USF2,H2AX,SMARCA4,MBD2,UBA1,POLE3,TRIM28,SMARCB1,NOP53,HLF,DEK,COPS9
GO:CC	mitotic spindle midzone	GO:1990023	0.0475891	1.32249	14	30	2	21690	CENPE,AURKB
KEGG	Terpenoid backbone biosynthesis	KEGG:00900	7.60607e-05	4.11884	22	68	5	8064	HMGCS1,ACAT2,FDPS,IDI1,HMGCR
KEGG	Steroid biosynthesis	KEGG:00100	0.000378389	3.42206	20	104	5	8064	FDFT1,MSMO1,DHCR7,DHCR24,EBP
KEGG	Oxidative phosphorylation	KEGG:00190	0.000544583	3.26394	134	17	5	8064	MT-ND3,NDUFB1,ATP5ME,NDUFA3,MT-ND1
KEGG	Prion disease	KEGG:05020	0.00164915	2.78274	273	18	6	8064	MT-ND3,NDUFB1,TUBA1A,NDUFA3,MT-ND1,HSPA1A
KEGG	Ribosome	KEGG:03010	0.00452189	2.34468	153	36	6	8064	RPS29,RPL37A,RPS27,RPS28,RPL37,RPL38
KEGG	Thermogenesis	KEGG:04714	0.00773417	2.11159	232	17	5	8064	MT-ND3,NDUFB1,ATP5ME,NDUFA3,MT-ND1
KEGG	Parkinson disease	KEGG:05012	0.0147624	1.83084	266	17	5	8064	MT-ND3,NDUFB1,TUBA1A,NDUFA3,MT-ND1
KEGG	Retrograde endocannabinoid signaling	KEGG:04723	0.018916	1.72317	148	17	4	8064	MT-ND3,NDUFB1,NDUFA3,MT-ND1
KEGG	Huntington disease	KEGG:05016	0.0284133	1.54648	306	17	5	8064	MT-ND3,NDUFB1,TUBA1A,NDUFA3,MT-ND1
KEGG	Coronavirus disease - COVID-19	KEGG:05171	0.0431033	1.36549	231	36	6	8064	RPS29,RPL37A,RPS27,RPS28,RPL37,RPL38
REAC	Resolution of Sister Chromatid Cohesion	REAC:R-HSA-2500257	9.30545e-16	15.0313	123	83	18	10461	RPS27,TUBA1A,CENPE,PLK1,CDC20,AURKB,BIRC5,TUBA1C,TUBA4A,CCNB1,CKAP5,CENPA,CENPF,SPC25,RANGAP1,NUF2,PPP2R1A,DYNC1H1
REAC	EML4 and NUDC in mitotic spindle formation	REAC:R-HSA-9648025	7.58073e-15	14.1203	115	83	17	10461	RPS27,TUBA1A,CENPE,PLK1,CDC20,AURKB,BIRC5,TUBA1C,TUBA4A,CKAP5,CENPA,CENPF,SPC25,RANGAP1,NUF2,PPP2R1A,DYNC1H1
REAC	RHO GTPases Activate Formins	REAC:R-HSA-5663220	1.41278e-13	12.8499	136	83	17	10461	RPS27,TUBA1A,CENPE,PLK1,CDC20,AURKB,BIRC5,TUBA1C,TUBA4A,CKAP5,CENPA,CENPF,SPC25,RANGAP1,NUF2,PPP2R1A,DYNC1H1
REAC	Separation of Sister Chromatids	REAC:R-HSA-2467813	1.7309e-12	11.7617	188	95	19	10461	RPS27,TUBA1A,CENPE,PLK1,CDC20,AURKB,BIRC5,TUBA1C,TUBA4A,CKAP5,CENPA,UBE2S,CENPF,SPC25,RANGAP1,NUF2,PPP2R1A,DYNC1H1,UBC
REAC	Mitotic Spindle Checkpoint	REAC:R-HSA-69618	2.13764e-12	11.6701	109	83	15	10461	RPS27,CENPE,PLK1,CDC20,AURKB,BIRC5,CKAP5,CENPA,UBE2S,CENPF,SPC25,RANGAP1,NUF2,PPP2R1A,DYNC1H1
REAC	Mitotic Anaphase	REAC:R-HSA-68882	4.32435e-12	11.3641	228	83	19	10461	RPS27,TUBA1A,CENPE,PLK1,CDC20,AURKB,BIRC5,TUBA1C,TUBA4A,CCNB1,CKAP5,CENPA,UBE2S,CENPF,SPC25,RANGAP1,NUF2,PPP2R1A,DYNC1H1
REAC	Amplification of signal from the kinetochores	REAC:R-HSA-141424	4.41039e-12	11.3555	92	83	14	10461	RPS27,CENPE,PLK1,CDC20,AURKB,BIRC5,CKAP5,CENPA,CENPF,SPC25,RANGAP1,NUF2,PPP2R1A,DYNC1H1
REAC	Amplification of signal from unattached kinetochores via a MAD2 inhibitory signal	REAC:R-HSA-141444	4.41039e-12	11.3555	92	83	14	10461	RPS27,CENPE,PLK1,CDC20,AURKB,BIRC5,CKAP5,CENPA,CENPF,SPC25,RANGAP1,NUF2,PPP2R1A,DYNC1H1
REAC	Mitotic Metaphase and Anaphase	REAC:R-HSA-2555396	4.6877e-12	11.329	229	83	19	10461	RPS27,TUBA1A,CENPE,PLK1,CDC20,AURKB,BIRC5,TUBA1C,TUBA4A,CCNB1,CKAP5,CENPA,UBE2S,CENPF,SPC25,RANGAP1,NUF2,PPP2R1A,DYNC1H1
REAC	Mitotic Prometaphase	REAC:R-HSA-68877	5.70438e-12	11.2438	199	83	18	10461	RPS27,TUBA1A,CENPE,PLK1,CDC20,AURKB,BIRC5,TUBA1C,TUBA4A,CCNB1,CKAP5,CENPA,CENPF,SPC25,RANGAP1,NUF2,PPP2R1A,DYNC1H1
REAC	Cell Cycle, Mitotic	REAC:R-HSA-69278	8.63327e-11	10.0638	548	95	27	10461	H4C3,RPS27,TUBA1A,CENPE,PLK1,CDC20,AURKB,KIF20A,BIRC5,TUBA1C,TUBA4A,CCNB1,CKAP5,CENPA,UBE2S,CENPF,SPC25,RANGAP1,H2AX,NUF2,PPP2R1A,DYNC1H1,TK1,POLD2,POLE3,TYMS,UBC
REAC	M Phase	REAC:R-HSA-68886	1.94321e-10	9.71148	407	83	22	10461	H4C3,RPS27,TUBA1A,CENPE,PLK1,CDC20,AURKB,KIF20A,BIRC5,TUBA1C,TUBA4A,CCNB1,CKAP5,CENPA,UBE2S,CENPF,SPC25,RANGAP1,H2AX,NUF2,PPP2R1A,DYNC1H1
REAC	Cholesterol biosynthesis	REAC:R-HSA-191273	3.53597e-10	9.45149	24	104	9	10461	HMGCS1,FDFT1,ACAT2,MSMO1,FDPS,IDI1,DHCR7,DHCR24,EBP
REAC	RHO GTPase Effectors	REAC:R-HSA-195258	1.85934e-09	8.73064	319	83	19	10461	H4C3,RPS27,TUBA1A,CENPE,PLK1,CDC20,AURKB,BIRC5,TUBA1C,TUBA4A,CKAP5,CENPA,CENPF,SPC25,RANGAP1,H2AX,NUF2,PPP2R1A,DYNC1H1
REAC	Cell Cycle Checkpoints	REAC:R-HSA-69620	3.73782e-09	8.42738	290	83	18	10461	H4C3,RPS27,CENPE,PLK1,CDC20,AURKB,BIRC5,CCNB1,CKAP5,CENPA,UBE2S,CENPF,SPC25,RANGAP1,H2AX,NUF2,PPP2R1A,DYNC1H1
REAC	Cell Cycle	REAC:R-HSA-1640170	1.29757e-08	7.88687	678	95	27	10461	H4C3,RPS27,TUBA1A,CENPE,PLK1,CDC20,AURKB,KIF20A,BIRC5,TUBA1C,TUBA4A,CCNB1,CKAP5,CENPA,UBE2S,CENPF,SPC25,RANGAP1,H2AX,NUF2,PPP2R1A,DYNC1H1,TK1,POLD2,POLE3,TYMS,UBC
REAC	Activation of gene expression by SREBF (SREBP)	REAC:R-HSA-2426168	1.67131e-06	5.77694	40	64	7	10461	HMGCS1,FDFT1,FASN,FDPS,IDI1,DHCR7,SCD
REAC	Regulation of cholesterol biosynthesis by SREBP (SREBF)	REAC:R-HSA-1655829	1.29851e-05	4.88656	53	64	7	10461	HMGCS1,FDFT1,FASN,FDPS,IDI1,DHCR7,SCD
REAC	Metabolism of steroids	REAC:R-HSA-8957322	4.08772e-05	4.38852	150	74	10	10461	HMGCS1,FDFT1,ACAT2,MSMO1,FASN,FDPS,IDI1,DHCR7,SCD,DHCR24
REAC	Influenza Infection	REAC:R-HSA-168255	5.88575e-05	4.2302	152	42	8	10461	RPS29,RPL37A,RPS27,HSPA1A,RPS28,RPL37,RPL38,KPNA2
REAC	Formation of a pool of free 40S subunits	REAC:R-HSA-72689	0.000165675	3.78074	102	48	7	10461	RPS29,RPL37A,RPS27,RPS28,RPL37,RPL38,EIF3J
REAC	Kinesins	REAC:R-HSA-983189	0.000209755	3.67829	60	52	6	10461	TUBA1A,CENPE,KIF20A,TUBA1C,KIF11,TUBA4A
REAC	COPI-dependent Golgi-to-ER retrograde traffic	REAC:R-HSA-6811434	0.000237745	3.62389	99	52	7	10461	TUBA1A,ARF5,CENPE,KIF20A,TUBA1C,KIF11,TUBA4A
REAC	Viral mRNA Translation	REAC:R-HSA-192823	0.00024881	3.60413	90	36	6	10461	RPS29,RPL37A,RPS27,RPS28,RPL37,RPL38
REAC	Peptide chain elongation	REAC:R-HSA-156902	0.00024881	3.60413	90	36	6	10461	RPS29,RPL37A,RPS27,RPS28,RPL37,RPL38
REAC	L13a-mediated translational silencing of Ceruloplasmin expression	REAC:R-HSA-156827	0.000314002	3.50307	112	48	7	10461	RPS29,RPL37A,RPS27,RPS28,RPL37,RPL38,EIF3J
REAC	Eukaryotic Translation Termination	REAC:R-HSA-72764	0.000322181	3.4919	94	36	6	10461	RPS29,RPL37A,RPS27,RPS28,RPL37,RPL38
REAC	Eukaryotic Translation Elongation	REAC:R-HSA-156842	0.000322181	3.4919	94	36	6	10461	RPS29,RPL37A,RPS27,RPS28,RPL37,RPL38
REAC	Selenocysteine synthesis	REAC:R-HSA-2408557	0.000322181	3.4919	94	36	6	10461	RPS29,RPL37A,RPS27,RPS28,RPL37,RPL38
REAC	GTP hydrolysis and joining of the 60S ribosomal subunit	REAC:R-HSA-72706	0.000333586	3.47679	113	48	7	10461	RPS29,RPL37A,RPS27,RPS28,RPL37,RPL38,EIF3J
REAC	Nonsense Mediated Decay (NMD) independent of the Exon Junction Complex (EJC)	REAC:R-HSA-975956	0.000365021	3.43768	96	36	6	10461	RPS29,RPL37A,RPS27,RPS28,RPL37,RPL38
REAC	Regulation of PLK1 Activity at G2/M Transition	REAC:R-HSA-2565942	0.000427117	3.36945	85	95	8	10461	TUBA1A,PLK1,TUBA4A,CCNB1,CKAP5,PPP2R1A,DYNC1H1,UBC
REAC	Eukaryotic Translation Initiation	REAC:R-HSA-72613	0.000501576	3.29966	120	48	7	10461	RPS29,RPL37A,RPS27,RPS28,RPL37,RPL38,EIF3J
REAC	Cap-dependent Translation Initiation	REAC:R-HSA-72737	0.000501576	3.29966	120	48	7	10461	RPS29,RPL37A,RPS27,RPS28,RPL37,RPL38,EIF3J
REAC	Response of EIF2AK4 (GCN2) to amino acid deficiency	REAC:R-HSA-9633012	0.000522399	3.282	102	36	6	10461	RPS29,RPL37A,RPS27,RPS28,RPL37,RPL38
REAC	Respiratory electron transport, ATP synthesis by chemiosmotic coupling, and heat production by uncoupling proteins.	REAC:R-HSA-163200	0.000615445	3.21081	127	17	5	10461	MT-ND3,NDUFB1,ATP5ME,NDUFA3,MT-ND1
REAC	Selective autophagy	REAC:R-HSA-9663891	0.000665081	3.17713	80	107	8	10461	TUBA1A,TOMM5,TUBA1C,TUBA4A,DYNC1H1,UBC,VCP,TOMM40
REAC	Signaling by Rho GTPases	REAC:R-HSA-194315	0.000795516	3.09935	702	83	19	10461	H4C3,RPS27,TUBA1A,CENPE,PLK1,CDC20,AURKB,BIRC5,TUBA1C,TUBA4A,CKAP5,CENPA,CENPF,SPC25,RANGAP1,H2AX,NUF2,PPP2R1A,DYNC1H1
REAC	Complex I biogenesis	REAC:R-HSA-6799198	0.000820295	3.08603	57	17	4	10461	MT-ND3,NDUFB1,NDUFA3,MT-ND1
REAC	SRP-dependent cotranslational protein targeting to membrane	REAC:R-HSA-1799339	0.000953915	3.02049	113	36	6	10461	RPS29,RPL37A,RPS27,RPS28,RPL37,RPL38
REAC	Signaling by Rho GTPases, Miro GTPases and RHOBTB3	REAC:R-HSA-9716542	0.00108974	2.96268	717	83	19	10461	H4C3,RPS27,TUBA1A,CENPE,PLK1,CDC20,AURKB,BIRC5,TUBA1C,TUBA4A,CKAP5,CENPA,CENPF,SPC25,RANGAP1,H2AX,NUF2,PPP2R1A,DYNC1H1
REAC	Nonsense Mediated Decay (NMD) enhanced by the Exon Junction Complex (EJC)	REAC:R-HSA-975957	0.00111201	2.95389	116	36	6	10461	RPS29,RPL37A,RPS27,RPS28,RPL37,RPL38
REAC	Nonsense-Mediated Decay (NMD)	REAC:R-HSA-927802	0.00111201	2.95389	116	36	6	10461	RPS29,RPL37A,RPS27,RPS28,RPL37,RPL38
REAC	Selenoamino acid metabolism	REAC:R-HSA-2408522	0.00116922	2.9321	117	36	6	10461	RPS29,RPL37A,RPS27,RPS28,RPL37,RPL38
REAC	Phosphorylation of Emi1	REAC:R-HSA-176417	0.00117999	2.92812	6	54	3	10461	PLK1,CDC20,CCNB1
REAC	G2/M Transition	REAC:R-HSA-69275	0.00146186	2.83509	195	103	11	10461	TUBA1A,PLK1,TUBA1C,TUBA4A,CCNB1,CKAP5,CENPF,PPP2R1A,DYNC1H1,UBC,TPX2
REAC	Aggrephagy	REAC:R-HSA-9646399	0.00158351	2.80038	44	100	6	10461	TUBA1A,TUBA1C,TUBA4A,DYNC1H1,UBC,VCP
REAC	Mitotic G2-G2/M phases	REAC:R-HSA-453274	0.00161389	2.79213	197	103	11	10461	TUBA1A,PLK1,TUBA1C,TUBA4A,CCNB1,CKAP5,CENPF,PPP2R1A,DYNC1H1,UBC,TPX2
REAC	Cholesterol biosynthesis via lathosterol	REAC:R-HSA-6807062	0.00173909	2.75968	4	104	3	10461	DHCR7,DHCR24,EBP
REAC	Cholesterol biosynthesis via desmosterol	REAC:R-HSA-6807047	0.00173909	2.75968	4	104	3	10461	DHCR7,DHCR24,EBP
REAC	Golgi-to-ER retrograde transport	REAC:R-HSA-8856688	0.00174688	2.75774	133	52	7	10461	TUBA1A,ARF5,CENPE,KIF20A,TUBA1C,KIF11,TUBA4A
REAC	Infectious disease	REAC:R-HSA-5663205	0.00177869	2.7499	917	100	24	10461	RPS29,H4C3,RPL37A,RPS27,TUBA1A,AVP,HSPA1A,RPS28,RPL37,TAF11,RPL38,KPNA2,TUBA1C,GNB2,TUBA4A,RANGAP1,PLCG2,RPL36,MAP2K2,DYNC1H1,TRIM28,PRMT1,UBC,VCP
REAC	Formation of tubulin folding intermediates by CCT/TriC	REAC:R-HSA-389960	0.00236211	2.6267	26	105	5	10461	TUBA1A,TUBA1C,TUBA4A,CCT7,CCT5
REAC	Influenza Viral RNA Transcription and Replication	REAC:R-HSA-168273	0.00246389	2.60838	133	36	6	10461	RPS29,RPL37A,RPS27,RPS28,RPL37,RPL38
REAC	AURKA Activation by TPX2	REAC:R-HSA-8854518	0.00265898	2.57529	71	103	7	10461	TUBA1A,PLK1,TUBA4A,CKAP5,PPP2R1A,DYNC1H1,TPX2
REAC	Intra-Golgi and retrograde Golgi-to-ER traffic	REAC:R-HSA-6811442	0.00280251	2.55245	202	52	8	10461	TUBA1A,ARF5,CENPE,NAA38,KIF20A,TUBA1C,KIF11,TUBA4A
REAC	The citric acid (TCA) cycle and respiratory electron transport	REAC:R-HSA-1428517	0.00315467	2.50105	177	17	5	10461	MT-ND3,NDUFB1,ATP5ME,NDUFA3,MT-ND1
REAC	Prefoldin mediated transfer of substrate to CCT/TriC	REAC:R-HSA-389957	0.00347331	2.45926	28	105	5	10461	TUBA1A,TUBA1C,TUBA4A,CCT7,CCT5
REAC	Recruitment of NuMA to mitotic centrosomes	REAC:R-HSA-380320	0.00412389	2.38469	94	83	7	10461	TUBA1A,PLK1,TUBA1C,TUBA4A,CKAP5,PPP2R1A,DYNC1H1
REAC	Cellular response to starvation	REAC:R-HSA-9711097	0.00639469	2.19418	157	36	6	10461	RPS29,RPL37A,RPS27,RPS28,RPL37,RPL38
REAC	Loss of Nlp from mitotic centrosomes	REAC:R-HSA-380259	0.00704535	2.1521	68	83	6	10461	TUBA1A,PLK1,TUBA4A,CKAP5,PPP2R1A,DYNC1H1
REAC	Loss of proteins required for interphase microtubule organization from the centrosome	REAC:R-HSA-380284	0.00704535	2.1521	68	83	6	10461	TUBA1A,PLK1,TUBA4A,CKAP5,PPP2R1A,DYNC1H1
REAC	Nuclear Envelope (NE) Reassembly	REAC:R-HSA-2995410	0.00724133	2.14018	70	81	6	10461	TUBA1A,TUBA1C,TUBA4A,CCNB1,RANGAP1,PPP2R1A
REAC	Cooperation of Prefoldin and TriC/CCT in actin and tubulin folding	REAC:R-HSA-389958	0.00805997	2.09367	33	105	5	10461	TUBA1A,TUBA1C,TUBA4A,CCT7,CCT5
REAC	Respiratory electron transport	REAC:R-HSA-611105	0.00876949	2.05703	103	17	4	10461	MT-ND3,NDUFB1,NDUFA3,MT-ND1
REAC	Macroautophagy	REAC:R-HSA-1632852	0.00894455	2.04844	134	118	9	10461	TUBA1A,TOMM5,TUBA1C,TUBA4A,DYNC1H1,UBC,VCP,TOMM40,LAMTOR1
REAC	Regulation of expression of SLITs and ROBOs	REAC:R-HSA-9010553	0.0103952	1.98317	171	36	6	10461	RPS29,RPL37A,RPS27,RPS28,RPL37,RPL38
REAC	MHC class II antigen presentation	REAC:R-HSA-2132295	0.0140322	1.85288	123	52	6	10461	TUBA1A,CENPE,KIF20A,TUBA1C,KIF11,TUBA4A
REAC	Major pathway of rRNA processing in the nucleolus and cytosol	REAC:R-HSA-6791226	0.0147847	1.83019	182	36	6	10461	RPS29,RPL37A,RPS27,RPS28,RPL37,RPL38
REAC	Centrosome maturation	REAC:R-HSA-380287	0.0179324	1.74636	80	83	6	10461	TUBA1A,PLK1,TUBA4A,CKAP5,PPP2R1A,DYNC1H1
REAC	Recruitment of mitotic centrosome proteins and complexes	REAC:R-HSA-380270	0.0179324	1.74636	80	83	6	10461	TUBA1A,PLK1,TUBA4A,CKAP5,PPP2R1A,DYNC1H1
REAC	rRNA processing in the nucleus and cytosol	REAC:R-HSA-8868773	0.0199683	1.69966	192	36	6	10461	RPS29,RPL37A,RPS27,RPS28,RPL37,RPL38
REAC	Autophagy	REAC:R-HSA-9612973	0.020762	1.68273	149	118	9	10461	TUBA1A,TOMM5,TUBA1C,TUBA4A,DYNC1H1,UBC,VCP,TOMM40,LAMTOR1
REAC	The role of GTSE1 in G2/M progression after G2 checkpoint	REAC:R-HSA-8852276	0.0234754	1.62939	79	54	5	10461	TUBA1A,PLK1,TUBA1C,TUBA4A,CCNB1
REAC	rRNA processing	REAC:R-HSA-72312	0.0265216	1.5764	202	36	6	10461	RPS29,RPL37A,RPS27,RPS28,RPL37,RPL38
REAC	APC/C:Cdc20 mediated degradation of Cyclin B	REAC:R-HSA-174048	0.0270667	1.56756	24	95	4	10461	CDC20,CCNB1,UBE2S,UBC
REAC	Cellular responses to stress	REAC:R-HSA-2262752	0.0343811	1.46368	750	100	19	10461	RPS29,H4C3,RPL37A,RPS27,TUBA1A,HSPA1A,RPS28,RPL37,RPL38,HSPH1,TUBA1C,TUBA4A,UBE2S,H2AX,RPL36,DYNC1H1,UBC,MT-CO3,VCP
REAC	Polo-like kinase mediated events	REAC:R-HSA-156711	0.0374623	1.42641	15	61	3	10461	PLK1,CCNB1,CENPF
REAC	HSP90 chaperone cycle for steroid hormone receptors (SHR) in the presence of ligand	REAC:R-HSA-3371497	0.0386936	1.41236	57	83	5	10461	TUBA1A,HSPA1A,TUBA1C,TUBA4A,DYNC1H1
REAC	Chaperonin-mediated protein folding	REAC:R-HSA-390466	0.0386954	1.41234	91	121	7	10461	TUBA1A,TUBA1C,GNB2,TUBA4A,CCT7,CCT5,NOP56
REAC	Signaling by ROBO receptors	REAC:R-HSA-376176	0.0394805	1.40362	217	36	6	10461	RPS29,RPL37A,RPS27,RPS28,RPL37,RPL38
REAC	Formation of the ternary complex, and subsequently, the 43S complex	REAC:R-HSA-72695	0.0412242	1.38485	52	48	4	10461	RPS29,RPS27,RPS28,EIF3J
REAC	Metabolism	REAC:R-HSA-1430728	0.0434325	1.36218	2075	47	21	10461	MT-ND3,RPS29,NDUFB1,RPL37A,RPS27,ATP5ME,NDUFA3,MT-ND1,RPS28,HMGCS1,RPL37,FDFT1,ACAT2,MSMO1,FADS1,FASN,RPL38,FDPS,GGCT,IDI1,GNB2
REAC	Cellular responses to stimuli	REAC:R-HSA-8953897	0.0440092	1.35646	764	100	19	10461	RPS29,H4C3,RPL37A,RPS27,TUBA1A,HSPA1A,RPS28,RPL37,RPL38,HSPH1,TUBA1C,TUBA4A,UBE2S,H2AX,RPL36,DYNC1H1,UBC,MT-CO3,VCP
WP	Cholesterol metabolism with Bloch and Kandutsch-Russell pathways	WP:WP4718	1.1155e-12	11.9525	47	74	12	7827	HMGCS1,FDFT1,ACAT2,MSMO1,FADS1,FASN,FDPS,IDI1,DHCR7,SCD,HMGCR,DHCR24
WP	Cholesterol synthesis disorders	WP:WP5193	5.51103e-11	10.2588	18	104	9	7827	HMGCS1,FDFT1,MSMO1,FDPS,IDI1,DHCR7,HMGCR,DHCR24,EBP
WP	Cholesterol biosynthesis pathway	WP:WP197	2.28438e-09	8.64123	15	68	7	7827	HMGCS1,FDFT1,MSMO1,FDPS,IDI1,DHCR7,HMGCR
WP	Mevalonate arm of cholesterol biosynthesis pathway	WP:WP4190	7.73886e-08	7.11132	13	68	6	7827	HMGCS1,FDFT1,ACAT2,FDPS,IDI1,HMGCR
WP	Oxidative phosphorylation	WP:WP623	1.77447e-05	4.75093	60	17	5	7827	MT-ND3,NDUFB1,ATP5ME,NDUFA3,MT-ND1
WP	Electron transport chain: OXPHOS system in mitochondria	WP:WP111	0.000269121	3.57005	103	17	5	7827	MT-ND3,NDUFB1,ATP5ME,NDUFA3,MT-ND1
WP	Sterol regulatory element-binding proteins (SREBP) signaling	WP:WP1982	0.000321709	3.49254	71	68	7	7827	HMGCS1,FDFT1,FASN,FDPS,IDI1,SCD,HMGCR
WP	Cytoplasmic ribosomal proteins	WP:WP477	0.000348069	3.45833	88	36	6	7827	RPS29,RPL37A,RPS27,RPS28,RPL37,RPL38
WP	SREBF and miR33 in cholesterol and lipid homeostasis	WP:WP2011	0.002004	2.6981	18	68	4	7827	HMGCS1,FASN,SCD,HMGCR
WP	Cholesterol biosynthesis with skeletal dysplasias	WP:WP4804	0.0105705	1.9759	7	104	3	7827	DHCR7,DHCR24,EBP
WP	Disorders in ketolysis	WP:WP5195	0.0181336	1.74152	5	29	2	7827	HMGCS1,ACAT2
WP	Omega-9 fatty acid synthesis	WP:WP4724	0.0245178	1.61052	14	64	3	7827	FADS1,FASN,SCD
WP	Mitochondrial complex I assembly model OXPHOS system	WP:WP4324	0.0302675	1.51902	56	17	3	7827	NDUFB1,NDUFA3,MT-ND1
TF	Factor: HMGXB3; motif: NRGCCAATSRGNRNNS; match class: 1	TF:M12616_1	4.72686e-09	8.32543	557	107	21	19943	HSPA1A,HLA-C,FDFT1,ACAT2,FADS1,FASN,FDPS,GGCT,TUBA1C,DHCR7,UBE2S,CDCA3,H2AX,MTLN,CEP55,PPP2R1A,TK1,VCP,TPX2,EBP,TOMM40
TF	Factor: NFYA; motif: NNRGCCAATSRGMRSSNNSN	TF:M12642	2.08038e-07	6.68186	2837	121	46	19943	AVP,HSPA1A,PLK1,HLA-C,HMGCS1,CDC20,FDFT1,ACAT2,AURKB,FADS1,FASN,KIF20A,FDPS,HSPH1,GGCT,KPNA2,IDI1,TUBA1C,FANCA,DHCR7,CCNB1,CENPA,UBE2S,CENPF,CDCA3,SCD,SPC25,H2AX,DHCR24,CEP55,PPP2R1A,PTBP1,TK1,FKBP8,SMARCB1,VCP,CCT7,TPX2,EBP,LMAN2,TOMM40,DEK,GHITM,LAMTOR1,PPDPF,NOP56
TF	Factor: NFYB; motif: RGCCAATSRGNRNNNNSNG	TF:M12643	3.08137e-07	6.51126	2028	121	38	19943	AVP,HSPA1A,PLK1,HLA-C,HMGCS1,CDC20,FDFT1,ACAT2,MSMO1,FASN,KIF20A,FDPS,GGCT,KPNA2,TUBA1C,FANCA,DHCR7,CENPA,UBE2S,CENPF,SCD,SPC25,H2AX,DHCR24,CEP55,PPP2R1A,PTBP1,TK1,VCP,CCT7,TPX2,EBP,LMAN2,TOMM40,DEK,GHITM,PPDPF,NOP56
TF	Factor: NFYA; motif: NNRGCCAATSRGMRSSNNSN; match class: 1	TF:M12642_1	2.47392e-06	5.60661	555	107	18	19943	HSPA1A,CDC20,FDFT1,ACAT2,FASN,GGCT,TUBA1C,CCNB1,UBE2S,H2AX,DHCR24,CEP55,PPP2R1A,TK1,VCP,CCT7,EBP,TOMM40
TF	Factor: HMGXB3; motif: NRGCCAATSRGNRNNS	TF:M12616	5.58575e-06	5.25292	2899	121	44	19943	HSPA1A,PLK1,HLA-C,HMGCS1,FDFT1,ACAT2,AURKB,FADS1,FASN,KIF20A,FDPS,GGCT,KPNA2,TUBA1C,FANCA,DHCR7,CCNB1,CENPA,UBE2S,CENPF,CDCA3,SCD,SPC25,H2AX,HMGCR,DHCR24,MTLN,CEP55,PPP2R1A,PTBP1,TK1,FKBP8,VCP,CCT7,MRPL37,TPX2,EBP,LMAN2,TOMM40,DEK,GHITM,LAMTOR1,PPDPF,NOP56
TF	Factor: E2F4; motif: YCCCGCCNCNNSSNNSNN; match class: 1	TF:M12599_1	2.91661e-05	4.53512	15982	121	118	19943	MT-ND3,RPS29,MIF,NDUFB1,RPL37A,RPS27,ATP5ME,TUBA1A,AVP,ARF5,KRTCAP2,NDUFA3,ROMO1,TOMM5,MT-ND1,HSPA1A,CENPE,PLK1,HLA-C,CMSS1,SLIRP,RPS28,HMGCS1,RPL37,CDC20,FDFT1,ACAT2,AURKB,MSMO1,TAF11,FADS1,NAA38,FASN,RPL38,KIF20A,FDPS,HSPH1,BIRC5,GGCT,KPNA2,BEX1,TGFB1,IDI1,TUBA1C,GNB2,EIF3J,KIF11,FANCA,DHCR7,TUBA4A,BCL7A,CCNB1,PA2G4,PFKL,LTC4S,CKAP5,CENPA,UBE2S,CENPF,CDCA3,USF2,SCD,SPC25,RANGAP1,H2AX,HMGCR,PLCG…
TF	Factor: ZF5; motif: GSGCGCGR	TF:M00716	5.36503e-05	4.27043	16410	121	119	19943	MT-ND3,RPS29,H4C3,MIF,NDUFB1,RPL37A,RPS27,ATP5ME,TUBA1A,AVP,ARF5,KRTCAP2,NDUFA3,ROMO1,TOMM5,MT-ND1,HSPA1A,CENPE,PLK1,HLA-C,CMSS1,SLIRP,RPS28,HMGCS1,RPL37,CDC20,FDFT1,ACAT2,AURKB,MSMO1,TAF11,FADS1,NAA38,FASN,RPL38,KIF20A,FDPS,HSPH1,BIRC5,GGCT,KPNA2,BEX1,TGFB1,IDI1,TUBA1C,GNB2,EIF3J,KIF11,FANCA,DHCR7,TUBA4A,BCL7A,CCNB1,PA2G4,PFKL,LTC4S,CKAP5,CENPA,UBE2S,CENPF,CDCA3,USF2,SCD,SPC25,RANGAP1,H2AX,HMGCR…
TF	Factor: NF-Y; motif: NNNNRRCCAATSR; match class: 1	TF:M00775_1	0.000130287	3.8851	139	104	9	19943	H4C3,HSPA1A,FDFT1,H2AX,CEP55,TK1,VCP,CCT7,EBP
TF	Factor: NFYB; motif: RGCCAATSRGNRNNNNSNG; match class: 1	TF:M12643_1	0.000143463	3.84326	290	107	12	19943	HSPA1A,FDFT1,FASN,GGCT,UBE2S,H2AX,DHCR24,PPP2R1A,VCP,TPX2,EBP,TOMM40
TF	Factor: NF-Y; motif: NNNRRCCAATSRGNNN	TF:M00287	0.000158562	3.7998	1678	115	29	19943	HSPA1A,PLK1,HLA-C,FDFT1,ACAT2,FASN,KIF20A,FDPS,GGCT,KPNA2,TUBA1C,CENPA,CENPF,SPC25,H2AX,MTLN,CEP55,PPP2R1A,TK1,SMARCB1,VCP,CCT7,MRPL37,TPX2,EBP,LMAN2,TOMM40,DEK,GHITM
TF	Factor: ZF5; motif: GSGCGCGR; match class: 1	TF:M00716_1	0.000270518	3.5678	14425	121	111	19943	RPS29,MIF,NDUFB1,RPL37A,RPS27,ATP5ME,TUBA1A,ARF5,KRTCAP2,NDUFA3,ROMO1,TOMM5,HSPA1A,PLK1,HLA-C,CMSS1,SLIRP,RPS28,HMGCS1,RPL37,CDC20,FDFT1,ACAT2,AURKB,MSMO1,TAF11,FADS1,NAA38,FASN,RPL38,KIF20A,FDPS,HSPH1,BIRC5,GGCT,KPNA2,BEX1,TGFB1,IDI1,TUBA1C,GNB2,EIF3J,KIF11,FANCA,DHCR7,TUBA4A,BCL7A,CCNB1,PA2G4,PFKL,LTC4S,CKAP5,CENPA,UBE2S,CENPF,CDCA3,USF2,SCD,SPC25,RANGAP1,H2AX,HMGCR,PLCG2,TMEM109,SMARCA4,RPL36,…
TF	Factor: YB-1; motif: NNNNCCAATNN; match class: 1	TF:M03862_1	0.000376764	3.42393	3144	119	42	19943	MT-ND3,H4C3,AVP,HSPA1A,HMGCS1,FDFT1,ACAT2,AURKB,MSMO1,FADS1,FASN,KIF20A,FDPS,HSPH1,GGCT,IDI1,TUBA1C,DHCR7,CCNB1,CENPA,UBE2S,CDCA3,SCD,H2AX,DHCR24,MTLN,CEP55,PPP2R1A,TK1,POLD2,PRMT1,MT-CO3,VCP,CCT7,MRPL37,TPX2,EBP,LMAN2,TOMM40,GHITM,LAMTOR1,PPDPF
TF	Factor: NF-YA; motif: YTCTSATTGGYYRN	TF:M04683	0.000680508	3.16717	1722	113	28	19943	H4C3,HSPA1A,PLK1,HLA-C,FDFT1,ACAT2,FASN,KIF20A,FDPS,GGCT,KPNA2,TUBA1C,CENPA,UBE2S,CENPF,SPC25,H2AX,HMGCR,DHCR24,PPP2R1A,TK1,VCP,CCT7,MRPL37,TPX2,EBP,TOMM40,DEK
TF	Factor: E2F-4; motif: SNGGGCGGGAANN; match class: 1	TF:M09894_1	0.00142462	2.8463	14242	121	109	19943	MIF,NDUFB1,RPL37A,ATP5ME,TUBA1A,AVP,ARF5,KRTCAP2,ROMO1,TOMM5,MT-ND1,HSPA1A,CENPE,PLK1,HLA-C,CMSS1,SLIRP,HMGCS1,RPL37,CDC20,FDFT1,ACAT2,AURKB,MSMO1,FADS1,NAA38,FASN,RPL38,KIF20A,FDPS,HSPH1,BIRC5,GGCT,KPNA2,BEX1,TGFB1,IDI1,TUBA1C,GNB2,EIF3J,KIF11,FANCA,DHCR7,TUBA4A,BCL7A,CCNB1,PA2G4,PFKL,LTC4S,CKAP5,CENPA,UBE2S,CENPF,CDCA3,USF2,SCD,SPC25,RANGAP1,H2AX,PLCG2,SMARCA4,RPL36,MBD2,DHCR24,MTLN,CEP55,MAP2K…
TF	Factor: E2F-1:Elk-1; motif: SGCGCSNNAMCGGAAGT; match class: 1	TF:M08205_1	0.00188126	2.72555	10672	121	91	19943	MIF,NDUFB1,RPS27,ATP5ME,TUBA1A,ARF5,NDUFA3,ROMO1,TOMM5,HSPA1A,CENPE,PLK1,RPS28,RPL37,CDC20,ACAT2,AURKB,MSMO1,FADS1,NAA38,FASN,RPL38,KIF20A,FDPS,HSPH1,BIRC5,GGCT,BEX1,TGFB1,TUBA1C,GNB2,EIF3J,KIF11,FANCA,DHCR7,TUBA4A,BCL7A,CCNB1,PA2G4,PFKL,CKAP5,UBE2S,CENPF,CDCA3,USF2,SCD,SPC25,RANGAP1,H2AX,PLCG2,TMEM109,SMARCA4,RPL36,MBD2,DHCR24,MTLN,CEP55,DDX1,NUF2,UBA1,AFG3L2,DYNC1H1,PTBP1,FKBP8,POLD2,POLE3,TYMS…
TF	Factor: NF-YC; motif: NRGCCAATYAGMGC	TF:M02107	0.00359865	2.44386	1033	113	20	19943	HSPA1A,PLK1,HLA-C,FDFT1,ACAT2,FASN,FDPS,TUBA1C,UBE2S,CDCA3,H2AX,MTLN,PPP2R1A,TK1,VCP,CCT7,TPX2,EBP,TOMM40,DEK
TF	Factor: NF-YC; motif: NNRRCCAATCAGNR	TF:M10006	0.00420588	2.37614	2571	119	35	19943	H4C3,HSPA1A,PLK1,HLA-C,FDFT1,ACAT2,FASN,KIF20A,FDPS,GGCT,KPNA2,IDI1,TUBA1C,CENPA,UBE2S,CENPF,SPC25,H2AX,HMGCR,DHCR24,MTLN,CEP55,PPP2R1A,TK1,SMARCB1,VCP,CCT7,MRPL37,TPX2,EBP,LMAN2,TOMM40,DEK,GHITM,PPDPF
TF	Factor: E2F-4; motif: SNGGGCGGGAANN	TF:M09894	0.00546731	2.26223	16498	121	117	19943	MT-ND3,MIF,NDUFB1,RPL37A,RPS27,ATP5ME,TUBA1A,AVP,ARF5,KRTCAP2,NDUFA3,ROMO1,TOMM5,MT-ND1,HSPA1A,CENPE,PLK1,HLA-C,CMSS1,SLIRP,RPS28,HMGCS1,RPL37,CDC20,FDFT1,ACAT2,AURKB,MSMO1,TAF11,FADS1,NAA38,FASN,RPL38,KIF20A,FDPS,HSPH1,BIRC5,GGCT,KPNA2,BEX1,TGFB1,IDI1,TUBA1C,GNB2,EIF3J,KIF11,FANCA,DHCR7,TUBA4A,BCL7A,CCNB1,PA2G4,PFKL,LTC4S,CKAP5,CENPA,UBE2S,CENPF,CDCA3,USF2,SCD,SPC25,RANGAP1,H2AX,HMGCR,PLCG2,TMEM…
TF	Factor: NF-YC; motif: NNRRCCAATCAGNR; match class: 1	TF:M10006_1	0.00546842	2.26214	408	107	12	19943	HSPA1A,FDFT1,FDPS,GGCT,TUBA1C,H2AX,MTLN,PPP2R1A,TK1,VCP,EBP,TOMM40
TF	Factor: ZF5; motif: GGSGCGCGS; match class: 1	TF:M10438_1	0.00562308	2.25003	15191	121	112	19943	RPS29,MIF,NDUFB1,RPL37A,ATP5ME,TUBA1A,AVP,ARF5,KRTCAP2,NDUFA3,ROMO1,TOMM5,HSPA1A,CENPE,PLK1,HLA-C,CMSS1,SLIRP,RPS28,HMGCS1,RPL37,CDC20,FDFT1,ACAT2,AURKB,MSMO1,TAF11,FADS1,NAA38,FASN,RPL38,KIF20A,FDPS,HSPH1,BIRC5,GGCT,BEX1,TGFB1,IDI1,TUBA1C,GNB2,EIF3J,KIF11,FANCA,DHCR7,TUBA4A,BCL7A,CCNB1,PA2G4,PFKL,LTC4S,CKAP5,CENPA,UBE2S,CENPF,CDCA3,USF2,SCD,RANGAP1,H2AX,HMGCR,PLCG2,TMEM109,SMARCA4,RPL36,MBD2,DHC…
TF	Factor: ZF5; motif: GGSGCGCGS	TF:M10438	0.00686797	2.16317	16536	121	117	19943	MT-ND3,RPS29,H4C3,MIF,NDUFB1,RPL37A,RPS27,ATP5ME,TUBA1A,AVP,ARF5,KRTCAP2,NDUFA3,ROMO1,TOMM5,HSPA1A,CENPE,PLK1,HLA-C,CMSS1,SLIRP,RPS28,HMGCS1,RPL37,CDC20,FDFT1,ACAT2,AURKB,MSMO1,TAF11,FADS1,NAA38,FASN,RPL38,KIF20A,FDPS,HSPH1,BIRC5,GGCT,BEX1,TGFB1,IDI1,TUBA1C,GNB2,EIF3J,KIF11,FANCA,DHCR7,TUBA4A,BCL7A,CCNB1,PA2G4,PFKL,LTC4S,CKAP5,CENPA,UBE2S,CENPF,CDCA3,USF2,SCD,SPC25,RANGAP1,H2AX,HMGCR,PLCG2,TMEM10…
TF	Factor: NF-YA; motif: CRGCCAATCAGNRN; match class: 1	TF:M02106_1	0.00707229	2.15044	223	104	9	19943	HSPA1A,FDFT1,FDPS,GGCT,H2AX,PPP2R1A,TK1,VCP,EBP
TF	Factor: E2F-2; motif: GCGCGCGCNCS	TF:M11529	0.00807102	2.09307	16563	121	117	19943	MT-ND3,RPS29,MIF,NDUFB1,RPL37A,ATP5ME,TUBA1A,AVP,ARF5,KRTCAP2,NDUFA3,ROMO1,TOMM5,MT-ND1,HSPA1A,CENPE,PLK1,HLA-C,CMSS1,SLIRP,RPS28,HMGCS1,RPL37,CDC20,FDFT1,ACAT2,AURKB,MSMO1,TAF11,FADS1,NAA38,FASN,RPL38,KIF20A,FDPS,HSPH1,BIRC5,GGCT,KPNA2,BEX1,TGFB1,IDI1,TUBA1C,GNB2,EIF3J,KIF11,FANCA,DHCR7,TUBA4A,BCL7A,CCNB1,PA2G4,PFKL,LTC4S,CKAP5,CENPA,UBE2S,CENPF,CDCA3,USF2,SCD,SPC25,RANGAP1,H2AX,HMGCR,PLCG2,TMEM…
TF	Factor: E2F-3:HES-7; motif: NNNSGCGCSNNNNNCRCGYGNN; match class: 1	TF:M08526_1	0.00979229	2.00912	15291	121	112	19943	RPS29,H4C3,MIF,NDUFB1,RPL37A,RPS27,ATP5ME,TUBA1A,AVP,ARF5,NDUFA3,ROMO1,TOMM5,MT-ND1,HSPA1A,CENPE,PLK1,HLA-C,CMSS1,SLIRP,RPS28,HMGCS1,RPL37,CDC20,FDFT1,ACAT2,AURKB,MSMO1,TAF11,FADS1,NAA38,FASN,RPL38,KIF20A,FDPS,HSPH1,BIRC5,GGCT,KPNA2,BEX1,TGFB1,IDI1,TUBA1C,GNB2,EIF3J,KIF11,FANCA,DHCR7,TUBA4A,BCL7A,CCNB1,PA2G4,PFKL,CKAP5,CENPA,UBE2S,CENPF,CDCA3,USF2,SCD,RANGAP1,H2AX,HMGCR,PLCG2,TMEM109,SMARCA4,RPL3…
TF	Factor: NF-YA; motif: NYRRCCAATCAGAR	TF:M10005	0.0104066	1.98269	2287	115	31	19943	H4C3,KRTCAP2,HSPA1A,PLK1,HLA-C,HMGCS1,FDFT1,ACAT2,KIF20A,FDPS,GGCT,KPNA2,TUBA1C,CENPA,CENPF,CDCA3,SPC25,H2AX,HMGCR,DHCR24,CEP55,PPP2R1A,TK1,VCP,MRPL37,TPX2,EBP,LMAN2,TOMM40,DEK,GHITM
TF	Factor: YY1; motif: NNCGCCATTNN	TF:M03924	0.0108961	1.96273	10229	107	78	19943	MT-ND3,RPS29,H4C3,NDUFB1,RPL37A,RPS27,ATP5ME,TUBA1A,AVP,ARF5,NDUFA3,ROMO1,MT-ND1,HSPA1A,CENPE,PLK1,HLA-C,SLIRP,RPS28,RPL37,FDFT1,ACAT2,AURKB,MSMO1,TAF11,NAA38,FASN,RPL38,KIF20A,FDPS,BIRC5,BEX1,IDI1,GNB2,EIF3J,KIF11,FANCA,DHCR7,TUBA4A,BCL7A,CCNB1,PFKL,UBE2S,CDCA3,USF2,SCD,RANGAP1,PLCG2,MBD2,DHCR24,CEP55,DDX1,NUF2,UBA1,PPP2R1A,AFG3L2,PTBP1,TK1,POLD2,POLE3,TYMS,TRIM28,PRMT1,SF3B3,SMARCB1,ADSL,UBC,DP…
TF	Factor: E2F-2; motif: GCGCGCGCGYW	TF:M11531	0.01192	1.92372	13569	117	101	19943	RPS29,MIF,NDUFB1,RPL37A,ATP5ME,TUBA1A,AVP,ARF5,KRTCAP2,NDUFA3,ROMO1,TOMM5,HSPA1A,PLK1,HLA-C,CMSS1,SLIRP,RPS28,HMGCS1,RPL37,CDC20,FDFT1,ACAT2,AURKB,MSMO1,TAF11,FADS1,NAA38,FASN,KIF20A,FDPS,BIRC5,GGCT,BEX1,TGFB1,IDI1,TUBA1C,GNB2,EIF3J,FANCA,DHCR7,TUBA4A,BCL7A,PA2G4,PFKL,CKAP5,CENPA,UBE2S,CENPF,CDCA3,USF2,SCD,SPC25,RANGAP1,H2AX,HMGCR,PLCG2,TMEM109,SMARCA4,RPL36,MBD2,DHCR24,MTLN,CEP55,MAP2K2,DDX1,NUF…
TF	Factor: E2F-1; motif: NGGGCGGGARV	TF:M07206	0.0122621	1.91144	14862	121	110	19943	MT-ND3,H4C3,MIF,NDUFB1,RPL37A,RPS27,ATP5ME,TUBA1A,AVP,ARF5,KRTCAP2,ROMO1,TOMM5,PLK1,CMSS1,RPS28,HMGCS1,RPL37,CDC20,FDFT1,ACAT2,AURKB,MSMO1,TAF11,FADS1,NAA38,FASN,RPL38,KIF20A,FDPS,HSPH1,BIRC5,GGCT,KPNA2,BEX1,TGFB1,IDI1,TUBA1C,GNB2,EIF3J,KIF11,FANCA,DHCR7,TUBA4A,BCL7A,CCNB1,PA2G4,PFKL,LTC4S,CKAP5,CENPA,UBE2S,CENPF,CDCA3,USF2,SCD,SPC25,RANGAP1,H2AX,HMGCR,PLCG2,TMEM109,SMARCA4,RPL36,MBD2,DHCR24,MTLN…
TF	Factor: NF-YA; motif: CRGCCAATCAGNRN	TF:M02106	0.0126192	1.89897	1776	119	27	19943	HSPA1A,PLK1,HLA-C,FDFT1,ACAT2,KIF20A,FDPS,GGCT,KPNA2,IDI1,TUBA1C,DHCR7,CENPA,CENPF,SPC25,H2AX,CEP55,PPP2R1A,TK1,VCP,CCT7,EBP,LMAN2,TOMM40,DEK,GHITM,PPDPF
TF	Factor: NF-Y; motif: RGCCAATCRGN	TF:M07302	0.0132631	1.87735	1625	115	25	19943	H4C3,HSPA1A,PLK1,HLA-C,FDFT1,ACAT2,KIF20A,FDPS,GGCT,KPNA2,IDI1,TUBA1C,CENPF,SPC25,H2AX,CEP55,PPP2R1A,TK1,VCP,CCT7,TPX2,EBP,TOMM40,DEK,GHITM
TF	Factor: YB-1; motif: CCAMTCNGMR; match class: 1	TF:M03805_1	0.0140011	1.85384	3752	107	40	19943	TUBA1A,ARF5,HSPA1A,PLK1,HLA-C,RPS28,HMGCS1,ACAT2,AURKB,FASN,KIF20A,FDPS,HSPH1,GGCT,KPNA2,IDI1,TUBA1C,DHCR7,CCNB1,PA2G4,CENPA,UBE2S,CENPF,CDCA3,H2AX,HMGCR,TMEM109,MTLN,CEP55,PPP2R1A,PTBP1,FKBP8,POLD2,SF3B3,VCP,CCT7,TPX2,EBP,LMAN2,TOMM40
TF	Factor: YY2; motif: NCCGCCATNTY	TF:M03925	0.021064	1.67646	4716	107	46	19943	RPS29,NDUFB1,RPS27,TUBA1A,ARF5,NDUFA3,ROMO1,HSPA1A,CENPE,PLK1,SLIRP,RPS28,FDFT1,TAF11,FASN,BEX1,EIF3J,KIF11,DHCR7,TUBA4A,BCL7A,PFKL,UBE2S,CDCA3,USF2,RANGAP1,PLCG2,MBD2,DDX1,UBA1,PPP2R1A,PTBP1,TK1,POLD2,POLE3,TRIM28,PRMT1,SF3B3,ADSL,UBC,DPP7,NOP53,MRPL37,TPX2,LMAN2,TOMM40
TF	Factor: Cdx-2; motif: NRTCGTAANNNN	TF:M10849	0.0212343	1.67296	11260	50	43	19943	MT-ND3,RPS29,H4C3,MIF,NDUFB1,RPL37A,RPS27,ATP5ME,TUBA1A,ARF5,KRTCAP2,ROMO1,MT-ND1,HSPA1A,CENPE,PLK1,HLA-C,CMSS1,RPS28,HMGCS1,RPL37,CDC20,FDFT1,ACAT2,AURKB,MSMO1,TAF11,FADS1,NAA38,FASN,RPL38,KIF20A,FDPS,HSPH1,BIRC5,KPNA2,BEX1,IDI1,TUBA1C,GNB2,EIF3J,KIF11,FANCA
TF	Factor: NFYB; motif: CYCATTGGCCNN	TF:M12529	0.0217071	1.6634	1572	65	17	19943	MIF,NDUFB1,HSPA1A,PLK1,HMGCS1,CDC20,FDFT1,ACAT2,FADS1,FASN,KIF20A,TUBA1C,CENPA,UBE2S,CENPF,SCD,SPC25
TF	Factor: IRX-1; motif: NACRYNNNNNNNNRYGNN; match class: 1	TF:M11018_1	0.0242022	1.61615	16205	121	115	19943	MT-ND3,RPS29,H4C3,MIF,NDUFB1,RPL37A,RPS27,ATP5ME,TUBA1A,AVP,ARF5,KRTCAP2,NDUFA3,ROMO1,TOMM5,MT-ND1,HSPA1A,CENPE,PLK1,HLA-C,CMSS1,SLIRP,RPS28,HMGCS1,RPL37,CDC20,FDFT1,ACAT2,AURKB,MSMO1,TAF11,FADS1,NAA38,FASN,RPL38,KIF20A,FDPS,HSPH1,BIRC5,GGCT,KPNA2,BEX1,TGFB1,IDI1,TUBA1C,GNB2,EIF3J,KIF11,FANCA,DHCR7,TUBA4A,BCL7A,CCNB1,PA2G4,PFKL,LTC4S,CKAP5,CENPA,UBE2S,CENPF,USF2,SCD,RANGAP1,H2AX,HMGCR,PLCG2,TMEM1…
TF	Factor: BEN; motif: CAGCGRNV; match class: 1	TF:M01240_1	0.0269365	1.56966	13501	121	103	19943	MT-ND3,RPS29,MIF,NDUFB1,RPS27,ATP5ME,TUBA1A,ARF5,KRTCAP2,NDUFA3,ROMO1,TOMM5,CENPE,HLA-C,CMSS1,SLIRP,RPS28,HMGCS1,RPL37,CDC20,FDFT1,AURKB,MSMO1,TAF11,FADS1,FASN,RPL38,FDPS,HSPH1,BIRC5,GGCT,KPNA2,BEX1,TGFB1,IDI1,TUBA1C,GNB2,EIF3J,KIF11,FANCA,DHCR7,TUBA4A,BCL7A,CCNB1,PA2G4,PFKL,CKAP5,CENPA,UBE2S,CENPF,USF2,SCD,RANGAP1,H2AX,PLCG2,TMEM109,SMARCA4,RPL36,MBD2,DHCR24,MTLN,CEP55,MAP2K2,DDX1,NUF2,UBA1,PPP2…
TF	Factor: NF-Y; motif: NCTGATTGGYTASY	TF:M00209	0.0309315	1.5096	3835	119	43	19943	MT-ND3,H4C3,TUBA1A,AVP,HSPA1A,PLK1,HLA-C,HMGCS1,FDFT1,ACAT2,MSMO1,FADS1,KIF20A,FDPS,GGCT,IDI1,TUBA1C,DHCR7,UBE2S,CENPF,SPC25,H2AX,DHCR24,MTLN,CEP55,PPP2R1A,TK1,PRMT1,SMARCB1,MT-CO3,VCP,CCT7,MRPL37,TPX2,EBP,TOMM40,C1QBP,HLF,DEK,GHITM,ENO1,LAMTOR1,PPDPF
TF	Factor: ATF-1; motif: NRTGACGTMAN	TF:M09592	0.0327647	1.48459	4472	52	26	19943	MT-ND3,RPS29,H4C3,MIF,NDUFB1,RPS27,ATP5ME,ARF5,TOMM5,MT-ND1,CENPE,PLK1,CMSS1,RPS28,ACAT2,AURKB,TAF11,FADS1,NAA38,KIF20A,HSPH1,GGCT,IDI1,GNB2,DHCR7,TUBA4A
TF	Factor: NF-YA; motif: YTCTSATTGGYYRN; match class: 1	TF:M04683_1	0.0357352	1.4469	201	107	8	19943	HSPA1A,FDFT1,GGCT,H2AX,PPP2R1A,VCP,EBP,TOMM40
TF	Factor: SP2; motif: NNRRCCAATSRGNRNSNGSN; match class: 1	TF:M12668_1	0.0372666	1.42868	5938	107	53	19943	MT-ND3,H4C3,AVP,KRTCAP2,HSPA1A,HLA-C,HMGCS1,CDC20,FDFT1,ACAT2,AURKB,MSMO1,FADS1,FASN,KIF20A,FDPS,HSPH1,GGCT,KPNA2,IDI1,TUBA1C,GNB2,DHCR7,CCNB1,PA2G4,CKAP5,CENPA,UBE2S,CENPF,CDCA3,SCD,SPC25,H2AX,DHCR24,MTLN,CEP55,PPP2R1A,PTBP1,TK1,FKBP8,POLD2,TYMS,PRMT1,SF3B3,ALDH1A1,MT-CO3,VCP,CCT7,MRPL37,TPX2,EBP,LMAN2,TOMM40
TF	Factor: NF-Y; motif: NNNNRRCCAATSR	TF:M00775	0.0373368	1.42786	1462	118	23	19943	H4C3,HSPA1A,PLK1,HLA-C,FDFT1,ACAT2,KIF20A,FDPS,GGCT,IDI1,DHCR7,SPC25,H2AX,CEP55,TK1,VCP,CCT7,MRPL37,EBP,TOMM40,HLF,GHITM,LAMTOR1
TF	Factor: YY2; motif: NNCCGCCATTW	TF:M08020	0.0376312	1.42445	1584	117	24	19943	RPS29,NDUFB1,TUBA1A,NDUFA3,PLK1,RPS28,FASN,DHCR7,TUBA4A,BCL7A,CDCA3,USF2,RANGAP1,UBA1,PTBP1,POLD2,POLE3,TRIM28,SF3B3,UBC,LMAN2,TOMM40,DEK,POLR2L
TF	Factor: NFYA; motif: RRCCAATCAGN	TF:M09816	0.0402257	1.3955	2005	119	28	19943	H4C3,HSPA1A,PLK1,HLA-C,FDFT1,ACAT2,MSMO1,KIF20A,FDPS,GGCT,IDI1,TUBA1C,DHCR7,UBE2S,CENPF,SPC25,H2AX,MTLN,PPP2R1A,TK1,VCP,CCT7,MRPL37,TPX2,EBP,DEK,GHITM,PPDPF
TF	Factor: YY2; motif: NNATGGCGGCN	TF:M12554	0.0410729	1.38644	2695	120	34	19943	RPS29,NDUFB1,RPS27,TUBA1A,ROMO1,HSPA1A,CENPE,SLIRP,RPS28,FDFT1,FASN,EIF3J,KIF11,BCL7A,PFKL,UBE2S,USF2,RANGAP1,DDX1,PPP2R1A,PTBP1,TK1,POLD2,TRIM28,PRMT1,ADSL,UBC,DPP7,NOP53,MRPL37,LMAN2,POLR2L,PPDPF,CD81
TF	Factor: NFYA; motif: AGNSYKCTGATTGGTNNR	TF:M07222	0.046611	1.33151	644	113	14	19943	HSPA1A,FDFT1,FDPS,TUBA1C,SPC25,H2AX,MTLN,PPP2R1A,TK1,VCP,CCT7,TPX2,EBP,DEK
TF	Factor: E2F-1; motif: NTTTTGGCGCCAWWWN	TF:M11533	0.0483123	1.31594	13388	112	95	19943	MT-ND3,RPS29,H4C3,NDUFB1,RPL37A,RPS27,ATP5ME,TUBA1A,AVP,KRTCAP2,NDUFA3,ROMO1,TOMM5,HSPA1A,CENPE,PLK1,HLA-C,CMSS1,SLIRP,RPS28,HMGCS1,RPL37,CDC20,FDFT1,ACAT2,AURKB,MSMO1,TAF11,FADS1,FASN,RPL38,KIF20A,HSPH1,KPNA2,BEX1,TGFB1,IDI1,TUBA1C,GNB2,EIF3J,KIF11,FANCA,DHCR7,TUBA4A,BCL7A,PA2G4,PFKL,CENPA,UBE2S,CENPF,USF2,SCD,SPC25,RANGAP1,H2AX,HMGCR,PLCG2,TMEM109,SMARCA4,RPL36,DHCR24,MTLN,CEP55,MAP2K2,DDX1,NUF…
CORUM	Respiratory chain complex I (gamma subunit) mitochondrial	CORUM:2919	0.00456088	2.34095	13	17	3	3385	MT-ND3,NDUFA3,MT-ND1
CORUM	Respiratory chain complex I (holoenzyme), mitochondrial	CORUM:178	0.00817047	2.08775	44	17	4	3385	MT-ND3,NDUFB1,NDUFA3,MT-ND1
CORUM	NCOR1 complex	CORUM:1413	0.015444	1.81124	10	93	4	3385	SMARCA4,TRIM28,SF3B3,SMARCB1
CORUM	Ribosome, cytoplasmic	CORUM:306	0.0160966	1.79327	74	36	6	3385	RPS29,RPL37A,RPS27,RPS28,RPL37,RPL38
CORUM	RasGAP-AURKB-survivin complex	CORUM:6756	0.0212792	1.67204	2	40	2	3385	AURKB,BIRC5
CORUM	Respiratory chain complex I (incomplete intermediate ND1, ND2, ND3, CIA30 assembly), mitochondrial	CORUM:2886	0.0221299	1.65502	4	17	2	3385	MT-ND3,MT-ND1
CORUM	FIB-associated protein complex	CORUM:1231	0.0497654	1.30307	5	110	3	3385	TUBA1A,PRMT1,C1QBP

## Sheet: D) gProfiler_KD downregulated
Supplementary Table 3: Differentially expressed genes in MYCT1 KD and OE HLF+ HSCs and functional enrichment analysis from single cell RNAseq.
d Functional enrichment analysis for the genes significantly (Padj ˂0.05) down-regulated in MYCT1 KD HSC compared to control performed using gProfiler (Raudvere et al. 2019). Data include GO terms for molecular function (GO:MF), biological process (GO:BP), and cellular compartment (GO:CC), signalling pathway analysis using KEGG, Reactome (REAC) and Wikipathway (WP), regulatory motif matches (TRAN…
source	term_name	term_id	adjusted_p_value	negative_log10_of_adjusted_p_value	term_size	query_size	intersection_size	effective_domain_size	intersections
GO:MF	structural constituent of ribosome	GO:0003735	1.57432e-48	47.8029	448	82	44	20166	RPS10,RPL26,RPL41,RPL36A,RPS15A,RPS13,RPS8,RPL9,RPS27A,UBA52,RPL5,RPL10,RPL23,RPS26,RPL32,RPL24,RPS15,RPLP1,RPS24,RPL28,RPLP2,RPS6,RPL7,RPL14,RPL12,RPL10A,RPL13,RPL11,RPS12,RPS3A,RPS23,RPS11,RPS7,RPS14,RPS2,RPLP0,RPL34,RPS9,RPL35,RPL7A,RPL3,RPL22,RPL39,RPL4
GO:MF	structural molecule activity	GO:0005198	1.23934e-36	35.9068	1097	95	51	20166	RPS10,RPL26,RPL41,RPL36A,RPS15A,RPS13,RPS8,RPL9,RPS27A,UBA52,RPL5,RPL10,H3-3A,RPL23,RPS26,RPL32,RPL24,RPS15,RPLP1,RPS24,RPL28,RPLP2,RPS6,RPL7,RPL14,RPL12,RPL10A,RPL13,RPL11,RPS12,RPS3A,RPS23,RPS11,RPS7,RPS14,TPM4,RPS2,RPLP0,RPL34,RPS9,RPL35,RPL7A,RPL3,RPL22,RPL39,ACTB,RPL4,TUBB,VIM,HMGA1,TUBB4B
GO:MF	RNA binding	GO:0003723	2.37848e-22	21.6237	3113	121	68	20166	RPS10,RPL26,RPL41,RPL36A,RPS15A,TMSB4X,RPS13,RPS8,PRDX1,EIF3E,RPL9,RPS27A,RPL5,RPL10,RPL23,RPS26,RPL32,RPL24,RPS15,SUB1,RPS24,RPL28,RPS6,RPL7,RPL14,RPL12,RPL10A,RPL13,RPL11,RPS12,RPS3A,RPS23,RPS11,RPS7,RPS14,BZW1,EEF1A1,RPS2,RPLP0,RPL34,RPS9,RPL35,RPL7A,RPL3,RPL22,EIF1,RPL39,RPL4,HSP90AA1,SRSF3,SNRPB,VIM,TUBB4B,ALDOA,SNRPF,CORO1A,HLA-A,ATP5F1A,TUBA1B,HSPA8,PKM,TUFM,SFPQ,BST2,FBL,KPNB1,SELENOH,EIF…
GO:MF	rRNA binding	GO:0019843	7.12925e-13	12.147	68	77	11	20166	RPS13,RPL9,RPL5,RPL23,RPL12,RPL11,RPS11,RPS14,RPLP0,RPS9,RPL3
GO:MF	nucleic acid binding	GO:0003676	1.19794e-10	9.92156	5463	121	71	20166	RPS10,RPL26,RPL41,RPL36A,RPS15A,TMSB4X,RPS13,RPS8,PRDX1,EIF3E,RPL9,RPS27A,RPL5,RPL10,H3-3A,RPL23,RPS26,RPL32,RPL24,RPS15,SUB1,RPS24,RPL28,RPS6,RPL7,RPL14,RPL12,RPL10A,RPL13,RPL11,RPS12,RPS3A,RPS23,RPS11,RPS7,RPS14,BZW1,EEF1A1,RPS2,RPLP0,RPL34,RPS9,RPL35,RPL7A,RPL3,RPL22,EIF1,RPL39,ACTB,RPL4,HSP90AA1,SRSF3,SNRPB,VIM,HMGA1,TUBB4B,ALDOA,SNRPF,CORO1A,HLA-A,ATP5F1A,TUBA1B,HSPA8,PKM,TUFM,SFPQ,BST2,FBL,…
GO:MF	mRNA 5'-UTR binding	GO:0048027	3.26582e-10	9.48601	26	58	7	20166	RPL26,RPL41,RPS13,RPL5,RPS3A,RPS7,RPS14
GO:MF	ubiquitin ligase inhibitor activity	GO:1990948	8.71748e-09	8.05961	9	57	5	20166	RPL5,RPL23,RPS15,RPL11,RPS7
GO:MF	ubiquitin-protein transferase inhibitor activity	GO:0055105	1.73975e-08	7.75951	10	57	5	20166	RPL5,RPL23,RPS15,RPL11,RPS7
GO:MF	MHC class II protein complex binding	GO:0023026	5.06789e-08	7.29517	25	122	7	20166	B2M,HLA-DRA,CD74,HSP90AA1,HSPA8,PKM,HLA-DRB1
GO:MF	heterocyclic compound binding	GO:1901363	1.00591e-07	6.99744	7443	129	83	20166	RPS10,RPL26,RPL41,RPL36A,RPS15A,TMSB4X,RPS13,RPS8,PRDX1,EIF3E,RPL9,NDUFA13,RPS27A,RPL5,RPL10,H3-3A,RPL23,RPS26,RPL32,HINT1,RPL24,RPS15,SUB1,RPS24,RPL28,FKBP1A,RPS6,RPL7,RPL14,RPL12,RPL10A,RPL13,RPL11,RPS12,RPS3A,RPS23,RPS11,RPS7,RPS14,BZW1,GAPDH,EEF1A1,RPS2,RPLP0,RPL34,RPS9,RPL35,RPL7A,RPL3,RPL22,EIF1,RPL39,ACTB,RPL4,HSP90AA1,TUBB,SRSF3,SNRPB,VIM,HMGA1,TUBB4B,ALDOA,SNRPF,CORO1A,HLA-A,TKT,ATP5F1A,…
GO:MF	organic cyclic compound binding	GO:0097159	1.7548e-07	6.75577	7516	129	83	20166	RPS10,RPL26,RPL41,RPL36A,RPS15A,TMSB4X,RPS13,RPS8,PRDX1,EIF3E,RPL9,NDUFA13,RPS27A,RPL5,RPL10,H3-3A,RPL23,RPS26,RPL32,HINT1,RPL24,RPS15,SUB1,RPS24,RPL28,FKBP1A,RPS6,RPL7,RPL14,RPL12,RPL10A,RPL13,RPL11,RPS12,RPS3A,RPS23,RPS11,RPS7,RPS14,BZW1,GAPDH,EEF1A1,RPS2,RPLP0,RPL34,RPS9,RPL35,RPL7A,RPL3,RPL22,EIF1,RPL39,ACTB,RPL4,HSP90AA1,TUBB,SRSF3,SNRPB,VIM,HMGA1,TUBB4B,ALDOA,SNRPF,CORO1A,HLA-A,TKT,ATP5F1A,…
GO:MF	MHC protein complex binding	GO:0023023	4.3273e-07	6.36378	33	122	7	20166	B2M,HLA-DRA,CD74,HSP90AA1,HSPA8,PKM,HLA-DRB1
GO:MF	mRNA binding	GO:0003729	5.72979e-07	6.24186	353	131	16	20166	RPL26,RPL41,RPS13,RPL5,RPS26,RPL24,RPL7,RPS3A,RPS7,RPS14,RPS2,RPL35,HSP90AA1,PKM,YBX3,PCBP1
GO:MF	ubiquitin-protein transferase regulator activity	GO:0055106	2.25898e-06	5.64609	23	57	5	20166	RPL5,RPL23,RPS15,RPL11,RPS7
GO:MF	oxidoreduction-driven active transmembrane transporter activity	GO:0015453	4.90367e-06	5.30948	69	125	8	20166	NDUFC2,COX4I1,MT-ND5,NDUFB8,MT-ND4,MT-CYB,MT-ND2,CYC1
GO:MF	cadherin binding	GO:0045296	1.62188e-05	4.78998	334	110	13	20166	PRDX1,EIF3E,RPS26,RPL24,RPL14,BZW1,RPS2,RPL34,RPL7A,ALDOA,PPP1CA,HSPA8,PKM
GO:MF	primary active transmembrane transporter activity	GO:0015399	4.95638e-05	4.30484	170	125	10	20166	NDUFC2,COX4I1,MT-ND5,NDUFB8,ATP6V1G1,MT-ND4,MT-CYB,MT-ND2,ATP5F1B,CYC1
GO:MF	translation regulator activity	GO:0045182	0.000186307	3.72977	155	121	9	20166	EIF3E,RPL10,RPS14,EEF1A1,RPS9,RPL22,EIF1,TUFM,EIF3G
GO:MF	large ribosomal subunit rRNA binding	GO:0070180	0.000201006	3.69679	5	72	3	20166	RPL23,RPL12,RPLP0
GO:MF	electron transfer activity	GO:0009055	0.000378718	3.42168	120	125	8	20166	NDUFC2,COX4I1,MT-ND5,NDUFB8,MT-ND4,MT-CYB,MT-ND2,CYC1
GO:MF	NADH dehydrogenase (ubiquinone) activity	GO:0008137	0.000511016	3.29157	41	91	5	20166	NDUFC2,MT-ND5,NDUFB8,MT-ND4,MT-ND2
GO:MF	NADH dehydrogenase (quinone) activity	GO:0050136	0.000578015	3.23806	42	91	5	20166	NDUFC2,MT-ND5,NDUFB8,MT-ND4,MT-ND2
GO:MF	NADH dehydrogenase activity	GO:0003954	0.0007327	3.13507	44	91	5	20166	NDUFC2,MT-ND5,NDUFB8,MT-ND4,MT-ND2
GO:MF	proton transmembrane transporter activity	GO:0015078	0.00078014	3.10783	132	125	8	20166	ATP5MC2,COX4I1,ATP6V1G1,MT-CYB,ATP5F1E,ATP5F1A,ATP5F1B,CYC1
GO:MF	NAD(P)H dehydrogenase (quinone) activity	GO:0003955	0.000821364	3.08546	45	91	5	20166	NDUFC2,MT-ND5,NDUFB8,MT-ND4,MT-ND2
GO:MF	protein binding	GO:0005515	0.0010031	2.99865	14832	131	118	20166	RPS10,RPL26,RPL41,RPL36A,NDUFA11,RPS15A,NDUFC2,TMSB4X,RPS13,RPS8,PRDX1,EIF3E,PSMA2,STMN1,RPL9,NDUFA13,RPS27A,UBA52,RPL5,RPL10,TMSB10,MICOS10,H3-3A,ATP5MC2,RPL23,RPS26,HINT1,RPL24,COX4I1,B2M,SH3BGRL3,RPS15,SUB1,RPLP1,SPINK2,RPS24,RPL28,RPLP2,FKBP1A,RPS6,RPL7,RPL14,RPL12,DDT,RPL10A,RPL13,RPL11,RPS12,RPS3A,RPS23,RPS11,RPS7,RPS14,TPM4,GYPC,BLOC1S1,ATP6V1G1,CKLF,BZW1,LSP1,CNPY2,GAPDH,EEF1A1,RPS2,RPLP0…
GO:MF	MHC protein binding	GO:0042287	0.00199746	2.69952	40	123	5	20166	CD74,TUBB,TUBB4B,ATP5F1A,ATP5F1B
GO:MF	ubiquitin protein ligase binding	GO:0031625	0.00207368	2.68326	297	108	10	20166	RPS27A,UBA52,RPL5,RPL23,RPL11,HSP90AA1,TUBB,UBB,TUBA1B,HSPA8
GO:MF	oxidoreductase activity, acting on NAD(P)H, quinone or similar compound as acceptor	GO:0016655	0.00269748	2.56904	57	91	5	20166	NDUFC2,MT-ND5,NDUFB8,MT-ND4,MT-ND2
GO:MF	5S rRNA binding	GO:0008097	0.00291691	2.53508	10	77	3	20166	RPL5,RPL11,RPL3
GO:MF	MHC class I protein binding	GO:0042288	0.00336971	2.47241	21	123	4	20166	TUBB,TUBB4B,ATP5F1A,ATP5F1B
GO:MF	ubiquitin-like protein ligase binding	GO:0044389	0.00347898	2.45855	315	108	10	20166	RPS27A,UBA52,RPL5,RPL23,RPL11,HSP90AA1,TUBB,UBB,TUBA1B,HSPA8
GO:MF	cell adhesion molecule binding	GO:0050839	0.005424	2.26568	561	110	13	20166	PRDX1,EIF3E,RPS26,RPL24,RPL14,BZW1,RPS2,RPL34,RPL7A,ALDOA,PPP1CA,HSPA8,PKM
GO:MF	enzyme binding	GO:0019899	0.00661271	2.17962	2072	129	30	20166	TMSB4X,RPS27A,UBA52,RPL5,RPL23,HINT1,RPS6,RPL11,RPS7,ATP6V1G1,EEF1A1,RPS2,ACTB,CD74,HSP90AA1,TUBB,UBB,SRSF3,MT-ND2,HMGA1,PPP1CA,ATP5F1A,TUBA1B,HSPA8,CKS1B,SFPQ,FBL,KPNB1,PHB,YBX3
GO:MF	protein tag	GO:0031386	0.00794887	2.09969	12	88	3	20166	RPS27A,UBA52,UBB
GO:MF	T cell receptor binding	GO:0042608	0.0116355	1.93422	10	122	3	20166	HLA-DRA,HLA-A,HLA-DRB1
GO:MF	structural constituent of cytoskeleton	GO:0005200	0.0198075	1.70317	105	122	6	20166	ACTB,TUBB,VIM,TUBB4B,TUBA1B,HLA-DRB1
GO:MF	oxidoreductase activity, acting on NAD(P)H	GO:0016651	0.022611	1.64568	88	91	5	20166	NDUFC2,MT-ND5,NDUFB8,MT-ND4,MT-ND2
GO:MF	protein-containing complex binding	GO:0044877	0.0327279	1.48508	1293	129	21	20166	H3-3A,B2M,RPLP1,FKBP1A,TPM4,EIF1,ACTB,HLA-DRA,CD74,HSP90AA1,TUBB,SNRPB,VIM,CORO1A,HLA-A,PPP1CA,HSPA8,PKM,FBL,HLA-DRB1,YBX3
GO:BP	cytoplasmic translation	GO:0002181	8.95656e-73	72.0479	158	82	45	21092	RPS10,RPL26,RPL41,RPL36A,RPS15A,RPS13,RPS8,EIF3E,RPL9,RPS27A,UBA52,RPL5,RPL10,RPL23,RPS26,RPL32,RPL24,RPS15,RPLP1,RPS24,RPL28,RPLP2,RPS6,RPL7,RPL14,RPL12,RPL10A,RPL13,RPL11,RPS12,RPS3A,RPS23,RPS11,RPS7,RPS14,RPS2,RPLP0,RPL34,RPS9,RPL35,RPL7A,RPL3,RPL22,RPL39,RPL4
GO:BP	translation	GO:0006412	4.16471e-47	46.3804	736	82	49	21092	RPS10,RPL26,RPL41,RPL36A,RPS15A,RPS13,RPS8,EIF3E,RPL9,RPS27A,UBA52,RPL5,RPL10,RPL23,RPS26,RPL32,RPL24,RPS15,RPLP1,RPS24,RPL28,RPLP2,RPS6,RPL7,RPL14,RPL12,RPL10A,RPL13,RPL11,RPS12,RPS3A,RPS23,RPS11,RPS7,RPS14,BZW1,GAPDH,EEF1A1,RPS2,RPLP0,RPL34,RPS9,RPL35,RPL7A,RPL3,RPL22,EIF1,RPL39,RPL4
GO:BP	peptide biosynthetic process	GO:0043043	2.81491e-46	45.5505	765	82	49	21092	RPS10,RPL26,RPL41,RPL36A,RPS15A,RPS13,RPS8,EIF3E,RPL9,RPS27A,UBA52,RPL5,RPL10,RPL23,RPS26,RPL32,RPL24,RPS15,RPLP1,RPS24,RPL28,RPLP2,RPS6,RPL7,RPL14,RPL12,RPL10A,RPL13,RPL11,RPS12,RPS3A,RPS23,RPS11,RPS7,RPS14,BZW1,GAPDH,EEF1A1,RPS2,RPLP0,RPL34,RPS9,RPL35,RPL7A,RPL3,RPL22,EIF1,RPL39,RPL4
GO:BP	amide biosynthetic process	GO:0043604	6.66799e-43	42.176	896	82	49	21092	RPS10,RPL26,RPL41,RPL36A,RPS15A,RPS13,RPS8,EIF3E,RPL9,RPS27A,UBA52,RPL5,RPL10,RPL23,RPS26,RPL32,RPL24,RPS15,RPLP1,RPS24,RPL28,RPLP2,RPS6,RPL7,RPL14,RPL12,RPL10A,RPL13,RPL11,RPS12,RPS3A,RPS23,RPS11,RPS7,RPS14,BZW1,GAPDH,EEF1A1,RPS2,RPLP0,RPL34,RPS9,RPL35,RPL7A,RPL3,RPL22,EIF1,RPL39,RPL4
GO:BP	peptide metabolic process	GO:0006518	3.33523e-42	41.4769	926	82	49	21092	RPS10,RPL26,RPL41,RPL36A,RPS15A,RPS13,RPS8,EIF3E,RPL9,RPS27A,UBA52,RPL5,RPL10,RPL23,RPS26,RPL32,RPL24,RPS15,RPLP1,RPS24,RPL28,RPLP2,RPS6,RPL7,RPL14,RPL12,RPL10A,RPL13,RPL11,RPS12,RPS3A,RPS23,RPS11,RPS7,RPS14,BZW1,GAPDH,EEF1A1,RPS2,RPLP0,RPL34,RPS9,RPL35,RPL7A,RPL3,RPL22,EIF1,RPL39,RPL4
GO:BP	organonitrogen compound biosynthetic process	GO:1901566	3.86209e-39	38.4132	1777	82	57	21092	RPS10,RPL26,RPL41,RPL36A,NDUFA11,RPS15A,NDUFC2,TMSB4X,RPS13,RPS8,EIF3E,RPL9,NDUFA13,RPS27A,UBA52,RPL5,RPL10,ATP5MC2,RPL23,RPS26,RPL32,RPL24,RPS15,RPLP1,RPS24,MT-ND5,RPL28,RPLP2,NDUFB8,RPS6,RPL7,RPL14,RPL12,RPL10A,RPL13,RPL11,RPS12,RPS3A,RPS23,RPS11,RPS7,RPS14,BZW1,GAPDH,EEF1A1,MT-ND4,RPS2,RPLP0,RPL34,RPS9,RPL35,RPL7A,RPL3,RPL22,EIF1,RPL39,RPL4
GO:BP	cellular macromolecule biosynthetic process	GO:0034645	7.16054e-37	36.1451	1193	82	49	21092	RPS10,RPL26,RPL41,RPL36A,RPS15A,RPS13,RPS8,EIF3E,RPL9,RPS27A,UBA52,RPL5,RPL10,RPL23,RPS26,RPL32,RPL24,RPS15,RPLP1,RPS24,RPL28,RPLP2,RPS6,RPL7,RPL14,RPL12,RPL10A,RPL13,RPL11,RPS12,RPS3A,RPS23,RPS11,RPS7,RPS14,BZW1,GAPDH,EEF1A1,RPS2,RPLP0,RPL34,RPS9,RPL35,RPL7A,RPL3,RPL22,EIF1,RPL39,RPL4
GO:BP	cellular amide metabolic process	GO:0043603	9.87328e-37	36.0055	1201	82	49	21092	RPS10,RPL26,RPL41,RPL36A,RPS15A,RPS13,RPS8,EIF3E,RPL9,RPS27A,UBA52,RPL5,RPL10,RPL23,RPS26,RPL32,RPL24,RPS15,RPLP1,RPS24,RPL28,RPLP2,RPS6,RPL7,RPL14,RPL12,RPL10A,RPL13,RPL11,RPS12,RPS3A,RPS23,RPS11,RPS7,RPS14,BZW1,GAPDH,EEF1A1,RPS2,RPLP0,RPL34,RPS9,RPL35,RPL7A,RPL3,RPL22,EIF1,RPL39,RPL4
GO:BP	cellular macromolecule metabolic process	GO:0044260	2.12878e-20	19.6719	3234	94	57	21092	RPS10,RPL26,RPL41,RPL36A,RPS15A,RPS13,RPS8,EIF3E,PSMA2,RPL9,RPS27A,UBA52,RPL5,RPL10,RPL23,RPS26,RPL32,RPL24,RPS15,SUB1,RPLP1,RPS24,RPL28,RPLP2,RPS6,RPL7,RPL14,RPL12,RPL10A,RPL13,RPL11,RPS12,RPS3A,RPS23,RPS11,RPS7,RPS14,BZW1,GAPDH,EEF1A1,RPS2,RPLP0,RPL34,RPS9,RPL35,RPL7A,RPL3,RPL22,EIF1,RPL39,ACTB,RPL4,HSP90AA1,UBB,SNRPB,VIM,HMGA1
GO:BP	cellular nitrogen compound biosynthetic process	GO:0044271	3.71888e-19	18.4296	4853	114	75	21092	RPS10,RPL26,RPL41,RPL36A,NDUFA11,RPS15A,NDUFC2,TMSB4X,RPS13,RPS8,EIF3E,RPL9,NDUFA13,RPS27A,UBA52,RPL5,RPL10,ATP5MC2,RPL23,RPS26,RPL32,HINT1,RPL24,RPS15,SUB1,RPLP1,RPS24,MT-ND5,RPL28,RPLP2,NDUFB8,RPS6,RPL7,RPL14,RPL12,RPL10A,RPL13,RPL11,RPS12,RPS3A,RPS23,RPS11,RPS7,RPS14,BZW1,GAPDH,EEF1A1,MT-ND4,RPS2,RPLP0,RPL34,RPS9,RPL35,RPL7A,RPL3,RPL22,EIF1,RPL39,ACTB,RPL4,CD74,HSP90AA1,MT-ND2,VIM,HMGA1,ALDOA,…
GO:BP	organonitrogen compound metabolic process	GO:1901564	1.09859e-18	17.9592	6522	129	93	21092	RPS10,RPL26,RPL41,RPL36A,NDUFA11,RPS15A,NDUFC2,TMSB4X,RPS13,RPS8,EIF3E,PSMA2,RPL9,NDUFA13,RPS27A,UBA52,RPL5,RPL10,ATP5MC2,RPL23,RPS26,RPL32,HINT1,RPL24,B2M,RPS15,RPLP1,SPINK2,RPS24,MT-ND5,RPL28,RPLP2,NDUFB8,FKBP1A,RPS6,RPL7,RPL14,RPL12,RPL10A,RPL13,RPL11,RPS12,RPS3A,RPS23,RPS11,RPS7,RPS14,BLOC1S1,BZW1,GAPDH,EEF1A1,MT-ND4,RPS2,RPLP0,RPL34,RPS9,RPL35,RPL7A,RPL3,RPL22,EIF1,RPL39,ACTB,RPL4,CD74,HSP90…
GO:BP	cellular biosynthetic process	GO:0044249	7.55837e-16	15.1216	5782	114	77	21092	RPS10,RPL26,RPL41,RPL36A,NDUFA11,RPS15A,NDUFC2,TMSB4X,RPS13,RPS8,EIF3E,RPL9,NDUFA13,RPS27A,UBA52,RPL5,RPL10,ATP5MC2,RPL23,RPS26,RPL32,HINT1,RPL24,RPS15,SUB1,RPLP1,RPS24,MT-ND5,RPL28,RPLP2,NDUFB8,RPS6,RPL7,RPL14,RPL12,DDT,RPL10A,RPL13,RPL11,RPS12,RPS3A,RPS23,RPS11,RPS7,RPS14,BZW1,GAPDH,EEF1A1,MT-ND4,RPS2,RPLP0,RPL34,RPS9,RPL35,RPL7A,RPL3,RPL22,EIF1,RPL39,ACTB,RPL4,CD74,HSP90AA1,MT-ND2,VIM,HMGA1,AL…
GO:BP	organic substance biosynthetic process	GO:1901576	1.66251e-15	14.7792	5854	114	77	21092	RPS10,RPL26,RPL41,RPL36A,NDUFA11,RPS15A,NDUFC2,TMSB4X,RPS13,RPS8,EIF3E,RPL9,NDUFA13,RPS27A,UBA52,RPL5,RPL10,ATP5MC2,RPL23,RPS26,RPL32,HINT1,RPL24,RPS15,SUB1,RPLP1,RPS24,MT-ND5,RPL28,RPLP2,NDUFB8,RPS6,RPL7,RPL14,RPL12,DDT,RPL10A,RPL13,RPL11,RPS12,RPS3A,RPS23,RPS11,RPS7,RPS14,BZW1,GAPDH,EEF1A1,MT-ND4,RPS2,RPLP0,RPL34,RPS9,RPL35,RPL7A,RPL3,RPL22,EIF1,RPL39,ACTB,RPL4,CD74,HSP90AA1,MT-ND2,VIM,HMGA1,AL…
GO:BP	biosynthetic process	GO:0009058	4.2378e-15	14.3729	5941	114	77	21092	RPS10,RPL26,RPL41,RPL36A,NDUFA11,RPS15A,NDUFC2,TMSB4X,RPS13,RPS8,EIF3E,RPL9,NDUFA13,RPS27A,UBA52,RPL5,RPL10,ATP5MC2,RPL23,RPS26,RPL32,HINT1,RPL24,RPS15,SUB1,RPLP1,RPS24,MT-ND5,RPL28,RPLP2,NDUFB8,RPS6,RPL7,RPL14,RPL12,DDT,RPL10A,RPL13,RPL11,RPS12,RPS3A,RPS23,RPS11,RPS7,RPS14,BZW1,GAPDH,EEF1A1,MT-ND4,RPS2,RPLP0,RPL34,RPS9,RPL35,RPL7A,RPL3,RPL22,EIF1,RPL39,ACTB,RPL4,CD74,HSP90AA1,MT-ND2,VIM,HMGA1,AL…
GO:BP	ribosomal large subunit biogenesis	GO:0042273	5.86523e-14	13.2317	73	77	12	21092	RPL26,RPL5,RPL10,RPL24,RPL7,RPL14,RPL10A,RPL11,RPLP0,RPL35,RPL7A,RPL3
GO:BP	ribosome biogenesis	GO:0042254	6.56296e-14	13.1829	307	77	18	21092	RPL26,RPS8,RPL5,RPL10,RPL24,RPS15,RPS24,RPS6,RPL7,RPL14,RPL10A,RPL11,RPS7,RPS14,RPLP0,RPL35,RPL7A,RPL3
GO:BP	protein metabolic process	GO:0019538	7.74886e-14	13.1108	5462	116	73	21092	RPS10,RPL26,RPL41,RPL36A,RPS15A,RPS13,RPS8,EIF3E,PSMA2,RPL9,NDUFA13,RPS27A,UBA52,RPL5,RPL10,RPL23,RPS26,RPL32,HINT1,RPL24,B2M,RPS15,RPLP1,SPINK2,RPS24,RPL28,RPLP2,FKBP1A,RPS6,RPL7,RPL14,RPL12,RPL10A,RPL13,RPL11,RPS12,RPS3A,RPS23,RPS11,RPS7,RPS14,BLOC1S1,BZW1,GAPDH,EEF1A1,RPS2,RPLP0,RPL34,RPS9,RPL35,RPL7A,RPL3,RPL22,EIF1,RPL39,ACTB,RPL4,CD74,HSP90AA1,UBB,SNRPB,VIM,PRELID1,AURKAIP1,PPP1CA,HSPA8,PSM…
GO:BP	macromolecule biosynthetic process	GO:0009059	9.22829e-14	13.0349	4801	86	56	21092	RPS10,RPL26,RPL41,RPL36A,RPS15A,TMSB4X,RPS13,RPS8,EIF3E,RPL9,NDUFA13,RPS27A,UBA52,RPL5,RPL10,RPL23,RPS26,RPL32,HINT1,RPL24,RPS15,SUB1,RPLP1,RPS24,RPL28,RPLP2,RPS6,RPL7,RPL14,RPL12,RPL10A,RPL13,RPL11,RPS12,RPS3A,RPS23,RPS11,RPS7,RPS14,BZW1,GAPDH,EEF1A1,RPS2,RPLP0,RPL34,RPS9,RPL35,RPL7A,RPL3,RPL22,EIF1,RPL39,ACTB,RPL4,CD74,HSP90AA1
GO:BP	aerobic respiration	GO:0009060	6.58784e-11	10.1813	195	125	16	21092	NDUFA11,NDUFC2,NDUFA13,COX4I1,MT-ND5,NDUFB8,BLOC1S1,MT-ND4,UQCRB,MT-CYB,MT-ND2,ATP5F1E,ATP5F1A,IDH2,ATP5F1B,CYC1
GO:BP	ATP biosynthetic process	GO:0006754	6.98461e-11	10.1559	105	123	13	21092	NDUFA11,NDUFC2,TMSB4X,NDUFA13,ATP5MC2,MT-ND5,NDUFB8,MT-ND4,MT-ND2,ALDOA,ATP5F1E,ATP5F1A,ATP5F1B
GO:BP	cellular respiration	GO:0045333	1.21942e-10	9.91385	241	125	17	21092	NDUFA11,NDUFC2,NDUFA13,COX4I1,MT-ND5,NDUFB8,BLOC1S1,MT-ND4,UQCRB,MT-CYB,MT-ND2,PRELID1,ATP5F1E,ATP5F1A,IDH2,ATP5F1B,CYC1
GO:BP	rRNA processing	GO:0006364	1.42336e-10	9.84669	230	76	14	21092	RPL26,RPS8,RPL5,RPS15,RPS24,RPS6,RPL7,RPL14,RPL10A,RPL11,RPS7,RPS14,RPL35,RPL7A
GO:BP	purine ribonucleoside triphosphate biosynthetic process	GO:0009206	2.60922e-10	9.58349	116	123	13	21092	NDUFA11,NDUFC2,TMSB4X,NDUFA13,ATP5MC2,MT-ND5,NDUFB8,MT-ND4,MT-ND2,ALDOA,ATP5F1E,ATP5F1A,ATP5F1B
GO:BP	ATP metabolic process	GO:0046034	2.70138e-10	9.56841	217	123	16	21092	NDUFA11,NDUFC2,TMSB4X,NDUFA13,ATP5MC2,MT-ND5,NDUFB8,GAPDH,MT-ND4,MT-ND2,ALDOA,ATP5F1E,ATP5F1A,HSPA8,PKM,ATP5F1B
GO:BP	purine nucleoside triphosphate biosynthetic process	GO:0009145	2.92112e-10	9.53445	117	123	13	21092	NDUFA11,NDUFC2,TMSB4X,NDUFA13,ATP5MC2,MT-ND5,NDUFB8,MT-ND4,MT-ND2,ALDOA,ATP5F1E,ATP5F1A,ATP5F1B
GO:BP	oxidative phosphorylation	GO:0006119	3.25712e-10	9.48717	146	125	14	21092	NDUFA11,NDUFC2,NDUFA13,COX4I1,MT-ND5,NDUFB8,MT-ND4,UQCRB,MT-CYB,MT-ND2,ATP5F1E,ATP5F1A,ATP5F1B,CYC1
GO:BP	generation of precursor metabolites and energy	GO:0006091	4.01212e-10	9.39663	505	125	22	21092	NDUFA11,NDUFC2,NDUFA13,COX4I1,MT-ND5,NDUFB8,BLOC1S1,GAPDH,MT-ND4,UQCRB,MT-CYB,MT-ND2,ALDOA,PRELID1,PPP1CA,ATP5F1E,TKT,ATP5F1A,PKM,IDH2,ATP5F1B,CYC1
GO:BP	ribonucleoside triphosphate biosynthetic process	GO:0009201	5.05833e-10	9.29599	122	123	13	21092	NDUFA11,NDUFC2,TMSB4X,NDUFA13,ATP5MC2,MT-ND5,NDUFB8,MT-ND4,MT-ND2,ALDOA,ATP5F1E,ATP5F1A,ATP5F1B
GO:BP	rRNA metabolic process	GO:0016072	1.15502e-09	8.93741	268	76	14	21092	RPL26,RPS8,RPL5,RPS15,RPS24,RPS6,RPL7,RPL14,RPL10A,RPL11,RPS7,RPS14,RPL35,RPL7A
GO:BP	proton motive force-driven ATP synthesis	GO:0015986	1.35389e-09	8.86842	77	123	11	21092	NDUFA11,NDUFC2,NDUFA13,ATP5MC2,MT-ND5,NDUFB8,MT-ND4,MT-ND2,ATP5F1E,ATP5F1A,ATP5F1B
GO:BP	purine ribonucleoside triphosphate metabolic process	GO:0009205	1.45533e-09	8.83704	242	123	16	21092	NDUFA11,NDUFC2,TMSB4X,NDUFA13,ATP5MC2,MT-ND5,NDUFB8,GAPDH,MT-ND4,MT-ND2,ALDOA,ATP5F1E,ATP5F1A,HSPA8,PKM,ATP5F1B
GO:BP	nucleoside triphosphate biosynthetic process	GO:0009142	1.5586e-09	8.80726	133	123	13	21092	NDUFA11,NDUFC2,TMSB4X,NDUFA13,ATP5MC2,MT-ND5,NDUFB8,MT-ND4,MT-ND2,ALDOA,ATP5F1E,ATP5F1A,ATP5F1B
GO:BP	energy derivation by oxidation of organic compounds	GO:0015980	1.83884e-09	8.73546	331	125	18	21092	NDUFA11,NDUFC2,NDUFA13,COX4I1,MT-ND5,NDUFB8,BLOC1S1,MT-ND4,UQCRB,MT-CYB,MT-ND2,PRELID1,PPP1CA,ATP5F1E,ATP5F1A,IDH2,ATP5F1B,CYC1
GO:BP	purine nucleoside triphosphate metabolic process	GO:0009144	1.99138e-09	8.70084	247	123	16	21092	NDUFA11,NDUFC2,TMSB4X,NDUFA13,ATP5MC2,MT-ND5,NDUFB8,GAPDH,MT-ND4,MT-ND2,ALDOA,ATP5F1E,ATP5F1A,HSPA8,PKM,ATP5F1B
GO:BP	ribonucleoside triphosphate metabolic process	GO:0009199	2.25308e-09	8.64722	249	123	16	21092	NDUFA11,NDUFC2,TMSB4X,NDUFA13,ATP5MC2,MT-ND5,NDUFB8,GAPDH,MT-ND4,MT-ND2,ALDOA,ATP5F1E,ATP5F1A,HSPA8,PKM,ATP5F1B
GO:BP	nucleoside triphosphate metabolic process	GO:0009141	6.16649e-09	8.20996	266	123	16	21092	NDUFA11,NDUFC2,TMSB4X,NDUFA13,ATP5MC2,MT-ND5,NDUFB8,GAPDH,MT-ND4,MT-ND2,ALDOA,ATP5F1E,ATP5F1A,HSPA8,PKM,ATP5F1B
GO:BP	proton motive force-driven mitochondrial ATP synthesis	GO:0042776	9.79539e-09	8.00898	67	123	10	21092	NDUFA11,NDUFC2,NDUFA13,MT-ND5,NDUFB8,MT-ND4,MT-ND2,ATP5F1E,ATP5F1A,ATP5F1B
GO:BP	ribosome assembly	GO:0042255	9.12192e-08	7.03991	61	77	8	21092	RPL5,RPL10,RPL24,RPS15,RPL11,RPS14,RPLP0,RPL3
GO:BP	ribose phosphate biosynthetic process	GO:0046390	2.11673e-07	6.67434	239	123	14	21092	NDUFA11,NDUFC2,TMSB4X,NDUFA13,ATP5MC2,MT-ND5,NDUFB8,MT-ND4,MT-ND2,ALDOA,ATP5F1E,TKT,ATP5F1A,ATP5F1B
GO:BP	negative regulation of ubiquitin protein ligase activity	GO:1904667	2.54093e-07	6.59501	13	57	5	21092	RPL5,RPL23,RPS15,RPL11,RPS7
GO:BP	ribose phosphate metabolic process	GO:0019693	5.34731e-07	6.27186	475	123	18	21092	NDUFA11,NDUFC2,TMSB4X,NDUFA13,ATP5MC2,HINT1,MT-ND5,NDUFB8,GAPDH,MT-ND4,MT-ND2,ALDOA,ATP5F1E,TKT,ATP5F1A,HSPA8,PKM,ATP5F1B
GO:BP	purine ribonucleotide biosynthetic process	GO:0009152	8.54773e-07	6.06815	219	123	13	21092	NDUFA11,NDUFC2,TMSB4X,NDUFA13,ATP5MC2,MT-ND5,NDUFB8,MT-ND4,MT-ND2,ALDOA,ATP5F1E,ATP5F1A,ATP5F1B
GO:BP	ncRNA processing	GO:0034470	8.74038e-07	6.05847	441	76	14	21092	RPL26,RPS8,RPL5,RPS15,RPS24,RPS6,RPL7,RPL14,RPL10A,RPL11,RPS7,RPS14,RPL35,RPL7A
GO:BP	ribosomal large subunit assembly	GO:0000027	9.00855e-07	6.04535	27	77	6	21092	RPL5,RPL10,RPL24,RPL11,RPLP0,RPL3
GO:BP	purine ribonucleotide metabolic process	GO:0009150	1.64209e-06	5.7846	447	123	17	21092	NDUFA11,NDUFC2,TMSB4X,NDUFA13,ATP5MC2,HINT1,MT-ND5,NDUFB8,GAPDH,MT-ND4,MT-ND2,ALDOA,ATP5F1E,ATP5F1A,HSPA8,PKM,ATP5F1B
GO:BP	ribonucleotide biosynthetic process	GO:0009260	1.73339e-06	5.7611	232	123	13	21092	NDUFA11,NDUFC2,TMSB4X,NDUFA13,ATP5MC2,MT-ND5,NDUFB8,MT-ND4,MT-ND2,ALDOA,ATP5F1E,ATP5F1A,ATP5F1B
GO:BP	purine nucleotide biosynthetic process	GO:0006164	2.89888e-06	5.53777	242	123	13	21092	NDUFA11,NDUFC2,TMSB4X,NDUFA13,ATP5MC2,MT-ND5,NDUFB8,MT-ND4,MT-ND2,ALDOA,ATP5F1E,ATP5F1A,ATP5F1B
GO:BP	nucleotide metabolic process	GO:0009117	3.02507e-06	5.51926	597	123	19	21092	NDUFA11,NDUFC2,TMSB4X,NDUFA13,ATP5MC2,HINT1,MT-ND5,NDUFB8,GAPDH,MT-ND4,MT-ND2,ALDOA,ATP5F1E,TKT,ATP5F1A,HSPA8,PKM,IDH2,ATP5F1B
GO:BP	ribonucleotide metabolic process	GO:0009259	3.07941e-06	5.51153	466	123	17	21092	NDUFA11,NDUFC2,TMSB4X,NDUFA13,ATP5MC2,HINT1,MT-ND5,NDUFB8,GAPDH,MT-ND4,MT-ND2,ALDOA,ATP5F1E,ATP5F1A,HSPA8,PKM,ATP5F1B
GO:BP	nucleoside phosphate metabolic process	GO:0006753	3.97293e-06	5.40089	607	123	19	21092	NDUFA11,NDUFC2,TMSB4X,NDUFA13,ATP5MC2,HINT1,MT-ND5,NDUFB8,GAPDH,MT-ND4,MT-ND2,ALDOA,ATP5F1E,TKT,ATP5F1A,HSPA8,PKM,IDH2,ATP5F1B
GO:BP	positive regulation of signal transduction by p53 class mediator	GO:1901798	4.05098e-06	5.39244	30	88	6	21092	RPL26,RPL23,RPS15,RPL11,RPS7,UBB
GO:BP	purine nucleotide metabolic process	GO:0006163	4.10494e-06	5.38669	475	123	17	21092	NDUFA11,NDUFC2,TMSB4X,NDUFA13,ATP5MC2,HINT1,MT-ND5,NDUFB8,GAPDH,MT-ND4,MT-ND2,ALDOA,ATP5F1E,ATP5F1A,HSPA8,PKM,ATP5F1B
GO:BP	purine-containing compound biosynthetic process	GO:0072522	4.51358e-06	5.34548	251	123	13	21092	NDUFA11,NDUFC2,TMSB4X,NDUFA13,ATP5MC2,MT-ND5,NDUFB8,MT-ND4,MT-ND2,ALDOA,ATP5F1E,ATP5F1A,ATP5F1B
GO:BP	cellular nitrogen compound metabolic process	GO:0034641	5.42406e-06	5.26568	8937	124	85	21092	RPS10,RPL26,RPL41,RPL36A,NDUFA11,RPS15A,NDUFC2,TMSB4X,RPS13,RPS8,EIF3E,RPL9,NDUFA13,RPS27A,UBA52,RPL5,RPL10,ATP5MC2,RPL23,RPS26,RPL32,HINT1,RPL24,RPS15,SUB1,RPLP1,RPS24,MT-ND5,RPL28,RPLP2,NDUFB8,RPS6,RPL7,RPL14,RPL12,RPL10A,RPL13,RPL11,RPS12,RPS3A,RPS23,RPS11,RPS7,RPS14,BZW1,GAPDH,EEF1A1,MT-ND4,RPS2,RPLP0,RPL34,RPS9,RPL35,RPL7A,RPL3,RPL22,EIF1,RPL39,ACTB,RPL4,CD74,HSP90AA1,SRSF3,MT-ND2,SNRPB,VIM,…
GO:BP	aerobic electron transport chain	GO:0019646	6.45249e-06	5.19027	92	125	9	21092	NDUFC2,COX4I1,MT-ND5,NDUFB8,MT-ND4,UQCRB,MT-CYB,MT-ND2,CYC1
GO:BP	negative regulation of ubiquitin-protein transferase activity	GO:0051444	6.50811e-06	5.18655	23	57	5	21092	RPL5,RPL23,RPS15,RPL11,RPS7
GO:BP	purine-containing compound metabolic process	GO:0072521	1.05415e-05	4.9771	506	123	17	21092	NDUFA11,NDUFC2,TMSB4X,NDUFA13,ATP5MC2,HINT1,MT-ND5,NDUFB8,GAPDH,MT-ND4,MT-ND2,ALDOA,ATP5F1E,ATP5F1A,HSPA8,PKM,ATP5F1B
GO:BP	regulation of ubiquitin protein ligase activity	GO:1904666	1.26444e-05	4.8981	26	57	5	21092	RPL5,RPL23,RPS15,RPL11,RPS7
GO:BP	NADH dehydrogenase complex assembly	GO:0010257	1.32417e-05	4.87806	61	91	7	21092	NDUFA11,NDUFC2,NDUFA13,MT-ND5,NDUFB8,MT-ND4,MT-ND2
GO:BP	mitochondrial respiratory chain complex I assembly	GO:0032981	1.32417e-05	4.87806	61	91	7	21092	NDUFA11,NDUFC2,NDUFA13,MT-ND5,NDUFB8,MT-ND4,MT-ND2
GO:BP	ATP synthesis coupled electron transport	GO:0042773	1.35788e-05	4.86714	100	125	9	21092	NDUFC2,COX4I1,MT-ND5,NDUFB8,MT-ND4,UQCRB,MT-CYB,MT-ND2,CYC1
GO:BP	mitochondrial ATP synthesis coupled electron transport	GO:0042775	1.35788e-05	4.86714	100	125	9	21092	NDUFC2,COX4I1,MT-ND5,NDUFB8,MT-ND4,UQCRB,MT-CYB,MT-ND2,CYC1
GO:BP	positive regulation of intrinsic apoptotic signaling pathway by p53 class mediator	GO:1902255	1.6343e-05	4.78667	7	88	4	21092	RPL26,RPL11,RPS7,UBB
GO:BP	nucleobase-containing small molecule metabolic process	GO:0055086	2.16777e-05	4.66399	674	123	19	21092	NDUFA11,NDUFC2,TMSB4X,NDUFA13,ATP5MC2,HINT1,MT-ND5,NDUFB8,GAPDH,MT-ND4,MT-ND2,ALDOA,ATP5F1E,TKT,ATP5F1A,HSPA8,PKM,IDH2,ATP5F1B
GO:BP	regulation of signal transduction by p53 class mediator	GO:1901796	2.21851e-05	4.65394	105	88	8	21092	RPL26,RPL5,RPL23,RPS15,RPL11,RPS7,CD74,UBB
GO:BP	proton transmembrane transport	GO:1902600	3.37428e-05	4.47182	149	125	10	21092	TMSB4X,ATP5MC2,COX4I1,MT-ND5,ATP6V1G1,MT-ND4,MT-CYB,ATP5F1A,ATP5F1B,CYC1
GO:BP	nucleotide biosynthetic process	GO:0009165	4.44712e-05	4.35192	304	123	13	21092	NDUFA11,NDUFC2,TMSB4X,NDUFA13,ATP5MC2,MT-ND5,NDUFB8,MT-ND4,MT-ND2,ALDOA,ATP5F1E,ATP5F1A,ATP5F1B
GO:BP	nucleoside phosphate biosynthetic process	GO:1901293	4.99207e-05	4.30172	307	123	13	21092	NDUFA11,NDUFC2,TMSB4X,NDUFA13,ATP5MC2,MT-ND5,NDUFB8,MT-ND4,MT-ND2,ALDOA,ATP5F1E,ATP5F1A,ATP5F1B
GO:BP	regulation of ubiquitin-protein transferase activity	GO:0051438	6.89044e-05	4.16175	58	71	6	21092	RPL5,RPL23,RPS15,RPL11,RPS7,RPS2
GO:BP	respiratory electron transport chain	GO:0022904	7.26647e-05	4.13868	121	125	9	21092	NDUFC2,COX4I1,MT-ND5,NDUFB8,MT-ND4,UQCRB,MT-CYB,MT-ND2,CYC1
GO:BP	signal transduction by p53 class mediator	GO:0072331	8.64149e-05	4.06341	176	88	9	21092	RPL26,RPL5,RPL23,HINT1,RPS15,RPL11,RPS7,CD74,UBB
GO:BP	ncRNA metabolic process	GO:0034660	8.75387e-05	4.0578	634	76	14	21092	RPL26,RPS8,RPL5,RPS15,RPS24,RPS6,RPL7,RPL14,RPL10A,RPL11,RPS7,RPS14,RPL35,RPL7A
GO:BP	ribosomal small subunit biogenesis	GO:0042274	0.00011263	3.94835	77	58	6	21092	RPS8,RPS15,RPS24,RPS6,RPS7,RPS14
GO:BP	gene expression	GO:0010467	0.000125568	3.90112	9008	82	59	21092	RPS10,RPL26,RPL41,RPL36A,RPS15A,TMSB4X,RPS13,RPS8,EIF3E,RPL9,NDUFA13,RPS27A,UBA52,RPL5,RPL10,H3-3A,RPL23,RPS26,RPL32,HINT1,RPL24,B2M,RPS15,SUB1,RPLP1,RPS24,RPL28,RPLP2,FKBP1A,RPS6,RPL7,RPL14,RPL12,DDT,RPL10A,RPL13,RPL11,RPS12,RPS3A,RPS23,RPS11,RPS7,RPS14,BZW1,CNPY2,GAPDH,EEF1A1,RPS2,RPLP0,RPL34,RPS9,RPL35,RPL7A,RPL3,RPL22,EIF1,RPL39,ACTB,RPL4
GO:BP	cellular metabolic process	GO:0044237	0.000243668	3.6132	12169	94	78	21092	RPS10,RPL26,RPL41,RPL36A,NDUFA11,RPS15A,NDUFC2,TMSB4X,RPS13,RPS8,PRDX1,EIF3E,PSMA2,RPL9,NDUFA13,RPS27A,UBA52,RPL5,RPL10,ATP5MC2,RPL23,RPS26,RPL32,HINT1,RPL24,COX4I1,B2M,RPS15,SUB1,RPLP1,RPS24,MT-ND5,RPL28,RPLP2,NDUFB8,FKBP1A,RPS6,RPL7,RPL14,RPL12,DDT,RPL10A,RPL13,RPL11,RPS12,RPS3A,RPS23,RPS11,RPS7,RPS14,BLOC1S1,ATP6V1G1,BZW1,GAPDH,EEF1A1,MT-ND4,RPS2,RPLP0,RPL34,RPS9,RPL35,RPL7A,RPL3,RPL22,EIF1,RP…
GO:BP	mitochondrial respiratory chain complex assembly	GO:0033108	0.000343895	3.46357	97	91	7	21092	NDUFA11,NDUFC2,NDUFA13,MT-ND5,NDUFB8,MT-ND4,MT-ND2
GO:BP	regulation of translation	GO:0006417	0.000344922	3.46228	407	129	14	21092	RPL26,EIF3E,RPL5,RPL10,RPS14,BZW1,GAPDH,RPS9,RPL22,EIF1,VIM,PPP1CA,PKM,YBX3
GO:BP	regulation of intrinsic apoptotic signaling pathway by p53 class mediator	GO:1902253	0.000346078	3.46083	32	88	5	21092	RPL26,RPL11,RPS7,CD74,UBB
GO:BP	regulation of protein ubiquitination	GO:0031396	0.000406714	3.39071	211	88	9	21092	RPL5,RPL23,RPS15,FKBP1A,RPL11,RPS7,RPS2,HSP90AA1,UBB
GO:BP	antigen processing and presentation of exogenous antigen	GO:0019884	0.000487794	3.31176	47	122	6	21092	B2M,HLA-DRA,CD74,HLA-A,PSME1,HLA-DRB1
GO:BP	antigen processing and presentation of endogenous antigen	GO:0019883	0.000593045	3.22691	26	122	5	21092	B2M,HLA-DRA,CD74,HLA-A,HLA-DRB1
GO:BP	organelle organization	GO:0006996	0.00104944	2.97904	3545	126	44	21092	NDUFA11,NDUFC2,TMSB4X,STMN1,NDUFA13,RPL5,RPL10,TMSB10,MICOS10,H3-3A,RPL24,RPS15,SUB1,SPINK2,MT-ND5,NDUFB8,RPL11,RPS23,RPS14,TPM4,BLOC1S1,GAPDH,MT-ND4,RPLP0,RPL3,ACTB,HSP90AA1,TUBB,UBB,MT-ND2,VIM,HMGA1,TUBB4B,ALDOA,CORO1A,PRELID1,AURKAIP1,TUBA1B,SFPQ,BST2,KPNB1,HLA-DRB1,PHB,SMC4
GO:BP	leukocyte mediated cytotoxicity	GO:0001909	0.00125056	2.9029	127	122	8	21092	PRDX1,B2M,HLA-DRA,TUBB,TUBB4B,CORO1A,HLA-A,HLA-DRB1
GO:BP	electron transport chain	GO:0022900	0.00157452	2.80285	176	91	8	21092	NDUFC2,COX4I1,MT-ND5,NDUFB8,MT-ND4,UQCRB,MT-CYB,MT-ND2
GO:BP	regulation of cellular amide metabolic process	GO:0034248	0.00159507	2.79722	466	110	13	21092	RPL26,EIF3E,RPL5,RPL10,RPS14,BZW1,GAPDH,RPS9,RPL22,EIF1,VIM,PPP1CA,PKM
GO:BP	regulation of protein metabolic process	GO:0051246	0.00180708	2.74302	2567	129	36	21092	RPL26,EIF3E,NDUFA13,RPL5,RPL10,RPL23,RPS15,RPLP1,SPINK2,FKBP1A,RPL11,RPS7,RPS14,BZW1,GAPDH,EEF1A1,RPS2,RPS9,RPL22,EIF1,ACTB,CD74,HSP90AA1,UBB,VIM,PRELID1,AURKAIP1,PPP1CA,PSME1,PKM,CKS1B,BST2,HLA-DRB1,PHB,PSMC5,YBX3
GO:BP	regulation of protein modification by small protein conjugation or removal	GO:1903320	0.00186097	2.73026	253	88	9	21092	RPL5,RPL23,RPS15,FKBP1A,RPL11,RPS7,RPS2,HSP90AA1,UBB
GO:BP	cell killing	GO:0001906	0.00191469	2.7179	182	122	9	21092	PRDX1,B2M,GAPDH,HLA-DRA,TUBB,TUBB4B,CORO1A,HLA-A,HLA-DRB1
GO:BP	intrinsic apoptotic signaling pathway by p53 class mediator	GO:0072332	0.0020087	2.69708	82	88	6	21092	RPL26,HINT1,RPL11,RPS7,CD74,UBB
GO:BP	regulation of cellular macromolecule biosynthetic process	GO:2000112	0.00278555	2.55509	490	110	13	21092	RPL26,EIF3E,RPL5,RPL10,RPS14,BZW1,GAPDH,RPS9,RPL22,EIF1,VIM,PPP1CA,PKM
GO:BP	cellular component biogenesis	GO:0044085	0.00295427	2.52955	4896	98	44	21092	RPL26,NDUFA11,NDUFC2,TMSB4X,RPS8,EIF3E,STMN1,NDUFA13,RPL5,RPL10,TMSB10,H3-3A,RPL24,B2M,RPS15,SUB1,SPINK2,RPS24,MT-ND5,NDUFB8,FKBP1A,RPS6,RPL7,RPL14,RPL10A,RPL11,RPS23,RPS7,RPS14,MT-ND4,RPLP0,RPL35,RPL7A,RPL3,ACTB,HLA-DRA,CD74,HSP90AA1,TUBB,MT-ND2,SNRPB,ALDOA,SNRPF,CORO1A
GO:BP	antigen processing and presentation of exogenous peptide antigen	GO:0002478	0.0042811	2.36844	38	122	5	21092	B2M,HLA-DRA,CD74,HLA-A,HLA-DRB1
GO:BP	mitochondrial electron transport, NADH to ubiquinone	GO:0006120	0.0044783	2.34889	51	91	5	21092	NDUFC2,MT-ND5,NDUFB8,MT-ND4,MT-ND2
GO:BP	negative regulation of protein ubiquitination	GO:0031397	0.00496411	2.30416	83	57	5	21092	RPL5,RPL23,RPS15,RPL11,RPS7
GO:BP	maturation of LSU-rRNA	GO:0000470	0.00575364	2.24006	29	76	4	21092	RPL7,RPL10A,RPL35,RPL7A
GO:BP	antigen processing and presentation of endogenous peptide antigen	GO:0002483	0.0064352	2.19144	19	122	4	21092	B2M,HLA-DRA,HLA-A,HLA-DRB1
GO:BP	non-membrane-bounded organelle assembly	GO:0140694	0.00698438	2.15587	385	87	10	21092	RPL5,RPL10,RPL24,RPS15,RPL11,RPS23,RPS14,RPLP0,RPL3,TUBB
GO:BP	negative regulation of protein modification by small protein conjugation or removal	GO:1903321	0.0101753	1.99245	96	57	5	21092	RPL5,RPL23,RPS15,RPL11,RPS7
GO:BP	protein refolding	GO:0042026	0.0106384	1.97312	24	108	4	21092	B2M,FKBP1A,HSP90AA1,HSPA8
GO:BP	regulation of intrinsic apoptotic signaling pathway	GO:2001242	0.0153762	1.81315	168	129	8	21092	RPL26,NDUFA13,RPL11,RPS7,CD74,UBB,SFPQ,YBX3
GO:BP	organophosphate metabolic process	GO:0019637	0.0154189	1.81195	1040	123	19	21092	NDUFA11,NDUFC2,TMSB4X,NDUFA13,ATP5MC2,HINT1,MT-ND5,NDUFB8,GAPDH,MT-ND4,MT-ND2,ALDOA,ATP5F1E,TKT,ATP5F1A,HSPA8,PKM,IDH2,ATP5F1B
GO:BP	negative regulation of ubiquitin-dependent protein catabolic process	GO:2000059	0.0181572	1.74095	51	57	4	21092	RPL5,RPL23,RPL11,RPS7
GO:BP	organophosphate biosynthetic process	GO:0090407	0.0190119	1.72097	608	106	13	21092	NDUFA11,NDUFC2,TMSB4X,NDUFA13,ATP5MC2,MT-ND5,NDUFB8,MT-ND4,MT-ND2,ALDOA,ATP5F1E,TKT,ATP5F1A
GO:BP	positive regulation of ATP biosynthetic process	GO:2001171	0.0190491	1.72013	14	8	2	21092	NDUFC2,TMSB4X
GO:BP	nitrogen compound metabolic process	GO:0006807	0.0267379	1.57287	12209	116	89	21092	RPS10,RPL26,RPL41,RPL36A,NDUFA11,RPS15A,NDUFC2,TMSB4X,RPS13,RPS8,EIF3E,PSMA2,RPL9,NDUFA13,RPS27A,UBA52,RPL5,RPL10,ATP5MC2,RPL23,RPS26,RPL32,HINT1,RPL24,B2M,RPS15,SUB1,RPLP1,SPINK2,RPS24,MT-ND5,RPL28,RPLP2,NDUFB8,FKBP1A,RPS6,RPL7,RPL14,RPL12,RPL10A,RPL13,RPL11,RPS12,RPS3A,RPS23,RPS11,RPS7,RPS14,BLOC1S1,BZW1,GAPDH,EEF1A1,MT-ND4,RPS2,RPLP0,RPL34,RPS9,RPL35,RPL7A,RPL3,RPL22,EIF1,RPL39,ACTB,RPL4,CD74,…
GO:BP	regulation of NIK/NF-kappaB signaling	GO:1901222	0.0276633	1.5581	100	11	3	21092	NDUFC2,TMSB4X,PRDX1
GO:BP	positive regulation of intrinsic apoptotic signaling pathway	GO:2001244	0.0303264	1.51818	60	114	5	21092	RPL26,RPL11,RPS7,UBB,SFPQ
GO:BP	antigen processing and presentation of exogenous peptide antigen via MHC class II	GO:0019886	0.0326524	1.48608	28	122	4	21092	B2M,HLA-DRA,CD74,HLA-DRB1
GO:BP	positive regulation of T cell mediated cytotoxicity	GO:0001916	0.0326524	1.48608	28	122	4	21092	B2M,HLA-DRA,HLA-A,HLA-DRB1
GO:BP	natural killer cell mediated cytotoxicity	GO:0042267	0.0366782	1.43559	71	100	5	21092	PRDX1,TUBB,TUBB4B,CORO1A,HLA-A
GO:BP	cellular response to interleukin-4	GO:0071353	0.0381177	1.41887	33	107	4	21092	RPLP0,RPL3,CORO1A,TUBA1B
GO:BP	carbohydrate derivative biosynthetic process	GO:1901137	0.0422264	1.37442	656	106	13	21092	NDUFA11,NDUFC2,TMSB4X,NDUFA13,ATP5MC2,MT-ND5,NDUFB8,MT-ND4,MT-ND2,ALDOA,ATP5F1E,TKT,ATP5F1A
GO:BP	regulation of ATP biosynthetic process	GO:2001169	0.0439011	1.35752	21	8	2	21092	NDUFC2,TMSB4X
GO:BP	protein stabilization	GO:0050821	0.0442272	1.35431	213	86	7	21092	RPL5,RPL23,RPL11,RPS7,GAPDH,CD74,HSP90AA1
GO:BP	natural killer cell mediated immunity	GO:0002228	0.0448729	1.34802	74	100	5	21092	PRDX1,TUBB,TUBB4B,CORO1A,HLA-A
GO:BP	positive regulation of translation	GO:0045727	0.0475221	1.3231	143	129	7	21092	RPL26,EIF3E,RPL5,RPS9,VIM,PKM,YBX3
GO:BP	antigen processing and presentation of peptide antigen	GO:0048002	0.0494054	1.30623	62	122	5	21092	B2M,HLA-DRA,CD74,HLA-A,HLA-DRB1
GO:CC	cytosolic ribosome	GO:0022626	3.47265e-81	80.4593	105	82	44	21690	RPS10,RPL26,RPL41,RPL36A,RPS15A,RPS13,RPS8,RPL9,RPS27A,UBA52,RPL5,RPL10,RPL23,RPS26,RPL32,RPL24,RPS15,RPLP1,RPS24,RPL28,RPLP2,RPS6,RPL7,RPL14,RPL12,RPL10A,RPL13,RPL11,RPS12,RPS3A,RPS23,RPS11,RPS7,RPS14,RPS2,RPLP0,RPL34,RPS9,RPL35,RPL7A,RPL3,RPL22,RPL39,RPL4
GO:CC	ribosomal subunit	GO:0044391	5.39664e-67	66.2679	196	82	44	21690	RPS10,RPL26,RPL41,RPL36A,RPS15A,RPS13,RPS8,RPL9,RPS27A,UBA52,RPL5,RPL10,RPL23,RPS26,RPL32,RPL24,RPS15,RPLP1,RPS24,RPL28,RPLP2,RPS6,RPL7,RPL14,RPL12,RPL10A,RPL13,RPL11,RPS12,RPS3A,RPS23,RPS11,RPS7,RPS14,RPS2,RPLP0,RPL34,RPS9,RPL35,RPL7A,RPL3,RPL22,RPL39,RPL4
GO:CC	cytosolic large ribosomal subunit	GO:0022625	6.90461e-50	49.1609	56	82	27	21690	RPL26,RPL41,RPL36A,RPL9,UBA52,RPL5,RPL10,RPL23,RPL32,RPL24,RPLP1,RPL28,RPLP2,RPL7,RPL14,RPL12,RPL10A,RPL13,RPL11,RPLP0,RPL34,RPL35,RPL7A,RPL3,RPL22,RPL39,RPL4
GO:CC	ribosome	GO:0005840	3.26985e-47	46.4855	518	82	44	21690	RPS10,RPL26,RPL41,RPL36A,RPS15A,RPS13,RPS8,RPL9,RPS27A,UBA52,RPL5,RPL10,RPL23,RPS26,RPL32,RPL24,RPS15,RPLP1,RPS24,RPL28,RPLP2,RPS6,RPL7,RPL14,RPL12,RPL10A,RPL13,RPL11,RPS12,RPS3A,RPS23,RPS11,RPS7,RPS14,RPS2,RPLP0,RPL34,RPS9,RPL35,RPL7A,RPL3,RPL22,RPL39,RPL4
GO:CC	large ribosomal subunit	GO:0015934	2.55465e-39	38.5927	118	82	27	21690	RPL26,RPL41,RPL36A,RPL9,UBA52,RPL5,RPL10,RPL23,RPL32,RPL24,RPLP1,RPL28,RPLP2,RPL7,RPL14,RPL12,RPL10A,RPL13,RPL11,RPLP0,RPL34,RPL35,RPL7A,RPL3,RPL22,RPL39,RPL4
GO:CC	extracellular exosome	GO:0070062	6.21229e-32	31.2067	2108	131	68	21690	RPL26,RPS15A,RPS13,RPS8,PRDX1,EIF3E,PSMA2,STMN1,RPS27A,UBA52,RPL5,H3-3A,RPL23,RPS26,HINT1,RPL24,B2M,SH3BGRL3,SUB1,RPL28,RPLP2,RPL14,RPL12,DDT,RPL10A,RPL11,RPS3A,RPS11,RPS14,TPM4,ATP6V1G1,LSP1,GAPDH,EEF1A1,RPS2,RPLP0,RPL34,RPS9,RPL3,RPL22,ACTB,RPL4,HLA-DRA,CD74,HSP90AA1,TUBB,UBB,VIM,TUBB4B,ALDOA,CORO1A,HLA-A,PPP1CA,TKT,ATP5F1A,HSPA8,PSME1,PKM,TUFM,BST2,FBL,KPNB1,IDH2,HLA-DRB1,ATP5F1B,PHB,PSMC5,PCB…
GO:CC	extracellular vesicle	GO:1903561	1.25882e-31	30.9	2132	131	68	21690	RPL26,RPS15A,RPS13,RPS8,PRDX1,EIF3E,PSMA2,STMN1,RPS27A,UBA52,RPL5,H3-3A,RPL23,RPS26,HINT1,RPL24,B2M,SH3BGRL3,SUB1,RPL28,RPLP2,RPL14,RPL12,DDT,RPL10A,RPL11,RPS3A,RPS11,RPS14,TPM4,ATP6V1G1,LSP1,GAPDH,EEF1A1,RPS2,RPLP0,RPL34,RPS9,RPL3,RPL22,ACTB,RPL4,HLA-DRA,CD74,HSP90AA1,TUBB,UBB,VIM,TUBB4B,ALDOA,CORO1A,HLA-A,PPP1CA,TKT,ATP5F1A,HSPA8,PSME1,PKM,TUFM,BST2,FBL,KPNB1,IDH2,HLA-DRB1,ATP5F1B,PHB,PSMC5,PCB…
GO:CC	extracellular membrane-bounded organelle	GO:0065010	1.29616e-31	30.8873	2133	131	68	21690	RPL26,RPS15A,RPS13,RPS8,PRDX1,EIF3E,PSMA2,STMN1,RPS27A,UBA52,RPL5,H3-3A,RPL23,RPS26,HINT1,RPL24,B2M,SH3BGRL3,SUB1,RPL28,RPLP2,RPL14,RPL12,DDT,RPL10A,RPL11,RPS3A,RPS11,RPS14,TPM4,ATP6V1G1,LSP1,GAPDH,EEF1A1,RPS2,RPLP0,RPL34,RPS9,RPL3,RPL22,ACTB,RPL4,HLA-DRA,CD74,HSP90AA1,TUBB,UBB,VIM,TUBB4B,ALDOA,CORO1A,HLA-A,PPP1CA,TKT,ATP5F1A,HSPA8,PSME1,PKM,TUFM,BST2,FBL,KPNB1,IDH2,HLA-DRB1,ATP5F1B,PHB,PSMC5,PCB…
GO:CC	extracellular organelle	GO:0043230	1.29616e-31	30.8873	2133	131	68	21690	RPL26,RPS15A,RPS13,RPS8,PRDX1,EIF3E,PSMA2,STMN1,RPS27A,UBA52,RPL5,H3-3A,RPL23,RPS26,HINT1,RPL24,B2M,SH3BGRL3,SUB1,RPL28,RPLP2,RPL14,RPL12,DDT,RPL10A,RPL11,RPS3A,RPS11,RPS14,TPM4,ATP6V1G1,LSP1,GAPDH,EEF1A1,RPS2,RPLP0,RPL34,RPS9,RPL3,RPL22,ACTB,RPL4,HLA-DRA,CD74,HSP90AA1,TUBB,UBB,VIM,TUBB4B,ALDOA,CORO1A,HLA-A,PPP1CA,TKT,ATP5F1A,HSPA8,PSME1,PKM,TUFM,BST2,FBL,KPNB1,IDH2,HLA-DRB1,ATP5F1B,PHB,PSMC5,PCB…
GO:CC	cytosolic small ribosomal subunit	GO:0022627	8.91957e-31	30.0497	48	74	18	21690	RPS10,RPS15A,RPS13,RPS8,RPS27A,UBA52,RPS26,RPS15,RPS24,RPS6,RPS12,RPS3A,RPS23,RPS11,RPS7,RPS14,RPS2,RPS9
GO:CC	small ribosomal subunit	GO:0015935	6.56828e-26	25.1825	82	74	18	21690	RPS10,RPS15A,RPS13,RPS8,RPS27A,UBA52,RPS26,RPS15,RPS24,RPS6,RPS12,RPS3A,RPS23,RPS11,RPS7,RPS14,RPS2,RPS9
GO:CC	extracellular space	GO:0005615	3.35816e-23	22.4739	3368	124	70	21690	RPL26,RPS15A,RPS13,RPS8,PRDX1,EIF3E,PSMA2,STMN1,RPS27A,UBA52,RPL5,H3-3A,RPL23,RPS26,HINT1,RPL24,B2M,SH3BGRL3,SUB1,RPL28,RPLP2,RPL14,RPL12,DDT,RPL10A,RPL11,RPS3A,RPS11,RPS14,TPM4,BLOC1S1,ATP6V1G1,CKLF,LSP1,GAPDH,EEF1A1,RPS2,RPLP0,RPL34,RPS9,RPL3,RPL22,RPL39,ACTB,RPL4,HLA-DRA,CD74,HSP90AA1,TUBB,UBB,VIM,TUBB4B,ALDOA,CORO1A,HLA-A,EGFL7,PPP1CA,TKT,ATP5F1A,HSPA8,PSME1,PKM,TUFM,BST2,FBL,KPNB1,IDH2,HLA-D…
GO:CC	focal adhesion	GO:0005925	3.70314e-23	22.4314	424	94	28	21690	RPS10,RPS13,RPS8,RPL9,RPL5,RPL23,B2M,RPS15,RPLP1,RPLP2,RPL7,RPL12,RPL10A,RPS3A,RPS11,RPS7,RPS14,TPM4,RPS2,RPLP0,RPS9,RPL7A,RPL3,RPL22,ACTB,RPL4,VIM,HMGA1
GO:CC	ribonucleoprotein complex	GO:1990904	4.65845e-23	22.3318	2374	82	48	21690	RPS10,RPL26,RPL41,RPL36A,RPS15A,RPS13,RPS8,EIF3E,RPL9,RPS27A,UBA52,RPL5,RPL10,RPL23,RPS26,RPL32,RPL24,RPS15,RPLP1,RPS24,RPL28,RPLP2,RPS6,RPL7,RPL14,RPL12,RPL10A,RPL13,RPL11,RPS12,RPS3A,RPS23,RPS11,RPS7,RPS14,GAPDH,RPS2,RPLP0,RPL34,RPS9,RPL35,RPL7A,RPL3,RPL22,EIF1,RPL39,ACTB,RPL4
GO:CC	cell-substrate junction	GO:0030055	6.61744e-23	22.1793	433	94	28	21690	RPS10,RPS13,RPS8,RPL9,RPL5,RPL23,B2M,RPS15,RPLP1,RPLP2,RPL7,RPL12,RPL10A,RPS3A,RPS11,RPS7,RPS14,TPM4,RPS2,RPLP0,RPS9,RPL7A,RPL3,RPL22,ACTB,RPL4,VIM,HMGA1
GO:CC	protein-containing complex	GO:0032991	9.01084e-21	20.0452	7491	126	98	21690	RPS10,RPL26,RPL41,RPL36A,NDUFA11,RPS15A,NDUFC2,RPS13,RPS8,EIF3E,PSMA2,RPL9,NDUFA13,RPS27A,UBA52,RPL5,RPL10,MICOS10,H3-3A,ATP5MC2,RPL23,RPS26,RPL32,HINT1,RPL24,COX4I1,B2M,RPS15,SUB1,RPLP1,RPS24,MT-ND5,RPL28,RPLP2,NDUFB8,FKBP1A,RPS6,RPL7,RPL14,RPL12,RPL10A,RPL13,RPL11,RPS12,RPS3A,RPS23,RPS11,RPS7,RPS14,TPM4,BLOC1S1,ATP6V1G1,GAPDH,EEF1A1,MT-ND4,RPS2,RPLP0,RPL34,RPS9,RPL35,RPL7A,RPL3,RPL22,EIF1,RPL39…
GO:CC	vesicle	GO:0031982	1.11163e-19	18.954	3973	124	71	21690	RPL26,RPS15A,NDUFC2,TMSB4X,RPS13,RPS8,PRDX1,EIF3E,PSMA2,STMN1,RPS27A,UBA52,RPL5,H3-3A,RPL23,RPS26,HINT1,RPL24,B2M,SH3BGRL3,SUB1,SPINK2,RPL28,RPLP2,RPL14,RPL12,DDT,RPL10A,RPL11,RPS3A,RPS11,RPS14,TPM4,BLOC1S1,ATP6V1G1,LSP1,GAPDH,EEF1A1,RPS2,RPLP0,RPL34,RPS9,RPL3,RPL22,ACTB,RPL4,HLA-DRA,CD74,HSP90AA1,TUBB,UBB,VIM,TUBB4B,ALDOA,CORO1A,HLA-A,PPP1CA,TKT,ATP5F1A,HSPA8,PSME1,PKM,TUFM,BST2,FBL,KPNB1,IDH2,C…
GO:CC	cytosol	GO:0005829	1.17948e-18	17.9283	5419	98	69	21690	RPS10,RPL26,RPL41,RPL36A,RPS15A,TMSB4X,RPS13,RPS8,PRDX1,EIF3E,PSMA2,STMN1,RPL9,RPS27A,UBA52,RPL5,RPL10,RPL23,RPS26,RPL32,HINT1,RPL24,COX4I1,B2M,RPS15,RPLP1,RPS24,RPL28,RPLP2,FKBP1A,RPS6,RPL7,RPL14,RPL12,RPL10A,RPL13,RPL11,RPS12,RPS3A,RPS23,RPS11,RPS7,RPS14,TPM4,BLOC1S1,ATP6V1G1,GAPDH,EEF1A1,RPS2,RPLP0,RPL34,RPS9,RPL35,RPL7A,RPL3,RPL22,RPL39,ACTB,RPL4,HSP90AA1,TUBB,UBB,SNRPB,VIM,HMGA1,TUBB4B,ALDOA…
GO:CC	extracellular region	GO:0005576	2.22975e-18	17.6517	4302	124	72	21690	RPL26,RPS15A,TMSB4X,RPS13,RPS8,PRDX1,EIF3E,PSMA2,STMN1,RPS27A,UBA52,RPL5,H3-3A,RPL23,RPS26,HINT1,RPL24,B2M,SH3BGRL3,SUB1,SPINK2,RPL28,RPLP2,RPL14,RPL12,DDT,RPL10A,RPL11,RPS3A,RPS11,RPS14,TPM4,BLOC1S1,ATP6V1G1,CKLF,LSP1,GAPDH,EEF1A1,RPS2,RPLP0,RPL34,RPS9,RPL3,RPL22,RPL39,ACTB,RPL4,HLA-DRA,CD74,HSP90AA1,TUBB,UBB,VIM,TUBB4B,ALDOA,CORO1A,HLA-A,EGFL7,PPP1CA,TKT,ATP5F1A,HSPA8,PSME1,PKM,TUFM,BST2,FBL,KP…
GO:CC	cytoplasm	GO:0005737	2.29046e-17	16.6401	12270	131	121	21690	RPS10,RPL26,RPL41,RPL36A,NDUFA11,RPS15A,NDUFC2,TMSB4X,RPS13,RPS8,PRDX1,EIF3E,PSMA2,STMN1,RPL9,NDUFA13,RPS27A,UBA52,RPL5,RPL10,TMSB10,MICOS10,ATP5MC2,RPL23,RPS26,RPL32,HINT1,RPL24,COX4I1,B2M,SH3BGRL3,RPS15,RPLP1,SPINK2,RPS24,MT-ND5,RPL28,RPLP2,NDUFB8,FKBP1A,RPS6,RPL7,RPL14,RPL12,DDT,RPL10A,RPL13,RPL11,RPS12,RPS3A,RPS23,RPS11,RPS7,RPS14,TPM4,GYPC,BLOC1S1,ATP6V1G1,BZW1,CNPY2,LRRC75A,GAPDH,EEF1A1,MT-…
GO:CC	anchoring junction	GO:0070161	3.36234e-16	15.4734	855	108	31	21690	RPS10,RPS13,RPS8,RPL9,RPL5,RPL23,B2M,RPS15,RPLP1,RPLP2,RPL7,RPL12,RPL10A,RPS3A,RPS11,RPS7,RPS14,TPM4,RPS2,RPLP0,RPS9,RPL7A,RPL3,RPL22,ACTB,RPL4,VIM,HMGA1,CORO1A,PPP1CA,HSPA8
GO:CC	polysomal ribosome	GO:0042788	4.97155e-15	14.3035	32	80	10	21690	RPL41,RPL36A,RPS26,RPL32,RPL24,RPL10A,RPL11,RPS23,RPL7A,RPL39
GO:CC	inner mitochondrial membrane protein complex	GO:0098800	2.32224e-14	13.6341	164	125	17	21690	NDUFA11,NDUFC2,NDUFA13,MICOS10,ATP5MC2,COX4I1,MT-ND5,NDUFB8,MT-ND4,UQCRB,MT-CYB,MT-ND2,ATP5F1E,ATP5F1A,ATP5F1B,PHB,CYC1
GO:CC	polysome	GO:0005844	6.09918e-14	13.2147	71	93	12	21690	RPL41,RPL36A,RPS26,RPL32,RPL24,RPS6,RPL10A,RPL11,RPS23,RPL7A,RPL39,VIM
GO:CC	intracellular non-membrane-bounded organelle	GO:0043232	1.32316e-12	11.8784	6474	82	59	21690	RPS10,RPL26,RPL41,RPL36A,RPS15A,TMSB4X,RPS13,RPS8,EIF3E,PSMA2,STMN1,RPL9,RPS27A,UBA52,RPL5,RPL10,TMSB10,H3-3A,RPL23,RPS26,RPL32,HINT1,RPL24,RPS15,SUB1,RPLP1,RPS24,RPL28,RPLP2,FKBP1A,RPS6,RPL7,RPL14,RPL12,RPL10A,RPL13,RPL11,RPS12,RPS3A,RPS23,RPS11,RPS7,RPS14,TPM4,GYPC,LSP1,GAPDH,EEF1A1,RPS2,RPLP0,RPL34,RPS9,RPL35,RPL7A,RPL3,RPL22,RPL39,ACTB,RPL4
GO:CC	non-membrane-bounded organelle	GO:0043228	1.33337e-12	11.8751	6475	82	59	21690	RPS10,RPL26,RPL41,RPL36A,RPS15A,TMSB4X,RPS13,RPS8,EIF3E,PSMA2,STMN1,RPL9,RPS27A,UBA52,RPL5,RPL10,TMSB10,H3-3A,RPL23,RPS26,RPL32,HINT1,RPL24,RPS15,SUB1,RPLP1,RPS24,RPL28,RPLP2,FKBP1A,RPS6,RPL7,RPL14,RPL12,RPL10A,RPL13,RPL11,RPS12,RPS3A,RPS23,RPS11,RPS7,RPS14,TPM4,GYPC,LSP1,GAPDH,EEF1A1,RPS2,RPLP0,RPL34,RPS9,RPL35,RPL7A,RPL3,RPL22,RPL39,ACTB,RPL4
GO:CC	mitochondrial protein-containing complex	GO:0098798	5.48036e-11	10.2612	305	125	18	21690	NDUFA11,NDUFC2,NDUFA13,MICOS10,ATP5MC2,COX4I1,MT-ND5,NDUFB8,MT-ND4,UQCRB,MT-CYB,MT-ND2,AURKAIP1,ATP5F1E,ATP5F1A,ATP5F1B,PHB,CYC1
GO:CC	organelle lumen	GO:0043233	2.0113e-09	8.69652	6637	131	78	21690	RPS10,RPL26,RPS15A,TMSB4X,RPS13,RPS8,EIF3E,PSMA2,NDUFA13,RPS27A,UBA52,RPL5,H3-3A,RPL23,RPS26,HINT1,COX4I1,B2M,SH3BGRL3,RPS15,SUB1,RPS24,NDUFB8,RPS6,RPL7,RPL12,RPL13,RPL11,RPS12,RPS3A,RPS23,RPS11,RPS7,RPS14,BLOC1S1,EEF1A1,RPS2,RPS9,RPL35,RPL7A,RPL3,RPL39,ACTB,RPL4,CD74,HSP90AA1,TUBB,UBB,SRSF3,SNRPB,VIM,HMGA1,TUBB4B,ALDOA,SNRPF,PRELID1,AURKAIP1,PPP1CA,ATP5F1E,TKT,ATP5F1A,HSPA8,PSME1,PKM,TUFM,CKS1B,…
GO:CC	membrane-enclosed lumen	GO:0031974	2.0113e-09	8.69652	6637	131	78	21690	RPS10,RPL26,RPS15A,TMSB4X,RPS13,RPS8,EIF3E,PSMA2,NDUFA13,RPS27A,UBA52,RPL5,H3-3A,RPL23,RPS26,HINT1,COX4I1,B2M,SH3BGRL3,RPS15,SUB1,RPS24,NDUFB8,RPS6,RPL7,RPL12,RPL13,RPL11,RPS12,RPS3A,RPS23,RPS11,RPS7,RPS14,BLOC1S1,EEF1A1,RPS2,RPS9,RPL35,RPL7A,RPL3,RPL39,ACTB,RPL4,CD74,HSP90AA1,TUBB,UBB,SRSF3,SNRPB,VIM,HMGA1,TUBB4B,ALDOA,SNRPF,PRELID1,AURKAIP1,PPP1CA,ATP5F1E,TKT,ATP5F1A,HSPA8,PSME1,PKM,TUFM,CKS1B,…
GO:CC	intracellular organelle lumen	GO:0070013	2.0113e-09	8.69652	6637	131	78	21690	RPS10,RPL26,RPS15A,TMSB4X,RPS13,RPS8,EIF3E,PSMA2,NDUFA13,RPS27A,UBA52,RPL5,H3-3A,RPL23,RPS26,HINT1,COX4I1,B2M,SH3BGRL3,RPS15,SUB1,RPS24,NDUFB8,RPS6,RPL7,RPL12,RPL13,RPL11,RPS12,RPS3A,RPS23,RPS11,RPS7,RPS14,BLOC1S1,EEF1A1,RPS2,RPS9,RPL35,RPL7A,RPL3,RPL39,ACTB,RPL4,CD74,HSP90AA1,TUBB,UBB,SRSF3,SNRPB,VIM,HMGA1,TUBB4B,ALDOA,SNRPF,PRELID1,AURKAIP1,PPP1CA,ATP5F1E,TKT,ATP5F1A,HSPA8,PSME1,PKM,TUFM,CKS1B,…
GO:CC	respiratory chain complex	GO:0098803	2.17158e-09	8.66322	94	125	11	21690	NDUFA11,NDUFC2,NDUFA13,COX4I1,MT-ND5,NDUFB8,MT-ND4,UQCRB,MT-CYB,MT-ND2,CYC1
GO:CC	cell junction	GO:0030054	2.79922e-09	8.55296	2121	111	37	21690	RPS10,RPS13,RPS8,RPL9,RPL5,RPL10,RPL23,RPL24,B2M,RPS15,RPLP1,RPLP2,RPL7,RPL14,RPL12,RPL10A,RPS3A,RPS23,RPS11,RPS7,RPS14,TPM4,RPS2,RPLP0,RPS9,RPL7A,RPL3,RPL22,ACTB,RPL4,MT-ND2,VIM,HMGA1,CORO1A,PPP1CA,HSPA8,TUFM
GO:CC	mitochondrial respirasome	GO:0005746	3.00135e-09	8.52268	97	91	10	21690	NDUFA11,NDUFC2,NDUFA13,COX4I1,MT-ND5,NDUFB8,MT-ND4,UQCRB,MT-CYB,MT-ND2
GO:CC	respirasome	GO:0070469	6.08218e-09	8.21594	104	91	10	21690	NDUFA11,NDUFC2,NDUFA13,COX4I1,MT-ND5,NDUFB8,MT-ND4,UQCRB,MT-CYB,MT-ND2
GO:CC	mitochondrial envelope	GO:0005740	6.45727e-08	7.18995	807	125	23	21690	NDUFA11,NDUFC2,NDUFA13,RPS27A,UBA52,MICOS10,ATP5MC2,COX4I1,MT-ND5,NDUFB8,BLOC1S1,MT-ND4,UQCRB,UBB,MT-CYB,MT-ND2,PRELID1,AURKAIP1,ATP5F1E,ATP5F1A,ATP5F1B,PHB,CYC1
GO:CC	membrane	GO:0016020	1.91498e-07	6.71783	9856	89	69	21690	RPS10,RPL26,RPL36A,NDUFA11,RPS15A,NDUFC2,RPS13,RPS8,EIF3E,STMN1,RPL9,NDUFA13,RPS27A,UBA52,RPL5,RPL10,MICOS10,ATP5MC2,RPL23,RPS26,RPL32,HINT1,RPL24,COX4I1,B2M,RPS15,RPS24,MT-ND5,RPL28,RPLP2,NDUFB8,FKBP1A,RPS6,RPL7,RPL14,RPL12,RPL10A,RPL13,RPL11,RPS12,SMIM24,RPS23,RPS11,RPS7,RPS14,TPM4,GYPC,BLOC1S1,ATP6V1G1,CKLF,BZW1,LSP1,GAPDH,EEF1A1,MT-ND4,RPS2,RPLP0,RPS9,RPL35,RPL7A,ACTB,RPL4,HLA-DRA,UQCRB,CD74,…
GO:CC	mitochondrial inner membrane	GO:0005743	2.2792e-07	6.64222	505	125	18	21690	NDUFA11,NDUFC2,NDUFA13,MICOS10,ATP5MC2,COX4I1,MT-ND5,NDUFB8,MT-ND4,UQCRB,MT-CYB,MT-ND2,AURKAIP1,ATP5F1E,ATP5F1A,ATP5F1B,PHB,CYC1
GO:CC	mitochondrial membrane	GO:0031966	6.91629e-07	6.16013	756	125	21	21690	NDUFA11,NDUFC2,NDUFA13,RPS27A,UBA52,MICOS10,ATP5MC2,COX4I1,MT-ND5,NDUFB8,MT-ND4,UQCRB,UBB,MT-CYB,MT-ND2,AURKAIP1,ATP5F1E,ATP5F1A,ATP5F1B,PHB,CYC1
GO:CC	NADH dehydrogenase complex	GO:0030964	7.54433e-07	6.12238	53	91	7	21690	NDUFA11,NDUFC2,NDUFA13,MT-ND5,NDUFB8,MT-ND4,MT-ND2
GO:CC	respiratory chain complex I	GO:0045271	7.54433e-07	6.12238	53	91	7	21690	NDUFA11,NDUFC2,NDUFA13,MT-ND5,NDUFB8,MT-ND4,MT-ND2
GO:CC	mitochondrial respiratory chain complex I	GO:0005747	7.54433e-07	6.12238	53	91	7	21690	NDUFA11,NDUFC2,NDUFA13,MT-ND5,NDUFB8,MT-ND4,MT-ND2
GO:CC	oxidoreductase complex	GO:1990204	1.23637e-06	5.90785	130	91	9	21690	NDUFA11,NDUFC2,NDUFA13,MT-ND5,NDUFB8,MT-ND4,UQCRB,MT-CYB,MT-ND2
GO:CC	organelle inner membrane	GO:0019866	1.49073e-06	5.8266	569	125	18	21690	NDUFA11,NDUFC2,NDUFA13,MICOS10,ATP5MC2,COX4I1,MT-ND5,NDUFB8,MT-ND4,UQCRB,MT-CYB,MT-ND2,AURKAIP1,ATP5F1E,ATP5F1A,ATP5F1B,PHB,CYC1
GO:CC	organelle envelope	GO:0031967	2.22625e-06	5.65243	1270	130	27	21690	NDUFA11,NDUFC2,NDUFA13,RPS27A,UBA52,MICOS10,ATP5MC2,COX4I1,MT-ND5,NDUFB8,BLOC1S1,GAPDH,MT-ND4,UQCRB,TUBB,UBB,MT-CYB,MT-ND2,PRELID1,AURKAIP1,ATP5F1E,ATP5F1A,KPNB1,ATP5F1B,PHB,CYC1,JPT1
GO:CC	envelope	GO:0031975	2.22625e-06	5.65243	1270	130	27	21690	NDUFA11,NDUFC2,NDUFA13,RPS27A,UBA52,MICOS10,ATP5MC2,COX4I1,MT-ND5,NDUFB8,BLOC1S1,GAPDH,MT-ND4,UQCRB,TUBB,UBB,MT-CYB,MT-ND2,PRELID1,AURKAIP1,ATP5F1E,ATP5F1A,KPNB1,ATP5F1B,PHB,CYC1,JPT1
GO:CC	intracellular organelle	GO:0043229	3.10959e-06	5.5073	15965	131	122	21690	RPS10,RPL26,RPL41,RPL36A,NDUFA11,RPS15A,NDUFC2,TMSB4X,RPS13,RPS8,PRDX1,EIF3E,PSMA2,STMN1,RPL9,NDUFA13,RPS27A,UBA52,RPL5,RPL10,TMSB10,MICOS10,H3-3A,ATP5MC2,RPL23,RPS26,RPL32,HINT1,RPL24,COX4I1,B2M,SH3BGRL3,RPS15,SUB1,RPLP1,SPINK2,RPS24,MT-ND5,RPL28,RPLP2,NDUFB8,FKBP1A,RPS6,RPL7,RPL14,RPL12,RPL10A,RPL13,RPL11,RPS12,RPS3A,RPS23,RPS11,RPS7,RPS14,TPM4,GYPC,BLOC1S1,ATP6V1G1,LSP1,CNPY2,GAPDH,EEF1A1,MT-N…
GO:CC	nuclear lumen	GO:0031981	5.22471e-06	5.28194	5505	131	63	21690	RPS10,RPL26,RPS15A,RPS13,RPS8,EIF3E,PSMA2,NDUFA13,RPS27A,UBA52,RPL5,H3-3A,RPL23,RPS26,HINT1,COX4I1,SH3BGRL3,RPS15,SUB1,RPS24,RPS6,RPL7,RPL12,RPL13,RPL11,RPS12,RPS3A,RPS23,RPS11,RPS7,RPS14,EEF1A1,RPS2,RPS9,RPL35,RPL7A,RPL3,RPL39,ACTB,RPL4,HSP90AA1,UBB,SRSF3,SNRPB,VIM,HMGA1,SNRPF,PRELID1,AURKAIP1,PPP1CA,TKT,HSPA8,PSME1,CKS1B,SFPQ,FBL,KPNB1,COPE,PHB,SMC4,PSMC5,JPT1,PCBP1
GO:CC	nucleoplasm	GO:0005654	7.08394e-06	5.14973	4215	131	53	21690	RPS10,RPL26,RPS15A,RPS13,RPS8,EIF3E,PSMA2,NDUFA13,RPS27A,UBA52,RPL5,H3-3A,RPL23,RPS26,HINT1,COX4I1,SH3BGRL3,RPS15,SUB1,RPS24,RPS6,RPL11,RPS12,RPS3A,RPS23,RPS11,RPS7,RPS14,RPS2,RPS9,ACTB,HSP90AA1,UBB,SRSF3,SNRPB,HMGA1,SNRPF,PRELID1,AURKAIP1,PPP1CA,TKT,HSPA8,PSME1,CKS1B,SFPQ,FBL,KPNB1,COPE,PHB,SMC4,PSMC5,JPT1,PCBP1
GO:CC	membrane protein complex	GO:0098796	5.72542e-05	4.24219	1351	125	25	21690	NDUFA11,NDUFC2,NDUFA13,MICOS10,ATP5MC2,COX4I1,B2M,MT-ND5,NDUFB8,FKBP1A,ATP6V1G1,MT-ND4,HLA-DRA,UQCRB,CD74,MT-CYB,MT-ND2,HLA-A,ATP5F1E,ATP5F1A,COPE,HLA-DRB1,ATP5F1B,PHB,CYC1
GO:CC	MHC protein complex	GO:0042611	6.40098e-05	4.19375	24	122	5	21690	B2M,HLA-DRA,CD74,HLA-A,HLA-DRB1
GO:CC	organelle	GO:0043226	8.28356e-05	4.08178	16770	131	123	21690	RPS10,RPL26,RPL41,RPL36A,NDUFA11,RPS15A,NDUFC2,TMSB4X,RPS13,RPS8,PRDX1,EIF3E,PSMA2,STMN1,RPL9,NDUFA13,RPS27A,UBA52,RPL5,RPL10,TMSB10,MICOS10,H3-3A,ATP5MC2,RPL23,RPS26,RPL32,HINT1,RPL24,COX4I1,B2M,SH3BGRL3,RPS15,SUB1,RPLP1,SPINK2,RPS24,MT-ND5,RPL28,RPLP2,NDUFB8,FKBP1A,RPS6,RPL7,RPL14,RPL12,DDT,RPL10A,RPL13,RPL11,RPS12,RPS3A,RPS23,RPS11,RPS7,RPS14,TPM4,GYPC,BLOC1S1,ATP6V1G1,LSP1,CNPY2,GAPDH,EEF1A1,…
GO:CC	mitochondrion	GO:0005739	0.000118005	3.9281	1684	127	28	21690	NDUFA11,NDUFC2,NDUFA13,RPS27A,UBA52,MICOS10,ATP5MC2,COX4I1,MT-ND5,NDUFB8,BLOC1S1,MT-ND4,UQCRB,HSP90AA1,UBB,MT-CYB,MT-ND2,PRELID1,AURKAIP1,ATP5F1E,ATP5F1A,PKM,TUFM,IDH2,ATP5F1B,PHB,CYC1,ECHS1
GO:CC	membrane-bounded organelle	GO:0043227	0.000134497	3.87129	15649	131	118	21690	RPS10,RPL26,RPL41,RPL36A,NDUFA11,RPS15A,NDUFC2,TMSB4X,RPS13,RPS8,PRDX1,EIF3E,PSMA2,STMN1,RPL9,NDUFA13,RPS27A,UBA52,RPL5,RPL10,MICOS10,H3-3A,ATP5MC2,RPL23,RPS26,HINT1,RPL24,COX4I1,B2M,SH3BGRL3,RPS15,SUB1,SPINK2,RPS24,MT-ND5,RPL28,RPLP2,NDUFB8,FKBP1A,RPS6,RPL7,RPL14,RPL12,DDT,RPL10A,RPL13,RPL11,RPS12,RPS3A,RPS23,RPS11,RPS7,RPS14,TPM4,BLOC1S1,ATP6V1G1,LSP1,CNPY2,GAPDH,EEF1A1,MT-ND4,RPS2,RPLP0,RPL34,…
GO:CC	endoplasmic reticulum	GO:0005783	0.000203009	3.69249	2031	122	30	21690	RPL41,RPL36A,RPS8,RPS27A,UBA52,RPL5,RPL10,RPS26,RPL24,B2M,RPS24,NDUFB8,FKBP1A,RPS6,RPL13,RPS3A,RPS23,CNPY2,RPLP0,RPL34,RPL4,HLA-DRA,CD74,UBB,HLA-A,TKT,PKM,KPNB1,COPE,HLA-DRB1
GO:CC	nucleolus	GO:0005730	0.000213246	3.67112	1974	82	23	21690	RPS10,RPL26,RPS13,RPS27A,RPL5,RPL23,SUB1,RPS6,RPL7,RPL12,RPL13,RPL11,RPS3A,RPS11,RPS7,RPS14,EEF1A1,RPS9,RPL35,RPL7A,RPL3,RPL39,RPL4
GO:CC	lumenal side of membrane	GO:0098576	0.00029255	3.5338	32	122	5	21690	HLA-DRA,CD74,HLA-A,HSPA8,HLA-DRB1
GO:CC	synapse	GO:0045202	0.000319292	3.49581	1341	111	22	21690	RPS13,RPL5,RPL10,RPL24,RPL7,RPL14,RPL12,RPL10A,RPS3A,RPS23,RPS7,RPS14,RPLP0,RPS9,RPL3,RPL22,ACTB,MT-ND2,CORO1A,PPP1CA,HSPA8,TUFM
GO:CC	intracellular anatomical structure	GO:0005622	0.000344033	3.4634	17820	131	126	21690	RPS10,RPL26,RPL41,RPL36A,NDUFA11,RPS15A,NDUFC2,TMSB4X,RPS13,RPS8,PRDX1,EIF3E,PSMA2,STMN1,RPL9,NDUFA13,RPS27A,UBA52,RPL5,RPL10,TMSB10,MICOS10,H3-3A,ATP5MC2,RPL23,RPS26,RPL32,HINT1,RPL24,COX4I1,B2M,SH3BGRL3,RPS15,SUB1,RPLP1,SPINK2,RPS24,MT-ND5,RPL28,RPLP2,NDUFB8,FKBP1A,RPS6,RPL7,RPL14,RPL12,DDT,RPL10A,RPL13,RPL11,RPS12,RPS3A,RPS23,RPS11,RPS7,RPS14,TPM4,GYPC,BLOC1S1,ATP6V1G1,BZW1,LSP1,CNPY2,LRRC75A,…
GO:CC	secretory granule lumen	GO:0034774	0.000415373	3.38156	320	117	11	21690	TMSB4X,PSMA2,B2M,EEF1A1,HSP90AA1,TUBB,TUBB4B,ALDOA,HSPA8,PKM,KPNB1
GO:CC	endocytic vesicle membrane	GO:0030666	0.000451432	3.34541	192	122	9	21690	RPS27A,UBA52,B2M,HLA-DRA,CD74,UBB,CORO1A,HLA-A,HLA-DRB1
GO:CC	cytoplasmic vesicle lumen	GO:0060205	0.000454841	3.34214	323	117	11	21690	TMSB4X,PSMA2,B2M,EEF1A1,HSP90AA1,TUBB,TUBB4B,ALDOA,HSPA8,PKM,KPNB1
GO:CC	vesicle lumen	GO:0031983	0.000482951	3.3161	325	117	11	21690	TMSB4X,PSMA2,B2M,EEF1A1,HSP90AA1,TUBB,TUBB4B,ALDOA,HSPA8,PKM,KPNB1
GO:CC	mitochondrial proton-transporting ATP synthase complex, catalytic sector F(1)	GO:0000275	0.000558513	3.25297	5	123	3	21690	ATP5F1E,ATP5F1A,ATP5F1B
GO:CC	MHC class II protein complex	GO:0042613	0.000678011	3.16876	17	122	4	21690	B2M,HLA-DRA,CD74,HLA-DRB1
GO:CC	proton-transporting two-sector ATPase complex, catalytic domain	GO:0033178	0.00113078	2.94662	19	123	4	21690	ATP6V1G1,ATP5F1E,ATP5F1A,ATP5F1B
GO:CC	endocytic vesicle	GO:0030139	0.00119232	2.92361	342	122	11	21690	RPS27A,UBA52,B2M,HLA-DRA,CD74,HSP90AA1,UBB,VIM,CORO1A,HLA-A,HLA-DRB1
GO:CC	intracellular membrane-bounded organelle	GO:0043231	0.0014843	2.82848	14601	131	111	21690	RPS10,RPL26,RPL41,RPL36A,NDUFA11,RPS15A,NDUFC2,TMSB4X,RPS13,RPS8,PRDX1,EIF3E,PSMA2,RPL9,NDUFA13,RPS27A,UBA52,RPL5,RPL10,MICOS10,H3-3A,ATP5MC2,RPL23,RPS26,HINT1,RPL24,COX4I1,B2M,SH3BGRL3,RPS15,SUB1,SPINK2,RPS24,MT-ND5,NDUFB8,FKBP1A,RPS6,RPL7,RPL12,RPL10A,RPL13,RPL11,RPS12,RPS3A,RPS23,RPS11,RPS7,RPS14,BLOC1S1,ATP6V1G1,CNPY2,GAPDH,EEF1A1,MT-ND4,RPS2,RPLP0,RPL34,RPS9,RPL35,RPL7A,RPL3,RPL22,EIF1,RPL39…
GO:CC	ficolin-1-rich granule lumen	GO:1904813	0.00156965	2.8042	124	117	7	21690	PSMA2,EEF1A1,HSP90AA1,ALDOA,HSPA8,PKM,KPNB1
GO:CC	transmembrane transporter complex	GO:1902495	0.00183454	2.73647	392	91	10	21690	NDUFA11,NDUFC2,NDUFA13,MT-ND5,NDUFB8,FKBP1A,MT-ND4,UQCRB,MT-CYB,MT-ND2
GO:CC	proton-transporting ATP synthase complex, catalytic core F(1)	GO:0045261	0.00193861	2.71251	7	123	3	21690	ATP5F1E,ATP5F1A,ATP5F1B
GO:CC	mitochondrial proton-transporting ATP synthase complex	GO:0005753	0.0025384	2.59544	23	123	4	21690	ATP5MC2,ATP5F1E,ATP5F1A,ATP5F1B
GO:CC	transporter complex	GO:1990351	0.00321371	2.49299	418	91	10	21690	NDUFA11,NDUFC2,NDUFA13,MT-ND5,NDUFB8,FKBP1A,MT-ND4,UQCRB,MT-CYB,MT-ND2
GO:CC	lumenal side of endoplasmic reticulum membrane	GO:0098553	0.0034804	2.45837	25	122	4	21690	HLA-DRA,CD74,HLA-A,HLA-DRB1
GO:CC	integral component of lumenal side of endoplasmic reticulum membrane	GO:0071556	0.0034804	2.45837	25	122	4	21690	HLA-DRA,CD74,HLA-A,HLA-DRB1
GO:CC	proton-transporting ATP synthase complex	GO:0045259	0.0035946	2.44435	25	123	4	21690	ATP5MC2,ATP5F1E,ATP5F1A,ATP5F1B
GO:CC	proton-transporting two-sector ATPase complex	GO:0016469	0.00474189	2.32405	55	123	5	21690	ATP5MC2,ATP6V1G1,ATP5F1E,ATP5F1A,ATP5F1B
GO:CC	ER to Golgi transport vesicle membrane	GO:0012507	0.00543696	2.26464	57	122	5	21690	B2M,HLA-DRA,CD74,HLA-A,HLA-DRB1
GO:CC	proton-transporting ATP synthase, catalytic core	GO:0045267	0.0100944	1.99592	2	123	2	21690	ATP5F1A,ATP5F1B
GO:CC	mitochondrial proton-transporting ATP synthase, catalytic core	GO:0005754	0.0100944	1.99592	2	123	2	21690	ATP5F1A,ATP5F1B
GO:CC	endomembrane system	GO:0012505	0.0105867	1.97524	4733	124	47	21690	RPL41,RPL36A,NDUFC2,TMSB4X,RPS8,PSMA2,RPS27A,UBA52,RPL5,RPL10,RPS26,RPL24,B2M,SPINK2,RPS24,NDUFB8,FKBP1A,RPS6,RPL13,RPS12,RPS3A,RPS23,BLOC1S1,CNPY2,GAPDH,EEF1A1,RPLP0,RPL34,RPL4,HLA-DRA,CD74,HSP90AA1,TUBB,UBB,TUBB4B,ALDOA,CORO1A,HLA-A,TKT,HSPA8,PKM,BST2,KPNB1,COPE,SELENOH,HLA-DRB1,PHB
GO:CC	postsynaptic specialization	GO:0099572	0.0194999	1.70997	348	108	9	21690	RPS13,RPL7,RPL14,RPL12,RPL10A,RPS14,RPLP0,MT-ND2,HSPA8
GO:CC	ficolin-1-rich granule	GO:0101002	0.0201815	1.69505	184	117	7	21690	PSMA2,EEF1A1,HSP90AA1,ALDOA,HSPA8,PKM,KPNB1
GO:CC	respiratory chain complex III	GO:0045275	0.0205475	1.68724	14	125	3	21690	UQCRB,MT-CYB,CYC1
GO:CC	mitochondrial respiratory chain complex III	GO:0005750	0.0205475	1.68724	14	125	3	21690	UQCRB,MT-CYB,CYC1
GO:CC	postsynaptic density	GO:0014069	0.0217721	1.6621	326	91	8	21690	RPS13,RPL7,RPL14,RPL12,RPL10A,RPS14,RPLP0,MT-ND2
GO:CC	asymmetric synapse	GO:0032279	0.024722	1.60692	332	91	8	21690	RPS13,RPL7,RPL14,RPL12,RPL10A,RPS14,RPLP0,MT-ND2
GO:CC	mitochondrial outer membrane	GO:0005741	0.0251232	1.59992	211	24	4	21690	RPS27A,UBA52,MICOS10,ATP5MC2
GO:CC	cytochrome complex	GO:0070069	0.0285615	1.54422	41	125	4	21690	COX4I1,UQCRB,MT-CYB,CYC1
GO:CC	eukaryotic 43S preinitiation complex	GO:0016282	0.0344186	1.46321	17	121	3	21690	EIF3E,EIF1,EIF3G
GO:CC	coated vesicle membrane	GO:0030662	0.0354454	1.45044	193	122	7	21690	B2M,HLA-DRA,CD74,HLA-A,HSPA8,COPE,HLA-DRB1
GO:CC	organelle outer membrane	GO:0031968	0.0399946	1.398	238	24	4	21690	RPS27A,UBA52,MICOS10,ATP5MC2
GO:CC	cytoplasmic ribonucleoprotein granule	GO:0036464	0.0403168	1.39451	246	131	8	21690	PSMA2,RPL28,RPS6,RPLP0,ACTB,TUBB,KPNB1,PCBP1
GO:CC	neuron to neuron synapse	GO:0098984	0.0408322	1.389	357	91	8	21690	RPS13,RPL7,RPL14,RPL12,RPL10A,RPS14,RPLP0,MT-ND2
GO:CC	translation preinitiation complex	GO:0070993	0.0411343	1.3858	18	121	3	21690	EIF3E,EIF1,EIF3G
GO:CC	outer membrane	GO:0019867	0.0413037	1.38401	240	24	4	21690	RPS27A,UBA52,MICOS10,ATP5MC2
GO:CC	lytic vacuole membrane	GO:0098852	0.0430564	1.36596	421	122	10	21690	NDUFC2,UBA52,BLOC1S1,ATP6V1G1,EEF1A1,HLA-DRA,CD74,HSPA8,BST2,HLA-DRB1
GO:CC	lysosomal membrane	GO:0005765	0.0430564	1.36596	421	122	10	21690	NDUFC2,UBA52,BLOC1S1,ATP6V1G1,EEF1A1,HLA-DRA,CD74,HSPA8,BST2,HLA-DRB1
GO:CC	cortical cytoskeleton	GO:0030863	0.0471909	1.32614	111	98	5	21690	TPM4,GYPC,EEF1A1,ACTB,CORO1A
GO:CC	organelle membrane	GO:0031090	0.0477916	1.32065	3685	125	38	21690	NDUFA11,NDUFC2,NDUFA13,RPS27A,UBA52,MICOS10,ATP5MC2,RPS26,COX4I1,B2M,MT-ND5,NDUFB8,FKBP1A,BLOC1S1,ATP6V1G1,GAPDH,EEF1A1,MT-ND4,HLA-DRA,UQCRB,CD74,UBB,MT-CYB,MT-ND2,CORO1A,HLA-A,AURKAIP1,ATP5F1E,TKT,ATP5F1A,HSPA8,BST2,KPNB1,COPE,HLA-DRB1,ATP5F1B,PHB,CYC1
GO:CC	COPII-coated ER to Golgi transport vesicle	GO:0030134	0.0492295	1.30777	90	122	5	21690	B2M,HLA-DRA,CD74,HLA-A,HLA-DRB1
KEGG	Ribosome	KEGG:03010	3.61748e-54	53.4416	153	82	44	8064	RPS10,RPL26,RPL41,RPL36A,RPS15A,RPS13,RPS8,RPL9,RPS27A,UBA52,RPL5,RPL10,RPL23,RPS26,RPL32,RPL24,RPS15,RPLP1,RPS24,RPL28,RPLP2,RPS6,RPL7,RPL14,RPL12,RPL10A,RPL13,RPL11,RPS12,RPS3A,RPS23,RPS11,RPS7,RPS14,RPS2,RPLP0,RPL34,RPS9,RPL35,RPL7A,RPL3,RPL22,RPL39,RPL4
KEGG	Coronavirus disease - COVID-19	KEGG:05171	2.25044e-45	44.6477	231	82	44	8064	RPS10,RPL26,RPL41,RPL36A,RPS15A,RPS13,RPS8,RPL9,RPS27A,UBA52,RPL5,RPL10,RPL23,RPS26,RPL32,RPL24,RPS15,RPLP1,RPS24,RPL28,RPLP2,RPS6,RPL7,RPL14,RPL12,RPL10A,RPL13,RPL11,RPS12,RPS3A,RPS23,RPS11,RPS7,RPS14,RPS2,RPLP0,RPL34,RPS9,RPL35,RPL7A,RPL3,RPL22,RPL39,RPL4
KEGG	Parkinson disease	KEGG:05012	1.75863e-09	8.75482	266	128	23	8064	NDUFA11,NDUFC2,PSMA2,NDUFA13,RPS27A,UBA52,ATP5MC2,COX4I1,MT-ND5,NDUFB8,MT-ND4,UQCRB,TUBB,UBB,MT-CYB,MT-ND2,TUBB4B,ATP5F1E,ATP5F1A,TUBA1B,ATP5F1B,CYC1,PSMC5
KEGG	Oxidative phosphorylation	KEGG:00190	1.60334e-08	7.79497	134	125	16	8064	NDUFA11,NDUFC2,NDUFA13,ATP5MC2,COX4I1,MT-ND5,NDUFB8,ATP6V1G1,MT-ND4,UQCRB,MT-CYB,MT-ND2,ATP5F1E,ATP5F1A,ATP5F1B,CYC1
KEGG	Prion disease	KEGG:05020	1.2734e-07	6.89504	273	128	21	8064	NDUFA11,NDUFC2,PSMA2,NDUFA13,ATP5MC2,COX4I1,MT-ND5,NDUFB8,MT-ND4,UQCRB,TUBB,MT-CYB,MT-ND2,TUBB4B,ATP5F1E,ATP5F1A,TUBA1B,HSPA8,ATP5F1B,CYC1,PSMC5
KEGG	Diabetic cardiomyopathy	KEGG:05415	1.06729e-06	5.97172	203	125	17	8064	NDUFA11,NDUFC2,NDUFA13,ATP5MC2,COX4I1,MT-ND5,NDUFB8,GAPDH,MT-ND4,UQCRB,MT-CYB,MT-ND2,PPP1CA,ATP5F1E,ATP5F1A,ATP5F1B,CYC1
KEGG	Amyotrophic lateral sclerosis	KEGG:05014	4.08881e-06	5.3884	363	128	22	8064	NDUFA11,NDUFC2,PSMA2,NDUFA13,ATP5MC2,COX4I1,MT-ND5,NDUFB8,MT-ND4,ACTB,UQCRB,TUBB,MT-CYB,SRSF3,MT-ND2,TUBB4B,ATP5F1E,ATP5F1A,TUBA1B,ATP5F1B,CYC1,PSMC5
KEGG	Huntington disease	KEGG:05016	5.22198e-06	5.28216	306	128	20	8064	NDUFA11,NDUFC2,PSMA2,NDUFA13,ATP5MC2,COX4I1,MT-ND5,NDUFB8,MT-ND4,UQCRB,TUBB,MT-CYB,MT-ND2,TUBB4B,ATP5F1E,ATP5F1A,TUBA1B,ATP5F1B,CYC1,PSMC5
KEGG	Thermogenesis	KEGG:04714	7.7532e-06	5.11052	232	125	17	8064	NDUFA11,NDUFC2,NDUFA13,ATP5MC2,COX4I1,MT-ND5,NDUFB8,RPS6,MT-ND4,ACTB,UQCRB,MT-CYB,MT-ND2,ATP5F1E,ATP5F1A,ATP5F1B,CYC1
KEGG	Alzheimer disease	KEGG:05010	4.83688e-05	4.31543	384	128	21	8064	NDUFA11,NDUFC2,PSMA2,NDUFA13,ATP5MC2,COX4I1,MT-ND5,NDUFB8,GAPDH,MT-ND4,UQCRB,TUBB,MT-CYB,MT-ND2,TUBB4B,ATP5F1E,ATP5F1A,TUBA1B,ATP5F1B,CYC1,PSMC5
KEGG	Pathways of neurodegeneration - multiple diseases	KEGG:05022	0.000115366	3.93792	476	128	23	8064	NDUFA11,NDUFC2,PSMA2,NDUFA13,RPS27A,UBA52,ATP5MC2,COX4I1,MT-ND5,NDUFB8,MT-ND4,UQCRB,TUBB,UBB,MT-CYB,MT-ND2,TUBB4B,ATP5F1E,ATP5F1A,TUBA1B,ATP5F1B,CYC1,PSMC5
KEGG	Chemical carcinogenesis - reactive oxygen species	KEGG:05208	0.000132932	3.87637	222	125	15	8064	NDUFA11,NDUFC2,NDUFA13,ATP5MC2,COX4I1,MT-ND5,NDUFB8,MT-ND4,UQCRB,MT-CYB,MT-ND2,ATP5F1E,ATP5F1A,ATP5F1B,CYC1
KEGG	Antigen processing and presentation	KEGG:04612	0.000734108	3.13424	69	122	8	8064	B2M,HLA-DRA,CD74,HSP90AA1,HLA-A,HSPA8,PSME1,HLA-DRB1
KEGG	Phagosome	KEGG:04145	0.0321226	1.49319	147	122	9	8064	ATP6V1G1,ACTB,HLA-DRA,TUBB,TUBB4B,CORO1A,HLA-A,TUBA1B,HLA-DRB1
REAC	Peptide chain elongation	REAC:R-HSA-156902	1.94474e-73	72.7111	90	82	45	10461	RPS10,RPL26,RPL41,RPL36A,RPS15A,RPS13,RPS8,RPL9,RPS27A,UBA52,RPL5,RPL10,RPL23,RPS26,RPL32,RPL24,RPS15,RPLP1,RPS24,RPL28,RPLP2,RPS6,RPL7,RPL14,RPL12,RPL10A,RPL13,RPL11,RPS12,RPS3A,RPS23,RPS11,RPS7,RPS14,EEF1A1,RPS2,RPLP0,RPL34,RPS9,RPL35,RPL7A,RPL3,RPL22,RPL39,RPL4
REAC	Eukaryotic Translation Elongation	REAC:R-HSA-156842	2.76017e-72	71.5591	94	82	45	10461	RPS10,RPL26,RPL41,RPL36A,RPS15A,RPS13,RPS8,RPL9,RPS27A,UBA52,RPL5,RPL10,RPL23,RPS26,RPL32,RPL24,RPS15,RPLP1,RPS24,RPL28,RPLP2,RPS6,RPL7,RPL14,RPL12,RPL10A,RPL13,RPL11,RPS12,RPS3A,RPS23,RPS11,RPS7,RPS14,EEF1A1,RPS2,RPLP0,RPL34,RPS9,RPL35,RPL7A,RPL3,RPL22,RPL39,RPL4
REAC	Viral mRNA Translation	REAC:R-HSA-192823	5.17503e-71	70.2861	90	82	44	10461	RPS10,RPL26,RPL41,RPL36A,RPS15A,RPS13,RPS8,RPL9,RPS27A,UBA52,RPL5,RPL10,RPL23,RPS26,RPL32,RPL24,RPS15,RPLP1,RPS24,RPL28,RPLP2,RPS6,RPL7,RPL14,RPL12,RPL10A,RPL13,RPL11,RPS12,RPS3A,RPS23,RPS11,RPS7,RPS14,RPS2,RPLP0,RPL34,RPS9,RPL35,RPL7A,RPL3,RPL22,RPL39,RPL4
REAC	Formation of a pool of free 40S subunits	REAC:R-HSA-72689	3.56199e-70	69.4483	102	82	45	10461	RPS10,RPL26,RPL41,RPL36A,RPS15A,RPS13,RPS8,EIF3E,RPL9,RPS27A,UBA52,RPL5,RPL10,RPL23,RPS26,RPL32,RPL24,RPS15,RPLP1,RPS24,RPL28,RPLP2,RPS6,RPL7,RPL14,RPL12,RPL10A,RPL13,RPL11,RPS12,RPS3A,RPS23,RPS11,RPS7,RPS14,RPS2,RPLP0,RPL34,RPS9,RPL35,RPL7A,RPL3,RPL22,RPL39,RPL4
REAC	Selenocysteine synthesis	REAC:R-HSA-2408557	6.75481e-70	69.1704	94	82	44	10461	RPS10,RPL26,RPL41,RPL36A,RPS15A,RPS13,RPS8,RPL9,RPS27A,UBA52,RPL5,RPL10,RPL23,RPS26,RPL32,RPL24,RPS15,RPLP1,RPS24,RPL28,RPLP2,RPS6,RPL7,RPL14,RPL12,RPL10A,RPL13,RPL11,RPS12,RPS3A,RPS23,RPS11,RPS7,RPS14,RPS2,RPLP0,RPL34,RPS9,RPL35,RPL7A,RPL3,RPL22,RPL39,RPL4
REAC	Eukaryotic Translation Termination	REAC:R-HSA-72764	6.75481e-70	69.1704	94	82	44	10461	RPS10,RPL26,RPL41,RPL36A,RPS15A,RPS13,RPS8,RPL9,RPS27A,UBA52,RPL5,RPL10,RPL23,RPS26,RPL32,RPL24,RPS15,RPLP1,RPS24,RPL28,RPLP2,RPS6,RPL7,RPL14,RPL12,RPL10A,RPL13,RPL11,RPS12,RPS3A,RPS23,RPS11,RPS7,RPS14,RPS2,RPLP0,RPL34,RPS9,RPL35,RPL7A,RPL3,RPL22,RPL39,RPL4
REAC	Nonsense Mediated Decay (NMD) independent of the Exon Junction Complex (EJC)	REAC:R-HSA-975956	2.3063e-69	68.6371	96	82	44	10461	RPS10,RPL26,RPL41,RPL36A,RPS15A,RPS13,RPS8,RPL9,RPS27A,UBA52,RPL5,RPL10,RPL23,RPS26,RPL32,RPL24,RPS15,RPLP1,RPS24,RPL28,RPLP2,RPS6,RPL7,RPL14,RPL12,RPL10A,RPL13,RPL11,RPS12,RPS3A,RPS23,RPS11,RPS7,RPS14,RPS2,RPLP0,RPL34,RPS9,RPL35,RPL7A,RPL3,RPL22,RPL39,RPL4
REAC	Response of EIF2AK4 (GCN2) to amino acid deficiency	REAC:R-HSA-9633012	7.50913e-68	67.1244	102	82	44	10461	RPS10,RPL26,RPL41,RPL36A,RPS15A,RPS13,RPS8,RPL9,RPS27A,UBA52,RPL5,RPL10,RPL23,RPS26,RPL32,RPL24,RPS15,RPLP1,RPS24,RPL28,RPLP2,RPS6,RPL7,RPL14,RPL12,RPL10A,RPL13,RPL11,RPS12,RPS3A,RPS23,RPS11,RPS7,RPS14,RPS2,RPLP0,RPL34,RPS9,RPL35,RPL7A,RPL3,RPL22,RPL39,RPL4
REAC	L13a-mediated translational silencing of Ceruloplasmin expression	REAC:R-HSA-156827	7.84903e-68	67.1052	112	82	45	10461	RPS10,RPL26,RPL41,RPL36A,RPS15A,RPS13,RPS8,EIF3E,RPL9,RPS27A,UBA52,RPL5,RPL10,RPL23,RPS26,RPL32,RPL24,RPS15,RPLP1,RPS24,RPL28,RPLP2,RPS6,RPL7,RPL14,RPL12,RPL10A,RPL13,RPL11,RPS12,RPS3A,RPS23,RPS11,RPS7,RPS14,RPS2,RPLP0,RPL34,RPS9,RPL35,RPL7A,RPL3,RPL22,RPL39,RPL4
REAC	GTP hydrolysis and joining of the 60S ribosomal subunit	REAC:R-HSA-72706	1.29976e-67	66.8861	113	82	45	10461	RPS10,RPL26,RPL41,RPL36A,RPS15A,RPS13,RPS8,EIF3E,RPL9,RPS27A,UBA52,RPL5,RPL10,RPL23,RPS26,RPL32,RPL24,RPS15,RPLP1,RPS24,RPL28,RPLP2,RPS6,RPL7,RPL14,RPL12,RPL10A,RPL13,RPL11,RPS12,RPS3A,RPS23,RPS11,RPS7,RPS14,RPS2,RPLP0,RPL34,RPS9,RPL35,RPL7A,RPL3,RPL22,RPL39,RPL4
REAC	Eukaryotic Translation Initiation	REAC:R-HSA-72613	3.80115e-66	65.4201	120	82	45	10461	RPS10,RPL26,RPL41,RPL36A,RPS15A,RPS13,RPS8,EIF3E,RPL9,RPS27A,UBA52,RPL5,RPL10,RPL23,RPS26,RPL32,RPL24,RPS15,RPLP1,RPS24,RPL28,RPLP2,RPS6,RPL7,RPL14,RPL12,RPL10A,RPL13,RPL11,RPS12,RPS3A,RPS23,RPS11,RPS7,RPS14,RPS2,RPLP0,RPL34,RPS9,RPL35,RPL7A,RPL3,RPL22,RPL39,RPL4
REAC	Cap-dependent Translation Initiation	REAC:R-HSA-72737	3.80115e-66	65.4201	120	82	45	10461	RPS10,RPL26,RPL41,RPL36A,RPS15A,RPS13,RPS8,EIF3E,RPL9,RPS27A,UBA52,RPL5,RPL10,RPL23,RPS26,RPL32,RPL24,RPS15,RPLP1,RPS24,RPL28,RPLP2,RPS6,RPL7,RPL14,RPL12,RPL10A,RPL13,RPL11,RPS12,RPS3A,RPS23,RPS11,RPS7,RPS14,RPS2,RPLP0,RPL34,RPS9,RPL35,RPL7A,RPL3,RPL22,RPL39,RPL4
REAC	SRP-dependent cotranslational protein targeting to membrane	REAC:R-HSA-1799339	2.30089e-65	64.6381	113	82	44	10461	RPS10,RPL26,RPL41,RPL36A,RPS15A,RPS13,RPS8,RPL9,RPS27A,UBA52,RPL5,RPL10,RPL23,RPS26,RPL32,RPL24,RPS15,RPLP1,RPS24,RPL28,RPLP2,RPS6,RPL7,RPL14,RPL12,RPL10A,RPL13,RPL11,RPS12,RPS3A,RPS23,RPS11,RPS7,RPS14,RPS2,RPLP0,RPL34,RPS9,RPL35,RPL7A,RPL3,RPL22,RPL39,RPL4
REAC	Nonsense Mediated Decay (NMD) enhanced by the Exon Junction Complex (EJC)	REAC:R-HSA-975957	9.67348e-65	64.0144	116	82	44	10461	RPS10,RPL26,RPL41,RPL36A,RPS15A,RPS13,RPS8,RPL9,RPS27A,UBA52,RPL5,RPL10,RPL23,RPS26,RPL32,RPL24,RPS15,RPLP1,RPS24,RPL28,RPLP2,RPS6,RPL7,RPL14,RPL12,RPL10A,RPL13,RPL11,RPS12,RPS3A,RPS23,RPS11,RPS7,RPS14,RPS2,RPLP0,RPL34,RPS9,RPL35,RPL7A,RPL3,RPL22,RPL39,RPL4
REAC	Nonsense-Mediated Decay (NMD)	REAC:R-HSA-927802	9.67348e-65	64.0144	116	82	44	10461	RPS10,RPL26,RPL41,RPL36A,RPS15A,RPS13,RPS8,RPL9,RPS27A,UBA52,RPL5,RPL10,RPL23,RPS26,RPL32,RPL24,RPS15,RPLP1,RPS24,RPL28,RPLP2,RPS6,RPL7,RPL14,RPL12,RPL10A,RPL13,RPL11,RPS12,RPS3A,RPS23,RPS11,RPS7,RPS14,RPS2,RPLP0,RPL34,RPS9,RPL35,RPL7A,RPL3,RPL22,RPL39,RPL4
REAC	Selenoamino acid metabolism	REAC:R-HSA-2408522	1.54484e-64	63.8111	117	82	44	10461	RPS10,RPL26,RPL41,RPL36A,RPS15A,RPS13,RPS8,RPL9,RPS27A,UBA52,RPL5,RPL10,RPL23,RPS26,RPL32,RPL24,RPS15,RPLP1,RPS24,RPL28,RPLP2,RPS6,RPL7,RPL14,RPL12,RPL10A,RPL13,RPL11,RPS12,RPS3A,RPS23,RPS11,RPS7,RPS14,RPS2,RPLP0,RPL34,RPS9,RPL35,RPL7A,RPL3,RPL22,RPL39,RPL4
REAC	Influenza Viral RNA Transcription and Replication	REAC:R-HSA-168273	2.19045e-62	61.6595	133	86	45	10461	RPS10,RPL26,RPL41,RPL36A,RPS15A,RPS13,RPS8,RPL9,RPS27A,UBA52,RPL5,RPL10,RPL23,RPS26,RPL32,RPL24,RPS15,RPLP1,RPS24,RPL28,RPLP2,RPS6,RPL7,RPL14,RPL12,RPL10A,RPL13,RPL11,RPS12,RPS3A,RPS23,RPS11,RPS7,RPS14,RPS2,RPLP0,RPL34,RPS9,RPL35,RPL7A,RPL3,RPL22,RPL39,RPL4,HSP90AA1
REAC	Cellular response to starvation	REAC:R-HSA-9711097	7.35418e-60	59.1335	157	82	45	10461	RPS10,RPL26,RPL41,RPL36A,RPS15A,RPS13,RPS8,RPL9,RPS27A,UBA52,RPL5,RPL10,RPL23,RPS26,RPL32,RPL24,RPS15,RPLP1,RPS24,RPL28,RPLP2,RPS6,RPL7,RPL14,RPL12,RPL10A,RPL13,RPL11,RPS12,RPS3A,RPS23,RPS11,RPS7,RPS14,ATP6V1G1,RPS2,RPLP0,RPL34,RPS9,RPL35,RPL7A,RPL3,RPL22,RPL39,RPL4
REAC	Influenza Infection	REAC:R-HSA-168255	2.71245e-59	58.5666	152	86	45	10461	RPS10,RPL26,RPL41,RPL36A,RPS15A,RPS13,RPS8,RPL9,RPS27A,UBA52,RPL5,RPL10,RPL23,RPS26,RPL32,RPL24,RPS15,RPLP1,RPS24,RPL28,RPLP2,RPS6,RPL7,RPL14,RPL12,RPL10A,RPL13,RPL11,RPS12,RPS3A,RPS23,RPS11,RPS7,RPS14,RPS2,RPLP0,RPL34,RPS9,RPL35,RPL7A,RPL3,RPL22,RPL39,RPL4,HSP90AA1
REAC	Regulation of expression of SLITs and ROBOs	REAC:R-HSA-9010553	5.85952e-58	57.2321	171	88	46	10461	RPS10,RPL26,RPL41,RPL36A,RPS15A,RPS13,RPS8,PSMA2,RPL9,RPS27A,UBA52,RPL5,RPL10,RPL23,RPS26,RPL32,RPL24,RPS15,RPLP1,RPS24,RPL28,RPLP2,RPS6,RPL7,RPL14,RPL12,RPL10A,RPL13,RPL11,RPS12,RPS3A,RPS23,RPS11,RPS7,RPS14,RPS2,RPLP0,RPL34,RPS9,RPL35,RPL7A,RPL3,RPL22,RPL39,RPL4,UBB
REAC	Major pathway of rRNA processing in the nucleolus and cytosol	REAC:R-HSA-6791226	1.31619e-54	53.8807	182	82	44	10461	RPS10,RPL26,RPL41,RPL36A,RPS15A,RPS13,RPS8,RPL9,RPS27A,UBA52,RPL5,RPL10,RPL23,RPS26,RPL32,RPL24,RPS15,RPLP1,RPS24,RPL28,RPLP2,RPS6,RPL7,RPL14,RPL12,RPL10A,RPL13,RPL11,RPS12,RPS3A,RPS23,RPS11,RPS7,RPS14,RPS2,RPLP0,RPL34,RPS9,RPL35,RPL7A,RPL3,RPL22,RPL39,RPL4
REAC	rRNA processing in the nucleus and cytosol	REAC:R-HSA-8868773	1.84267e-53	52.7346	192	82	44	10461	RPS10,RPL26,RPL41,RPL36A,RPS15A,RPS13,RPS8,RPL9,RPS27A,UBA52,RPL5,RPL10,RPL23,RPS26,RPL32,RPL24,RPS15,RPLP1,RPS24,RPL28,RPLP2,RPS6,RPL7,RPL14,RPL12,RPL10A,RPL13,RPL11,RPS12,RPS3A,RPS23,RPS11,RPS7,RPS14,RPS2,RPLP0,RPL34,RPS9,RPL35,RPL7A,RPL3,RPL22,RPL39,RPL4
REAC	Signaling by ROBO receptors	REAC:R-HSA-376176	1.02056e-52	51.9912	217	82	45	10461	RPS10,RPL26,RPL41,RPL36A,RPS15A,RPS13,RPS8,PSMA2,RPL9,RPS27A,UBA52,RPL5,RPL10,RPL23,RPS26,RPL32,RPL24,RPS15,RPLP1,RPS24,RPL28,RPLP2,RPS6,RPL7,RPL14,RPL12,RPL10A,RPL13,RPL11,RPS12,RPS3A,RPS23,RPS11,RPS7,RPS14,RPS2,RPLP0,RPL34,RPS9,RPL35,RPL7A,RPL3,RPL22,RPL39,RPL4
REAC	rRNA processing	REAC:R-HSA-72312	2.21103e-52	51.6554	202	82	44	10461	RPS10,RPL26,RPL41,RPL36A,RPS15A,RPS13,RPS8,RPL9,RPS27A,UBA52,RPL5,RPL10,RPL23,RPS26,RPL32,RPL24,RPS15,RPLP1,RPS24,RPL28,RPLP2,RPS6,RPL7,RPL14,RPL12,RPL10A,RPL13,RPL11,RPS12,RPS3A,RPS23,RPS11,RPS7,RPS14,RPS2,RPLP0,RPL34,RPS9,RPL35,RPL7A,RPL3,RPL22,RPL39,RPL4
REAC	Translation	REAC:R-HSA-72766	3.68002e-48	47.4341	292	82	46	10461	RPS10,RPL26,RPL41,RPL36A,RPS15A,RPS13,RPS8,EIF3E,RPL9,RPS27A,UBA52,RPL5,RPL10,RPL23,RPS26,RPL32,RPL24,RPS15,RPLP1,RPS24,RPL28,RPLP2,RPS6,RPL7,RPL14,RPL12,RPL10A,RPL13,RPL11,RPS12,RPS3A,RPS23,RPS11,RPS7,RPS14,EEF1A1,RPS2,RPLP0,RPL34,RPS9,RPL35,RPL7A,RPL3,RPL22,RPL39,RPL4
REAC	Metabolism of amino acids and derivatives	REAC:R-HSA-71291	1.16613e-41	40.9333	369	82	45	10461	RPS10,RPL26,RPL41,RPL36A,RPS15A,RPS13,RPS8,PSMA2,RPL9,RPS27A,UBA52,RPL5,RPL10,RPL23,RPS26,RPL32,RPL24,RPS15,RPLP1,RPS24,RPL28,RPLP2,RPS6,RPL7,RPL14,RPL12,RPL10A,RPL13,RPL11,RPS12,RPS3A,RPS23,RPS11,RPS7,RPS14,RPS2,RPLP0,RPL34,RPS9,RPL35,RPL7A,RPL3,RPL22,RPL39,RPL4
REAC	Axon guidance	REAC:R-HSA-422475	5.65651e-36	35.2475	549	88	48	10461	RPS10,RPL26,RPL41,RPL36A,RPS15A,RPS13,RPS8,PSMA2,RPL9,RPS27A,UBA52,RPL5,RPL10,RPL23,RPS26,RPL32,RPL24,RPS15,RPLP1,RPS24,RPL28,RPLP2,RPS6,RPL7,RPL14,RPL12,RPL10A,RPL13,RPL11,RPS12,RPS3A,RPS23,RPS11,RPS7,RPS14,RPS2,RPLP0,RPL34,RPS9,RPL35,RPL7A,RPL3,RPL22,RPL39,ACTB,RPL4,HSP90AA1,UBB
REAC	Nervous system development	REAC:R-HSA-9675108	4.77617e-35	34.3209	574	88	48	10461	RPS10,RPL26,RPL41,RPL36A,RPS15A,RPS13,RPS8,PSMA2,RPL9,RPS27A,UBA52,RPL5,RPL10,RPL23,RPS26,RPL32,RPL24,RPS15,RPLP1,RPS24,RPL28,RPLP2,RPS6,RPL7,RPL14,RPL12,RPL10A,RPL13,RPL11,RPS12,RPS3A,RPS23,RPS11,RPS7,RPS14,RPS2,RPLP0,RPL34,RPS9,RPL35,RPL7A,RPL3,RPL22,RPL39,ACTB,RPL4,HSP90AA1,UBB
REAC	Cellular responses to stress	REAC:R-HSA-2262752	9.20693e-35	34.0359	750	95	54	10461	RPS10,RPL26,RPL41,RPL36A,RPS15A,RPS13,RPS8,PRDX1,PSMA2,RPL9,RPS27A,UBA52,RPL5,RPL10,H3-3A,RPL23,RPS26,RPL32,RPL24,COX4I1,RPS15,RPLP1,RPS24,RPL28,RPLP2,RPS6,RPL7,RPL14,RPL12,RPL10A,RPL13,RPL11,RPS12,RPS3A,RPS23,RPS11,RPS7,RPS14,ATP6V1G1,EEF1A1,RPS2,RPLP0,RPL34,RPS9,RPL35,RPL7A,RPL3,RPL22,RPL39,RPL4,HSP90AA1,UBB,HMGA1,TUBB4B
REAC	Cellular responses to stimuli	REAC:R-HSA-8953897	2.44667e-34	33.6114	764	95	54	10461	RPS10,RPL26,RPL41,RPL36A,RPS15A,RPS13,RPS8,PRDX1,PSMA2,RPL9,RPS27A,UBA52,RPL5,RPL10,H3-3A,RPL23,RPS26,RPL32,RPL24,COX4I1,RPS15,RPLP1,RPS24,RPL28,RPLP2,RPS6,RPL7,RPL14,RPL12,RPL10A,RPL13,RPL11,RPS12,RPS3A,RPS23,RPS11,RPS7,RPS14,ATP6V1G1,EEF1A1,RPS2,RPLP0,RPL34,RPS9,RPL35,RPL7A,RPL3,RPL22,RPL39,RPL4,HSP90AA1,UBB,HMGA1,TUBB4B
REAC	Metabolism of RNA	REAC:R-HSA-8953854	6.2968e-31	30.2009	661	92	48	10461	RPS10,RPL26,RPL41,RPL36A,RPS15A,RPS13,RPS8,PSMA2,RPL9,RPS27A,UBA52,RPL5,RPL10,RPL23,RPS26,RPL32,RPL24,RPS15,RPLP1,RPS24,RPL28,RPLP2,RPS6,RPL7,RPL14,RPL12,RPL10A,RPL13,RPL11,RPS12,RPS3A,RPS23,RPS11,RPS7,RPS14,RPS2,RPLP0,RPL34,RPS9,RPL35,RPL7A,RPL3,RPL22,RPL39,RPL4,UBB,SRSF3,SNRPB
REAC	Infectious disease	REAC:R-HSA-5663205	3.0381e-29	28.5174	917	98	54	10461	RPS10,RPL26,RPL41,RPL36A,RPS15A,RPS13,RPS8,PSMA2,RPL9,RPS27A,UBA52,RPL5,RPL10,RPL23,RPS26,RPL32,RPL24,B2M,RPS15,RPLP1,RPS24,RPL28,RPLP2,FKBP1A,RPS6,RPL7,RPL14,RPL12,RPL10A,RPL13,RPL11,RPS12,RPS3A,RPS23,RPS11,RPS7,RPS14,RPS2,RPLP0,RPL34,RPS9,RPL35,RPL7A,RPL3,RPL22,RPL39,ACTB,RPL4,HSP90AA1,TUBB,UBB,HMGA1,TUBB4B,CORO1A
REAC	Formation of the ternary complex, and subsequently, the 43S complex	REAC:R-HSA-72695	3.30085e-24	23.4814	52	74	18	10461	RPS10,RPS15A,RPS13,RPS8,EIF3E,RPS27A,RPS26,RPS15,RPS24,RPS6,RPS12,RPS3A,RPS23,RPS11,RPS7,RPS14,RPS2,RPS9
REAC	Ribosomal scanning and start codon recognition	REAC:R-HSA-72702	4.83292e-23	22.3158	59	74	18	10461	RPS10,RPS15A,RPS13,RPS8,EIF3E,RPS27A,RPS26,RPS15,RPS24,RPS6,RPS12,RPS3A,RPS23,RPS11,RPS7,RPS14,RPS2,RPS9
REAC	Translation initiation complex formation	REAC:R-HSA-72649	4.83292e-23	22.3158	59	74	18	10461	RPS10,RPS15A,RPS13,RPS8,EIF3E,RPS27A,RPS26,RPS15,RPS24,RPS6,RPS12,RPS3A,RPS23,RPS11,RPS7,RPS14,RPS2,RPS9
REAC	Activation of the mRNA upon binding of the cap-binding complex and eIFs, and subsequent binding to 43S	REAC:R-HSA-72662	6.86898e-23	22.1631	60	74	18	10461	RPS10,RPS15A,RPS13,RPS8,EIF3E,RPS27A,RPS26,RPS15,RPS24,RPS6,RPS12,RPS3A,RPS23,RPS11,RPS7,RPS14,RPS2,RPS9
REAC	Developmental Biology	REAC:R-HSA-1266738	9.62345e-23	22.0167	1116	88	49	10461	RPS10,RPL26,RPL41,RPL36A,RPS15A,RPS13,RPS8,PSMA2,RPL9,RPS27A,UBA52,RPL5,RPL10,H3-3A,RPL23,RPS26,RPL32,RPL24,RPS15,RPLP1,RPS24,RPL28,RPLP2,RPS6,RPL7,RPL14,RPL12,RPL10A,RPL13,RPL11,RPS12,RPS3A,RPS23,RPS11,RPS7,RPS14,RPS2,RPLP0,RPL34,RPS9,RPL35,RPL7A,RPL3,RPL22,RPL39,ACTB,RPL4,HSP90AA1,UBB
REAC	Disease	REAC:R-HSA-1643685	3.86088e-19	18.4133	1694	88	54	10461	RPS10,RPL26,RPL41,RPL36A,RPS15A,RPS13,RPS8,PRDX1,PSMA2,RPL9,RPS27A,UBA52,RPL5,RPL10,H3-3A,RPL23,RPS26,RPL32,RPL24,B2M,RPS15,RPLP1,RPS24,RPL28,RPLP2,FKBP1A,RPS6,RPL7,RPL14,RPL12,RPL10A,RPL13,RPL11,RPS12,RPS3A,RPS23,RPS11,RPS7,RPS14,TPM4,RPS2,RPLP0,RPL34,RPS9,RPL35,RPL7A,RPL3,RPL22,RPL39,ACTB,RPL4,HSP90AA1,TUBB,UBB
REAC	Metabolism	REAC:R-HSA-1430728	3.38961e-18	17.4699	2075	91	59	10461	RPS10,RPL26,RPL41,RPL36A,NDUFA11,RPS15A,NDUFC2,RPS13,RPS8,PSMA2,RPL9,NDUFA13,RPS27A,UBA52,RPL5,RPL10,ATP5MC2,RPL23,RPS26,RPL32,RPL24,COX4I1,RPS15,RPLP1,RPS24,MT-ND5,RPL28,RPLP2,NDUFB8,RPS6,RPL7,RPL14,RPL12,RPL10A,RPL13,RPL11,RPS12,RPS3A,RPS23,RPS11,RPS7,RPS14,GAPDH,MT-ND4,RPS2,RPLP0,RPL34,RPS9,RPL35,RPL7A,RPL3,RPL22,RPL39,RPL4,UQCRB,HSP90AA1,UBB,MT-CYB,MT-ND2
REAC	Metabolism of proteins	REAC:R-HSA-392499	7.89248e-15	14.1028	1942	82	50	10461	RPS10,RPL26,RPL41,RPL36A,RPS15A,RPS13,RPS8,EIF3E,PSMA2,RPL9,RPS27A,UBA52,RPL5,RPL10,H3-3A,RPL23,RPS26,RPL32,RPL24,B2M,RPS15,RPLP1,RPS24,RPL28,RPLP2,RPS6,RPL7,RPL14,RPL12,RPL10A,RPL13,RPL11,RPS12,RPS3A,RPS23,RPS11,RPS7,RPS14,EEF1A1,RPS2,RPLP0,RPL34,RPS9,RPL35,RPL7A,RPL3,RPL22,RPL39,ACTB,RPL4
REAC	Respiratory electron transport, ATP synthesis by chemiosmotic coupling, and heat production by uncoupling proteins.	REAC:R-HSA-163200	1.02276e-08	7.99023	127	125	15	10461	NDUFA11,NDUFC2,NDUFA13,ATP5MC2,COX4I1,MT-ND5,NDUFB8,MT-ND4,UQCRB,MT-CYB,MT-ND2,ATP5F1E,ATP5F1A,ATP5F1B,CYC1
REAC	The citric acid (TCA) cycle and respiratory electron transport	REAC:R-HSA-1428517	1.25753e-07	6.90048	177	125	16	10461	NDUFA11,NDUFC2,NDUFA13,ATP5MC2,COX4I1,MT-ND5,NDUFB8,MT-ND4,UQCRB,MT-CYB,MT-ND2,ATP5F1E,ATP5F1A,IDH2,ATP5F1B,CYC1
REAC	Chaperone Mediated Autophagy	REAC:R-HSA-9613829	6.76472e-07	6.16975	22	108	7	10461	RPS27A,UBA52,EEF1A1,HSP90AA1,UBB,VIM,HSPA8
REAC	Infection with Mycobacterium tuberculosis	REAC:R-HSA-9635486	5.91461e-06	5.22807	27	117	7	10461	RPS27A,UBA52,B2M,UBB,CORO1A,SFPQ,KPNB1
REAC	Respiratory electron transport	REAC:R-HSA-611105	7.9944e-06	5.09721	103	91	10	10461	NDUFA11,NDUFC2,NDUFA13,COX4I1,MT-ND5,NDUFB8,MT-ND4,UQCRB,MT-CYB,MT-ND2
REAC	Response of Mtb to phagocytosis	REAC:R-HSA-9637690	6.52304e-05	4.18555	23	117	6	10461	RPS27A,UBA52,UBB,CORO1A,SFPQ,KPNB1
REAC	Modulation by Mtb of host immune system	REAC:R-HSA-9637628	7.04062e-05	4.15239	7	88	4	10461	RPS27A,UBA52,B2M,UBB
REAC	Suppression of phagosomal maturation	REAC:R-HSA-9637687	8.44082e-05	4.07362	13	117	5	10461	RPS27A,UBA52,UBB,CORO1A,KPNB1
REAC	Aggrephagy	REAC:R-HSA-9646399	0.000118329	3.92691	44	107	7	10461	RPS27A,UBA52,HSP90AA1,UBB,VIM,TUBB4B,TUBA1B
REAC	The role of GTSE1 in G2/M progression after G2 checkpoint	REAC:R-HSA-8852276	0.000203209	3.69206	79	128	9	10461	PSMA2,RPS27A,UBA52,HSP90AA1,UBB,TUBB4B,TUBA1B,PSME1,PSMC5
REAC	Complex I biogenesis	REAC:R-HSA-6799198	0.00024303	3.61434	57	91	7	10461	NDUFA11,NDUFC2,NDUFA13,MT-ND5,NDUFB8,MT-ND4,MT-ND2
REAC	Prevention of phagosomal-lysosomal fusion	REAC:R-HSA-9636383	0.000386117	3.41328	9	98	4	10461	RPS27A,UBA52,UBB,CORO1A
REAC	Selective autophagy	REAC:R-HSA-9663891	0.000682577	3.16585	80	108	8	10461	RPS27A,UBA52,HSP90AA1,UBB,VIM,TUBB4B,TUBA1B,HSPA8
REAC	Maturation of protein E	REAC:R-HSA-9683683	0.00100317	2.99863	4	88	3	10461	RPS27A,UBA52,UBB
REAC	Maturation of protein E	REAC:R-HSA-9694493	0.00100317	2.99863	4	88	3	10461	RPS27A,UBA52,UBB
REAC	AUF1 (hnRNP D0) binds and destabilizes mRNA	REAC:R-HSA-450408	0.00167782	2.77526	54	128	7	10461	PSMA2,RPS27A,UBA52,UBB,HSPA8,PSME1,PSMC5
REAC	TGF-beta receptor signaling in EMT (epithelial to mesenchymal transition)	REAC:R-HSA-2173791	0.00260798	2.5837	15	88	4	10461	RPS27A,UBA52,FKBP1A,UBB
REAC	SCF(Skp2)-mediated degradation of p27/p21	REAC:R-HSA-187577	0.00344297	2.46307	60	128	7	10461	PSMA2,RPS27A,UBA52,UBB,PSME1,CKS1B,PSMC5
REAC	TGF-beta receptor signaling activates SMADs	REAC:R-HSA-2173789	0.00431377	2.36514	30	103	5	10461	RPS27A,UBA52,FKBP1A,UBB,PPP1CA
REAC	Signaling by Ligand-Responsive EGFR Variants in Cancer	REAC:R-HSA-5637815	0.00448912	2.34784	17	88	4	10461	RPS27A,UBA52,HSP90AA1,UBB
REAC	Constitutive Signaling by Ligand-Responsive EGFR Cancer Variants	REAC:R-HSA-1236382	0.00448912	2.34784	17	88	4	10461	RPS27A,UBA52,HSP90AA1,UBB
REAC	ER-Phagosome pathway	REAC:R-HSA-1236974	0.00591935	2.22773	90	128	8	10461	PSMA2,RPS27A,UBA52,B2M,UBB,HLA-A,PSME1,PSMC5
REAC	FLT3 signaling by CBL mutants	REAC:R-HSA-9706377	0.00861831	2.06458	7	88	3	10461	RPS27A,UBA52,UBB
REAC	Host Interactions of HIV factors	REAC:R-HSA-162909	0.00941135	2.02635	125	128	9	10461	PSMA2,RPS27A,UBA52,B2M,UBB,HMGA1,PSME1,KPNB1,PSMC5
REAC	Autophagy	REAC:R-HSA-9612973	0.00979797	2.00886	149	108	9	10461	RPS27A,UBA52,EEF1A1,HSP90AA1,UBB,VIM,TUBB4B,TUBA1B,HSPA8
REAC	Late endosomal microautophagy	REAC:R-HSA-9615710	0.0102757	1.98819	34	108	5	10461	RPS27A,UBA52,UBB,VIM,HSPA8
REAC	Downstream TCR signaling	REAC:R-HSA-202424	0.0110746	1.95567	98	128	8	10461	PSMA2,RPS27A,UBA52,HLA-DRA,UBB,PSME1,HLA-DRB1,PSMC5
REAC	Cristae formation	REAC:R-HSA-8949613	0.0120831	1.91782	31	123	5	10461	MICOS10,ATP5MC2,ATP5F1E,ATP5F1A,ATP5F1B
REAC	Regulation of activated PAK-2p34 by proteasome mediated degradation	REAC:R-HSA-211733	0.0133806	1.87352	50	128	6	10461	PSMA2,RPS27A,UBA52,UBB,PSME1,PSMC5
REAC	Downregulation of ERBB4 signaling	REAC:R-HSA-1253288	0.0137053	1.86311	8	88	3	10461	RPS27A,UBA52,UBB
REAC	Signaling by EGFR in Cancer	REAC:R-HSA-1643713	0.0160703	1.79398	23	88	4	10461	RPS27A,UBA52,HSP90AA1,UBB
REAC	p53-Independent G1/S DNA damage checkpoint	REAC:R-HSA-69613	0.0168036	1.7746	52	128	6	10461	PSMA2,RPS27A,UBA52,UBB,PSME1,PSMC5
REAC	p53-Independent DNA Damage Response	REAC:R-HSA-69610	0.0168036	1.7746	52	128	6	10461	PSMA2,RPS27A,UBA52,UBB,PSME1,PSMC5
REAC	Vpu mediated degradation of CD4	REAC:R-HSA-180534	0.0168036	1.7746	52	128	6	10461	PSMA2,RPS27A,UBA52,UBB,PSME1,PSMC5
REAC	Autodegradation of the E3 ubiquitin ligase COP1	REAC:R-HSA-349425	0.0168036	1.7746	52	128	6	10461	PSMA2,RPS27A,UBA52,UBB,PSME1,PSMC5
REAC	Ubiquitin-dependent degradation of Cyclin D	REAC:R-HSA-75815	0.0168036	1.7746	52	128	6	10461	PSMA2,RPS27A,UBA52,UBB,PSME1,PSMC5
REAC	Ubiquitin Mediated Degradation of Phosphorylated Cdc25A	REAC:R-HSA-69601	0.0168036	1.7746	52	128	6	10461	PSMA2,RPS27A,UBA52,UBB,PSME1,PSMC5
REAC	Antigen processing-Cross presentation	REAC:R-HSA-1236975	0.0182692	1.73828	105	128	8	10461	PSMA2,RPS27A,UBA52,B2M,UBB,HLA-A,PSME1,PSMC5
REAC	Vif-mediated degradation of APOBEC3G	REAC:R-HSA-180585	0.0187604	1.72676	53	128	6	10461	PSMA2,RPS27A,UBA52,UBB,PSME1,PSMC5
REAC	Negative regulation of NOTCH4 signaling	REAC:R-HSA-9604323	0.0187604	1.72676	53	128	6	10461	PSMA2,RPS27A,UBA52,UBB,PSME1,PSMC5
REAC	Regulation of Apoptosis	REAC:R-HSA-169911	0.0187604	1.72676	53	128	6	10461	PSMA2,RPS27A,UBA52,UBB,PSME1,PSMC5
REAC	rRNA modification in the nucleus and cytosol	REAC:R-HSA-6790901	0.019989	1.69921	59	116	6	10461	RPS6,RPS7,RPS14,RPS2,RPS9,FBL
REAC	Myoclonic epilepsy of Lafora	REAC:R-HSA-3785653	0.0204329	1.68967	9	88	3	10461	RPS27A,UBA52,UBB
REAC	Regulation of PTEN localization	REAC:R-HSA-8948747	0.0204329	1.68967	9	88	3	10461	RPS27A,UBA52,UBB
REAC	PTK6 Regulates RTKs and Their Effectors AKT1 and DOK1	REAC:R-HSA-8849469	0.0204329	1.68967	9	88	3	10461	RPS27A,UBA52,UBB
REAC	InlA-mediated entry of Listeria monocytogenes into host cells	REAC:R-HSA-8876493	0.0204329	1.68967	9	88	3	10461	RPS27A,UBA52,UBB
REAC	Regulation of RUNX3 expression and activity	REAC:R-HSA-8941858	0.0208957	1.67994	54	128	6	10461	PSMA2,RPS27A,UBA52,UBB,PSME1,PSMC5
REAC	Formation of ATP by chemiosmotic coupling	REAC:R-HSA-163210	0.021502	1.66752	18	123	4	10461	ATP5MC2,ATP5F1E,ATP5F1A,ATP5F1B
REAC	Downstream signaling events of B Cell Receptor (BCR)	REAC:R-HSA-1168372	0.0231296	1.63583	80	128	7	10461	PSMA2,RPS27A,UBA52,FKBP1A,UBB,PSME1,PSMC5
REAC	FBXL7 down-regulates AURKA during mitotic entry and in early mitosis	REAC:R-HSA-8854050	0.0232214	1.63411	55	128	6	10461	PSMA2,RPS27A,UBA52,UBB,PSME1,PSMC5
REAC	Degradation of AXIN	REAC:R-HSA-4641257	0.0232214	1.63411	55	128	6	10461	PSMA2,RPS27A,UBA52,UBB,PSME1,PSMC5
REAC	SCF-beta-TrCP mediated degradation of Emi1	REAC:R-HSA-174113	0.0232214	1.63411	55	128	6	10461	PSMA2,RPS27A,UBA52,UBB,PSME1,PSMC5
REAC	Hh mutants are degraded by ERAD	REAC:R-HSA-5362768	0.0257496	1.58923	56	128	6	10461	PSMA2,RPS27A,UBA52,UBB,PSME1,PSMC5
REAC	Cyclin E associated events during G1/S transition	REAC:R-HSA-69202	0.0271263	1.56661	82	128	7	10461	PSMA2,RPS27A,UBA52,UBB,PSME1,CKS1B,PSMC5
REAC	Stabilization of p53	REAC:R-HSA-69541	0.0284931	1.54526	57	128	6	10461	PSMA2,RPS27A,UBA52,UBB,PSME1,PSMC5
REAC	Degradation of DVL	REAC:R-HSA-4641258	0.0284931	1.54526	57	128	6	10461	PSMA2,RPS27A,UBA52,UBB,PSME1,PSMC5
REAC	IRAK2 mediated activation of TAK1 complex	REAC:R-HSA-937042	0.0290123	1.53742	10	88	3	10461	RPS27A,UBA52,UBB
REAC	Hedgehog 'off' state	REAC:R-HSA-5610787	0.0309027	1.51	113	128	8	10461	PSMA2,RPS27A,UBA52,UBB,TUBB4B,TUBA1B,PSME1,PSMC5
REAC	Macroautophagy	REAC:R-HSA-1632852	0.0309814	1.5089	134	108	8	10461	RPS27A,UBA52,HSP90AA1,UBB,VIM,TUBB4B,TUBA1B,HSPA8
REAC	Downregulation of ERBB2 signaling	REAC:R-HSA-8863795	0.0310425	1.50804	27	88	4	10461	RPS27A,UBA52,HSP90AA1,UBB
REAC	Cyclin A:Cdk2-associated events at S phase entry	REAC:R-HSA-69656	0.0316711	1.49934	84	128	7	10461	PSMA2,RPS27A,UBA52,UBB,PSME1,CKS1B,PSMC5
REAC	Cellular response to chemical stress	REAC:R-HSA-9711123	0.0319844	1.49506	156	30	5	10461	PRDX1,PSMA2,RPS27A,UBA52,COX4I1
REAC	Hh mutants abrogate ligand secretion	REAC:R-HSA-5387390	0.0346794	1.45993	59	128	6	10461	PSMA2,RPS27A,UBA52,UBB,PSME1,PSMC5
REAC	NIK-->noncanonical NF-kB signaling	REAC:R-HSA-5676590	0.0346794	1.45993	59	128	6	10461	PSMA2,RPS27A,UBA52,UBB,PSME1,PSMC5
REAC	Downregulation of TGF-beta receptor signaling	REAC:R-HSA-2173788	0.0355031	1.44973	24	103	4	10461	RPS27A,UBA52,UBB,PPP1CA
REAC	Regulation of necroptotic cell death	REAC:R-HSA-5675482	0.0359846	1.44388	28	88	4	10461	RPS27A,UBA52,HSP90AA1,UBB
REAC	RIPK1-mediated regulated necrosis	REAC:R-HSA-5213460	0.0359846	1.44388	28	88	4	10461	RPS27A,UBA52,HSP90AA1,UBB
REAC	Regulation of mRNA stability by proteins that bind AU-rich elements	REAC:R-HSA-450531	0.0368197	1.43392	86	128	7	10461	PSMA2,RPS27A,UBA52,UBB,HSPA8,PSME1,PSMC5
REAC	Degradation of GLI1 by the proteasome	REAC:R-HSA-5610780	0.0381501	1.4185	60	128	6	10461	PSMA2,RPS27A,UBA52,UBB,PSME1,PSMC5
REAC	GLI3 is processed to GLI3R by the proteasome	REAC:R-HSA-5610785	0.0381501	1.4185	60	128	6	10461	PSMA2,RPS27A,UBA52,UBB,PSME1,PSMC5
REAC	Degradation of GLI2 by the proteasome	REAC:R-HSA-5610783	0.0381501	1.4185	60	128	6	10461	PSMA2,RPS27A,UBA52,UBB,PSME1,PSMC5
REAC	Dectin-1 mediated noncanonical NF-kB signaling	REAC:R-HSA-5607761	0.0381501	1.4185	60	128	6	10461	PSMA2,RPS27A,UBA52,UBB,PSME1,PSMC5
REAC	Alpha-protein kinase 1 signaling pathway	REAC:R-HSA-9645460	0.0396493	1.40176	11	88	3	10461	RPS27A,UBA52,UBB
REAC	TICAM1,TRAF6-dependent induction of TAK1 complex	REAC:R-HSA-9014325	0.0396493	1.40176	11	88	3	10461	RPS27A,UBA52,UBB
REAC	KEAP1-NFE2L2 pathway	REAC:R-HSA-9755511	0.0396493	1.40176	11	88	3	10461	RPS27A,UBA52,UBB
REAC	Regulation of BACH1 activity	REAC:R-HSA-9708530	0.0396493	1.40176	11	88	3	10461	RPS27A,UBA52,UBB
REAC	Pexophagy	REAC:R-HSA-9664873	0.0396493	1.40176	11	88	3	10461	RPS27A,UBA52,UBB
REAC	Defective CFTR causes cystic fibrosis	REAC:R-HSA-5678895	0.041892	1.37787	61	128	6	10461	PSMA2,RPS27A,UBA52,UBB,PSME1,PSMC5
REAC	Signaling by ERBB4	REAC:R-HSA-1236394	0.0440546	1.35601	54	18	3	10461	STMN1,RPS27A,UBA52
REAC	TCR signaling	REAC:R-HSA-202403	0.0472491	1.32561	120	128	8	10461	PSMA2,RPS27A,UBA52,HLA-DRA,UBB,PSME1,HLA-DRB1,PSMC5
WP	Cytoplasmic ribosomal proteins	WP:WP477	1.69015e-66	65.7721	88	82	44	7827	RPS10,RPL26,RPL41,RPL36A,RPS15A,RPS13,RPS8,RPL9,RPS27A,UBA52,RPL5,RPL10,RPL23,RPS26,RPL32,RPL24,RPS15,RPLP1,RPS24,RPL28,RPLP2,RPS6,RPL7,RPL14,RPL12,RPL10A,RPL13,RPL11,RPS12,RPS3A,RPS23,RPS11,RPS7,RPS14,RPS2,RPLP0,RPL34,RPS9,RPL35,RPL7A,RPL3,RPL22,RPL39,RPL4
WP	Oxidative phosphorylation	WP:WP623	3.98223e-06	5.39987	60	123	10	7827	NDUFA11,NDUFC2,ATP5MC2,MT-ND5,NDUFB8,MT-ND4,MT-ND2,ATP5F1E,ATP5F1A,ATP5F1B
WP	Electron transport chain: OXPHOS system in mitochondria	WP:WP111	9.73597e-06	5.01162	103	123	12	7827	NDUFC2,ATP5MC2,COX4I1,MT-ND5,NDUFB8,MT-ND4,UQCRB,MT-CYB,MT-ND2,ATP5F1E,ATP5F1A,ATP5F1B
WP	Mitochondrial complex I assembly model OXPHOS system	WP:WP4324	0.00686638	2.16327	56	91	6	7827	NDUFC2,NDUFA13,MT-ND5,NDUFB8,MT-ND4,MT-ND2
TF	Factor: DREF; motif: MTRTCGCGAYAK; match class: 1	TF:M12238_1	2.6514e-06	5.57653	298	74	12	19943	RPL26,NDUFA11,RPS15A,MICOS10,RPS15,RPS6,RPL12,RPL10A,RPS11,RPS7,BZW1,RPS9
TF	Factor: DREF; motif: MTRTCGCGAYAK	TF:M12238	1.84479e-05	4.73405	354	74	12	19943	RPL26,NDUFA11,RPS15A,MICOS10,RPS15,RPS6,RPL12,RPL10A,RPS11,RPS7,BZW1,RPS9
TF	Factor: Kaiso; motif: NTCTCGCGAGANYTN	TF:M07140	2.21095e-05	4.65542	561	82	15	19943	RPL26,NDUFA11,RPS15A,MICOS10,RPS15,RPS6,RPL12,RPL10A,RPS3A,RPS11,RPS7,CNPY2,RPS9,RPL7A,RPL4
TF	Factor: E2F; motif: TTTCGCGC; match class: 1	TF:M00425_1	4.65232e-05	4.33233	5497	97	53	19943	RPS10,RPL26,RPL41,NDUFA11,NDUFC2,RPS13,RPS8,EIF3E,PSMA2,UBA52,RPL5,TMSB10,RPL23,RPL32,RPL24,COX4I1,SH3BGRL3,RPS15,SUB1,RPLP1,SPINK2,RPLP2,NDUFB8,RPL7,RPL14,DDT,RPL10A,RPL13,RPS12,RPS7,TPM4,BLOC1S1,CNPY2,LRRC75A,GAPDH,RPLP0,RPL34,RPS9,RPL35,RPL7A,RPL3,ACTB,RPL4,UQCRB,UBB,MT-CYB,SRSF3,MT-ND2,SNRPB,VIM,HMGA1,TUBB4B,SNRPF
TF	Factor: Kaiso; motif: TCTCGCGAG; match class: 1	TF:M04691_1	6.03412e-05	4.21939	10701	131	101	19943	RPS10,RPL26,RPL41,RPL36A,NDUFA11,RPS15A,NDUFC2,RPS13,RPS8,PRDX1,EIF3E,PSMA2,STMN1,RPL9,NDUFA13,RPS27A,UBA52,RPL5,RPL10,TMSB10,MICOS10,H3-3A,RPL23,HINT1,RPL24,B2M,SH3BGRL3,RPS15,SUB1,SPINK2,RPS24,MT-ND5,RPLP2,NDUFB8,RPS6,RPL7,RPL14,RPL12,DDT,RPL10A,RPL13,RPL11,RPS12,RPS3A,SMIM24,RPS23,RPS11,RPS7,RPS14,ATP6V1G1,CKLF,BZW1,CNPY2,EEF1A1,MT-ND4,RPS2,RPLP0,RPL34,RPS9,RPL35,RPL7A,RPL3,RPL39,ACTB,RPL4,HLA…
TF	Factor: E2F; motif: TTTCGCGC	TF:M00425	8.70745e-05	4.06011	11324	99	82	19943	RPS10,RPL26,RPL41,RPL36A,NDUFA11,RPS15A,NDUFC2,TMSB4X,RPS13,RPS8,EIF3E,PSMA2,STMN1,NDUFA13,RPS27A,UBA52,RPL5,RPL10,TMSB10,MICOS10,H3-3A,RPL23,RPS26,RPL32,RPL24,COX4I1,B2M,SH3BGRL3,RPS15,SUB1,RPLP1,SPINK2,RPS24,RPL28,RPLP2,NDUFB8,RPS6,RPL7,RPL14,DDT,RPL10A,RPL13,RPL11,RPS12,RPS7,RPS14,TPM4,BLOC1S1,ATP6V1G1,BZW1,CNPY2,LRRC75A,GAPDH,EEF1A1,MT-ND4,RPLP0,RPL34,RPS9,RPL35,RPL7A,RPL3,RPL22,EIF1,RPL39,AC…
TF	Factor: Rb:E2F-1:DP-1; motif: TTTSGCGC	TF:M00740	0.000112051	3.95059	10657	99	79	19943	RPS10,RPL26,RPL41,NDUFA11,RPS15A,NDUFC2,TMSB4X,RPS13,RPS8,EIF3E,PSMA2,STMN1,RPL9,NDUFA13,UBA52,RPL5,RPL10,TMSB10,MICOS10,H3-3A,ATP5MC2,RPL23,RPS26,RPL32,HINT1,RPL24,COX4I1,B2M,RPS15,SUB1,RPLP1,SPINK2,RPLP2,NDUFB8,RPS6,RPL7,RPL14,DDT,RPL10A,RPL13,RPL11,RPS12,RPS3A,SMIM24,RPS7,RPS14,TPM4,ATP6V1G1,BZW1,LSP1,CNPY2,GAPDH,EEF1A1,MT-ND4,RPLP0,RPL34,RPS9,RPL35,RPL7A,RPL3,EIF1,ACTB,RPL4,UQCRB,CD74,HSP90AA…
TF	Factor: Kaiso; motif: SARNYCTCGCGAGAN; match class: 1	TF:M09966_1	0.000119323	3.92327	457	82	13	19943	RPL26,NDUFA11,RPL10,MICOS10,RPL23,RPS15,RPS6,RPL10A,RPS11,RPS7,RPS2,RPS9,RPL4
TF	Factor: Kaiso; motif: SARNYCTCGCGAGAN	TF:M09966	0.000126314	3.89855	2403	131	39	19943	RPS10,RPL26,NDUFA11,RPS15A,UBA52,RPL5,RPL10,MICOS10,H3-3A,RPL23,HINT1,RPS15,RPLP1,NDUFB8,RPS6,RPL7,RPL12,RPL10A,RPS3A,RPS11,RPS7,CKLF,BZW1,CNPY2,RPS2,RPS9,RPL7A,RPL4,UQCRB,HMGA1,ALDOA,EGFL7,AURKAIP1,CKS1B,KPNB1,COPE,ECHS1,JPT1,PCBP1
TF	Factor: YY1; motif: NNCGCCATTNN; match class: 1	TF:M03924_1	0.000164972	3.78259	3751	131	51	19943	RPL41,NDUFA11,RPS15A,RPS13,PSMA2,NDUFA13,UBA52,RPL5,RPL10,RPS26,RPL24,COX4I1,SUB1,RPS24,RPL28,NDUFB8,FKBP1A,RPS6,DDT,RPL13,RPL11,RPS12,RPS3A,RPS11,RPS7,TPM4,CNPY2,GAPDH,RPLP0,RPL35,RPL3,RPL39,MT-CYB,SRSF3,TUBB4B,PRELID1,HLA-A,PPP1CA,ATP5F1A,HSPA8,TUFM,TMA7,SFPQ,FBL,COPE,SELENOH,ATP5F1B,CYC1,SMC4,PSMC5,PCBP1
TF	Factor: ER81; motif: RCCGGAARYN; match class: 1	TF:M02065_1	0.000372058	3.42939	6870	128	73	19943	RPL26,RPL41,RPL36A,NDUFC2,RPS8,EIF3E,PSMA2,NDUFA13,RPS27A,UBA52,RPL10,MICOS10,H3-3A,ATP5MC2,RPL23,RPS26,RPL32,RPL24,COX4I1,B2M,RPLP1,RPL28,RPLP2,FKBP1A,RPS6,RPL7,RPL14,RPL12,DDT,RPL10A,RPL11,RPS12,RPS3A,RPS7,RPS14,BLOC1S1,CKLF,BZW1,CNPY2,RPL34,RPS9,RPL3,RPL22,EIF1,RPL39,ACTB,RPL4,HSP90AA1,UBB,SRSF3,SNRPB,TUBB4B,ALDOA,CORO1A,PRELID1,AURKAIP1,PPP1CA,ATP5F1E,TKT,ATP5F1A,TUBA1B,HSPA8,TUFM,TMA7,CKS1B,…
TF	Factor: Rb:E2F-1:DP-1; motif: TTTSGCGC; match class: 1	TF:M00740_1	0.000605136	3.21815	4697	94	45	19943	RPS10,RPL26,RPL41,NDUFA11,NDUFC2,RPS8,EIF3E,PSMA2,STMN1,NDUFA13,UBA52,RPL10,TMSB10,H3-3A,ATP5MC2,RPS26,RPL24,COX4I1,RPS15,SUB1,RPLP2,RPL7,RPL14,RPL10A,RPL13,RPL11,RPS12,RPS7,TPM4,GAPDH,EEF1A1,RPLP0,RPL34,RPS9,RPL35,RPL7A,RPL3,ACTB,RPL4,UQCRB,UBB,SRSF3,SNRPB,VIM,HMGA1
TF	Factor: E2F; motif: TTTSGCGS; match class: 1	TF:M00426_1	0.000781045	3.10732	5968	126	65	19943	RPS10,RPL26,RPL36A,NDUFA11,RPS13,RPS8,EIF3E,PSMA2,STMN1,RPL9,NDUFA13,UBA52,RPL5,RPL10,TMSB10,H3-3A,RPL23,RPL32,RPL24,COX4I1,SH3BGRL3,RPS15,SUB1,RPLP2,RPL7,RPL14,DDT,RPS3A,BLOC1S1,ATP6V1G1,CNPY2,GAPDH,EEF1A1,RPL34,RPS9,RPL35,RPL7A,RPL3,RPL22,RPL39,ACTB,RPL4,UBB,MT-CYB,SRSF3,MT-ND2,SNRPB,VIM,HMGA1,ALDOA,SNRPF,AURKAIP1,ATP5F1E,TUBA1B,TUFM,TMA7,SFPQ,KPNB1,COPE,SELENOH,EIF3G,ATP5F1B,PHB,CYC1,SMC4
TF	Factor: E2F-1; motif: NTTSGCGG	TF:M00430	0.000810028	3.0915	8187	126	80	19943	RPS10,RPL26,NDUFA11,RPS15A,TMSB4X,RPS13,RPS8,EIF3E,PSMA2,STMN1,RPS27A,UBA52,TMSB10,MICOS10,H3-3A,RPL23,RPS26,RPL32,RPL24,COX4I1,B2M,SH3BGRL3,RPS15,RPLP1,RPS24,MT-ND5,RPL28,RPLP2,NDUFB8,FKBP1A,RPS6,RPL14,RPL12,DDT,RPL11,RPS12,RPS7,TPM4,GYPC,BLOC1S1,ATP6V1G1,CKLF,LRRC75A,GAPDH,MT-ND4,RPL34,RPL35,RPL7A,RPL3,RPL4,CD74,HSP90AA1,UBB,MT-CYB,SRSF3,MT-ND2,SNRPB,VIM,HMGA1,TUBB4B,ALDOA,SNRPF,EGFL7,ATP5F1E,A…
TF	Factor: Kaiso; motif: NTCTCGCGAGANYTN; match class: 1	TF:M07140_1	0.00161367	2.79218	193	74	8	19943	RPL26,MICOS10,RPS15,RPS6,RPL10A,RPS11,RPS7,RPS9
TF	Factor: Erg; motif: NACCGGAARTN; match class: 1	TF:M11396_1	0.00205988	2.68616	5043	114	53	19943	RPL26,RPL41,RPL36A,NDUFC2,NDUFA13,RPS27A,UBA52,RPL10,MICOS10,ATP5MC2,RPL23,RPS26,RPL32,RPL24,COX4I1,RPLP1,RPL28,RPLP2,FKBP1A,RPS6,RPL7,RPL12,DDT,RPL10A,RPL11,RPS12,RPS3A,RPS11,RPS7,RPS14,TPM4,BLOC1S1,BZW1,RPS9,EIF1,ACTB,RPL4,HSP90AA1,UBB,SNRPB,TUBB4B,CORO1A,PRELID1,AURKAIP1,PPP1CA,TKT,ATP5F1A,TUBA1B,HSPA8,TUFM,TMA7,CKS1B,SFPQ
TF	Factor: Fli-1; motif: ACCGGAAGYN	TF:M02073	0.0033402	2.47623	5936	123	62	19943	RPL26,RPS15A,NDUFA13,RPS27A,UBA52,RPL5,RPL10,TMSB10,MICOS10,ATP5MC2,RPL23,RPS26,RPL32,RPL24,COX4I1,SUB1,RPLP1,SPINK2,RPS24,RPL28,RPLP2,FKBP1A,RPS6,RPL12,DDT,RPL10A,RPL11,RPS12,RPS3A,RPS11,RPS7,RPS14,TPM4,GYPC,BLOC1S1,BZW1,RPS9,RPL3,RPL22,EIF1,RPL39,ACTB,RPL4,HSP90AA1,UBB,SNRPB,TUBB4B,ALDOA,PRELID1,AURKAIP1,PPP1CA,TKT,ATP5F1A,TUFM,TMA7,CKS1B,FBL,KPNB1,COPE,SELENOH,EIF3G,ATP5F1B
TF	Factor: E2F; motif: TTTSGCGS	TF:M00427	0.0037812	2.42237	9742	126	88	19943	RPS10,RPL26,RPL41,NDUFA11,RPS15A,TMSB4X,RPS13,RPS8,EIF3E,PSMA2,STMN1,NDUFA13,UBA52,RPL5,RPL10,TMSB10,MICOS10,H3-3A,RPL23,RPS26,RPL32,RPL24,COX4I1,B2M,SH3BGRL3,RPS15,SUB1,RPLP1,SPINK2,RPLP2,NDUFB8,RPL7,RPL14,DDT,RPL10A,RPL11,RPS12,RPS3A,RPS7,RPS14,TPM4,BLOC1S1,ATP6V1G1,CNPY2,GAPDH,EEF1A1,MT-ND4,RPL34,RPS9,RPL35,RPL7A,RPL3,EIF1,ACTB,RPL4,CD74,TUBB,UBB,MT-CYB,SRSF3,SNRPB,VIM,HMGA1,TUBB4B,ALDOA,SNRPF…
TF	Factor: pax-6; motif: NYACGCNYSANYGMNCN; match class: 1	TF:M11882_1	0.00433977	2.36253	11690	110	88	19943	RPS10,RPL41,NDUFA11,RPS15A,NDUFC2,TMSB4X,RPS13,RPS8,PRDX1,STMN1,RPL9,RPS27A,UBA52,RPL5,RPL10,TMSB10,MICOS10,H3-3A,ATP5MC2,RPL23,RPS26,RPL32,HINT1,COX4I1,B2M,SH3BGRL3,RPS15,SUB1,RPLP1,SPINK2,RPS24,RPL28,NDUFB8,FKBP1A,RPS6,RPL7,RPL14,RPL12,RPL13,RPL11,RPS12,RPS3A,SMIM24,RPS23,RPS11,RPS7,RPS14,TPM4,ATP6V1G1,CKLF,BZW1,LSP1,CNPY2,LRRC75A,GAPDH,EEF1A1,RPS2,RPLP0,RPS9,RPL35,RPL7A,RPL3,RPL22,ACTB,RPL4,UQ…
TF	Factor: ERG; motif: ACCGGAARTN; match class: 1	TF:M03975_1	0.0047263	2.32548	4065	113	45	19943	RPS8,NDUFA13,RPS27A,UBA52,RPL5,RPL10,MICOS10,ATP5MC2,RPL23,RPS26,RPL24,COX4I1,SUB1,RPLP1,RPL28,RPLP2,FKBP1A,RPS6,RPL7,RPL12,DDT,RPL10A,RPL11,RPS12,RPS3A,RPS7,RPS14,BLOC1S1,BZW1,RPL34,RPS9,EIF1,ACTB,HSP90AA1,SNRPB,TUBB4B,ALDOA,PRELID1,AURKAIP1,PPP1CA,TKT,ATP5F1A,TUFM,TMA7,CKS1B
TF	Factor: E2F-4:DP-1; motif: TTTSGCGC; match class: 1	TF:M00738_1	0.00684306	2.16475	4090	131	50	19943	RPS10,RPL41,NDUFA11,NDUFC2,STMN1,NDUFA13,UBA52,RPL5,H3-3A,ATP5MC2,RPS26,HINT1,COX4I1,RPS15,SUB1,RPLP2,RPL7,RPL14,RPL11,RPS12,RPS3A,RPS7,RPS14,CNPY2,GAPDH,EEF1A1,RPLP0,RPL34,RPS9,RPL35,RPL7A,ACTB,UQCRB,UBB,SNRPB,VIM,HMGA1,ALDOA,SNRPF,AURKAIP1,TUBA1B,HSPA8,CKS1B,KPNB1,SELENOH,ATP5F1B,SMC4,PSMC5,JPT1,PCBP1
TF	Factor: Cdx-2; motif: NRTCGTAANNNN; match class: 1	TF:M10849_1	0.00715629	2.14531	4553	113	48	19943	RPL41,RPL36A,NDUFA11,NDUFC2,TMSB4X,EIF3E,RPL9,NDUFA13,MICOS10,H3-3A,RPL23,RPL32,RPL24,RPLP1,MT-ND5,RPLP2,NDUFB8,RPS6,RPL7,RPL10A,RPL11,RPS12,RPS23,RPS11,RPS7,BZW1,GAPDH,EEF1A1,MT-ND4,RPLP0,RPL34,EIF1,RPL39,RPL4,UQCRB,CD74,UBB,MT-CYB,MT-ND2,SNRPB,SNRPF,PRELID1,PPP1CA,TUBA1B,HSPA8,PKM,TMA7,CKS1B
TF	Factor: C/EBPbeta; motif: NRTTGCGYAAYN	TF:M11316	0.00773684	2.11144	5272	122	56	19943	RPS10,RPL26,RPL41,NDUFC2,TMSB4X,RPS13,PRDX1,RPL9,RPS27A,RPL5,RPL23,RPL24,B2M,RPS15,RPS24,MT-ND5,RPL28,RPLP2,FKBP1A,RPS6,RPL7,RPL12,RPL10A,RPL13,RPL11,RPS3A,RPS23,RPS11,RPS14,BLOC1S1,CNPY2,EEF1A1,MT-ND4,RPS2,RPL34,EIF1,RPL39,ACTB,RPL4,HLA-DRA,CD74,TUBB,UBB,SRSF3,SNRPB,ATP5F1E,ATP5F1A,TUBA1B,HSPA8,PKM,TMA7,CKS1B,BST2,IDH2,SELENOH,HLA-DRB1
TF	Factor: SAP-1a; motif: NACCGGAAGTV	TF:M01167	0.00838651	2.07642	1995	123	30	19943	RPL26,RPS15A,NDUFA13,RPS27A,UBA52,MICOS10,RPL23,RPL32,COX4I1,SUB1,RPLP1,RPL28,RPLP2,FKBP1A,RPS6,BZW1,RPL22,EIF1,ACTB,SNRPB,TUBB4B,ALDOA,PRELID1,AURKAIP1,ATP5F1A,TUFM,CKS1B,FBL,EIF3G,ATP5F1B
TF	Factor: ETV7; motif: NCCGGAANNN	TF:M02071	0.0107188	1.96985	10298	129	92	19943	RPS10,RPL26,RPL41,RPL36A,NDUFA11,RPS15A,NDUFC2,RPS8,NDUFA13,RPS27A,UBA52,RPL5,RPL10,TMSB10,MICOS10,H3-3A,ATP5MC2,RPL23,RPS26,RPL32,RPL24,COX4I1,RPS15,SUB1,RPLP1,SPINK2,RPS24,RPL28,RPLP2,NDUFB8,FKBP1A,RPS6,RPL7,RPL14,RPL12,DDT,RPL10A,RPL13,RPL11,RPS12,RPS3A,RPS11,RPS7,RPS14,TPM4,BLOC1S1,ATP6V1G1,CKLF,BZW1,CNPY2,RPL34,RPS9,RPL7A,RPL3,RPL22,EIF1,RPL39,ACTB,RPL4,HSP90AA1,UBB,SRSF3,SNRPB,VIM,HMGA1,TUB…
TF	Factor: Elk-1:TEF; motif: RCCGGAAGTTACGTAAN	TF:M08232	0.0117593	1.92962	6233	102	54	19943	RPS10,RPL26,RPL41,RPL36A,TMSB4X,RPS13,EIF3E,STMN1,NDUFA13,RPS27A,UBA52,TMSB10,MICOS10,ATP5MC2,RPL23,RPL32,RPL24,RPS15,SUB1,RPLP1,MT-ND5,RPL28,NDUFB8,RPS6,RPL10A,RPL13,RPL11,RPS3A,RPS11,RPS7,BLOC1S1,BZW1,MT-ND4,RPS2,RPLP0,RPL34,RPS9,RPL35,RPL7A,RPL3,EIF1,RPL4,UQCRB,CD74,HSP90AA1,SRSF3,MT-ND2,SNRPB,VIM,SNRPF,CORO1A,HLA-A,EGFL7,AURKAIP1
TF	Factor: ESE-1; motif: SATKGCGGATGCN; match class: 1	TF:M11381_1	0.0129002	1.8894	9938	118	83	19943	RPS10,RPL41,NDUFA11,RPS15A,NDUFC2,TMSB4X,RPS13,EIF3E,PSMA2,RPL9,NDUFA13,UBA52,RPL5,ATP5MC2,RPL23,RPS26,RPL32,HINT1,COX4I1,B2M,SH3BGRL3,RPS15,SUB1,SPINK2,RPS24,MT-ND5,RPL28,RPLP2,RPS6,RPL7,RPL14,RPL12,DDT,RPL13,RPL11,RPS12,RPS3A,SMIM24,RPS23,RPS11,TPM4,GYPC,BLOC1S1,ATP6V1G1,CKLF,BZW1,LSP1,CNPY2,LRRC75A,GAPDH,RPS2,RPLP0,RPL35,RPL7A,RPL3,RPL22,EIF1,RPL39,RPL4,UQCRB,HSP90AA1,TUBB,UBB,MT-CYB,MT-ND2,SN…
TF	Factor: ETS1; motif: ACCGGAARYN; match class: 1	TF:M03977_1	0.0132139	1.87897	4770	61	31	19943	RPL41,RPL36A,NDUFC2,RPS8,NDUFA13,RPS27A,UBA52,RPL10,TMSB10,MICOS10,RPL23,RPS26,RPL24,COX4I1,RPLP1,RPL28,RPLP2,FKBP1A,RPS6,RPL7,RPL12,DDT,RPL10A,RPL11,RPS12,RPS3A,RPS11,RPS7,RPS14,TPM4,BLOC1S1
TF	Factor: E2F-2; motif: NTTTTGGCGCCAWWWN; match class: 1	TF:M11528_1	0.0140196	1.85326	4862	130	55	19943	RPS10,RPL36A,NDUFA11,RPS15A,RPS13,RPS8,EIF3E,NDUFA13,RPL10,TMSB10,ATP5MC2,HINT1,RPL24,COX4I1,B2M,RPS15,RPLP1,MT-ND5,RPL28,RPLP2,RPL7,RPL14,RPS12,RPS3A,RPS23,RPS7,GYPC,GAPDH,RPS2,RPLP0,RPS9,RPL35,ACTB,HLA-DRA,MT-CYB,SRSF3,VIM,TUBB4B,PRELID1,HLA-A,EGFL7,PPP1CA,ATP5F1E,CKS1B,SFPQ,FBL,IDH2,SELENOH,HLA-DRB1,ATP5F1B,CYC1,SMC4,PSMC5,YBX3,JPT1
TF	Factor: E2F-2; motif: NTTTTGGCGCCAWWWN	TF:M11528	0.0145556	1.83697	10596	36	32	19943	RPS10,RPL41,RPL36A,NDUFA11,RPS15A,NDUFC2,TMSB4X,RPS13,RPS8,PRDX1,EIF3E,PSMA2,STMN1,RPL9,NDUFA13,RPS27A,UBA52,RPL5,RPL10,TMSB10,H3-3A,ATP5MC2,RPL23,RPS26,HINT1,RPL24,COX4I1,B2M,RPS15,SUB1,RPLP1,SPINK2
TF	Factor: C/EBPgamma; motif: NNTTGCGYAANN	TF:M11325	0.0150464	1.82257	2670	92	29	19943	RPL36A,NDUFA11,RPS13,EIF3E,RPL9,RPL5,RPL23,RPL24,COX4I1,B2M,RPS15,RPS24,RPLP2,FKBP1A,RPL10A,RPL13,RPL11,RPS3A,BLOC1S1,EEF1A1,RPL34,EIF1,ACTB,RPL4,HLA-DRA,TUBB,UBB,MT-ND2,SNRPB
TF	Factor: Alx-4; motif: NNCRTTAN; match class: 1	TF:M10880_1	0.0180386	1.7438	2723	110	33	19943	RPL36A,NDUFC2,EIF3E,NDUFA13,UBA52,RPL5,MICOS10,H3-3A,RPL32,SUB1,RPLP1,RPS24,MT-ND5,RPL28,RPL7,RPL14,RPS12,RPS7,RPS14,CKLF,BZW1,EEF1A1,RPL34,RPS9,ACTB,UBB,VIM,SNRPF,TKT,ATP5F1A,TUBA1B,HSPA8,PKM
TF	Factor: Elk-1; motif: NNNNCCGGAARTNN; match class: 1	TF:M00025_1	0.0183643	1.73603	4510	114	47	19943	RPL26,RPL36A,NDUFC2,RPS8,NDUFA13,RPS27A,UBA52,RPL10,MICOS10,RPL23,RPS26,RPL32,RPL24,COX4I1,RPLP1,RPL28,RPLP2,FKBP1A,RPS6,RPL7,RPL12,DDT,RPL10A,RPL11,RPS12,RPS3A,RPS14,BLOC1S1,CKLF,BZW1,RPS9,EIF1,ACTB,RPL4,HSP90AA1,UBB,SNRPB,TUBB4B,PRELID1,AURKAIP1,PPP1CA,ATP5F1A,HSPA8,TUFM,TMA7,CKS1B,SFPQ
TF	Factor: etv3; motif: ACCGGAAGYN	TF:M02068	0.0202708	1.69313	3511	131	44	19943	RPL26,RPL41,RPL36A,RPS15A,RPS8,NDUFA13,RPS27A,UBA52,RPL10,MICOS10,ATP5MC2,RPL23,RPL32,COX4I1,RPS15,SUB1,RPLP1,RPLP2,FKBP1A,RPS6,RPS14,BZW1,LRRC75A,EIF1,RPL39,ACTB,SNRPB,TUBB4B,ALDOA,PRELID1,AURKAIP1,PPP1CA,ATP5F1E,TKT,ATP5F1A,TUFM,CKS1B,SFPQ,FBL,COPE,EIF3G,ATP5F1B,PSMC5,PCBP1
TF	Factor: ER81; motif: RCCGGAARYN	TF:M02065	0.0209919	1.67795	12766	108	90	19943	RPS10,RPL26,RPL41,RPL36A,NDUFA11,RPS15A,NDUFC2,TMSB4X,RPS8,EIF3E,PSMA2,STMN1,RPL9,NDUFA13,RPS27A,UBA52,RPL5,RPL10,TMSB10,MICOS10,H3-3A,ATP5MC2,RPL23,RPS26,RPL32,RPL24,COX4I1,B2M,RPS15,SUB1,RPLP1,SPINK2,RPS24,RPL28,RPLP2,FKBP1A,RPS6,RPL7,RPL14,RPL12,DDT,RPL10A,RPL13,RPL11,RPS12,RPS3A,RPS11,RPS7,RPS14,TPM4,BLOC1S1,ATP6V1G1,CKLF,BZW1,CNPY2,LRRC75A,GAPDH,EEF1A1,MT-ND4,RPS2,RPL34,RPS9,RPL35,RPL7A,RPL3…
TF	Factor: E2F-1; motif: NTTSGCGG; match class: 1	TF:M00430_1	0.0230389	1.63754	2573	97	29	19943	RPS10,RPL26,NDUFA11,RPS13,RPS8,PSMA2,RPL32,B2M,SH3BGRL3,RPS15,RPLP1,RPL28,RPL14,RPL12,DDT,TPM4,BLOC1S1,ATP6V1G1,CKLF,GAPDH,RPL34,RPL35,RPL3,RPL4,UBB,SNRPB,VIM,HMGA1,SNRPF
TF	Factor: ERF; motif: ACCGGAARYN	TF:M02061	0.025	1.60206	2610	121	34	19943	RPL26,RPL41,RPL36A,RPS8,NDUFA13,RPS27A,UBA52,ATP5MC2,RPL32,RPS15,SUB1,RPLP1,RPL28,RPLP2,FKBP1A,RPS6,DDT,RPS12,BZW1,LRRC75A,RPL22,ACTB,HSP90AA1,SNRPB,TUBB4B,ALDOA,PRELID1,AURKAIP1,TUFM,TMA7,CKS1B,SFPQ,FBL,EIF3G
TF	Factor: YY1; motif: NAANATGGCGNNN; match class: 1	TF:M08982_1	0.025805	1.5883	1666	131	27	19943	RPS15A,TMSB4X,PSMA2,NDUFA13,RPL24,SUB1,RPS24,RPS6,RPL14,RPS3A,RPS11,RPS7,CKLF,GAPDH,RPLP0,RPL3,RPL39,RPL4,SRSF3,TUBB4B,PPP1CA,ATP5F1A,SFPQ,COPE,SMC4,PSMC5,PCBP1
TF	Factor: Fli-1; motif: NACCGGAARTN	TF:M11400	0.0266425	1.57442	10118	121	85	19943	RPS10,RPL26,RPL41,RPL36A,RPS15A,NDUFC2,RPS8,NDUFA13,RPS27A,UBA52,RPL5,RPL10,TMSB10,MICOS10,ATP5MC2,RPL23,RPS26,RPL32,RPL24,COX4I1,SUB1,RPLP1,SPINK2,RPS24,RPL28,RPLP2,FKBP1A,RPS6,RPL7,RPL14,RPL12,DDT,RPL10A,RPL13,RPL11,RPS12,RPS3A,RPS11,RPS7,RPS14,TPM4,GYPC,BLOC1S1,ATP6V1G1,CKLF,BZW1,CNPY2,GAPDH,RPL34,RPS9,RPL7A,RPL3,RPL22,EIF1,RPL39,ACTB,RPL4,HSP90AA1,UBB,SRSF3,MT-ND2,SNRPB,VIM,HMGA1,TUBB4B,ALDOA…
TF	Factor: GABP-ALPHA; motif: RCCGGAARTNN	TF:M08917	0.0270149	1.5684	2736	131	37	19943	RPL26,RPL41,NDUFA13,RPS27A,UBA52,RPL10,RPL32,RPL24,SUB1,RPLP1,RPL28,RPLP2,FKBP1A,RPS6,RPL12,DDT,RPS14,TPM4,BZW1,RPL22,ACTB,HSP90AA1,UBB,SNRPB,TUBB4B,ALDOA,PRELID1,AURKAIP1,PPP1CA,ATP5F1A,TUFM,CKS1B,FBL,EIF3G,SMC4,PSMC5,PCBP1
TF	Factor: Erg; motif: ACCGGAAGTN; match class: 1	TF:M02062_1	0.0293721	1.53206	2746	131	37	19943	RPS27A,UBA52,RPL10,ATP5MC2,RPL23,RPL24,RPLP1,RPL28,RPLP2,FKBP1A,RPS6,RPL12,DDT,RPS12,RPS7,RPS14,BLOC1S1,BZW1,RPS9,EIF1,RPL39,ACTB,HSP90AA1,SNRPB,TUBB4B,PRELID1,AURKAIP1,PPP1CA,TKT,TMA7,CKS1B,COPE,EIF3G,ATP5F1B,SMC4,PSMC5,PCBP1
TF	Factor: GABP-alpha; motif: NACCGGAAGTN	TF:M11414	0.0342703	1.46508	2961	123	37	19943	RPL26,RPS15A,NDUFA13,RPS27A,UBA52,RPL10,MICOS10,RPL23,RPL32,COX4I1,SUB1,RPLP1,RPL28,RPLP2,FKBP1A,RPS6,DDT,RPL11,RPS14,BZW1,RPL22,EIF1,ACTB,HSP90AA1,SNRPB,TUBB4B,ALDOA,PRELID1,AURKAIP1,PPP1CA,ATP5F1A,TUFM,CKS1B,FBL,COPE,EIF3G,ATP5F1B
TF	Factor: ZF5; motif: GGSGCGCGS	TF:M10438	0.034974	1.45625	16536	121	116	19943	RPS10,RPL26,RPL41,NDUFA11,RPS15A,NDUFC2,TMSB4X,RPS13,RPS8,PRDX1,EIF3E,PSMA2,STMN1,RPL9,NDUFA13,RPS27A,UBA52,RPL5,RPL10,TMSB10,MICOS10,H3-3A,ATP5MC2,RPL23,RPS26,RPL32,HINT1,RPL24,COX4I1,B2M,SH3BGRL3,RPS15,SUB1,RPLP1,SPINK2,RPS24,RPL28,RPLP2,NDUFB8,FKBP1A,RPS6,RPL7,RPL14,RPL12,DDT,RPL10A,RPL13,RPL11,RPS12,RPS3A,SMIM24,RPS23,RPS11,RPS7,RPS14,TPM4,GYPC,BLOC1S1,ATP6V1G1,CKLF,BZW1,LSP1,CNPY2,LRRC75A,GA…
TF	Factor: meis1:Elf-1; motif: NTGCCGGAAGTN; match class: 1	TF:M08377_1	0.0384098	1.41556	5123	113	50	19943	RPL26,RPL41,RPL36A,RPS15A,EIF3E,NDUFA13,RPS27A,RPL10,RPL23,RPS26,RPL32,RPL24,COX4I1,RPS15,RPLP1,RPL28,RPLP2,FKBP1A,RPL7,DDT,RPL10A,RPL13,RPS12,RPS3A,RPS7,RPS14,TPM4,BLOC1S1,CKLF,BZW1,GAPDH,RPS9,RPL3,EIF1,RPL39,ACTB,RPL4,UQCRB,HSP90AA1,UBB,SNRPB,TUBB4B,PRELID1,AURKAIP1,PPP1CA,ATP5F1A,HSPA8,TUFM,TMA7,CKS1B
TF	Factor: BARHL2; motif: NNTAAAYGNN	TF:M04287	0.0412706	1.38436	4496	73	33	19943	RPL41,RPL36A,RPS15A,NDUFC2,TMSB4X,RPS13,RPS8,EIF3E,STMN1,RPL9,NDUFA13,RPS27A,MICOS10,RPL23,RPS26,RPL24,B2M,SUB1,MT-ND5,NDUFB8,RPS6,RPL13,RPS12,RPS23,RPS7,RPS14,BLOC1S1,CKLF,LSP1,EEF1A1,RPS2,RPLP0,RPL34
TF	Factor: LIM-1; motif: NNCGTTAN; match class: 1	TF:M10999_1	0.042021	1.37653	1277	108	20	19943	RPL36A,NDUFC2,EIF3E,RPL5,H3-3A,RPLP1,RPS24,MT-ND5,RPL28,RPL14,RPS7,RPS14,BZW1,RPL34,ACTB,SNRPF,TKT,ATP5F1A,TUBA1B,HSPA8
TF	Factor: E2F-4; motif: NTTTCSCGCC	TF:M07380	0.0422929	1.37373	13280	131	109	19943	RPS10,RPL26,RPL41,RPL36A,RPS15A,TMSB4X,RPS13,RPS8,PRDX1,EIF3E,PSMA2,STMN1,RPL9,NDUFA13,RPS27A,UBA52,RPL10,TMSB10,MICOS10,H3-3A,ATP5MC2,RPL23,RPS26,RPL32,HINT1,RPL24,COX4I1,B2M,SH3BGRL3,RPS15,SUB1,RPLP1,SPINK2,RPS24,RPL28,FKBP1A,RPS6,RPL7,RPL14,DDT,RPL10A,RPL13,RPL11,RPS12,RPS3A,SMIM24,RPS11,RPS7,RPS14,BLOC1S1,ATP6V1G1,CKLF,BZW1,LSP1,LRRC75A,GAPDH,EEF1A1,MT-ND4,RPS2,RPLP0,RPL34,RPS9,RPL35,RPL7A,RP…
TF	Factor: Nkx2-3; motif: NNCGTTRWS	TF:M10638	0.0424332	1.37229	11157	74	59	19943	RPS10,RPL26,RPL41,RPL36A,RPS15A,NDUFC2,TMSB4X,RPS13,RPS8,PRDX1,EIF3E,PSMA2,RPL9,NDUFA13,RPS27A,UBA52,RPL10,MICOS10,H3-3A,RPL23,HINT1,RPL24,COX4I1,SH3BGRL3,RPS15,SUB1,RPLP1,SPINK2,RPS24,MT-ND5,RPL28,RPLP2,NDUFB8,RPS6,RPL7,RPL14,RPL10A,RPL13,RPS12,RPS3A,SMIM24,RPS23,RPS11,RPS7,RPS14,GYPC,BLOC1S1,ATP6V1G1,CKLF,BZW1,LSP1,LRRC75A,GAPDH,EEF1A1,MT-ND4,RPS2,RPLP0,RPL34,RPS9
TF	Factor: isx; motif: NTCRTTAA; match class: 1	TF:M10956_1	0.0440893	1.35567	3385	110	37	19943	RPL36A,NDUFC2,EIF3E,NDUFA13,UBA52,RPL5,MICOS10,H3-3A,ATP5MC2,RPL32,SUB1,RPLP1,RPS24,MT-ND5,RPL28,RPL7,RPL14,RPS12,RPS7,RPS14,CKLF,BZW1,EEF1A1,MT-ND4,RPL34,RPS9,ACTB,UQCRB,TUBB,UBB,VIM,SNRPF,TKT,ATP5F1A,TUBA1B,HSPA8,PKM
TF	Factor: Erg; motif: NACCGGAARYN; match class: 1	TF:M11392_1	0.0441373	1.35519	3286	113	37	19943	RPL36A,RPS27A,UBA52,RPL10,MICOS10,RPL23,RPS26,RPL24,COX4I1,RPLP1,RPL28,RPLP2,FKBP1A,RPS6,RPL7,RPL12,DDT,RPL10A,RPL11,RPS12,RPS7,RPS14,BLOC1S1,BZW1,RPS9,EIF1,ACTB,HSP90AA1,UBB,SNRPB,TUBB4B,PRELID1,AURKAIP1,PPP1CA,TUBA1B,TMA7,CKS1B
TF	Factor: Erg; motif: NACCGGAARTN	TF:M11396	0.0474348	1.3239	10945	121	89	19943	RPS10,RPL26,RPL41,RPL36A,RPS15A,NDUFC2,RPS8,RPL9,NDUFA13,RPS27A,UBA52,RPL5,RPL10,TMSB10,MICOS10,ATP5MC2,RPL23,RPS26,RPL32,HINT1,RPL24,COX4I1,RPS15,SUB1,RPLP1,SPINK2,RPS24,RPL28,RPLP2,FKBP1A,RPS6,RPL7,RPL14,RPL12,DDT,RPL10A,RPL13,RPL11,RPS12,RPS3A,RPS11,RPS7,RPS14,TPM4,GYPC,BLOC1S1,ATP6V1G1,CKLF,BZW1,CNPY2,LRRC75A,GAPDH,RPL34,RPS9,RPL7A,RPL3,RPL22,EIF1,RPL39,ACTB,RPL4,HSP90AA1,UBB,SRSF3,MT-ND2,SNR…
TF	Factor: E2F; motif: TTTSGCGS	TF:M00426	0.0493456	1.30675	12160	99	80	19943	RPS10,RPL26,RPL41,RPL36A,NDUFA11,RPS15A,TMSB4X,RPS13,RPS8,EIF3E,PSMA2,STMN1,RPL9,NDUFA13,RPS27A,UBA52,RPL5,RPL10,TMSB10,MICOS10,H3-3A,RPL23,RPS26,RPL32,RPL24,COX4I1,B2M,SH3BGRL3,RPS15,SUB1,RPLP1,SPINK2,RPS24,MT-ND5,RPL28,RPLP2,NDUFB8,RPL7,RPL14,DDT,RPL10A,RPL13,RPL11,RPS12,RPS3A,RPS7,RPS14,TPM4,BLOC1S1,ATP6V1G1,CNPY2,GAPDH,EEF1A1,MT-ND4,RPL34,RPS9,RPL35,RPL7A,RPL3,RPL22,EIF1,RPL39,ACTB,RPL4,UQCRB…

## Sheet: E) gProfiler_OE upregulated
Supplementary Table 3: Differentially expressed genes in MYCT1 KD and OE HLF+ HSCs and functional enrichment analysis from single cell RNAseq.
e Functional enrichment analysis for the genes significantly (Padj ˂0.05) up-regulated in MYCT1 OE compared to control HSC performed using gProfiler (Raudvere et al. 2019). Data include GO terms for molecular function (GO:MF), biological process (GO:BP), and cellular compartment (GO:CC), signalling pathway analysis using KEGG, Reactome (REAC) and Wikipathway (WP), regulatory motif matches (TRANSF…
source	term_name	term_id	adjusted_p_value	negative_log10_of_adjusted_p_value	term_size	query_size	intersection_size	effective_domain_size	intersections
GO:MF	structural constituent of ribosome	GO:0003735	1.05808e-24	23.9755	448	74	28	20166	RPS29,RPS2,RPL3,RPL18A,RPS9,RPL18,RPS27,RPL37A,RPS11,RPL13A,MRPL23,RPLP0,RPL27A,RPL29,RPL15,RPL7A,RPL8,RPS5,RPL13,RPS4X,RPSA,RPL7,RPL6,RPL36,RPS3,RPS28,RPL10,RPS16
GO:MF	structural molecule activity	GO:0005198	1.37533e-18	17.8616	1097	74	32	20166	RPS29,H1-5,TUBA1A,RPS2,RPL3,RPL18A,RPS9,RPL18,MSN,RPS27,RPL37A,RPS11,ACTG1,RPL13A,MRPL23,RPLP0,RPL27A,RPL29,RPL15,RPL7A,RPL8,RPS5,RPL13,RPS4X,RPSA,RPL7,RPL6,RPL36,RPS3,RPS28,RPL10,RPS16
GO:MF	RNA binding	GO:0003723	5.6003e-14	13.2518	3113	75	43	20166	RPS29,H1-5,NOP53,SELENOH,EEF2,RPS2,RPL3,RPL18A,RPS9,RPL18,FDPS,MSN,RPS27,RPL37A,FUS,RPS11,ENO1,RPL13A,MRPL23,RPLP0,SAFB,RPL27A,RPL29,SNRNP70,RPL15,G3BP2,PRPF8,APEX1,RPL7A,RPL8,RPS5,RPL13,RPS4X,RACK1,RPSA,RPL7,RPL6,RPL36,RPS3,RPS28,RPL10,RPS16,EEF1A1
GO:MF	rRNA binding	GO:0019843	1.12391e-09	8.94927	68	70	9	20166	NOP53,RPL3,RPS9,RPS11,RPLP0,RPL8,RPS5,RPS4X,RPS3
GO:MF	nucleic acid binding	GO:0003676	1.36329e-06	5.86541	5463	75	45	20166	RPS29,H1-5,NOP53,SELENOH,EEF2,RPS2,RPL3,RPL18A,RPS9,RPL18,FDPS,MSN,RPS27,RPL37A,FUS,RPS11,ENO1,ETS2,RPL13A,MRPL23,RPLP0,SAFB,RPL27A,RPL29,SNRNP70,RPL15,G3BP2,PRPF8,APEX1,RPL7A,RPL8,RPS5,RPL13,RPS4X,RACK1,RPSA,RPL7,RPL6,RPL36,RPS3,EEF1B2,RPS28,RPL10,RPS16,EEF1A1
GO:MF	heterocyclic compound binding	GO:1901363	1.78768e-06	5.74771	7443	75	53	20166	RPS29,H1-5,SQLE,NOP53,SELENOH,TUBA1A,EEF2,RPS2,RPL3,TKT,RPL18A,RPS9,ARF5,RPL18,TAOK3,FDPS,MSN,RPS27,RPL37A,HMGCR,FUS,RPS11,ACTG1,ENO1,ETS2,RPL13A,MRPL23,RPLP0,SAFB,RPL27A,RPL29,SNRNP70,MYO1G,RPL15,G3BP2,PRPF8,APEX1,RPL7A,RPL8,RPS5,RPL13,RPS4X,RACK1,RPSA,RPL7,RPL6,RPL36,RPS3,EEF1B2,RPS28,RPL10,RPS16,EEF1A1
GO:MF	organic cyclic compound binding	GO:0097159	2.65907e-06	5.57527	7516	75	53	20166	RPS29,H1-5,SQLE,NOP53,SELENOH,TUBA1A,EEF2,RPS2,RPL3,TKT,RPL18A,RPS9,ARF5,RPL18,TAOK3,FDPS,MSN,RPS27,RPL37A,HMGCR,FUS,RPS11,ACTG1,ENO1,ETS2,RPL13A,MRPL23,RPLP0,SAFB,RPL27A,RPL29,SNRNP70,MYO1G,RPL15,G3BP2,PRPF8,APEX1,RPL7A,RPL8,RPS5,RPL13,RPS4X,RACK1,RPSA,RPL7,RPL6,RPL36,RPS3,EEF1B2,RPS28,RPL10,RPS16,EEF1A1
GO:MF	oxidoreduction-driven active transmembrane transporter activity	GO:0015453	2.81799e-05	4.55006	69	29	5	20166	MT-ND3,MT-CO3,MT-ND1,MT-CYB,MT-ND4L
GO:MF	electron transfer activity	GO:0009055	0.000454249	3.34271	120	29	5	20166	MT-ND3,MT-CO3,MT-ND1,MT-CYB,MT-ND4L
GO:MF	primary active transmembrane transporter activity	GO:0015399	0.00252881	2.59708	170	29	5	20166	MT-ND3,MT-CO3,MT-ND1,MT-CYB,MT-ND4L
GO:MF	NADH dehydrogenase (ubiquinone) activity	GO:0008137	0.00360104	2.44357	41	58	4	20166	MT-ND3,MT-ND1,MT-ND4L,NDUFB1
GO:MF	NADH dehydrogenase (quinone) activity	GO:0050136	0.00397159	2.40104	42	58	4	20166	MT-ND3,MT-ND1,MT-ND4L,NDUFB1
GO:MF	NADH dehydrogenase activity	GO:0003954	0.00479624	2.3191	44	58	4	20166	MT-ND3,MT-ND1,MT-ND4L,NDUFB1
GO:MF	NAD(P)H dehydrogenase (quinone) activity	GO:0003955	0.00525291	2.2796	45	58	4	20166	MT-ND3,MT-ND1,MT-ND4L,NDUFB1
GO:MF	oxidoreductase activity	GO:0016491	0.00647822	2.18854	754	30	8	20166	SQLE,MT-ND3,FADS1,MT-CO3,MT-ND1,MT-CYB,MT-ND4L,HMGCR
GO:MF	cadherin binding	GO:0045296	0.0101372	1.99408	334	68	8	20166	EEF2,RPS2,ENO1,RPL29,RPL15,RPL7A,RACK1,RPL6
GO:MF	intramolecular oxidoreductase activity, transposing C=C bonds	GO:0016863	0.0103307	1.98587	17	60	3	20166	MIF,IDI1,EBP
GO:MF	5S rRNA binding	GO:0008097	0.0107581	1.96826	10	13	2	20166	NOP53,RPL3
GO:MF	cell adhesion molecule binding	GO:0050839	0.0109198	1.96179	561	68	10	20166	EEF2,RPS2,MSN,ENO1,RPL29,RPL15,RPL7A,RACK1,RPSA,RPL6
GO:MF	oxidoreductase activity, acting on NAD(P)H, quinone or similar compound as acceptor	GO:0016655	0.0135732	1.86732	57	58	4	20166	MT-ND3,MT-ND1,MT-ND4L,NDUFB1
GO:MF	mRNA binding	GO:0003729	0.0186748	1.72874	353	70	8	20166	RPS2,FUS,RPL13A,SNRNP70,G3BP2,RPS5,RPL7,RPS3
GO:BP	cytoplasmic translation	GO:0002181	7.06428e-38	37.1509	158	74	28	21092	RPS29,RPS2,RPL3,RPL18A,RPS9,RPL18,RPS27,RPL37A,RPS11,RPL13A,RPLP0,RPL27A,RPL29,RPL15,RPL7A,RPL8,RPS5,RPL13,RPS4X,RACK1,RPSA,RPL7,RPL6,RPL36,RPS3,RPS28,RPL10,RPS16
GO:BP	translation	GO:0006412	8.77653e-24	23.0567	736	75	32	21092	RPS29,EEF2,RPS2,RPL3,RPL18A,RPS9,RPL18,RPS27,RPL37A,RPS11,RPL13A,MRPL23,RPLP0,RPL27A,RPL29,RPL15,RPL7A,RPL8,RPS5,RPL13,RPS4X,RACK1,RPSA,RPL7,RPL6,RPL36,RPS3,EEF1B2,RPS28,RPL10,RPS16,EEF1A1
GO:BP	peptide biosynthetic process	GO:0043043	2.9244e-23	22.534	765	75	32	21092	RPS29,EEF2,RPS2,RPL3,RPL18A,RPS9,RPL18,RPS27,RPL37A,RPS11,RPL13A,MRPL23,RPLP0,RPL27A,RPL29,RPL15,RPL7A,RPL8,RPS5,RPL13,RPS4X,RACK1,RPSA,RPL7,RPL6,RPL36,RPS3,EEF1B2,RPS28,RPL10,RPS16,EEF1A1
GO:BP	amide biosynthetic process	GO:0043604	3.87349e-21	20.4119	896	75	32	21092	RPS29,EEF2,RPS2,RPL3,RPL18A,RPS9,RPL18,RPS27,RPL37A,RPS11,RPL13A,MRPL23,RPLP0,RPL27A,RPL29,RPL15,RPL7A,RPL8,RPS5,RPL13,RPS4X,RACK1,RPSA,RPL7,RPL6,RPL36,RPS3,EEF1B2,RPS28,RPL10,RPS16,EEF1A1
GO:BP	peptide metabolic process	GO:0006518	1.06392e-20	19.9731	926	75	32	21092	RPS29,EEF2,RPS2,RPL3,RPL18A,RPS9,RPL18,RPS27,RPL37A,RPS11,RPL13A,MRPL23,RPLP0,RPL27A,RPL29,RPL15,RPL7A,RPL8,RPS5,RPL13,RPS4X,RACK1,RPSA,RPL7,RPL6,RPL36,RPS3,EEF1B2,RPS28,RPL10,RPS16,EEF1A1
GO:BP	organonitrogen compound biosynthetic process	GO:1901566	2.61131e-19	18.5831	1777	75	39	21092	RPS29,MT-ND3,EEF2,RPS2,RPL3,RPL18A,RPS9,RPL18,MT-ND1,RPS27,RPL37A,MT-ND4L,RPS11,ENO1,RPL13A,MRPL23,RPLP0,RPL27A,RPL29,MT-ATP6,RPL15,ATP5ME,NDUFB1,RPL7A,RPL8,RPS5,RPL13,RPS4X,RACK1,RPSA,RPL7,RPL6,RPL36,RPS3,EEF1B2,RPS28,RPL10,RPS16,EEF1A1
GO:BP	cellular amide metabolic process	GO:0043603	2.13925e-18	17.6697	1201	75	33	21092	RPS29,HMGCS1,EEF2,RPS2,RPL3,RPL18A,RPS9,RPL18,RPS27,RPL37A,RPS11,RPL13A,MRPL23,RPLP0,RPL27A,RPL29,RPL15,RPL7A,RPL8,RPS5,RPL13,RPS4X,RACK1,RPSA,RPL7,RPL6,RPL36,RPS3,EEF1B2,RPS28,RPL10,RPS16,EEF1A1
GO:BP	cellular macromolecule biosynthetic process	GO:0034645	2.29229e-17	16.6397	1193	75	32	21092	RPS29,EEF2,RPS2,RPL3,RPL18A,RPS9,RPL18,RPS27,RPL37A,RPS11,RPL13A,MRPL23,RPLP0,RPL27A,RPL29,RPL15,RPL7A,RPL8,RPS5,RPL13,RPS4X,RACK1,RPSA,RPL7,RPL6,RPL36,RPS3,EEF1B2,RPS28,RPL10,RPS16,EEF1A1
GO:BP	organic substance biosynthetic process	GO:1901576	1.12163e-15	14.9501	5854	75	58	21092	MIF,RPS29,H1-5,HMGCS1,SQLE,NOP53,MT-ND3,EEF2,RPS2,RPL3,FADS1,TKT,RPL18A,RPS9,RPL18,FDPS,TGFB1,MT-ND1,RPS27,RPL37A,MT-ND4L,HMGCR,FUS,RPS11,FDFT1,IDI1,ENO1,ETS2,RPL13A,MRPL23,RPLP0,SAFB,RPL27A,RPL29,MT-ATP6,RPL15,G3BP2,ATP5ME,CCDC85B,APEX1,NDUFB1,RPL7A,EBP,RPL8,RPS5,RPL13,RPS4X,RACK1,RPSA,RPL7,RPL6,RPL36,RPS3,EEF1B2,RPS28,RPL10,RPS16,EEF1A1
GO:BP	biosynthetic process	GO:0009058	2.4102e-15	14.6179	5941	75	58	21092	MIF,RPS29,H1-5,HMGCS1,SQLE,NOP53,MT-ND3,EEF2,RPS2,RPL3,FADS1,TKT,RPL18A,RPS9,RPL18,FDPS,TGFB1,MT-ND1,RPS27,RPL37A,MT-ND4L,HMGCR,FUS,RPS11,FDFT1,IDI1,ENO1,ETS2,RPL13A,MRPL23,RPLP0,SAFB,RPL27A,RPL29,MT-ATP6,RPL15,G3BP2,ATP5ME,CCDC85B,APEX1,NDUFB1,RPL7A,EBP,RPL8,RPS5,RPL13,RPS4X,RACK1,RPSA,RPL7,RPL6,RPL36,RPS3,EEF1B2,RPS28,RPL10,RPS16,EEF1A1
GO:BP	cellular biosynthetic process	GO:0044249	3.12882e-13	12.5046	5782	75	55	21092	MIF,RPS29,H1-5,HMGCS1,NOP53,MT-ND3,EEF2,RPS2,RPL3,FADS1,TKT,RPL18A,RPS9,RPL18,FDPS,TGFB1,MT-ND1,RPS27,RPL37A,MT-ND4L,HMGCR,FUS,RPS11,IDI1,ENO1,ETS2,RPL13A,MRPL23,RPLP0,SAFB,RPL27A,RPL29,MT-ATP6,RPL15,G3BP2,ATP5ME,CCDC85B,APEX1,NDUFB1,RPL7A,RPL8,RPS5,RPL13,RPS4X,RACK1,RPSA,RPL7,RPL6,RPL36,RPS3,EEF1B2,RPS28,RPL10,RPS16,EEF1A1
GO:BP	cellular nitrogen compound biosynthetic process	GO:0044271	1.21304e-11	10.9161	4853	75	49	21092	RPS29,H1-5,NOP53,MT-ND3,EEF2,RPS2,RPL3,FADS1,RPL18A,RPS9,RPL18,TGFB1,MT-ND1,RPS27,RPL37A,MT-ND4L,FUS,RPS11,ENO1,ETS2,RPL13A,MRPL23,RPLP0,SAFB,RPL27A,RPL29,MT-ATP6,RPL15,G3BP2,ATP5ME,CCDC85B,APEX1,NDUFB1,RPL7A,RPL8,RPS5,RPL13,RPS4X,RACK1,RPSA,RPL7,RPL6,RPL36,RPS3,EEF1B2,RPS28,RPL10,RPS16,EEF1A1
GO:BP	ribosome assembly	GO:0042255	1.23557e-09	8.90813	61	73	9	21092	NOP53,RPL3,RPS27,RPLP0,RPS5,RPSA,RPL6,RPS28,RPL10
GO:BP	cellular macromolecule metabolic process	GO:0044260	9.49953e-09	8.0223	3234	75	37	21092	RPS29,H1-5,NOP53,EEF2,RPS2,RPL3,RPL18A,RPS9,RPL18,TAOK3,RPS27,RPL37A,FUS,RPS11,RPL13A,MRPL23,RPLP0,RPL27A,RPL29,RPL15,APEX1,RPL7A,RPL8,RPS5,RPL13,RPS4X,RACK1,RPSA,RPL7,RPL6,RPL36,RPS3,EEF1B2,RPS28,RPL10,RPS16,EEF1A1
GO:BP	non-membrane-bounded organelle assembly	GO:0140694	9.65304e-08	7.01534	385	73	14	21092	SQLE,NOP53,RPL3,MSN,RPS27,ACTG1,RPLP0,G3BP2,RPS5,RPSA,RPL6,RPS3,RPS28,RPL10
GO:BP	macromolecule biosynthetic process	GO:0009059	2.05312e-07	6.68759	4801	75	43	21092	RPS29,H1-5,NOP53,EEF2,RPS2,RPL3,FADS1,RPL18A,RPS9,RPL18,TGFB1,RPS27,RPL37A,FUS,RPS11,ENO1,ETS2,RPL13A,MRPL23,RPLP0,SAFB,RPL27A,RPL29,RPL15,G3BP2,CCDC85B,APEX1,RPL7A,RPL8,RPS5,RPL13,RPS4X,RACK1,RPSA,RPL7,RPL6,RPL36,RPS3,EEF1B2,RPS28,RPL10,RPS16,EEF1A1
GO:BP	sterol biosynthetic process	GO:0016126	6.93402e-07	6.15902	60	60	7	21092	HMGCS1,SQLE,FDPS,HMGCR,FDFT1,IDI1,EBP
GO:BP	ribosome biogenesis	GO:0042254	1.37615e-06	5.86133	307	74	12	21092	NOP53,RPL3,RPS27,RPLP0,RPL7A,RPS5,RPSA,RPL7,RPL6,RPS28,RPL10,RPS16
GO:BP	organonitrogen compound metabolic process	GO:1901564	1.64374e-06	5.78417	6522	75	49	21092	MIF,RPS29,H1-5,HMGCS1,NOP53,MT-ND3,EEF2,RPS2,RPL3,TKT,RPL18A,RPS9,RPL18,TAOK3,TGFB1,MSN,MT-ND1,RPS27,RPL37A,MT-ND4L,HMGCR,RPS11,ENO1,RPL13A,MRPL23,RPLP0,RPL27A,RPL29,SNRNP70,MT-ATP6,RPL15,ATP5ME,NDUFB1,RPL7A,RPL8,RPS5,RPL13,RPS4X,RACK1,RPSA,RPL7,RPL6,RPL36,RPS3,EEF1B2,RPS28,RPL10,RPS16,EEF1A1
GO:BP	aerobic respiration	GO:0009060	5.68126e-06	5.24556	195	58	9	21092	NOP53,MT-ND3,MT-CO3,MT-ND1,MT-CYB,MT-ND4L,MT-ATP6,ATP5ME,NDUFB1
GO:BP	ribosomal large subunit biogenesis	GO:0042273	1.15732e-05	4.93655	73	73	7	21092	NOP53,RPL3,RPLP0,RPL7A,RPL7,RPL6,RPL10
GO:BP	oxidative phosphorylation	GO:0006119	1.19583e-05	4.92233	146	58	8	21092	MT-ND3,MT-CO3,MT-ND1,MT-CYB,MT-ND4L,MT-ATP6,ATP5ME,NDUFB1
GO:BP	secondary alcohol biosynthetic process	GO:1902653	1.63128e-05	4.78747	53	60	6	21092	HMGCS1,FDPS,HMGCR,FDFT1,IDI1,EBP
GO:BP	cholesterol biosynthetic process	GO:0006695	1.63128e-05	4.78747	53	60	6	21092	HMGCS1,FDPS,HMGCR,FDFT1,IDI1,EBP
GO:BP	ATP biosynthetic process	GO:0006754	2.90476e-05	4.53689	105	58	7	21092	MT-ND3,MT-ND1,MT-ND4L,ENO1,MT-ATP6,ATP5ME,NDUFB1
GO:BP	cellular respiration	GO:0045333	3.5974e-05	4.44401	241	58	9	21092	NOP53,MT-ND3,MT-CO3,MT-ND1,MT-CYB,MT-ND4L,MT-ATP6,ATP5ME,NDUFB1
GO:BP	proton motive force-driven mitochondrial ATP synthesis	GO:0042776	5.58704e-05	4.25282	67	58	6	21092	MT-ND3,MT-ND1,MT-ND4L,MT-ATP6,ATP5ME,NDUFB1
GO:BP	purine ribonucleoside triphosphate biosynthetic process	GO:0009206	5.81349e-05	4.23556	116	58	7	21092	MT-ND3,MT-ND1,MT-ND4L,ENO1,MT-ATP6,ATP5ME,NDUFB1
GO:BP	purine nucleoside triphosphate biosynthetic process	GO:0009145	6.17034e-05	4.20969	117	58	7	21092	MT-ND3,MT-ND1,MT-ND4L,ENO1,MT-ATP6,ATP5ME,NDUFB1
GO:BP	ribosomal large subunit assembly	GO:0000027	6.32134e-05	4.19919	27	73	5	21092	NOP53,RPL3,RPLP0,RPL6,RPL10
GO:BP	ribonucleoside triphosphate biosynthetic process	GO:0009201	8.24589e-05	4.08376	122	58	7	21092	MT-ND3,MT-ND1,MT-ND4L,ENO1,MT-ATP6,ATP5ME,NDUFB1
GO:BP	cellular nitrogen compound metabolic process	GO:0034641	9.92933e-05	4.00308	8937	75	55	21092	RPS29,H1-5,HMGCS1,NOP53,MT-ND3,EEF2,RPS2,RPL3,FADS1,TKT,RPL18A,RPS9,RPL18,TAOK3,TGFB1,MT-ND1,RPS27,RPL37A,MT-ND4L,HMGCR,FUS,RPS11,ENO1,ETS2,RPL13A,MRPL23,RPLP0,SAFB,RPL27A,RPL29,SNRNP70,MT-ATP6,RPL15,G3BP2,ATP5ME,PRPF8,CCDC85B,APEX1,NDUFB1,RPL7A,RPL8,RPS5,RPL13,RPS4X,RACK1,RPSA,RPL7,RPL6,RPL36,RPS3,EEF1B2,RPS28,RPL10,RPS16,EEF1A1
GO:BP	proton motive force-driven ATP synthesis	GO:0015986	0.000129958	3.8862	77	58	6	21092	MT-ND3,MT-ND1,MT-ND4L,MT-ATP6,ATP5ME,NDUFB1
GO:BP	farnesyl diphosphate metabolic process	GO:0045338	0.000133773	3.87363	6	33	3	21092	HMGCS1,FDPS,FDFT1
GO:BP	nucleoside triphosphate biosynthetic process	GO:0009142	0.000149607	3.82505	133	58	7	21092	MT-ND3,MT-ND1,MT-ND4L,ENO1,MT-ATP6,ATP5ME,NDUFB1
GO:BP	organophosphate biosynthetic process	GO:0090407	0.000150937	3.8212	608	58	12	21092	HMGCS1,MT-ND3,FADS1,TKT,FDPS,MT-ND1,MT-ND4L,IDI1,ENO1,MT-ATP6,ATP5ME,NDUFB1
GO:BP	cholesterol metabolic process	GO:0008203	0.000172174	3.76403	136	35	6	21092	HMGCS1,SQLE,FDPS,HMGCR,FDFT1,IDI1
GO:BP	protein metabolic process	GO:0019538	0.000207829	3.68229	5462	75	41	21092	MIF,RPS29,H1-5,NOP53,EEF2,RPS2,RPL3,RPL18A,RPS9,RPL18,TAOK3,TGFB1,MSN,RPS27,RPL37A,HMGCR,RPS11,ENO1,RPL13A,MRPL23,RPLP0,RPL27A,RPL29,SNRNP70,RPL15,RPL7A,RPL8,RPS5,RPL13,RPS4X,RACK1,RPSA,RPL7,RPL6,RPL36,RPS3,EEF1B2,RPS28,RPL10,RPS16,EEF1A1
GO:BP	generation of precursor metabolites and energy	GO:0006091	0.00021073	3.67627	505	58	11	21092	NOP53,MT-ND3,TKT,MT-CO3,MT-ND1,MT-CYB,MT-ND4L,ENO1,MT-ATP6,ATP5ME,NDUFB1
GO:BP	secondary alcohol metabolic process	GO:1902652	0.000262474	3.58091	146	35	6	21092	HMGCS1,SQLE,FDPS,HMGCR,FDFT1,IDI1
GO:BP	aerobic electron transport chain	GO:0019646	0.000297397	3.52666	92	29	5	21092	MT-ND3,MT-CO3,MT-ND1,MT-CYB,MT-ND4L
GO:BP	sterol metabolic process	GO:0016125	0.00033324	3.47724	152	35	6	21092	HMGCS1,SQLE,FDPS,HMGCR,FDFT1,IDI1
GO:BP	isoprenoid biosynthetic process	GO:0008299	0.000372299	3.42911	31	35	4	21092	HMGCS1,FDPS,HMGCR,IDI1
GO:BP	mitochondrial ATP synthesis coupled electron transport	GO:0042775	0.000451851	3.345	100	29	5	21092	MT-ND3,MT-CO3,MT-ND1,MT-CYB,MT-ND4L
GO:BP	ATP synthesis coupled electron transport	GO:0042773	0.000451851	3.345	100	29	5	21092	MT-ND3,MT-CO3,MT-ND1,MT-CYB,MT-ND4L
GO:BP	energy derivation by oxidation of organic compounds	GO:0015980	0.000539485	3.26802	331	58	9	21092	NOP53,MT-ND3,MT-CO3,MT-ND1,MT-CYB,MT-ND4L,MT-ATP6,ATP5ME,NDUFB1
GO:BP	ribose phosphate biosynthetic process	GO:0046390	0.000546886	3.2621	239	58	8	21092	MT-ND3,TKT,MT-ND1,MT-ND4L,ENO1,MT-ATP6,ATP5ME,NDUFB1
GO:BP	ribosomal small subunit assembly	GO:0000028	0.000552315	3.25781	17	72	4	21092	RPS27,RPS5,RPSA,RPS28
GO:BP	steroid biosynthetic process	GO:0006694	0.000715336	3.14549	173	35	6	21092	HMGCS1,SQLE,FDPS,HMGCR,FDFT1,IDI1
GO:BP	ribose phosphate metabolic process	GO:0019693	0.00116379	2.93413	475	58	10	21092	HMGCS1,MT-ND3,TKT,MT-ND1,MT-ND4L,HMGCR,ENO1,MT-ATP6,ATP5ME,NDUFB1
GO:BP	respiratory electron transport chain	GO:0022904	0.00116952	2.93199	121	29	5	21092	MT-ND3,MT-CO3,MT-ND1,MT-CYB,MT-ND4L
GO:BP	organophosphate metabolic process	GO:0019637	0.00117444	2.93017	1040	58	14	21092	HMGCS1,MT-ND3,FADS1,TKT,FDPS,MT-ND1,MT-ND4L,HMGCR,FDFT1,IDI1,ENO1,MT-ATP6,ATP5ME,NDUFB1
GO:BP	cellular metabolic process	GO:0044237	0.00189114	2.72328	12169	75	63	21092	MIF,RPS29,H1-5,HMGCS1,SQLE,NOP53,MT-ND3,ACAT2,EEF2,RPS2,RPL3,FADS1,TKT,RPL18A,RPS9,MT-CO3,RPL18,TAOK3,FDPS,TGFB1,MT-ND1,RPS27,MT-CYB,RPL37A,MT-ND4L,HMGCR,FUS,RPS11,FDFT1,IDI1,ENO1,ETS2,RPL13A,MRPL23,RPLP0,SAFB,RPL27A,RPL29,SNRNP70,MT-ATP6,RPL15,G3BP2,ATP5ME,PRPF8,CCDC85B,APEX1,NDUFB1,RPL7A,RPL8,RPS5,RPL13,RPS4X,RACK1,RPSA,RPL7,RPL6,RPL36,RPS3,EEF1B2,RPS28,RPL10,RPS16,EEF1A1
GO:BP	small molecule metabolic process	GO:0044281	0.00236005	2.62708	1837	37	14	21092	MIF,HMGCS1,SQLE,MT-ND3,ACAT2,FADS1,TKT,FDPS,MT-ND1,MT-ND4L,HMGCR,FDFT1,IDI1,ENO1
GO:BP	isoprenoid metabolic process	GO:0006720	0.00286433	2.54298	119	35	5	21092	HMGCS1,FDPS,HMGCR,FDFT1,IDI1
GO:BP	ATP metabolic process	GO:0046034	0.00410289	2.38691	217	58	7	21092	MT-ND3,MT-ND1,MT-ND4L,ENO1,MT-ATP6,ATP5ME,NDUFB1
GO:BP	purine ribonucleotide biosynthetic process	GO:0009152	0.00436043	2.36047	219	58	7	21092	MT-ND3,MT-ND1,MT-ND4L,ENO1,MT-ATP6,ATP5ME,NDUFB1
GO:BP	organic hydroxy compound biosynthetic process	GO:1901617	0.00438097	2.35843	236	35	6	21092	HMGCS1,SQLE,FDPS,HMGCR,FDFT1,IDI1
GO:BP	alcohol biosynthetic process	GO:0046165	0.0048559	2.31373	137	60	6	21092	HMGCS1,FDPS,HMGCR,FDFT1,IDI1,EBP
GO:BP	ribonucleotide biosynthetic process	GO:0009260	0.00638611	2.19476	232	58	7	21092	MT-ND3,MT-ND1,MT-ND4L,ENO1,MT-ATP6,ATP5ME,NDUFB1
GO:BP	purine ribonucleotide metabolic process	GO:0009150	0.00649288	2.18756	447	58	9	21092	HMGCS1,MT-ND3,MT-ND1,MT-ND4L,HMGCR,ENO1,MT-ATP6,ATP5ME,NDUFB1
GO:BP	organelle assembly	GO:0070925	0.00668015	2.17521	939	73	14	21092	SQLE,NOP53,RPL3,MSN,RPS27,ACTG1,RPLP0,G3BP2,RPS5,RPSA,RPL6,RPS3,RPS28,RPL10
GO:BP	electron transport chain	GO:0022900	0.0074198	2.12961	176	29	5	21092	MT-ND3,MT-CO3,MT-ND1,MT-CYB,MT-ND4L
GO:BP	purine nucleotide biosynthetic process	GO:0006164	0.00843272	2.07403	242	58	7	21092	MT-ND3,MT-ND1,MT-ND4L,ENO1,MT-ATP6,ATP5ME,NDUFB1
GO:BP	purine ribonucleoside triphosphate metabolic process	GO:0009205	0.00843272	2.07403	242	58	7	21092	MT-ND3,MT-ND1,MT-ND4L,ENO1,MT-ATP6,ATP5ME,NDUFB1
GO:BP	nucleotide metabolic process	GO:0009117	0.00903628	2.04401	597	58	10	21092	HMGCS1,MT-ND3,TKT,MT-ND1,MT-ND4L,HMGCR,ENO1,MT-ATP6,ATP5ME,NDUFB1
GO:BP	ribonucleotide metabolic process	GO:0009259	0.00910237	2.04085	466	58	9	21092	HMGCS1,MT-ND3,MT-ND1,MT-ND4L,HMGCR,ENO1,MT-ATP6,ATP5ME,NDUFB1
GO:BP	purine nucleoside triphosphate metabolic process	GO:0009144	0.00964513	2.01569	247	58	7	21092	MT-ND3,MT-ND1,MT-ND4L,ENO1,MT-ATP6,ATP5ME,NDUFB1
GO:BP	ribonucleoside triphosphate metabolic process	GO:0009199	0.0101691	1.99272	249	58	7	21092	MT-ND3,MT-ND1,MT-ND4L,ENO1,MT-ATP6,ATP5ME,NDUFB1
GO:BP	nucleoside phosphate metabolic process	GO:0006753	0.0104604	1.98045	607	58	10	21092	HMGCS1,MT-ND3,TKT,MT-ND1,MT-ND4L,HMGCR,ENO1,MT-ATP6,ATP5ME,NDUFB1
GO:BP	purine nucleotide metabolic process	GO:0006163	0.0106245	1.97369	475	58	9	21092	HMGCS1,MT-ND3,MT-ND1,MT-ND4L,HMGCR,ENO1,MT-ATP6,ATP5ME,NDUFB1
GO:BP	purine-containing compound biosynthetic process	GO:0072522	0.0107166	1.96994	251	58	7	21092	MT-ND3,MT-ND1,MT-ND4L,ENO1,MT-ATP6,ATP5ME,NDUFB1
GO:BP	farnesyl diphosphate biosynthetic process	GO:0045337	0.0119681	1.92197	4	22	2	21092	HMGCS1,FDPS
GO:BP	ribosomal small subunit biogenesis	GO:0042274	0.0144655	1.83967	77	74	5	21092	RPS27,RPS5,RPSA,RPS28,RPS16
GO:BP	primary metabolic process	GO:0044238	0.0148502	1.82827	12718	75	63	21092	MIF,RPS29,H1-5,HMGCS1,SQLE,NOP53,MT-ND3,ACAT2,EEF2,RPS2,RPL3,FADS1,TKT,RPL18A,RPS9,RPL18,TAOK3,FDPS,TGFB1,MSN,MT-ND1,RPS27,RPL37A,MT-ND4L,HMGCR,FUS,RPS11,FDFT1,IDI1,ENO1,ETS2,RPL13A,MRPL23,RPLP0,SAFB,RPL27A,RPL29,SNRNP70,MT-ATP6,RPL15,G3BP2,ATP5ME,PRPF8,CCDC85B,APEX1,NDUFB1,RPL7A,EBP,RPL8,RPS5,RPL13,RPS4X,RACK1,RPSA,RPL7,RPL6,RPL36,RPS3,EEF1B2,RPS28,RPL10,RPS16,EEF1A1
GO:BP	nucleoside triphosphate metabolic process	GO:0009141	0.0156593	1.80523	266	58	7	21092	MT-ND3,MT-ND1,MT-ND4L,ENO1,MT-ATP6,ATP5ME,NDUFB1
GO:BP	purine-containing compound metabolic process	GO:0072521	0.0176604	1.753	506	58	9	21092	HMGCS1,MT-ND3,MT-ND1,MT-ND4L,HMGCR,ENO1,MT-ATP6,ATP5ME,NDUFB1
GO:BP	mitochondrial electron transport, NADH to ubiquinone	GO:0006120	0.0224624	1.64854	51	58	4	21092	MT-ND3,MT-ND1,MT-ND4L,NDUFB1
GO:BP	steroid metabolic process	GO:0008202	0.0233425	1.63185	316	35	6	21092	HMGCS1,SQLE,FDPS,HMGCR,FDFT1,IDI1
GO:BP	nucleobase-containing small molecule metabolic process	GO:0055086	0.0260786	1.58372	674	58	10	21092	HMGCS1,MT-ND3,TKT,MT-ND1,MT-ND4L,HMGCR,ENO1,MT-ATP6,ATP5ME,NDUFB1
GO:BP	metabolic process	GO:0008152	0.0345242	1.46188	14408	75	67	21092	MIF,RPS29,H1-5,HMGCS1,SQLE,NOP53,MT-ND3,ACAT2,EEF2,RPS2,RPL3,FADS1,TKT,RPL18A,RPS9,MT-CO3,RPL18,TAOK3,FDPS,TGFB1,MSN,MT-ND1,RPS27,MT-CYB,RPL37A,MT-ND4L,HMGCR,FUS,RPS11,FDFT1,IDI1,ACTG1,ENO1,ETS2,RPL13A,C1QTNF4,MRPL23,RPLP0,SAFB,RPL27A,RPL29,SNRNP70,MT-ATP6,RPL15,G3BP2,ATP5ME,PRPF8,CCDC85B,APEX1,NDUFB1,RPL7A,EBP,RPL8,RPS5,RPL13,RPS4X,RACK1,RPSA,RPL7,RPL6,RPL36,RPS3,EEF1B2,RPS28,RPL10,RPS16,EEF1A1
GO:BP	lipid biosynthetic process	GO:0008610	0.0357885	1.44626	721	35	8	21092	MIF,HMGCS1,SQLE,FADS1,FDPS,HMGCR,FDFT1,IDI1
GO:BP	nucleotide biosynthetic process	GO:0009165	0.0371574	1.42995	304	58	7	21092	MT-ND3,MT-ND1,MT-ND4L,ENO1,MT-ATP6,ATP5ME,NDUFB1
GO:BP	nucleoside phosphate biosynthetic process	GO:1901293	0.0395759	1.40257	307	58	7	21092	MT-ND3,MT-ND1,MT-ND4L,ENO1,MT-ATP6,ATP5ME,NDUFB1
GO:BP	positive regulation of protein metabolic process	GO:0051247	0.0437964	1.35856	1504	24	9	21092	MIF,H1-5,NOP53,EEF2,RPS2,RPS9,TAOK3,TGFB1,MSN
GO:BP	alcohol metabolic process	GO:0006066	0.0494875	1.3055	361	35	6	21092	HMGCS1,SQLE,FDPS,HMGCR,FDFT1,IDI1
GO:CC	cytosolic ribosome	GO:0022626	1.46799e-44	43.8333	105	74	28	21690	RPS29,RPS2,RPL3,RPL18A,RPS9,RPL18,RPS27,RPL37A,RPS11,RPL13A,RPLP0,RPL27A,RPL29,RPL15,RPL7A,RPL8,RPS5,RPL13,RPS4X,RACK1,RPSA,RPL7,RPL6,RPL36,RPS3,RPS28,RPL10,RPS16
GO:CC	ribosomal subunit	GO:0044391	4.07834e-38	37.3895	196	74	29	21690	RPS29,RPS2,RPL3,RPL18A,RPS9,RPL18,RPS27,RPL37A,RPS11,RPL13A,MRPL23,RPLP0,RPL27A,RPL29,RPL15,RPL7A,RPL8,RPS5,RPL13,RPS4X,RACK1,RPSA,RPL7,RPL6,RPL36,RPS3,RPS28,RPL10,RPS16
GO:CC	ribosome	GO:0005840	5.07098e-27	26.2949	518	74	30	21690	RPS29,RPS2,RPL3,RPL18A,RPS9,RPL18,RPS27,RPL37A,RPS11,RPL13A,MRPL23,RPLP0,RPL27A,RPL29,RPL15,APEX1,RPL7A,RPL8,RPS5,RPL13,RPS4X,RACK1,RPSA,RPL7,RPL6,RPL36,RPS3,RPS28,RPL10,RPS16
GO:CC	cytosolic large ribosomal subunit	GO:0022625	5.21918e-25	24.2824	56	73	16	21690	RPL3,RPL18A,RPL18,RPL37A,RPL13A,RPLP0,RPL27A,RPL29,RPL15,RPL7A,RPL8,RPL13,RPL7,RPL6,RPL36,RPL10
GO:CC	large ribosomal subunit	GO:0015934	3.97119e-21	20.4011	118	73	17	21690	RPL3,RPL18A,RPL18,RPL37A,RPL13A,MRPL23,RPLP0,RPL27A,RPL29,RPL15,RPL7A,RPL8,RPL13,RPL7,RPL6,RPL36,RPL10
GO:CC	cytosolic small ribosomal subunit	GO:0022627	1.84417e-17	16.7342	48	74	12	21690	RPS29,RPS2,RPS9,RPS27,RPS11,RPS5,RPS4X,RACK1,RPSA,RPS3,RPS28,RPS16
GO:CC	small ribosomal subunit	GO:0015935	2.00429e-14	13.698	82	74	12	21690	RPS29,RPS2,RPS9,RPS27,RPS11,RPS5,RPS4X,RACK1,RPSA,RPS3,RPS28,RPS16
GO:CC	focal adhesion	GO:0005925	5.44329e-14	13.2641	424	74	19	21690	RPS29,RPS2,RPL3,RPS9,RPL18,MSN,RPL37A,RPS11,ACTG1,RPL13A,RPLP0,RPL7A,RPL8,RPS5,RPS4X,RPL7,RPL6,RPS3,RPS16
GO:CC	cell-substrate junction	GO:0030055	8.00473e-14	13.0967	433	74	19	21690	RPS29,RPS2,RPL3,RPS9,RPL18,MSN,RPL37A,RPS11,ACTG1,RPL13A,RPLP0,RPL7A,RPL8,RPS5,RPS4X,RPL7,RPL6,RPS3,RPS16
GO:CC	polysome	GO:0005844	1.58847e-13	12.799	71	72	11	21690	RPS29,EEF2,RPL18A,RPL18,RPL7A,RPL8,RPS4X,RPL6,RPL36,RPS3,RPS28
GO:CC	ribonucleoprotein complex	GO:1990904	8.54247e-12	11.0684	2374	74	34	21690	RPS29,EEF2,RPS2,RPL3,RPL18A,RPS9,RPL18,RPS27,RPL37A,RPS11,RPL13A,MRPL23,RPLP0,RPL27A,RPL29,SNRNP70,RPL15,G3BP2,PRPF8,NDUFB1,RPL7A,RPL8,RPS5,RPL13,RPS4X,RACK1,RPSA,RPL7,RPL6,RPL36,RPS3,RPS28,RPL10,RPS16
GO:CC	polysomal ribosome	GO:0042788	2.91659e-11	10.5351	32	72	8	21690	RPS29,RPL18A,RPL18,RPL7A,RPL8,RPL6,RPL36,RPS28
GO:CC	anchoring junction	GO:0070161	1.55368e-09	8.80864	855	74	20	21690	RPS29,RPS2,RPL3,RPS9,RPL18,MSN,RPL37A,RPS11,ACTG1,RPL13A,RPLP0,CCDC85B,RPL7A,RPL8,RPS5,RPS4X,RPL7,RPL6,RPS3,RPS16
GO:CC	inner mitochondrial membrane protein complex	GO:0098800	1.50394e-07	6.82277	164	58	9	21690	MT-ND3,MT-CO3,MT-ND1,MT-CYB,MT-ND4L,SLC25A6,MT-ATP6,ATP5ME,NDUFB1
GO:CC	cytosol	GO:0005829	1.72069e-07	6.7643	5419	75	44	21690	MIF,RPS29,HMGCS1,NOP53,ACAT2,TUBA1A,EEF2,RPS2,RPL3,TKT,RPL18A,RPS9,RPL18,FDPS,MSN,RPS27,RPL37A,RPS11,IDI1,ACTG1,ENO1,ETS2,RPL13A,RPLP0,RPL27A,RPL29,RPL15,G3BP2,RPL7A,RPL8,RPS5,RPL13,RPS4X,RACK1,RPSA,RPL7,RPL6,RPL36,RPS3,EEF1B2,RPS28,RPL10,RPS16,EEF1A1
GO:CC	extracellular exosome	GO:0070062	1.0905e-06	5.96237	2108	75	26	21690	MIF,RPS29,ACAT2,TUBA1A,EEF2,RPS2,RPL3,TKT,RPS9,ARF5,MSN,RPL37A,RPS11,ACTG1,ENO1,RPLP0,MYO1G,CD37,RPS5,RPS4X,RACK1,RPSA,RPS3,RPS28,RPS16,EEF1A1
GO:CC	cytoplasm	GO:0005737	1.1085e-06	5.95527	12270	75	66	21690	MIF,RPS29,HMGCS1,SQLE,NOP53,MT-ND3,SELENOH,ACAT2,TUBA1A,EEF2,RPS2,RPL3,FADS1,TKT,RPL18A,RPS9,ARF5,MT-CO3,RPL18,TAOK3,FDPS,TGFB1,MSN,MT-ND1,RPS27,MT-CYB,RPL37A,MT-ND4L,HMGCR,FUS,RPS11,FDFT1,IDI1,ACTG1,ENO1,ETS2,RPL13A,MRPL23,RPLP0,SLC25A6,RPL27A,RPL29,MT-ATP6,RPL15,G3BP2,ATP5ME,CCDC85B,APEX1,NDUFB1,RPL7A,EBP,RPL8,RPS5,RPL13,RPS4X,RACK1,RPSA,RPL7,RPL6,RPL36,RPS3,EEF1B2,RPS28,RPL10,RPS16,EEF1A1
GO:CC	extracellular vesicle	GO:1903561	1.38478e-06	5.85862	2132	75	26	21690	MIF,RPS29,ACAT2,TUBA1A,EEF2,RPS2,RPL3,TKT,RPS9,ARF5,MSN,RPL37A,RPS11,ACTG1,ENO1,RPLP0,MYO1G,CD37,RPS5,RPS4X,RACK1,RPSA,RPS3,RPS28,RPS16,EEF1A1
GO:CC	extracellular membrane-bounded organelle	GO:0065010	1.39853e-06	5.85433	2133	75	26	21690	MIF,RPS29,ACAT2,TUBA1A,EEF2,RPS2,RPL3,TKT,RPS9,ARF5,MSN,RPL37A,RPS11,ACTG1,ENO1,RPLP0,MYO1G,CD37,RPS5,RPS4X,RACK1,RPSA,RPS3,RPS28,RPS16,EEF1A1
GO:CC	extracellular organelle	GO:0043230	1.39853e-06	5.85433	2133	75	26	21690	MIF,RPS29,ACAT2,TUBA1A,EEF2,RPS2,RPL3,TKT,RPS9,ARF5,MSN,RPL37A,RPS11,ACTG1,ENO1,RPLP0,MYO1G,CD37,RPS5,RPS4X,RACK1,RPSA,RPS3,RPS28,RPS16,EEF1A1
GO:CC	mitochondrial protein-containing complex	GO:0098798	2.24508e-06	5.64877	305	58	10	21690	MT-ND3,MT-CO3,MT-ND1,MT-CYB,MT-ND4L,MRPL23,SLC25A6,MT-ATP6,ATP5ME,NDUFB1
GO:CC	protein-containing complex	GO:0032991	1.53242e-05	4.81462	7491	75	49	21690	RPS29,H1-5,MT-ND3,EEF2,RPS2,RPL3,RPL18A,RPS9,MT-CO3,RPL18,MT-ND1,RPS27,MT-CYB,RPL37A,MT-ND4L,RPS11,ACTG1,ENO1,RPL13A,MRPL23,RPLP0,SLC25A6,RPL27A,RPL29,SNRNP70,MYO1G,MT-ATP6,RPL15,G3BP2,ATP5ME,PRPF8,APEX1,NDUFB1,RPL7A,RPL8,RPS5,RPL13,RPS4X,RACK1,RPSA,RPL7,RPL6,RPL36,RPS3,EEF1B2,RPS28,RPL10,RPS16,EEF1A1
GO:CC	cell junction	GO:0030054	2.11689e-05	4.6743	2121	74	24	21690	RPS29,TUBA1A,EEF2,RPS2,RPL3,RPS9,RPL18,MSN,RPS27,RPL37A,RPS11,ACTG1,RPL13A,RPLP0,CCDC85B,RPL7A,RPL8,RPS5,RPS4X,RPL7,RPL6,RPS3,RPL10,RPS16
GO:CC	respiratory chain complex	GO:0098803	4.49578e-05	4.3472	94	29	5	21690	MT-ND3,MT-CO3,MT-ND1,MT-CYB,MT-ND4L
GO:CC	mitochondrial respirasome	GO:0005746	5.26376e-05	4.2787	97	29	5	21690	MT-ND3,MT-CO3,MT-ND1,MT-CYB,MT-ND4L
GO:CC	respirasome	GO:0070469	7.46281e-05	4.1271	104	29	5	21690	MT-ND3,MT-CO3,MT-ND1,MT-CYB,MT-ND4L
GO:CC	mitochondrial inner membrane	GO:0005743	0.000183332	3.73676	505	70	11	21690	MT-ND3,MT-CO3,MT-ND1,MT-CYB,MT-ND4L,MRPL23,SLC25A6,MT-ATP6,ATP5ME,NDUFB1,RPS3
GO:CC	organelle inner membrane	GO:0019866	0.000586659	3.23161	569	70	11	21690	MT-ND3,MT-CO3,MT-ND1,MT-CYB,MT-ND4L,MRPL23,SLC25A6,MT-ATP6,ATP5ME,NDUFB1,RPS3
GO:CC	membrane	GO:0016020	0.000831846	3.07996	9856	75	54	21690	MIF,RPS29,SQLE,MT-ND3,EEF2,RPS2,FADS1,TKT,RPL18A,RPS9,ARF5,MT-CO3,RPL18,TAOK3,FDPS,MSN,MT-ND1,MT-CYB,MT-ND4L,HMGCR,RPS11,FDFT1,ACTG1,ENO1,ETS2,RPL13A,MRPL23,RPLP0,SLC25A6,RPL27A,RPL29,MYO1G,MT-ATP6,RPL15,ATP5ME,PRPF8,CD37,NDUFB1,RPL7A,EBP,RPL8,RPS5,RPL13,RPS4X,RACK1,RPSA,RPL7,RPL6,RPL36,RPS3,RPS28,RPL10,RPS16,EEF1A1
GO:CC	extracellular space	GO:0005615	0.0010246	2.98945	3368	75	28	21690	MIF,RPS29,ACAT2,TUBA1A,EEF2,RPS2,RPL3,TKT,RPS9,ARF5,TGFB1,MSN,RPL37A,RPS11,ACTG1,ENO1,C1QTNF4,RPLP0,MYO1G,CD37,RPS5,RPS4X,RACK1,RPSA,RPS3,RPS28,RPS16,EEF1A1
GO:CC	intracellular non-membrane-bounded organelle	GO:0043232	0.00188114	2.72558	6474	75	41	21690	RPS29,H1-5,NOP53,TUBA1A,RPS2,RPL3,RPL18A,RPS9,RPL18,MSN,RPS27,RPL37A,RPS11,ACTG1,ENO1,ETS2,RPL13A,MRPL23,RPLP0,RPL27A,RPL29,MYO1G,RPL15,G3BP2,CCDC85B,APEX1,RPL7A,RPL8,RPS5,RPL13,RPS4X,RACK1,RPSA,RPL7,RPL6,RPL36,RPS3,RPS28,RPL10,RPS16,EEF1A1
GO:CC	non-membrane-bounded organelle	GO:0043228	0.0018891	2.72375	6475	75	41	21690	RPS29,H1-5,NOP53,TUBA1A,RPS2,RPL3,RPL18A,RPS9,RPL18,MSN,RPS27,RPL37A,RPS11,ACTG1,ENO1,ETS2,RPL13A,MRPL23,RPLP0,RPL27A,RPL29,MYO1G,RPL15,G3BP2,CCDC85B,APEX1,RPL7A,RPL8,RPS5,RPL13,RPS4X,RACK1,RPSA,RPL7,RPL6,RPL36,RPS3,RPS28,RPL10,RPS16,EEF1A1
GO:CC	mitochondrial respiratory chain complex I	GO:0005747	0.00365939	2.43659	53	58	4	21690	MT-ND3,MT-ND1,MT-ND4L,NDUFB1
GO:CC	respiratory chain complex I	GO:0045271	0.00365939	2.43659	53	58	4	21690	MT-ND3,MT-ND1,MT-ND4L,NDUFB1
GO:CC	NADH dehydrogenase complex	GO:0030964	0.00365939	2.43659	53	58	4	21690	MT-ND3,MT-ND1,MT-ND4L,NDUFB1
GO:CC	oxidoreductase complex	GO:1990204	0.00761372	2.1184	130	58	5	21690	MT-ND3,MT-ND1,MT-CYB,MT-ND4L,NDUFB1
GO:CC	mitochondrial membrane	GO:0031966	0.00852191	2.06946	756	70	11	21690	MT-ND3,MT-CO3,MT-ND1,MT-CYB,MT-ND4L,MRPL23,SLC25A6,MT-ATP6,ATP5ME,NDUFB1,RPS3
GO:CC	mitochondrial envelope	GO:0005740	0.0148752	1.82754	807	58	10	21690	MT-ND3,MT-CO3,MT-ND1,MT-CYB,MT-ND4L,MRPL23,SLC25A6,MT-ATP6,ATP5ME,NDUFB1
GO:CC	intracellular organelle	GO:0043229	0.0169125	1.77179	15965	75	69	21690	MIF,RPS29,H1-5,SQLE,NOP53,MT-ND3,SELENOH,ACAT2,TUBA1A,EEF2,RPS2,RPL3,FADS1,TKT,RPL18A,RPS9,ARF5,MT-CO3,RPL18,FDPS,TGFB1,MSN,MT-ND1,RPS27,MT-CYB,RPL37A,MT-ND4L,HMGCR,FUS,RPS11,FDFT1,IDI1,ACTG1,ENO1,ETS2,RPL13A,MRPL23,RPLP0,SLC25A6,SAFB,RPL27A,RPL29,SNRNP70,MYO1G,MT-ATP6,RPL15,G3BP2,ATP5ME,PRPF8,CCDC85B,APEX1,NDUFB1,RPL7A,EBP,RPL8,RPS5,RPL13,RPS4X,RACK1,RPSA,RPL7,RPL6,RPL36,RPS3,EEF1B2,RPS28,RPL10,…
GO:CC	eukaryotic translation elongation factor 1 complex	GO:0005853	0.0210983	1.67575	4	75	2	21690	EEF1B2,EEF1A1
GO:CC	vesicle	GO:0031982	0.024004	1.61972	3973	75	28	21690	MIF,RPS29,ACAT2,TUBA1A,EEF2,RPS2,RPL3,TKT,RPS9,ARF5,TGFB1,MSN,RPL37A,RPS11,ACTG1,ENO1,RPLP0,MYO1G,CD37,EBP,RPS5,RPS4X,RACK1,RPSA,RPS3,RPS28,RPS16,EEF1A1
[truncated: 100 more rows]

## Sheet: F) gProfiler_OE downregulated
Supplementary Table 3: Differentially expressed genes in MYCT1 KD and OE HLF+ HSCs and functional enrichment analysis from single cell RNAseq.
[truncated: 738 more rows]

[truncated: 6 more sheets: G) PathfindR_KD vs Ctrl, H) PathfindR_OE vs Ctrl, I) Genes for functional modules, J) HSC gene lists sources, K) p values module scores, L) Synonims]
