# Supplementary material for: MYCT1 controls environmental sensing in human haematopoietic stem cells
Source: Nature. 2024 Jun 5;630(8016):412–20. doi: 10.1038/s41586-024-07478-x (PMC11168926; doi:10.1038/s41586-024-07478-x)
Supplement: Supplementary file 6 — Engraftment after transplantation of control and MYCT1 OE HSPCs 96 h after transduction. Quantification of human haematopoietic engraftment (human CD45+) in NBSGW mice transplanted with low and medium doses of sorted CB HSPCs transduced with control or MYCT1 OE vectors. Quantification shows total human BM engraftment (human CD45+), engraftment of differentiated populations (myeloid, lymphoid, erythroid and megakaryocytic), HSPCs (CD34+CD38–) and HPCs (CD38+) 12 weeks after transplantation. Frequency of differentiated populations relative to human CD45 in BM is also shown. [file 41586_2024_7478_MOESM6_ESM.xlsx]

## Sheet: Ctrl vs OE engraftment
Supplementary Table 4: Engraftment after transplantation of control and MYCT1 OE HSPCs
Quantification of human hematopoietic engraftment (human CD45+) in NBSGW mice transplanted with low and medium doses of sorted cord blood (CB) HSPCs transduced with control or MYCT1 OE vectors. Quantification shows total human bone marrow engraftment (% hCD45+), engraftment of differentiated populations (myeloid, lymphoid, erythroid, megakaryocytic), HSPC (CD34+CD38-) and HPC (CD38+) 12 weeks aft…
N1						Week 12 total BM engraftment											Week 12 BM engraftment relative to hCD45+
Number	Transplanted with	Age at tp (weeks)	Strain	Sex	Conditioning	% hCD45+	% CD14+	% CD66b+	% CD19+	% CD3+	% CD4+	% CD8+	% CD34+CD38-	%CD38+	%CD41a	%CD71+GlyA+	% CD14+	% CD66b+	% CD19+	% CD3+	% CD4+	% CD8+
1	Ctrl 500 HSPC 90+GFP+	8	NBSGW	male	Not required	0.0254998	0	0	0	0	0.003331	0	0	0	0.0101999	0	0	0	0	0	8.33333	0
2	Ctrl 500 HSPC 90+GFP+	8	NBSGW	male	Not required	0.013892	0	0.00374237	0	0	0	0	0	0	0	0	0	20	0	0	0	0
3	Ctrl 500 HSPC 90+GFP+	11.7143	NBSGW	male	Not required	0.00821288	0	0	0	0	0	0	0	0	0.00205322	0	0	0	0	0	0	0
4	Ctrl 500 HSPC 90+GFP+	15.4286	NBSGW	male	Not required	0.00231777	0	0	0	0	0	0	0	0	0	0	0	0	0	0	0	0
5	Ctrl 500 HSPC 90+GFP+	15.4286	NBSGW	male	Not required	0.0132061	0	0.00116801	0.00350402	0.00116801	0	0	0.00165076	0	0.00165076	0	0	6.25	18.75	6.25	0	0
6	Ctrl 500 HSPC 90+GFP+	16.8571	NBSGW	male	Not required	0.0376353	0	0.00165101	0.00165101	0	0	0	0.00579005	0.00289503	0.00289503	0	0	3.44828	3.44828	0	0	0
7	Ctrl 500 HSPC 90+GFP+	16.8571	NBSGW	male	Not required	0.0481976	0.00102777	0	0.00308331	0.00205554	0	0	0.00141758	0	0.00141758	0	1.6129	0	4.83871	3.22581	0	0
8	MYCT1 OE 500 HSPC 90+GFP+	8	NBSGW	male	Not required	0.205821	0.0203491	0.00436053	0.10756	0.00145351	0.0145351	0	0	0.147987	0.010206	0	10.4478	2.23881	55.2239	0.746269	7.46269	0
9	MYCT1 OE 500 HSPC 90+GFP+	8	NBSGW	male	Not required	0.0372806	0.00337747	0	0	0.00168873	0.0118211	0	0	0.0135566	0.0135566	0.13	10	0	0	5	35	0
10	MYCT1 OE 500 HSPC 90+GFP+	11.7143	NBSGW	male	Not required	0.0171189	0	0.00541213	0	0	0	0	0	0	0	0	0	33.3333	0	0	0	0
11	MYCT1 OE 500 HSPC 90+GFP+	12.1429	NBSGW	male	Not required	0.0341869	0.00125186	0	0.00250372	0	0	0	0	0	0	0	4	0	8	0	0	0
12	MYCT1 OE 500 HSPC 90+GFP+	15.4286	NBSGW	male	Not required	0.0153245	0	0	0.00228571	0	0	0	0	0	0	0	0	0	7.69231	0	0	0
13	MYCT1 OE 500 HSPC 90+GFP+	16.8571	NBSGW	male	Not required	0.0233798	0.00322633	0.0161316	0.00322633	0	0	0	0.00467596	0	0	0	5.26316	26.3158	5.26316	0	0	0
14	MYCT1 OE 500 HSPC 90+GFP+	16.8571	NBSGW	male	Not required	1.18699	0.00589536	0.00589536	1.00516	0	0.0324245	0.00294768	0.00321678	1.15804	0.0160839	0	0.547945	0.547945	93.4247	0	3.0137	0.273973
N2						Week 12 total BM engraftment											Week 12 BM engraftment relative to hCD45+
Number	Transplanted with	Age at tp (weeks)	Strain	Sex	Conditioning	% hCD45+	% CD14+	% CD66b+	% CD19+	% CD3+	% CD4+	% CD8+	% CD34+CD38-	%CD38+	%CD41a	%CD71+GlyA+	% CD14+	% CD66b+	% CD19+	% CD3+	% CD4+	% CD8+
1	Ctrl 500 HSPC 90+GFP+	6.71429	NBSGW	female	Not required	0.0668393	0.0317842	0	0.0181624	0.00681091	0	0	0	0.00417746	0.0334197	0	31.1111	0	17.7778	6.66667	0	0
2	Ctrl 500 HSPC 90+GFP+	6.71429	NBSGW	female	Not required	0.0973986	0.0453956	0	0.0162127	0.00162127	0.00162127	0	0.00202914	0	0.0365245	0	37.8378	0	13.5135	1.35135	1.35135	0
3	Ctrl 500 HSPC 90+GFP+	6.42857	NBSGW	female	Not required	0.167093	0.0651148	0	0.0325574	0.00813935	0	0	0	0.00982898	0.0786318	0	40	0	20	5	0	0
4	Ctrl 500 HSPC 90+GFP+	6.42857	NBSGW	female	Not required	0.181385	0.236453	0	0.0197044	0.0788177	0	0	0	0.0226732	0.0793561	0	60	0	5	20	0	0
5	Ctrl 500 HSPC 90+GFP+	6.42857	NBSGW	female	Not required	0.368199	0.0408314	0	0.0267956	0.00382795	0.178638	0	0	0.0681849	0.177281	0	13.1687	0	8.64198	1.23457	57.6132	0
6	Ctrl 500 HSPC 90+GFP+	6.42857	NBSGW	female	Not required	0.0603477	0.0195654	0	0.0223604	0.00419258	0	0	0	0.0038934	0.0077868	0	23.7288	0	27.1186	5.08475	0	0
7	MYCT1 OE 500 HSPC 90+GFP+	6.71429	NBSGW	female	Not required	0.0606573	0.0307919	0.00171066	0.0171066	0.00342132	0	0	0	0.00433266	0.0108317	0	32.7273	1.81818	18.1818	3.63636	0	0
8	MYCT1 OE 500 HSPC 90+GFP+	6.71429	NBSGW	female	Not required	0.242752	0.0494936	0	0.0913729	0.0171324	0	0	0	0.0102571	0.0512856	0	24.7619	0	45.7143	8.57143	0	0
9	MYCT1 OE 500 HSPC 90+GFP+	6.42857	NBSGW	female	Not required	1.70765	0.522199	0.0329028	0.163452	0.0286572	0.678222	0	0.00344632	1.55773	0.103389	0.15	33.176	2.09036	10.3844	1.82063	43.0883	0
10	MYCT1 OE 500 HSPC 90+GFP+	6.42857	NBSGW	female	Not required	0.16888	0.0427643	0.00285095	0.128293	0.0057019	0.00855286	0	0	0.0596046	0.0430478	0	14.0187	0.934579	42.0561	1.86916	2.80374	0
11	MYCT1 OE 500 HSPC 90+GFP+	6.42857	NBSGW	female	Not required	0.128516	0.0439174	0	0.0376435	0.0313696	0	0	0	0.0218235	0.0339476	0	23.3333	0	20	16.6667	0	0
12	MYCT1 OE 500 HSPC 90+GFP+	6.42857	NBSGW	female	Not required	0.111603	0.0249159	0	0.0249159	0.00207633	0	0	0.00202914	0.00811655	0.0344954	0	21.0526	0	21.0526	1.75439	0	0
13	Ctrl 2500 HSPC 90+GFP+	8.71429	NBSGW	female	Not required	1.31298	0.144613	0.0401703	0.281192	0	0.0482044	0	0	1.23092	0.0328246	0.09	25.7143	7.14286	50	0	8.57143	0
14	Ctrl 2500 HSPC 90+GFP+	8.71429	NBSGW	female	Not required	59.7916	1.51192	0.112933	52.8539	0.0288095	0.935732	0.0103714	0.0293407	58.9442	0.242941	0.064	2.69753	0.201493	94.3006	0.0514012	1.66951	0.0185044
15	Ctrl 2500 HSPC 90+GFP+	8.71429	NBSGW	female	Not required	0.109728	0.0406763	0.0142917	0.0296827	0.00329808	0.015391	0	0	0.00498766	0.0299259	0	25.1701	8.84354	18.3673	2.04082	9.52381	0
16	Ctrl 2500 HSPC 90+GFP+	6.85714	NBSGW	female	Not required	0.0592219	0.0137662	0.00250294	0.00876029	0.00375441	0.00375441	0	0	0.00257486	0.0231738	0	22.9167	4.16667	14.5833	6.25	6.25	0
17	Ctrl 2500 HSPC 90+GFP+	6.85714	NBSGW	female	Not required	0.637291	0.114131	0.00713318	0.299593	0	0.171196	0	0	0.400583	0.136562	0	17.2043	1.07527	45.1613	0	25.8065	0
18	MYCT1 2500 HSPC 90+GFP+	8.71429	NBSGW	female	Not required	6.22991	0.921284	0.0338707	0.379352	0.365804	4.14578	0	0.0316239	5.26538	0.73262	0.54	13.7652	0.506073	5.66802	5.46559	61.9433	0
19	MYCT1 2500 HSPC 90+GFP+	8.71429	NBSGW	female	Not required	3.25494	0.301025	0.00940704	1.8281	0.0313568	0.294754	0.00313568	0.0354183	2.85826	0.198342	0.058	10.9966	0.343643	66.7812	1.14548	10.7675	0.114548
20	MYCT1 2500 HSPC 90+GFP+	8.57143	NBSGW	female	Not required	5.20156	1.16849	0.14797	0.955599	0.0525055	1.62767	0.00286393	0.08737	4.66312	0.485614	1.32	24.9796	3.16327	20.4286	1.12245	34.7959	0.0612245
21	MYCT1 2500 HSPC 90+GFP+	8.57143	NBSGW	female	Not required	0.19038	0.0216174	0.00196522	0.0255478	0.00196522	0.0235826	0.00196522	0	0.0891652	0.0385579	0	17.7419	1.6129	20.9677	1.6129	19.3548	1.6129
22	MYCT1 2500 HSPC 90+GFP+	6.85714	NBSGW	female	Not required	4.22071	0.0531632	0	0.3108	0.3885	2.18378	0	0.429953	3.22465	0.257972	0.19	1.427	0	8.34248	10.4281	58.6169	0
N3						Week 12 total BM engraftment											Week 12 BM engraftment relative to hCD45+
Number	Transplanted with	Age at tp (weeks)	Strain	Sex	Conditioning	% hCD45+	% CD14+	% CD66b+	% CD19+	% CD3+	% CD4+	% CD8+	% CD34+CD38-	%CD38+	%CD41a	%CD71+GlyA+	% CD14+	% CD66b+	% CD19+	% CD3+	% CD4+	% CD8+
1	Ctrl 500 HSPC 90+GFP+	8	NBSGW	female	Not required	0.0279729	0.0124324	0	0	0	0	0	0	16.6667	0.005383	0	44.4444	0	0	0	0	0
2	Ctrl 500 HSPC 90+GFP+	8.85714	NBSGW	female	Not required	0.139824	0.0616172	0.021329	0.0189591	0	0	0	0.0133041	78.0488	0.094238	0	44.0678	15.2542	13.5593	0	0	0
3	Ctrl 500 HSPC 90+GFP+	8	NBSGW	female	Not required	0.0535363	0.0133841	0.00191201	0.00382402	0	0	0	0.0105433	2.08333	0.0335553	0	25	3.57143	7.14286	0	0	0
4	Ctrl 500 HSPC 90+GFP+	6.71429	NBSGW	female	Not required	0.0230781	0.00494531	0	0.00247266	0	0	0	0	0	0.00946721	0	21.4286	0	10.7143	0	0	0
5	Ctrl 500 HSPC 90+GFP+	8.85714	NBSGW	female	Not required	0.0334448	0.00371609	0	0	0.0111483	0	0	0	5.55556	0.0188395	0	11.1111	0	0	33.3333	0	0
6	Ctrl 500 HSPC 90+GFP+	7.85714	NBSGW	female	Not required	0.0349121	0.0174561	0	0	0	0	0	0	0	0.114811	0	50	0	0	0	0	0
7	MYCT1 OE 500 HSPC 90+GFP+	8.85714	NBSGW	female	Not required	3.24304	0.0732757	0.00945492	2.38973	0.0496383	0.387652	0.00236373	0.00994678	94.3338	0.209738	0.4	2.25948	0.291545	73.688	1.53061	11.9534	0.0728863
8	MYCT1 OE 500 HSPC 90+GFP+	8	NBSGW	female	Not required	0.102895	0.00571641	0.00571641	0.0457313	0.00857461	0	0.0028582	0	25	0.0263954	0	5.55556	5.55556	44.4444	8.33333	0	2.77778
9	MYCT1 OE 500 HSPC 90+GFP+	6.71429	NBSGW	female	Not required	0.0819955	0.0302089	0.00863111	0	0.00215778	0	0	0	2.5641	0.0673129	0	36.8421	10.5263	0	2.63158	0	0
10	MYCT1 OE 500 HSPC 90+GFP+	8.85714	NBSGW	female	Not required	0.0556742	0.0113621	0.00113621	0.00795346	0.00454483	0.00113621	0.00113621	0.00167442	20.9677	0.0336746	0.00247	20.4082	2.04082	14.2857	8.16327	2.04082	2.04082
11	MYCT1 OE 500 HSPC 90+GFP+	7.85714	NBSGW	female	Not required	0.0570604	0.0158501	0.00158501	0.00158501	0.00634005	0.00158501	0	0.00181343	2.98507	0.0400911	0	27.7778	2.77778	2.77778	11.1111	2.77778	0
12	MYCT1 OE 500 HSPC 90+GFP+	7.85714	NBSGW	female	Not required	0.0764818	0.021852	0	0	0.00546299	0	0	0.00380938	0	0.0536275	0	28.5714	0	0	7.14286	0	0
13	Ctrl 2500 HSPC 90+GFP+	8.85714	NBSGW	female	Not required	0.643909	0.161538	0.00673076	0.169391	0.00448717	0.0931088	0	0	59.6154	0.566479	0.095	25.0871	1.0453	26.3066	0.696864	14.4599	0
14	Ctrl 2500 HSPC 90+GFP+	8	NBSGW	female	Not required	0.0636718	0.0257397	0	0	0	0	0	0.00434565	14.1026	0.0590642	0	40.4255	0	0	0	0	0
15	Ctrl 2500 HSPC 90+GFP+	8	NBSGW	female	Not required	0.320374	0.051727	0.00500584	0.198565	0.00333723	0.0233606	0	0.00762631	61.6279	0.287268	0	16.1458	1.5625	61.9792	1.04167	7.29167	0
16	Ctrl 2500 HSPC 90+GFP+	6.71429	NBSGW	female	Not required	19.4094	1.52265	0.262649	14.4191	0.0319438	1.9397	0.00709862	0.0198644	95.4632	16.4982	14.8	7.84493	1.3532	74.2891	0.164579	9.9936	0.0365731
17	Ctrl 2500 HSPC 90+GFP+	8.85714	NBSGW	female	Not required	0.0974509	0.025645	0	0	0.00512899	0	0	0	4.7619	0.0198111	0	26.3158	0	0	5.26316	0	0
18	Ctrl 2500 HSPC 90+GFP+	7.85714	NBSGW	female	Not required	0.0363741	0.00957213	0	0	0	0	0	0	16.129	0.0249626	0	26.3158	0	0	0	0	0
19	MYCT1 2500 HSPC 90+GFP+	8.85714	NBSGW	female	Not required	78.8868	1.74648	0.442902	72.5935	0.0392643	1.43079	0.0424055	0.00809738	99.5188	4.45121	2.78	2.2139	0.56144	92.0224	0.049773	1.81373	0.0537549
20	MYCT1 2500 HSPC 90+GFP+	8	NBSGW	female	Not required	0.596637	0.0813596	0.00361598	0.32363	0.00723197	0.122943	0	0.0125786	70.2703	0.380064	0.027	13.6364	0.606061	54.2424	1.21212	20.6061	0
21	MYCT1 2500 HSPC 90+GFP+	6.71429	NBSGW	female	Not required	89.4761	1.92968	1.03293	78.2111	0.0512929	4.06275	0.0725176	0.0296511	99.5182	8.72296	16.6	2.15664	1.15442	87.4101	0.0573258	4.5406	0.0810469
22	MYCT1 2500 HSPC 90+GFP+	8.85714	NBSGW	female	Not required	1.73451	0.223647	0.0596392	0.899558	0.0298196	0.347895	0	0.0113109	87.7419	0.589837	0.2	12.894	3.4384	51.8625	1.7192	20.0573	0
23	MYCT1 2500 HSPC 90+GFP+	7.85714	NBSGW	female	Not required	0.0498776	0.00906865	0	0.00453432	0	0.0272059	0	0.00808865	26.3158	0.0527405	0	18.1818	0	9.09091	0	54.5455	0
24	MYCT1 2500 HSPC 90+GFP+	7.85714	NBSGW	female	Not required	0.0411121	0.015417	0.00513901	0	0	0	0	0	0	0.0552351	0	37.5	12.5	0	0	0	0
N4						Week 12 total BM engraftment											Week 12 BM engraftment relative to hCD45+
Number	Transplanted with	Age at tp (weeks)	Strain	Sex	Conditioning	% hCD45+	% CD14+	% CD66b+	% CD19+	% CD3+	% CD4+	% CD8+	% CD34+CD38-	%CD38+	%CD41a	%CD71+GlyA+	% CD14+	% CD66b+	% CD19+	% CD3+	% CD4+	% CD8+
1	Ctrl 500 HSPC 90+GFP+	5.85714	NBSGW	female	Not required	0.0622665	0.0225619	0	0	0.00564048	0	0	0	0.0041511	0.0207555	0	57.1429	0	0	14.2857	0	0
2	Ctrl 500 HSPC 90+GFP+	5.85714	NBSGW	female	Not required	0.235441	0	0	0.0606796	0.00958099	0.00958099	0	0	0.107333	0.00692473	0	0	0	39.5833	6.25	6.25	0
3	Ctrl 500 HSPC 90+GFP+	5.85714	NBSGW	female	Not required	0.0411922	0	0	0	0.00508492	0	0	0	0.0117692	0	0	0	0	0	12.5	0	0
4	Ctrl 500 HSPC 90+GFP+	5.85714	NBSGW	female	Not required	0.483627	0.310065	0	0.0125702	0.00419006	0	0	0	0.18459	0.095987	0	60.6557	0	2.45902	0.819672	0	0
5	Ctrl 500 HSPC 90+GFP+	5.85714	NBSGW	female	Not required	0.0527844	0	0	0	0.00414319	0	0	0.00659805	0.00659805	0	0	0	0	0	20	0	0
6	Ctrl 500 HSPC 90+GFP+	5.85714	NBSGW	female	Not required	0.546448	0.0235065	0.00335807	0.147755	0.0235065	0.144397	0	0.00993542	0.447094	0.00496771	0.011	5.78512	0.826446	36.3636	5.78512	35.5372	0
7	MYCT1 OE 500 HSPC 90+GFP+	5.85714	NBSGW	female	Not required	0.0952381	0	0	0	0.00304674	0.00609347	0	0	0.0136054	0	0	0	0	0	6.66667	13.3333	0
8	MYCT1 OE 500 HSPC 90+GFP+	5.85714	NBSGW	female	Not required	1.45007	0.346411	0.0241682	0.116813	0.0684766	0.443084	0	0	0.702535	0.647532	0	29.6041	2.0654	9.98279	5.85198	37.8657	0
9	MYCT1 OE 500 HSPC 90+GFP+	5.85714	NBSGW	female	Not required	0.0542414	0	0	0	0.00481429	0	0	0	0.00301341	0.00301341	0	0	0	0	9.09091	0	0
10	MYCT1 OE 500 HSPC 90+GFP+	5.85714	NBSGW	female	Not required	0.233704	0.0065124	0	0.0195372	0.0260496	0.141102	0	0	0	0.169967	0	3	0	9	12	65	0
11	MYCT1 OE 500 HSPC 90+GFP+	5.85714	NBSGW	female	Not required	0.233349	0.0483187	0.00178958	0.00178958	0.0196854	0.0912686	0	0.00562287	0.00843431	0.123703	0	20.9302	0.775194	0.775194	8.52713	39.5349	0
12	MYCT1 OE 500 HSPC 90+GFP+	5.85714	NBSGW	female	Not required	0.115525	0.00357111	0	0.00357111	0.0232122	0	0	0	0	0	0	2.98507	0	2.98507	19.403	0	0
13	Ctrl 2500 HSPC 90+GFP+	5.85714	NBSGW	female	Not required	0.0430545	0	0	0.00285233	0.008557	0	0	0	0.0078281	0	0	0	0	11.1111	33.3333	0	0
14	Ctrl 2500 HSPC 90+GFP+	5.85714	NBSGW	female	Not required	0.19584	0.118191	0	0	0	0	0	0	0.0158789	0.132324	0	80.4878	0	0	0	0	0
15	Ctrl 2500 HSPC 90+GFP+	5.85714	NBSGW	female	Not required	6.34921	1.87705	0.0613652	3.4184	0.00721943	0.00721943	0	0.0121632	5.52211	0.845345	0.48	32.8906	1.07527	59.8988	0.126502	0.126502	0
16	Ctrl 2500 HSPC 90+GFP+	5.85714	NBSGW	female	Not required	0.137035	0.0290093	0	0	0.00725233	0.0459314	0	0	0	0.0663071	0	14.6341	0	0	3.65854	23.1707	0
17	Ctrl 2500 HSPC 90+GFP+	5.85714	NBSGW	female	Not required	0.047854	0	0.00277585	0	0.00832755	0	0	0	0.00299088	0	0	0	4.54545	0	13.6364	0	0
18	Ctrl 2500 HSPC 90+GFP+	5.85714	NBSGW	female	Not required	0.131041	0.0365261	0	0.0056194	0.0084291	0.0028097	0	0	0.00385416	0.0693749	0	27.6596	0	4.25532	6.38298	2.12766	0
19	MYCT1 2500 HSPC 90+GFP+	5.85714	NBSGW	female	Not required	5.11759	0.0570831	0	2.35943	0.0697682	0.906986	0.00634256	0	4.00103	0.436359	0	1.59292	0	65.8407	1.9469	25.3097	0.176991
20	MYCT1 2500 HSPC 90+GFP+	5.85714	NBSGW	female	Not required	1.75131	0.0350218	0.0063676	0.977427	0.0254704	0.152822	0.0031838	0	1.4711	0.170753	0	2.64423	0.480769	73.7981	1.92308	11.5385	0.240385
21	MYCT1 2500 HSPC 90+GFP+	5.85714	NBSGW	female	Not required	8.04584	0.179993	0.0245446	0.976328	0.0845424	3.91895	0.00545435	0.354734	4.9273	1.45012	0.51	2.6253	0.357995	14.2403	1.23309	57.1599	0.0795545
22	MYCT1 2500 HSPC 90+GFP+	5.85714	NBSGW	female	Not required	42.1883	7.96936	0.931484	16.539	0.943904	9.40178	0.0248396	0.214286	38.1169	2.47727	0.26	20.5904	2.40667	42.7318	2.43876	24.2914	0.064178
23	MYCT1 2500 HSPC 90+GFP+	5.85714	NBSGW	female	Not required	0.0986979	0	0	0.00623539	0.00935308	0.00623539	0	0	0.0113882	0.00759215	0	0	0	8.33333	12.5	8.33333	0
24	MYCT1 2500 HSPC 90+GFP+	5.85714	NBSGW	female	Not required	51.4291	1.59435	0.199005	37.3967	0.161981	4.4915	0.00925605	0.162827	49.9809	0.717131	0.42	3.38442	0.422438	79.384	0.343845	9.53434	0.0196483
