# Supplementary material for: MYCT1 controls environmental sensing in human haematopoietic stem cells
Source: Nature. 2024 Jun 5;630(8016):412–20. doi: 10.1038/s41586-024-07478-x (PMC11168926; doi:10.1038/s41586-024-07478-x)
Supplement: Supplementary file 7 — Engraftment after transplantation of the progeny of control and MYCT1 OE HSPCs at day 15 in culture. Quantification of human haematopoietic engraftment (human CD45+) in NBSGW mice transplanted with the progeny after 15 days in culture of different doses of CB HSPCs transduced with control or MYCT1 OE vectors. Quantification shows total human BM engraftment (human CD45+) and engraftment of differentiated populations (myeloid, lymphoid, erythroid and megakaryocytic), HSPCs (CD34+CD38–) and HPCs (CD38+) 12 weeks after transplantation. Frequency of differentiated populations relative to human CD45 in BM is also shown. [file 41586_2024_7478_MOESM7_ESM.xlsx]

## Sheet: Ctrl vs OE progeny engraftment
Supplementary Table 5: Engraftment after transplantation of the progeny of control and MYCT1 OE HSPCs at day 15 in culture
Quantification of human hematopoietic engraftment (human CD45+) in NBSGW mice transplanted with the progeny after 15 days in culture of different doses of CB HSPCs transduced with control or MYCT1 OE vectors. Quantification shows total human bone marrow engraftment (%hCD45+) and engraftment of differentiated populations (myeloid, lymphoid, erythroid, megakaryocytic), HSPC (CD34+CD38-) and HPC (CD…
N1						Week 12 total BM engraftment											Week 12 BM engraftment relative to hCD45+
Mouse number	Dose transplanted	Age at tp (weeks)	Strain	Sex	Conditioning	% hCD45+	% CD14+	% CD66b+	% CD19+	% CD3+	% CD4+	% CD8+	% CD34+CD38-	% CD38+	% CD41a+	%CD71+GlyA+	% CD14+	% CD66b+	% CD19+	% CD3+	% CD4+	% CD8+
1	Ctrl HSPC progeny of 50	9.14286	NBSGW	female	Not required	0.0895095	0	0	0	0	0	0	0	0.00358038	0	0	0	0	0	0	0	0
2	Ctrl HSPC progeny of 50	9.14286	NBSGW	female	Not required	0.0865052	0	0	0	0.00534759	0	0	0	0	0.00865052	0	0	0	0	7.69231	0	0
3	Ctrl HSPC progeny of 50	8.85714	NBSGW	female	Not required	0.121065	0	0	0	0	0	0	0	0	0.0100888	0	0	0	0	0	0	0
4	Ctrl HSPC progeny of 50	7.85714	NBSGW	female	Not required	0.0919886	0	0.00264243	0	0.00528485	0	0	0	0	0.0083626	0	0	5.55556	0	11.1111	0	0
5	Ctrl HSPC progeny of 50	7.85714	NBSGW	female	Not required	0.0796178	0	0	0	0.014121	0	0	0	0	0	0	0	0	0	13.0435	0	0
6	MYCT1 HSPC progeny of 50	9.14286	NBSGW	female	Not required	0.159681	0	0	0.00187988	0.0075195	0	0	0	0.00998004	0	0	0	0	1.92308	7.69231	0	0
7	MYCT1 HSPC progeny of 50	8.85714	NBSGW	female	Not required	0.126889	0.00641704	0	0	0.0288767	0	0	0	0.00576768	0	0	7.14286	0	0	32.1429	0	0
8	MYCT1 HSPC progeny of 50	7.85714	NBSGW	female	Not required	0.0925069	0	0.00388984	0	0.0155594	0	0	0	0.00486879	0.00486879	0	0	10	0	40	0	0
9	MYCT1 HSPC progeny of 50	7.85714	NBSGW	female	Not required	0.113195	0	0.00299464	0.00299464	0.0389303	0.00299464	0	0	0.00404269	0.00808538	0	0	3.22581	3.22581	41.9355	3.22581	0
10	MYCT1 HSPC progeny of 50	7.85714	NBSGW	female	Not required	0.123583	0.00263442	0	0.00526884	0.0237098	0	0	0	0.00426148	0.00852297	0	1.5625	0	3.125	14.0625	0	0
11	MYCT1 HSPC progeny of 50	7.85714	NBSGW	female	Not required	0.0785766	0	0	0	0.00838879	0	0	0	0	0.00561262	0	0	0	0	17.6471	0	0
12	Ctrl HSPC progeny of 500	9.14286	NBSGW	female	Not required	0.118765	0	0	0	0	0.0374602	0	0	0	0.0084832	0	0	0	0	0	30.7692	0
13	Ctrl HSPC progeny of 500	8.85714	NBSGW	female	Not required	0.14051	0.00803988	0	0	0.00401994	0.0241196	0	0	0	0.0108085	0	12.5	0	0	6.25	37.5	0
14	Ctrl HSPC progeny of 500	7.85714	NBSGW	female	Not required	0.335673	0.00597657	0	0.00298829	0.00896486	0.0119531	0	0	0.00871878	0.0348751	0	5.71429	0	2.85714	8.57143	11.4286	0
15	Ctrl HSPC progeny of 500	7.85714	NBSGW	female	Not required	0.16269	0	0.00445553	0.00891107	0.00891107	0.0133666	0	0	0.0154943	0.0232414	0	0	3.33333	6.66667	6.66667	10	0
16	Ctrl HSPC progeny of 500	7.85714	NBSGW	female	Not required	0.142595	0.00582259	0.00291129	0.00582259	0.0320242	0.0174678	0	0	0.00679025	0.00679025	0	3.07692	1.53846	3.07692	16.9231	9.23077	0
17	Ctrl HSPC progeny of 500	7.85714	NBSGW	female	Not required	0.0945603	0	0	0.00434037	0.0217019	0.00434037	0	0	0	0	0	0	0	4.08163	20.4082	4.08163	0
18	MYCT1 HSPC progeny of 500	9.14286	NBSGW	female	Not required	3.55945	0.0404542	0.0188786	1.55074	0.102484	0.323633	0.00269694	0.0304878	3.20884	0.0304878	0.083	1.85414	0.865266	71.0754	4.69716	14.8331	0.123609
19	MYCT1 HSPC progeny of 500	8.85714	NBSGW	female	Not required	0.661988	0.0149596	0	0.284233	0.0249327	0.0598384	0	0	0.430691	0	0.018	2.88462	0	54.8077	4.80769	11.5385	0
20	MYCT1 HSPC progeny of 500	7.85714	NBSGW	female	Not required	0.24293	0.00903043	0.00301014	0	0.00903043	0.042142	0	0	0	0.012458	0	5.55556	1.85185	0	5.55556	25.9259	0
21	MYCT1 HSPC progeny of 500	7.85714	NBSGW	female	Not required	0.206302	0.00336496	0	0.0302847	0.0100949	0.0403796	0	0	0.0437609	0.0125031	0	2.04082	0	18.3673	6.12245	24.4898	0
22	MYCT1 HSPC progeny of 500	7.85714	NBSGW	female	Not required	0.311582	0.00558753	0	0.0111751	0.00558753	0.0391127	0	0	0.0356094	0.00890234	0	4.54545	0	9.09091	4.54545	31.8182	0
23	MYCT1 HSPC progeny of 500	7.85714	NBSGW	female	Not required	0.353357	0	0	0	0.0275078	0.0550156	0	0	0.00706714	0	0	0	0	0	10.7143	21.4286	0
N2						Week 12 total BM engraftment											Week 12 BM engraftment relative to hCD45+
Mouse number	Dose transplanted	Age at tp (weeks)	Strain	Sex	Conditioning	% hCD45+	% CD14+	% CD66b+	% CD19+	% CD3+	% CD4+	% CD8+	% CD34+CD38-	% CD38+	% CD41a+	%CD71+GlyA+	% CD14+	% CD66b+	% CD19+	% CD3+	% CD4+	% CD8+
1	Ctrl HSPC progeny of 250	8.85714	NBSGW	male	Not required	0.266347	0	0	0.00494854	0.0395883	0	0	0	0.0133174	0	0	0	0	2.7027	21.6216	0	0
2	Ctrl HSPC progeny of 250	9.14286	NBSGW	male	Not required	0.155122	0	0	0	0.0365675	0	0	0	0.00596623	0.00596623	0	0	0	0	16.0714	0	0
3	Ctrl HSPC progeny of 250	11.5714	NBSGW	male	Not required	0.0727696	0	0	0	0.0164055	0	0	0	0	0	0	0	0	0	16.6667	0	0
4	Ctrl HSPC progeny of 250	11.5714	NBSGW	male	Not required	0.0718081	0	0	0.00598122	0.0239249	0	0	0	0	0.0143616	0	0	0	4.34783	17.3913	0	0
5	Ctrl HSPC progeny of 250	12.5714	NBSGW	male	Not required	0.0576147	0	0	0	0.0235766	0	0	0	0	0.00640164	0	0	0	0	25	0	0
6	Ctrl HSPC progeny of 250	12.5714	NBSGW	male	Not required	0.971957	0	0	0.0216685	0.0216685	0	0	0	0	0	0	0	0	2.63158	2.63158	0	0
7	Ctrl HSPC progeny of 250	14.2857	NBSGW	male	Not required	0.0488122	0.00661638	0	0	0.0198491	0	0	0	0	0	0	5.26316	0	0	15.7895	0	0
8	Ctrl HSPC progeny of 250	13.8571	NBSGW	male	Not required	0.10865	0	0.00397298	0	0.0198649	0	0	0	0	0	0	0	2.5641	0	12.8205	0	0
9	Ctrl HSPC progeny of 250	14.8571	NBSGW	male	Not required	0.0469484	0.0105764	0	0	0.0528821	0	0	0	0	0.0312989	0	4.7619	0	0	23.8095	0	0
10	MYCT1 HSPC progeny of 250	8.85714	NBSGW	male	Not required	0.291306	0	0.00493121	0	0.0197248	0.00493121	0	0.00746938	0.00746938	0.00746938	0	0	2.77778	0	11.1111	2.77778	0
11	MYCT1 HSPC progeny of 250	9.14286	NBSGW	male	Not required	0.0928751	0	0	0	0.048185	0	0	0	0.00884525	0.00442263	0	0	0	0	40	0	0
12	MYCT1 HSPC progeny of 250	11.5714	NBSGW	male	Not required	0.139037	0.00436967	0	0	0.0218484	0.00436967	0	0	0	0	0	2.63158	0	0	13.1579	2.63158	0
13	MYCT1 HSPC progeny of 250	11.8571	NBSGW	male	Not required	0.215363	0.014402	0	0.00720098	0.0216029	0.0648088	0	0	0	0.0598229	0	8	0	4	12	36	0
14	MYCT1 HSPC progeny of 250	12.5714	NBSGW	male	Not required	0.152676	0	0	0.00431239	0.00646858	0.0237181	0	0	0	0.00916059	0	0	0	4.87805	7.31707	26.8293	0
15	MYCT1 HSPC progeny of 250	14.2857	NBSGW	male	Not required	0.148571	0	0	0.0127189	0.0296774	0.0254377	0	0	0	0	0	0	0	6.81818	15.9091	13.6364	0
16	MYCT1 HSPC progeny of 250	14.2857	NBSGW	male	Not required	13.1106	0.161147	0.128918	10.9903	0.169205	0.664733	0.00402868	0.0149154	12.2903	0	0.012	1.25589	1.00471	85.6515	1.31868	5.18053	0.0313972
17	MYCT1 HSPC progeny of 250	13.8571	NBSGW	male	Not required	0.149198	0.00504058	0	0	0.0201623	0	0	0	0	0.00932488	0	3.33333	0	0	13.3333	0	0
18	MYCT1 HSPC progeny of 250	14.8571	NBSGW	male	Not required	0.101317	0	0	0.007373	0.066357	0.007373	0	0	0	0	0	0	0	2.85714	25.7143	2.85714	0
19	Ctrl HSPC progeny of 2500	8.85714	NBSGW	male	Not required	0.34418	0.00773964	0	0	0.0270887	0.042568	0	0	0.00625782	0.0500626	0	2.5	0	0	8.75	13.75	0
20	Ctrl HSPC progeny of 2500	9.14286	NBSGW	male	Not required	0.0431453	0	0	0.00443991	0	0.00887981	0	0	0	0.032359	0	0	0	8.33333	0	16.6667	0
21	Ctrl HSPC progeny of 2500	11.5714	NBSGW	male	Not required	0.0722394	0	0	0.052161	0.00745156	0.00745156	0	0	0.0206398	0	0	0	0	50	7.14286	7.14286	0
22	Ctrl HSPC progeny of 2500	11.8571	NBSGW	male	Not required	0.405996	0.00888205	0	0.21909	0	0.0236855	0	0	0.261555	0.00780762	0	2.83019	0	69.8113	0	7.54717	0
23	Ctrl HSPC progeny of 2500	12.5714	NBSGW	male	Not required	0.124674	0	0.011026	0	0.00551298	0.011026	0	0	0	0.011334	0	0	16.6667	0	8.33333	16.6667	0
24	Ctrl HSPC progeny of 2500	14.2857	NBSGW	male	Not required	0.392789	0.0164002	0	0.196802	0	0.0410004	0	0.0100715	0.251788	0.0302145	0	4.08163	0	48.9796	0	10.2041	0
25	Ctrl HSPC progeny of 2500	13.8571	NBSGW	male	Not required	0.0596659	0	0	0.00330142	0.0165071	0	0	0	0.00596659	0	0	0	0	2.22222	11.1111	0	0
26	Ctrl HSPC progeny of 2500	13.8571	NBSGW	male	Not required	0.148051	0.00731636	0.00243879	0	0.0243879	0.0243879	0	0	0	0.0109667	0	5.26316	1.75439	0	17.5439	17.5439	0
27	MYCT1 HSPC progeny of 2500	8.85714	NBSGW	male	Not required	0.375164	0.0215527	0	0.0172421	0.0258632	0.107763	0	0	0.150066	0.0312637	0.027	6.94444	0	5.55556	8.33333	34.7222	0
28	MYCT1 HSPC progeny of 2500	9.14286	NBSGW	male	Not required	1.12238	0.0670129	0.0111688	0.681298	0.0167532	0.161948	0	0	0.86441	0.0543085	0	5.88235	0.980392	59.8039	1.47059	14.2157	0
29	MYCT1 HSPC progeny of 2500	11.8571	NBSGW	male	Not required	0.448196	0.0178463	0	0.171325	0.0214156	0.0392619	0	0	0.215367	0.0349243	0	4.38596	0	42.1053	5.26316	9.64912	0
30	MYCT1 HSPC progeny of 2500	12.5714	NBSGW	male	Not required	0.102943	0.00540657	0	0	0.0108131	0.00540657	0	0	0.0121109	0	0	7.69231	0	0	15.3846	7.69231	0
31	MYCT1 HSPC progeny of 2500	14.2857	NBSGW	male	Not required	0.106713	0	0	0.0154751	0.0309502	0	0	0	0	0	0	0	0	13.3333	26.6667	0	0
32	MYCT1 HSPC progeny of 2500	13.8571	NBSGW	male	Not required	0.120028	0.00829119	0	0	0.0124368	0.0331647	0	0	0	0.0163675	0	8	0	0	12	32	0
33	MYCT1 HSPC progeny of 2500	14.8571	NBSGW	male	Not required	0.12833	0.0076234	0	0.0114351	0.0228702	0.0190585	0	0	0.00611098	0	0	3.50877	0	5.26316	10.5263	8.77193	0
N3						Week 12 total BM engraftment											Week 12 BM engraftment relative to hCD45+
Mouse number	Dose transplanted	Age at tp (weeks)	Strain	Sex	Conditioning	% hCD45+	% CD14+	% CD66b+	% CD19+	% CD3+	% CD4+	% CD8+	% CD34+CD38-	% CD38+	% CD41a+	%CD71+GlyA+	% CD14+	% CD66b+	% CD19+	% CD3+	% CD4+	% CD8+
1	Ctrl HSPC progeny of 500	6.3	NBSGW	female	Not required	0.349815	0.00200844	0.00200844	0.218919	0.00200844	0.0160675	0	0	0.33871	0.00555263	0	0.740741	0.740741	80.7407	0.740741	5.92593	0
2	Ctrl HSPC progeny of 500	6.3	NBSGW	female	Not required	0.108066	0	0	0.0539058	0.00234373	0.00468746	0	0	0.0771903	0.00385951	0	0	0	76.6667	3.33333	6.66667	0
3	Ctrl HSPC progeny of 500	6.3	NBSGW	female	Not required	0.228235	0	0	0.137019	0.0120192	0.0456731	0.00240385	0.00736241	0.180379	0.00736241	0	0	0	60.6383	5.31915	20.2128	1.06383
4	Ctrl HSPC progeny of 500	6.3	NBSGW	female	Not required	0.0112934	0	0	0	0.00465842	0	0	0	0	0.00282334	0	0	0	0	11.7647	0	0
5	Ctrl HSPC progeny of 500	6.3	NBSGW	female	Not required	0.0312175	0	0	0.00311526	0	0	0	0	0.00346861	0.00346861	0	0	0	11.1111	0	0	0
6	Ctrl HSPC progeny of 500	6.3	NBSGW	female	Not required	0.0742541	0	0	0.0505216	0.00757825	0	0	0	0.037127	0.0135007	0	0	0	54.0541	8.10811	0	0
7	MYCT1 HSPC progeny of 500	6.3	NBSGW	female	Not required	0.148826	0.00760823	0.00253608	0.0228247	0	0.0202886	0	0	0.0595305	0.0334859	0	8.57143	2.85714	25.7143	0	22.8571	0
8	MYCT1 HSPC progeny of 500	6.3	NBSGW	female	Not required	0.0856503	0.00229142	0.00229142	0.0206228	0.00229142	0.00687427	0	0	0.0592963	0.00329424	0	4.16667	4.16667	37.5	4.16667	12.5	0
9	MYCT1 HSPC progeny of 500	6.3	NBSGW	female	Not required	0.0334962	0.00238703	0	0.00954813	0.00238703	0.00954813	0	0	0	0.00837404	0	3.7037	0	14.8148	3.7037	14.8148	0
10	MYCT1 HSPC progeny of 500	6.3	NBSGW	female	Not required	0.217903	0	0	0.128461	0.00221484	0.0110742	0	0	0.159795	0.00871612	0	0	0	69.0476	1.19048	5.95238	0
11	MYCT1 HSPC progeny of 500	6.3	NBSGW	female	Not required	0.102856	0	0	0.0309046	0.00475455	0.0237727	0	0.00541345	0.0622547	0.00812018	0.00525	0	0	35.1351	5.40541	27.027	0
12	MYCT1 HSPC progeny of 500	6.3	NBSGW	female	Not required	0.0576939	0	0.00232704	0.00465409	0.00465409	0.055849	0	0.00549466	0.016484	0.0109893	0	0	2.12766	4.25532	4.25532	51.0638	0
13	Ctrl HSPC progeny of 2500	6.3	NBSGW	female	Not required	0.0773838	0.00428101	0	0.029967	0	0.0107025	0	0	0.0370096	0.0100935	0	5.12821	0	35.8974	0	12.8205	0
14	Ctrl HSPC progeny of 2500	6.3	NBSGW	female	Not required	0.196723	0.0180482	0.00515663	0.0309398	0.0103133	0.0593013	0	0.00322497	0.122549	0.0354747	0.0052	9.58904	2.73973	16.4384	5.47945	31.5068	0
15	Ctrl HSPC progeny of 2500	6.3	NBSGW	female	Not required	95.8949	1.02136	0.549575	88.8379	0.0577179	2.97624	0.0326232	0.593802	92.5672	0.668027	3.47	1.06771	0.574517	92.8697	0.0603374	3.11131	0.0341037
16	Ctrl HSPC progeny of 2500	6.3	NBSGW	female	Not required	0.848956	0.00569671	0	0.567772	0.00949451	0.0265846	0	0	0.792359	0.0117911	0	0.882353	0	87.9412	1.47059	4.11765	0
17	Ctrl HSPC progeny of 2500	6.3	NBSGW	female	Not required	52.3494	5.63596	2.9148	28.7097	0.489197	7.89085	0.0152874	2.01797	49.592	3.49978	5.24	10.5807	5.47211	53.8984	0.918397	14.8139	0.0286999
18	Ctrl HSPC progeny of 2500	6.3	NBSGW	female	Not required	16.6708	5.99961	0.958816	1.15787	0.134571	6.622	0	0.0772654	15.7127	5.41167	2.93	33.7008	5.38583	6.50394	0.755906	37.1969	0
19	MYCT1 HSPC progeny of 2500	6.3	NBSGW	female	Not required	36.8581	0.145876	0.0395949	29.5836	0.104197	0.452215	0.0104197	0.0361472	36.6749	0.0819336	0.093	0.473741	0.128587	96.0747	0.338387	1.4686	0.0338387
20	MYCT1 HSPC progeny of 2500	6.3	NBSGW	female	Not required	6.24747	0.117752	0.00255984	4.85601	0.15871	0.335339	0.0102393	0.020209	6.01651	0.101045	0	2.12275	0.0461467	87.5404	2.8611	6.04522	0.184587
21	MYCT1 HSPC progeny of 2500	6.3	NBSGW	female	Not required	85.442	0.779115	0.311105	77.0864	0.0243474	0.846747	0.0486947	0.0591431	85.315	0.352668	0.096	0.972677	0.388395	96.2376	0.0303962	1.05711	0.0607923
22	MYCT1 HSPC progeny of 2500	6.3	NBSGW	female	Not required	6.94605	0.693335	0.241042	2.4673	0.0622918	2.24792	0.00270834	0.0938656	6.56507	0.0773011	0.049	11.025	3.8329	39.2334	0.990525	35.745	0.0430663
23	MYCT1 HSPC progeny of 2500	6.3	NBSGW	female	Not required	95.7492	1.97272	0.90648	85.7512	0.0753904	3.51463	0.0969305	0.474401	94.8098	0.241115	1.04	2.05647	0.944967	89.392	0.0785913	3.66385	0.101046
24	MYCT1 HSPC progeny of 2500	6.3	NBSGW	female	Not required	9.96135	1.13906	0.354101	4.09321	0.0420959	3.23148	0.00990491	0.10186	9.58003	0.415274	0.26	11.6515	3.62209	41.8693	0.430598	33.0547	0.101317
High dose						Week 12 total BM engraftment											Week 12 BM engraftment relative to hCD45+
Mouse number	Dose transplanted	Age at tp (weeks)	Strain	Sex	Conditioning	% hCD45+	% CD14+	% CD66b+	% CD19+	% CD3+	% CD4+	% CD8+	% CD34+CD38-	% CD38+	% CD41a+	%CD71+GlyA+	% CD14+	% CD66b+	% CD19+	% CD3+	% CD4+	% CD8+
1	Ctrl HSPC progeny of 10000	6.3	NBSGW	female	Not required	98.7114	1.24923	0.366106	91.5237	0.0503046	3.24465	0.0698675	0.408429	97.4593	0.118886	3.74	1.2696	0.372075	93.0158	0.0511247	3.29755	0.0710066
2	Ctrl HSPC progeny of 10000	6.3	NBSGW	female	Not required	96.5099	0.514228	0.187519	93.0444	0.0135323	0.831271	0.0231983	0.101408	96.2665	0.0557743	1.73	0.536377	0.195596	97.0519	0.0141152	0.867075	0.0241975
3	Ctrl HSPC progeny of 10000	6.3	NBSGW	female	Not required	98.9425	1.22331	0.371138	92.5376	0.0234213	1.26295	0.0270246	0.194104	97.5029	0.309353	0.3	1.23727	0.375371	93.5932	0.0236885	1.27736	0.0273329
4	Ctrl HSPC progeny of 10000	6.3	NBSGW	female	Not required	95.8266	2.08251	1.24129	84.8455	0.101804	3.43454	0.0285765	0.259178	94.0307	0.283668	1.74	2.17883	1.2987	88.7695	0.106512	3.59339	0.0298982
5	Ctrl HSPC progeny of 10000	6.3	NBSGW	female	Not required	80.8628	3.43656	1.31908	57.6504	0.181002	8.6286	0.0322333	2.59971	77.136	3.63289	16.3	4.27408	1.64056	71.7004	0.225114	10.7315	0.0400888
6	MYCT1 HSPC progeny of 10000	6.3	NBSGW	female	Not required	78.2004	0.614065	0.188943	71.7312	1.01375	1.43706	0.361536	0.0327594	77.6417	0.0746187	0.64	0.812598	0.25003	94.9225	1.34151	1.90167	0.478423
7	MYCT1 HSPC progeny of 10000	6.3	NBSGW	female	Not required	78.2555	0.248144	0.135183	72.6727	0.0351845	0.464806	0.0481473	0.0136073	78.0945	0.0793759	0.038	0.330668	0.18014	96.8414	0.0468858	0.619386	0.0641595
8	MYCT1 HSPC progeny of 10000	6.3	NBSGW	female	Not required	83.844	2.13877	1.35183	56.8234	0.112977	11.7574	0.0701235	5.57781	76.0704	11.6231	22.2	2.60276	1.6451	69.1509	0.137486	14.3081	0.0853364
9	MYCT1 HSPC progeny of 10000	6.3	NBSGW	female	Not required	79.2675	5.2575	2.68254	61.1271	0.148233	5.36269	0.08368	0.157424	78.3675	0.537618	2.69	6.66687	3.40165	77.5133	0.18797	6.80027	0.106112
10	MYCT1 HSPC progeny of 10000	6.3	NBSGW	female	Not required	98.4254	0.834242	0.428231	93.0392	0.0201996	1.8826	0.0282794	0.25316	97.8539	0.753725	2.41	0.846884	0.43472	94.4491	0.0205057	1.91113	0.0287079
11	MYCT1 HSPC progeny of 10000	6.3	NBSGW	female	Not required	97.0918	1.04721	0.394748	89.6629	0.0347705	2.75096	0.0184079	0.372567	96.2219	0.162772	2.25	1.07894	0.40671	92.38	0.0358242	2.83432	0.0189657
