# Supplementary material for: MYCT1 controls environmental sensing in human haematopoietic stem cells
Source: Nature. 2024 Jun 5;630(8016):412–20. doi: 10.1038/s41586-024-07478-x (PMC11168926; doi:10.1038/s41586-024-07478-x)
Supplement: Supplementary file 8 — MYCT1 interactome from IP–MS. a, Number of peptides specifically detected in KG1 cells in the MYCT1 IP compared with control. All 6 replicates from n = 3 independent experiments are shown. b, Functional enrichment analysis for the MYCT1 interactome in KG1 was performed using gProfiler (Raudvere et al. 2019), which performs g:SCS multiple testing correction method applying significance threshold of 0.05. Data include GO terms for molecular function (GO:MF), biological process (GO:BP), and cellular compartment (GO:CC), signalling pathway analysis using KEGG, Reactome (REAC) and Wikipathway (WP), regulatory motif matches from Transfac (TF), and protein complexes (CORUM). c, Number of peptides specifically detected in E4EC cells in the MYCT1 IP compared with control. Two technical replicates from n = 1 experiment are shown. d, Functional enrichment analysis for the MYCT1 interactome in E4EC cells performed as in b. e, Average number of peptides of the MYCT1 interactors identified in KG1 and E4EC cells and their gene expression in logRPKM in ECs and HSPCs from human 5–6-week AGM (aorta-gonad-mesonephros), yolk sac (YS), placenta (PL), second trimester FL, CB and adult BM. [file 41586_2024_7478_MOESM8_ESM.xlsx]

## Sheet: A) KG1 IP-MS peptides
Supplementary Table 6: MYCT1 interactome from immunoprecipitation coupled with mass spectrometry
a Number of peptides specifically detected in KG1 cells in the MYCT1 immunoprecipitation compared to control. All 6 replicates from n=3 independent experiments are shown.
	Control						MYCT1
	1	2	3	4	5	6	1	2	3	4	5	6
PCDH10	0	0	0	0	0	0	24	16	37	39	34	39
GLG1	0	0	0	0	0	0	13	10	29	28	47	49
PKP4	0	0	0	0	0	0	21	9	38	32	29	34
FERMT3	0	0	0	0	0	0	12	19	24	29	15	18
NECTIN2	0	0	0	0	0	0	10	12	9	12	11	10
PTRH2	0	0	0	0	0	0	6	6	12	11	10	8
RAC2	0	0	0	0	0	0	7	7	8	11	9	7
CIB1	0	0	0	0	0	0	7	6	6	10	12	7
TMEM59	0	0	0	0	0	0	19	28	33	25	31	43
APP	0	0	0	0	0	0	11	10	10	9	14	14
ITM2B	0	0	0	0	0	0	5	10	11	14	11	13
ITM2C	0	0	0	0	0	0	7	9	10	12	9	9
GNAI2	0	0	0	0	0	0	31	31	31	28	33	29
GNB1	0	0	0	0	0	0	17	28	35	36	29	21
ADCY7	0	0	0	0	0	0	18	17	29	33	30	25
CD97	0	0	0	0	0	0	33	24	22	19	22	19
GNA15	0	0	0	0	0	0	17	20	26	30	20	16
GNB2	0	0	0	0	0	0	14	18	28	26	23	18
GNB4	0	0	0	0	0	0	20	15	21	22	20	17
LAMTOR1	0	0	0	0	0	0	10	18	19	19	21	24
GNAI3	0	0	0	0	0	0	19	11	21	16	20	17
GNAI1	0	0	0	0	0	0	15	11	18	16	16	16
GNA13	0	0	0	0	0	0	14	7	22	24	10	13
GNAQ	0	0	0	0	0	0	7	5	8	8	12	9
CHRM3	0	0	0	0	0	0	5	5	6	7	8	7
IFNGR1	0	0	0	0	0	0	19	15	26	28	22	20
STAT1	0	0	0	0	0	0	11	11	9	17	14	13
IL2RG	0	0	0	0	0	0	42	43	49	54	45	44
IL6ST	0	0	0	0	0	0	5	7	7	9	10	8
ATP2B4	0	0	0	0	0	0	58	51	77	71	52	50
SLC12A7	0	0	0	0	0	0	47	39	46	50	41	42
ATP2C1	0	0	0	0	0	0	32	32	28	34	48	46
SLC20A1	0	0	0	0	0	0	30	21	48	39	30	29
ATP2B1	0	0	0	0	0	0	26	19	30	26	17	20
MLC1	0	0	0	0	0	0	20	19	21	26	14	14
ABCC1	0	0	0	0	0	0	9	12	26	23	19	18
LRRC8D	0	0	0	0	0	0	9	16	18	17	15	17
CNNM3	0	0	0	0	0	0	17	12	19	20	9	13
KCNQ5	0	0	0	0	0	0	10	12	14	17	17	15
ATP13A3	0	0	0	0	0	0	11	5	12	21	8	14
LRRC8A	0	0	0	0	0	0	7	10	8	13	8	8
TRPV2	0	0	0	0	0	0	5	6	8	15	9	11
ATP1B3	0	0	0	0	0	0	9	7	6	6	5	5
ABCB1	0	0	0	0	0	0	57	46	75	70	38	54
MIA2	0	0	0	0	0	0	33	29	42	52	28	34
SPTLC2	0	0	0	0	0	0	23	19	30	26	27	23
ATP8B2	0	0	0	0	0	0	20	18	31	30	23	24
SPTLC1	0	0	0	0	0	0	20	14	25	23	25	26
ATP11C	0	0	0	0	0	0	19	13	26	21	21	23
SCARF1	0	0	0	0	0	0	14	9	28	24	25	21
LSS	0	0	0	0	0	0	17	18	19	19	18	20
ATP8A1	0	0	0	0	0	0	16	15	24	21	17	15
ABCA2	0	0	0	0	0	0	14	9	20	16	21	25
ABHD17B	0	0	0	0	0	0	17	15	15	18	15	15
ABCG1	0	0	0	0	0	0	11	11	17	17	14	11
UGCG	0	0	0	0	0	0	15	10	11	9	9	8
PLCXD1	0	0	0	0	0	0	6	7	9	8	15	9
LRP10	0	0	0	0	0	0	5	6	8	12	7	9
NOTCH1	0	0	0	0	0	0	14	13	15	24	10	15
PCNX1	0	0	0	0	0	0	8	5	23	16	16	13
NOTCH2	0	0	0	0	0	0	9	9	12	15	16	17
KIDINS220	0	0	0	0	0	0	52	32	55	51	43	44
LYN	0	0	0	0	0	0	54	52	57	60	42	46
CSK	0	0	0	0	0	0	26	21	17	22	18	17
CSNK1G2	0	0	0	0	0	0	13	10	20	18	18	17
TYK2	0	0	0	0	0	0	11	7	22	22	13	19
YES1	0	0	0	0	0	0	14	13	13	16	19	17
EFR3A	0	0	0	0	0	0	11	7	9	12	14	9
TGFBR2	0	0	0	0	0	0	26	20	41	40	36	37
TGFBR1	0	0	0	0	0	0	15	14	16	21	13	15
ACVR1B	0	0	0	0	0	0	5	6	10	9	8	11
TNFRSF1A	0	0	0	0	0	0	20	19	18	24	27	31
TNFRSF10A	0	0	0	0	0	0	17	13	12	15	11	10
TOLLIP	0	0	0	0	0	0	10	11	13	13	14	17
RELT	0	0	0	0	0	0	12	8	11	13	15	11
TNFRSF18	0	0	0	0	0	0	7	5	5	7	5	5
PTPRC	0	0	0	0	0	0	86	78	94	99	73	67
PTPRA	0	0	0	0	0	0	11	10	26	21	17	18
PTPRG	0	0	0	0	0	0	9	10	16	19	10	12
PTPRCAP	0	0	0	0	0	0	7	6	8	9	7	6
ITCH	0	0	2	3	0	0	67	49	67	64	53	51
WWP2	0	0	3	2	0	0	63	52	64	57	50	55
NEDD4	0	0	0	0	0	0	39	37	43	48	36	36
STUB1	0	0	0	0	0	0	37	21	36	39	27	37
WWP1	0	0	4	4	0	0	26	20	34	26	24	27
RNF149	0	0	0	0	0	0	22	25	27	26	18	21
RNF19A	0	0	0	0	0	0	16	15	28	26	23	24
RNF130	0	0	0	0	0	0	17	17	15	25	11	11
NDFIP1	0	0	0	0	0	0	11	12	15	20	16	21
MGRN1	0	0	0	0	0	0	8	5	14	16	9	10
FLT1	0	0	0	0	0	0	5	6	8	12	6	9
DYSF	0	0	0	0	0	0	77	66	81	94	91	90
PI4K2B	0	0	0	0	0	0	26	13	34	33	25	36
ESYT2	0	0	0	0	0	0	31	21	27	25	26	28
PI4K2A	0	0	0	0	0	0	17	15	26	26	23	20
SYT11	0	0	0	0	0	0	14	18	22	24	19	28
FLOT2	0	0	0	0	0	0	18	19	21	19	19	19
STEAP3	0	0	0	0	0	0	14	13	17	18	17	19
STX6	0	0	0	0	0	0	11	11	21	18	18	14
STXBP3	0	0	0	0	0	0	9	12	15	26	13	14
TOM1	0	0	0	0	0	0	9	11	11	19	19	16
SLC27A2	0	0	0	0	0	0	10	5	16	17	14	14
SNX3	0	0	0	0	0	0	7	11	20	18	9	11
RFTN1	0	0	0	0	0	0	15	7	15	12	9	8
SNX17	0	0	0	0	0	0	7	10	15	14	8	12
MREG	0	0	0	0	0	0	7	7	10	11	14	13
SCAMP3	0	0	0	0	0	0	12	6	15	11	8	8
SNAP23	0	0	0	0	0	0	12	8	8	9	10	11
TM9SF2	0	0	0	0	0	0	8	8	14	11	9	7
RAB5C	0	0	0	0	0	0	7	8	13	9	8	11
NAPA	0	0	0	0	0	0	6	8	8	9	9	12
AP2A1	0	0	0	0	0	0	10	14	8	5	9	5
STX4	0	0	0	0	0	0	7	5	10	13	8	7
STX10	0	0	0	0	0	0	9	8	8	6	6	11
PLEKHB2	0	0	0	0	0	0	8	6	8	7	10	8
RAB5A	0	0	0	0	0	0	6	7	11	9	6	6
RNF24	0	0	0	0	0	0	8	7	8	10	7	5
GOLGA7	0	0	0	0	0	0	6	5	8	7	7	9
VAMP8	0	0	0	0	0	0	6	8	7	8	8	5
STARD3	0	0	0	0	0	0	7	6	5	10	5	8
VANGL1	0	0	0	0	0	0	20	17	23	22	21	14
DAAM1	0	0	0	0	0	0	7	6	22	30	24	17
CTNNB1	0	0	0	0	0	0	15	16	18	19	14	17
CSNK1G3	0	0	0	0	0	0	11	8	14	15	18	17
TFRC	0	0	0	0	0	0	64	55	88	95	79	91
ITM2A	0	0	0	0	0	0	44	47	50	48	52	51
MYCT1	0	0	0	0	0	0	25	25	28	34	32	24
LAT2	0	0	0	0	0	0	21	19	25	24	17	20
CMIP	0	0	0	0	0	0	15	16	21	19	19	20
SURF6	0	0	3	3	0	0	18	18	25	26	7	12
GCSAML	0	0	0	0	0	0	14	15	22	26	8	15
SPINT2	0	0	0	0	0	0	16	14	16	16	18	12
PCNX3	0	0	0	0	0	0	8	6	17	22	18	17
ITPRIPL2	0	0	0	0	0	0	15	10	16	16	16	14
ERLIN2	0	0	0	0	0	0	18	17	9	11	11	14
GOLGA8R	0	0	0	0	0	0	12	7	13	17	16	12
C16ORF54	0	0	0	0	0	0	8	12	15	13	15	13
DAGLB	0	0	0	0	0	0	13	10	16	13	11	11
FAM171A2	0	0	0	0	0	0	10	10	15	14	12	13
SLITRK5	0	0	0	0	0	0	8	11	16	19	8	10
RAE1	0	0	0	0	0	0	21	21	8	7	5	5
ZDHHC20	0	0	0	0	0	0	9	10	14	11	10	11
FYTTD1	0	0	0	0	0	0	5	7	10	6	9	17
NPDC1	0	0	0	0	0	0	8	5	11	12	8	9
SRSF7	0	0	0	0	0	0	12	18	6	5	6	5
FAM171B	0	0	0	0	0	0	6	5	10	11	9	9
SUSD6	0	0	0	0	0	0	6	6	9	11	8	8

## Sheet: B) gProfiler KG1 IP-MS
Supplementary Table 6: MYCT1 interactome from immunoprecipitation coupled with mass spectrometry
b Functional enrichment analysis for the MYCT1 interactome in KG1 was performed using gProfiler. Data include GO terms for molecular function (GO:MF), biological process (GO:BP), and cellular compartment (GO:CC), signalling pathway analysis using KEGG, Reactome (REAC) and Wikipathway (WP), regulatory motif matches from Transfac (TF), and protein complexes (CORUM).
source	term_name	term_id	adjusted_p_value	negative_log10_of_adjusted_p_value	term_size	query_size	intersection_size	effective_domain_size	intersections
GO:MF	G-protein beta/gamma-subunit complex binding	GO:0031683	3.28747e-06	5.48314	20	138	6	18676	GNAI2,GNA15,GNAI3,GNAI1,GNA13,GNAQ
GO:MF	ATPase-coupled intramembrane lipid transporter activity	GO:0140326	1.1142e-05	4.95304	24	138	6	18676	ABCB1,ATP8B2,ATP11C,ATP8A1,ABCA2,ABCG1
GO:MF	purine ribonucleoside triphosphate binding	GO:0035639	2.459e-05	4.60924	1847	138	36	18676	ATP2B4,ABCB1,LYN,ATP2C1,TGFBR2,GNAI2,PI4K2B,ADCY7,ATP8B2,ATP2B1,GNA15,PI4K2A,ATP11C,CSK,ATP8A1,ABCC1,ABCA2,GNAI3,CSNK1G2,TYK2,TGFBR1,GNAI1,YES1,GNA13,CSNK1G3,ABCG1,SLC27A2,ATP13A3,ITM2B,ITM2C,RAB5C,RAC2,GNAQ,ACVR1B,FLT1,RAB5A
GO:MF	purine ribonucleotide binding	GO:0032555	6.39741e-05	4.194	1918	138	36	18676	ATP2B4,ABCB1,LYN,ATP2C1,TGFBR2,GNAI2,PI4K2B,ADCY7,ATP8B2,ATP2B1,GNA15,PI4K2A,ATP11C,CSK,ATP8A1,ABCC1,ABCA2,GNAI3,CSNK1G2,TYK2,TGFBR1,GNAI1,YES1,GNA13,CSNK1G3,ABCG1,SLC27A2,ATP13A3,ITM2B,ITM2C,RAB5C,RAC2,GNAQ,ACVR1B,FLT1,RAB5A
GO:MF	nucleoside-triphosphatase activity	GO:0017111	6.48044e-05	4.1884	872	138	23	18676	ABCB1,ATP2C1,GNAI2,GNB1,ATP8B2,ATP2B1,GNA15,GNB2,ATP11C,ATP8A1,ABCC1,ABCA2,GNAI3,GNAI1,GNA13,ABCG1,SLC27A2,ATP13A3,RAB5C,RAC2,GNAQ,RAB5A,ATP1B3
GO:MF	purine nucleotide binding	GO:0017076	7.77689e-05	4.10919	1933	138	36	18676	ATP2B4,ABCB1,LYN,ATP2C1,TGFBR2,GNAI2,PI4K2B,ADCY7,ATP8B2,ATP2B1,GNA15,PI4K2A,ATP11C,CSK,ATP8A1,ABCC1,ABCA2,GNAI3,CSNK1G2,TYK2,TGFBR1,GNAI1,YES1,GNA13,CSNK1G3,ABCG1,SLC27A2,ATP13A3,ITM2B,ITM2C,RAB5C,RAC2,GNAQ,ACVR1B,FLT1,RAB5A
GO:MF	ribonucleotide binding	GO:0032553	7.98064e-05	4.09796	1935	138	36	18676	ATP2B4,ABCB1,LYN,ATP2C1,TGFBR2,GNAI2,PI4K2B,ADCY7,ATP8B2,ATP2B1,GNA15,PI4K2A,ATP11C,CSK,ATP8A1,ABCC1,ABCA2,GNAI3,CSNK1G2,TYK2,TGFBR1,GNAI1,YES1,GNA13,CSNK1G3,ABCG1,SLC27A2,ATP13A3,ITM2B,ITM2C,RAB5C,RAC2,GNAQ,ACVR1B,FLT1,RAB5A
GO:MF	intramembrane lipid transporter activity	GO:0140303	0.000104779	3.97973	34	138	6	18676	ABCB1,ATP8B2,ATP11C,ATP8A1,ABCA2,ABCG1
GO:MF	pyrophosphatase activity	GO:0016462	0.000195872	3.70803	928	138	23	18676	ABCB1,ATP2C1,GNAI2,GNB1,ATP8B2,ATP2B1,GNA15,GNB2,ATP11C,ATP8A1,ABCC1,ABCA2,GNAI3,GNAI1,GNA13,ABCG1,SLC27A2,ATP13A3,RAB5C,RAC2,GNAQ,RAB5A,ATP1B3
GO:MF	hydrolase activity, acting on acid anhydrides	GO:0016817	0.000203425	3.6916	930	138	23	18676	ABCB1,ATP2C1,GNAI2,GNB1,ATP8B2,ATP2B1,GNA15,GNB2,ATP11C,ATP8A1,ABCC1,ABCA2,GNAI3,GNAI1,GNA13,ABCG1,SLC27A2,ATP13A3,RAB5C,RAC2,GNAQ,RAB5A,ATP1B3
GO:MF	hydrolase activity, acting on acid anhydrides, in phosphorus-containing anhydrides	GO:0016818	0.000203425	3.6916	930	138	23	18676	ABCB1,ATP2C1,GNAI2,GNB1,ATP8B2,ATP2B1,GNA15,GNB2,ATP11C,ATP8A1,ABCC1,ABCA2,GNAI3,GNAI1,GNA13,ABCG1,SLC27A2,ATP13A3,RAB5C,RAC2,GNAQ,RAB5A,ATP1B3
GO:MF	G protein-coupled serotonin receptor binding	GO:0031821	0.000221153	3.65531	9	138	4	18676	GNA15,GNAI3,GNAI1,GNAQ
GO:MF	anion binding	GO:0043168	0.000300204	3.52258	2418	138	40	18676	ATP2B4,ABCB1,LYN,ATP2C1,TGFBR2,GNAI2,PI4K2B,ADCY7,SPTLC2,ATP8B2,ATP2B1,SPTLC1,GNA15,PI4K2A,ATP11C,CSK,ATP8A1,ABCC1,ABCA2,GNAI3,CSNK1G2,TYK2,TGFBR1,GNAI1,YES1,GNA13,CSNK1G3,ABCG1,SLC27A2,SNX3,ATP13A3,ITM2B,ITM2C,RAB5C,RAC2,GNAQ,ACVR1B,PLEKHB2,FLT1,RAB5A
GO:MF	carbohydrate derivative binding	GO:0097367	0.000567191	3.24627	2285	138	38	18676	PTPRC,ATP2B4,ABCB1,LYN,ATP2C1,TGFBR2,GNAI2,PI4K2B,ADCY7,ATP8B2,ATP2B1,GNA15,PI4K2A,ATP11C,CSK,ATP8A1,ABCC1,ABCA2,GNAI3,CSNK1G2,TYK2,TGFBR1,GNAI1,YES1,GNA13,CSNK1G3,ABCG1,SLC27A2,ATP13A3,APP,ITM2B,ITM2C,RAB5C,RAC2,GNAQ,ACVR1B,FLT1,RAB5A
GO:MF	glycerophospholipid flippase activity	GO:0140333	0.000572585	3.24216	11	138	4	18676	ABCB1,ATP8B2,ATP11C,ATP8A1
GO:MF	small molecule binding	GO:0036094	0.00076091	3.11867	2506	138	40	18676	ATP2B4,ABCB1,LYN,ATP2C1,TGFBR2,GNAI2,PI4K2B,ADCY7,SPTLC2,ATP8B2,ATP2B1,SPTLC1,GNA15,PI4K2A,ATP11C,CSK,ATP8A1,ABCC1,ABCA2,GNAI3,CSNK1G2,TYK2,TGFBR1,GNAI1,YES1,GNA13,CSNK1G3,ABCG1,ERLIN2,SLC27A2,ATP13A3,ITM2B,ITM2C,RAB5C,RAC2,GNAQ,ACVR1B,FLT1,RAB5A,STARD3
GO:MF	nucleotide binding	GO:0000166	0.0012987	2.88649	2171	138	36	18676	ATP2B4,ABCB1,LYN,ATP2C1,TGFBR2,GNAI2,PI4K2B,ADCY7,ATP8B2,ATP2B1,GNA15,PI4K2A,ATP11C,CSK,ATP8A1,ABCC1,ABCA2,GNAI3,CSNK1G2,TYK2,TGFBR1,GNAI1,YES1,GNA13,CSNK1G3,ABCG1,SLC27A2,ATP13A3,ITM2B,ITM2C,RAB5C,RAC2,GNAQ,ACVR1B,FLT1,RAB5A
GO:MF	SNARE binding	GO:0000149	0.00130701	2.88372	114	138	8	18676	SYT11,STX6,STXBP3,SNAP23,NAPA,STX4,STX10,VAMP8
GO:MF	nucleoside phosphate binding	GO:1901265	0.00131279	2.8818	2172	138	36	18676	ATP2B4,ABCB1,LYN,ATP2C1,TGFBR2,GNAI2,PI4K2B,ADCY7,ATP8B2,ATP2B1,GNA15,PI4K2A,ATP11C,CSK,ATP8A1,ABCC1,ABCA2,GNAI3,CSNK1G2,TYK2,TGFBR1,GNAI1,YES1,GNA13,CSNK1G3,ABCG1,SLC27A2,ATP13A3,ITM2B,ITM2C,RAB5C,RAC2,GNAQ,ACVR1B,FLT1,RAB5A
GO:MF	flippase activity	GO:0140327	0.00170714	2.76773	14	138	4	18676	ABCB1,ATP8B2,ATP11C,ATP8A1
GO:MF	lipid transporter activity	GO:0005319	0.00266558	2.57421	167	138	9	18676	ABCB1,ATP8B2,ATP11C,ATP8A1,ABCC1,ABCA2,ABCG1,SLC27A2,STARD3
GO:MF	enzyme binding	GO:0019899	0.00350797	2.45494	2074	138	34	18676	PTPRC,TFRC,ATP2B4,ITCH,ABCB1,LYN,SLC12A7,NEDD4,TGFBR2,STUB1,GNB1,RNF19A,GNB2,SYT11,CSK,FLOT2,LAMTOR1,CTNNB1,YES1,NOTCH1,ERLIN2,NOTCH2,TNFRSF10A,TOLLIP,SLC27A2,SNX3,STAT1,APP,SCAMP3,AP2A1,RAC2,ACVR1B,CIB1,ATP1B3
GO:MF	G-protein gamma-subunit binding	GO:0031682	0.00491641	2.30835	6	138	3	18676	GNB1,GNB2,GNB4
GO:MF	floppase activity	GO:0140328	0.00491641	2.30835	6	138	3	18676	ABCB1,ABCA2,ABCG1
GO:MF	SNAP receptor activity	GO:0005484	0.00609879	2.21476	39	138	5	18676	STX6,SNAP23,STX4,STX10,VAMP8
GO:MF	G protein-coupled receptor binding	GO:0001664	0.00709744	2.1489	292	138	11	18676	ITCH,NEDD4,STUB1,GNAI2,GNA15,GNAI3,TYK2,GNAI1,GNA13,STAT1,GNAQ
GO:MF	ATP binding	GO:0005524	0.00789921	2.10242	1501	138	27	18676	ATP2B4,ABCB1,LYN,ATP2C1,TGFBR2,PI4K2B,ADCY7,ATP8B2,ATP2B1,PI4K2A,ATP11C,CSK,ATP8A1,ABCC1,ABCA2,CSNK1G2,TYK2,TGFBR1,YES1,CSNK1G3,ABCG1,SLC27A2,ATP13A3,ITM2B,ITM2C,ACVR1B,FLT1
GO:MF	syntaxin binding	GO:0019905	0.015332	1.8144	78	138	6	18676	STX6,STXBP3,SNAP23,NAPA,STX10,VAMP8
GO:MF	adenyl ribonucleotide binding	GO:0032559	0.0166347	1.77899	1565	138	27	18676	ATP2B4,ABCB1,LYN,ATP2C1,TGFBR2,PI4K2B,ADCY7,ATP8B2,ATP2B1,PI4K2A,ATP11C,CSK,ATP8A1,ABCC1,ABCA2,CSNK1G2,TYK2,TGFBR1,YES1,CSNK1G3,ABCG1,SLC27A2,ATP13A3,ITM2B,ITM2C,ACVR1B,FLT1
GO:MF	protein-macromolecule adaptor activity	GO:0030674	0.0183452	1.73648	266	138	10	18676	STUB1,STX6,SNAP23,NAPA,AP2A1,STX4,CIB1,STX10,VAMP8,ATP1B3
GO:MF	adenyl nucleotide binding	GO:0030554	0.0192384	1.71583	1578	138	27	18676	ATP2B4,ABCB1,LYN,ATP2C1,TGFBR2,PI4K2B,ADCY7,ATP8B2,ATP2B1,PI4K2A,ATP11C,CSK,ATP8A1,ABCC1,ABCA2,CSNK1G2,TYK2,TGFBR1,YES1,CSNK1G3,ABCG1,SLC27A2,ATP13A3,ITM2B,ITM2C,ACVR1B,FLT1
GO:MF	calcium transmembrane transporter activity, phosphorylative mechanism	GO:0005388	0.0203153	1.69218	9	138	3	18676	ATP2B4,ATP2C1,ATP2B1
GO:MF	GTPase activity	GO:0003924	0.0207932	1.68208	328	138	11	18676	GNAI2,GNB1,GNA15,GNB2,GNAI3,GNAI1,GNA13,RAB5C,RAC2,GNAQ,RAB5A
GO:MF	molecular adaptor activity	GO:0060090	0.0213784	1.67003	329	138	11	18676	STUB1,LAMTOR1,STX6,SNAP23,NAPA,AP2A1,STX4,CIB1,STX10,VAMP8,ATP1B3
GO:MF	activin-activated receptor activity	GO:0017002	0.0288648	1.53963	10	138	3	18676	TGFBR2,TGFBR1,ACVR1B
GO:MF	ceramide floppase activity	GO:0099038	0.0343082	1.4646	2	138	2	18676	ABCB1,ABCA2
GO:MF	obsolete lactone transmembrane transporter activity	GO:0042971	0.0343082	1.4646	2	138	2	18676	ABCB1,ABCC1
GO:MF	phospholipid transporter activity	GO:0005548	0.0365873	1.43667	56	138	5	18676	ABCB1,ATP8B2,ATP11C,ATP8A1,ABCG1
GO:MF	protein-containing complex binding	GO:0044877	0.0426312	1.37027	1287	138	23	18676	PTPRC,TFRC,ITCH,LYN,TGFBR2,GNAI2,GNB1,GNA15,GNB2,PI4K2A,SCARF1,FERMT3,GNB4,MLC1,GNAI3,TGFBR1,GNAI1,GNA13,STXBP3,NAPA,AP2A1,GNAQ,ACVR1B
GO:MF	growth factor binding	GO:0019838	0.047349	1.32469	138	138	7	18676	IL2RG,TGFBR2,GLG1,TGFBR1,ACVR1B,IL6ST,FLT1
GO:BP	localization	GO:0051179	8.48988e-10	9.0711	6901	141	96	18117	DYSF,PTPRC,TFRC,ATP2B4,WWP2,ABCB1,LYN,IL2RG,SLC12A7,NEDD4,ATP2C1,MIA2,TGFBR2,SLC20A1,GNAI2,TMEM59,GLG1,ESYT2,WWP1,ATP8B2,ADGRE5,TNFRSF1A,ATP2B1,LAT2,SYT11,ATP11C,SCARF1,CSK,FERMT3,FLOT2,MLC1,LAMTOR1,ATP8A1,ABCC1,ABCA2,GNAI3,GCSAML,CTNNB1,STEAP3,CSNK1G2,ABHD17B,NDFIP1,TGFBR1,STX6,GNAI1,LRRC8D,YES1,SPINT2,NOTCH1,CNNM3,STXBP3,KCNQ5,TOM1,CSNK1G3,ABCG1,ERLIN2,TNFRSF10A,TOLLIP,PTPRG,SLC27A2,SNX3,ATP13A…
GO:BP	transport	GO:0006810	2.10705e-09	8.67633	5224	141	81	18117	DYSF,PTPRC,TFRC,ATP2B4,WWP2,ABCB1,LYN,IL2RG,SLC12A7,NEDD4,ATP2C1,MIA2,TGFBR2,SLC20A1,GNAI2,ESYT2,WWP1,ATP8B2,ADGRE5,TNFRSF1A,ATP2B1,LAT2,SYT11,ATP11C,SCARF1,CSK,FERMT3,FLOT2,MLC1,LAMTOR1,ATP8A1,ABCC1,ABCA2,GNAI3,CTNNB1,STEAP3,CSNK1G2,NDFIP1,STX6,LRRC8D,YES1,NOTCH1,CNNM3,STXBP3,KCNQ5,TOM1,CSNK1G3,ABCG1,ERLIN2,TOLLIP,SLC27A2,SNX3,ATP13A3,APP,RAE1,RFTN1,SNX17,ZDHHC20,UGCG,MGRN1,MREG,SCAMP3,SNAP23,RA…
GO:BP	establishment of localization	GO:0051234	3.15371e-09	8.50118	5372	141	82	18117	DYSF,PTPRC,TFRC,ATP2B4,WWP2,ABCB1,LYN,IL2RG,SLC12A7,NEDD4,ATP2C1,MIA2,TGFBR2,SLC20A1,GNAI2,ESYT2,WWP1,ATP8B2,ADGRE5,TNFRSF1A,ATP2B1,LAT2,SYT11,ATP11C,SCARF1,CSK,FERMT3,FLOT2,MLC1,LAMTOR1,ATP8A1,ABCC1,ABCA2,GNAI3,CTNNB1,STEAP3,CSNK1G2,NDFIP1,STX6,LRRC8D,YES1,NOTCH1,CNNM3,STXBP3,KCNQ5,TOM1,CSNK1G3,ABCG1,ERLIN2,TOLLIP,SLC27A2,SNX3,ATP13A3,APP,RAE1,RFTN1,SNX17,ZDHHC20,NECTIN2,UGCG,MGRN1,MREG,SCAMP3,S…
GO:BP	cell activation	GO:0001775	3.48615e-09	8.45765	1495	141	40	18117	DYSF,PTPRC,TFRC,LYN,ITM2A,TGFBR2,GNB1,ADGRE5,IFNGR1,GNA15,LAT2,SYT11,ATP11C,CSK,FERMT3,FLOT2,LAMTOR1,ATP8A1,CTNNB1,NDFIP1,TGFBR1,YES1,GNA13,STXBP3,TOM1,NOTCH2,TOLLIP,SLC27A2,APP,NECTIN2,SNAP23,RAB5C,LRRC8A,STX4,RAC2,GNAQ,IL6ST,GOLGA7,VAMP8,TNFRSF18
GO:BP	vesicle-mediated transport	GO:0016192	1.27441e-08	7.89469	2180	141	48	18117	DYSF,PTPRC,TFRC,LYN,IL2RG,NEDD4,MIA2,TGFBR2,GNAI2,ESYT2,ADGRE5,LAT2,SYT11,SCARF1,CSK,FERMT3,MLC1,LAMTOR1,ATP8A1,ABCA2,GNAI3,CTNNB1,CSNK1G2,STX6,YES1,NOTCH1,STXBP3,TOM1,CSNK1G3,TOLLIP,SLC27A2,SNX3,APP,SNX17,MGRN1,SCAMP3,SNAP23,RAB5C,NAPA,AP2A1,STX4,RAC2,STX10,LRP10,RAB5A,GOLGA7,VAMP8,STARD3
GO:BP	ion transport	GO:0006811	2.29122e-08	7.63993	3661	141	64	18117	PTPRC,TFRC,ATP2B4,WWP2,ABCB1,LYN,SLC12A7,NEDD4,ATP2C1,MIA2,TGFBR2,SLC20A1,GNAI2,ESYT2,WWP1,ATP8B2,ATP2B1,SYT11,ATP11C,CSK,MLC1,LAMTOR1,ATP8A1,ABCC1,ABCA2,CTNNB1,STEAP3,NDFIP1,STX6,LRRC8D,CNNM3,STXBP3,KCNQ5,TOM1,ABCG1,SLC27A2,SNX3,ATP13A3,APP,RAE1,RFTN1,SNX17,ZDHHC20,UGCG,SCAMP3,SNAP23,RAB5C,LRRC8A,TRPV2,FYTTD1,NAPA,SRSF7,AP2A1,STX4,RAC2,CIB1,STX10,LRP10,RAB5A,GOLGA7,VAMP8,STARD3,CHRM3,ATP1B3
GO:BP	macromolecule localization	GO:0033036	1.21072e-07	6.91696	3218	141	58	18117	TFRC,ATP2B4,WWP2,ABCB1,NEDD4,MIA2,TGFBR2,TMEM59,ESYT2,ATP8B2,TNFRSF1A,SYT11,ATP11C,CSK,FLOT2,MLC1,LAMTOR1,ATP8A1,ABCC1,ABCA2,CTNNB1,STEAP3,ABHD17B,NDFIP1,STX6,GNAI1,LRRC8D,STXBP3,TOM1,ABCG1,TOLLIP,SLC27A2,SNX3,RAE1,RFTN1,SNX17,ZDHHC20,UGCG,EFR3A,SCAMP3,SNAP23,TM9SF2,RAB5C,LRRC8A,FYTTD1,NAPA,SRSF7,AP2A1,STX4,RAC2,CIB1,STX10,LRP10,RAB5A,GOLGA7,VAMP8,STARD3,ATP1B3
GO:BP	leukocyte activation	GO:0045321	8.61446e-07	6.06477	1332	141	34	18117	DYSF,PTPRC,TFRC,LYN,ITM2A,TGFBR2,ADGRE5,IFNGR1,LAT2,SYT11,ATP11C,CSK,FLOT2,LAMTOR1,ATP8A1,CTNNB1,NDFIP1,YES1,STXBP3,TOM1,NOTCH2,TOLLIP,SLC27A2,APP,NECTIN2,SNAP23,RAB5C,LRRC8A,STX4,RAC2,IL6ST,GOLGA7,VAMP8,TNFRSF18
GO:BP	myeloid leukocyte activation	GO:0002274	3.63695e-06	5.43926	667	141	23	18117	DYSF,PTPRC,LYN,TGFBR2,ADGRE5,IFNGR1,LAT2,SYT11,LAMTOR1,ATP8A1,STXBP3,TOM1,NOTCH2,TOLLIP,SLC27A2,APP,NECTIN2,SNAP23,RAB5C,STX4,RAC2,GOLGA7,VAMP8
GO:BP	regulation of localization	GO:0032879	5.6687e-06	5.24652	2872	141	51	18117	DYSF,PTPRC,TFRC,ATP2B4,WWP2,ABCB1,LYN,IL2RG,NEDD4,TGFBR2,GNAI2,TMEM59,TNFRSF1A,ATP2B1,SYT11,CSK,FERMT3,MLC1,LAMTOR1,ATP8A1,ABCA2,GCSAML,CTNNB1,ABHD17B,NDFIP1,TGFBR1,STX6,GNAI1,SPINT2,NOTCH1,STXBP3,KCNQ5,ABCG1,PTPRG,SNX3,APP,SNX17,RAB5C,TRPV2,AP2A1,STX4,RAC2,ACVR1B,CIB1,STX10,FLT1,RAB5A,VAMP8,CHRM3,ATP1B3,TNFRSF18
GO:BP	membrane organization	GO:0061024	1.32721e-05	4.87706	973	141	27	18117	DYSF,PTPRC,TFRC,ABCB1,ATP8B2,SYT11,ATP11C,FLOT2,ATP8A1,ABCC1,ABCA2,GNAI3,STX6,ABCG1,SNX3,RFTN1,NECTIN2,UGCG,SNAP23,NAPA,AP2A1,STX4,RAC2,STX10,RAB5A,VAMP8,STARD3
GO:BP	anion transport	GO:0006820	2.11237e-05	4.67523	2889	141	50	18117	TFRC,WWP2,ABCB1,LYN,SLC12A7,NEDD4,MIA2,TGFBR2,SLC20A1,ESYT2,ATP8B2,SYT11,ATP11C,CSK,MLC1,LAMTOR1,ATP8A1,ABCC1,ABCA2,STEAP3,NDFIP1,STX6,LRRC8D,STXBP3,TOM1,ABCG1,SLC27A2,SNX3,RAE1,RFTN1,SNX17,ZDHHC20,UGCG,SCAMP3,SNAP23,RAB5C,LRRC8A,FYTTD1,NAPA,SRSF7,AP2A1,STX4,RAC2,CIB1,STX10,LRP10,RAB5A,GOLGA7,VAMP8,STARD3
GO:BP	organic substance transport	GO:0071702	4.44972e-05	4.35167	2766	141	48	18117	TFRC,WWP2,ABCB1,LYN,NEDD4,MIA2,TGFBR2,ESYT2,ATP8B2,SYT11,ATP11C,CSK,MLC1,LAMTOR1,ATP8A1,ABCC1,ABCA2,STEAP3,NDFIP1,STX6,LRRC8D,STXBP3,TOM1,ABCG1,SLC27A2,SNX3,RAE1,RFTN1,SNX17,ZDHHC20,UGCG,SCAMP3,SNAP23,RAB5C,LRRC8A,FYTTD1,NAPA,SRSF7,AP2A1,STX4,RAC2,CIB1,STX10,LRP10,RAB5A,GOLGA7,VAMP8,STARD3
GO:BP	regulated exocytosis	GO:0045055	7.63279e-05	4.11732	785	141	23	18117	PTPRC,LYN,GNAI2,ADGRE5,LAT2,SYT11,FERMT3,LAMTOR1,ATP8A1,NOTCH1,STXBP3,TOM1,TOLLIP,SLC27A2,APP,SNAP23,RAB5C,NAPA,STX4,RAC2,RAB5A,GOLGA7,VAMP8
GO:BP	cell activation involved in immune response	GO:0002263	7.66907e-05	4.11526	721	141	22	18117	DYSF,PTPRC,TFRC,LYN,ITM2A,ADGRE5,LAT2,LAMTOR1,ATP8A1,NDFIP1,STXBP3,TOM1,NOTCH2,TOLLIP,SLC27A2,APP,SNAP23,RAB5C,STX4,RAC2,GOLGA7,VAMP8
GO:BP	cellular protein localization	GO:0034613	8.72612e-05	4.05918	2014	141	39	18117	TFRC,ATP2B4,NEDD4,MIA2,TMEM59,TNFRSF1A,SYT11,CSK,FLOT2,LAMTOR1,ABCA2,CTNNB1,ABHD17B,STX6,GNAI1,STXBP3,TOM1,TOLLIP,SLC27A2,SNX3,RAE1,RFTN1,SNX17,ZDHHC20,EFR3A,TM9SF2,RAB5C,FYTTD1,NAPA,SRSF7,AP2A1,STX4,RAC2,CIB1,STX10,RAB5A,GOLGA7,VAMP8,ATP1B3
GO:BP	cellular macromolecule localization	GO:0070727	9.97692e-05	4.001	2024	141	39	18117	TFRC,ATP2B4,NEDD4,MIA2,TMEM59,TNFRSF1A,SYT11,CSK,FLOT2,LAMTOR1,ABCA2,CTNNB1,ABHD17B,STX6,GNAI1,STXBP3,TOM1,TOLLIP,SLC27A2,SNX3,RAE1,RFTN1,SNX17,ZDHHC20,EFR3A,TM9SF2,RAB5C,FYTTD1,NAPA,SRSF7,AP2A1,STX4,RAC2,CIB1,STX10,RAB5A,GOLGA7,VAMP8,ATP1B3
GO:BP	cellular localization	GO:0051641	0.00012596	3.89977	3541	141	55	18117	PTPRC,TFRC,ATP2B4,LYN,NEDD4,MIA2,TMEM59,ESYT2,ADGRE5,TNFRSF1A,LAT2,SYT11,CSK,FERMT3,FLOT2,MLC1,LAMTOR1,ATP8A1,ABCA2,CTNNB1,ABHD17B,STX6,GNAI1,STXBP3,TOM1,ABCG1,TOLLIP,SLC27A2,SNX3,APP,RAE1,RFTN1,SNX17,ZDHHC20,NECTIN2,EFR3A,MGRN1,MREG,SNAP23,TM9SF2,RAB5C,TRPV2,FYTTD1,NAPA,SRSF7,AP2A1,STX4,RAC2,CIB1,STX10,RAB5A,GOLGA7,VAMP8,STARD3,ATP1B3
GO:BP	nitrogen compound transport	GO:0071705	0.00015456	3.8109	2322	141	42	18117	TFRC,WWP2,ABCB1,LYN,SLC12A7,NEDD4,MIA2,TGFBR2,SYT11,CSK,MLC1,ATP8A1,ABCC1,ABCA2,STEAP3,NDFIP1,STX6,LRRC8D,STXBP3,TOM1,ABCG1,SLC27A2,SNX3,RAE1,RFTN1,SNX17,ZDHHC20,SCAMP3,SNAP23,RAB5C,LRRC8A,FYTTD1,NAPA,SRSF7,AP2A1,STX4,RAC2,CIB1,STX10,RAB5A,GOLGA7,VAMP8
GO:BP	regulation of transport	GO:0051049	0.000171888	3.76475	1809	141	36	18117	DYSF,PTPRC,ATP2B4,WWP2,ABCB1,LYN,IL2RG,NEDD4,GNAI2,TNFRSF1A,ATP2B1,SYT11,CSK,MLC1,LAMTOR1,ATP8A1,ABCA2,CTNNB1,NDFIP1,NOTCH1,STXBP3,KCNQ5,ABCG1,SNX3,APP,SNX17,RAB5C,TRPV2,AP2A1,STX4,RAC2,CIB1,RAB5A,VAMP8,CHRM3,ATP1B3
GO:BP	export from cell	GO:0140352	0.000216848	3.66384	1418	141	31	18117	PTPRC,ABCB1,LYN,MIA2,GNAI2,ADGRE5,TNFRSF1A,ATP2B1,LAT2,SYT11,FERMT3,LAMTOR1,ATP8A1,ABCC1,STEAP3,NOTCH1,STXBP3,TOM1,ABCG1,TOLLIP,SLC27A2,APP,SNAP23,RAB5C,NAPA,STX4,RAC2,RAB5A,GOLGA7,VAMP8,ATP1B3
GO:BP	cellular response to acetylcholine	GO:1905145	0.000240915	3.61814	31	141	6	18117	ATP2B4,GNAI2,GNB1,GNA15,GNAQ,CHRM3
GO:BP	response to acetylcholine	GO:1905144	0.000240915	3.61814	31	141	6	18117	ATP2B4,GNAI2,GNB1,GNA15,GNAQ,CHRM3
GO:BP	cell surface receptor signaling pathway	GO:0007166	0.000244989	3.61085	3210	141	51	18117	PTPRC,ITCH,WWP2,LYN,IL2RG,KIDINS220,NEDD4,TGFBR2,STUB1,GNAI2,GLG1,GNB1,ADGRE5,TNFRSF1A,IFNGR1,LAT2,CSK,FERMT3,VANGL1,DAAM1,PTPRA,GCSAML,CTNNB1,CSNK1G2,TYK2,TGFBR1,YES1,NOTCH1,CSNK1G3,NOTCH2,TNFRSF10A,TOLLIP,PTPRG,SNX3,STAT1,DAGLB,APP,RFTN1,NECTIN2,UGCG,MGRN1,ITM2C,AP2A1,STX4,GNAQ,ACVR1B,CIB1,IL6ST,FLT1,RAB5A,TNFRSF18
GO:BP	lipid translocation	GO:0034204	0.000249102	3.60362	51	141	7	18117	ABCB1,ATP8B2,ATP11C,ATP8A1,ABCC1,ABCA2,ABCG1
GO:BP	leukocyte activation involved in immune response	GO:0002366	0.000320931	3.49359	717	141	21	18117	DYSF,PTPRC,TFRC,LYN,ITM2A,ADGRE5,LAT2,LAMTOR1,ATP8A1,NDFIP1,STXBP3,TOM1,NOTCH2,TOLLIP,SLC27A2,SNAP23,RAB5C,STX4,RAC2,GOLGA7,VAMP8
GO:BP	regulation of vesicle-mediated transport	GO:0060627	0.000366472	3.43596	536	141	18	18117	DYSF,PTPRC,LYN,IL2RG,GNAI2,SYT11,CSK,ABCA2,NOTCH1,STXBP3,SNX3,SNX17,RAB5C,AP2A1,STX4,RAC2,RAB5A,VAMP8
GO:BP	protein localization	GO:0008104	0.000381639	3.41835	2770	141	46	18117	TFRC,ATP2B4,WWP2,NEDD4,MIA2,TMEM59,TNFRSF1A,SYT11,CSK,FLOT2,MLC1,LAMTOR1,ABCA2,CTNNB1,STEAP3,ABHD17B,NDFIP1,STX6,GNAI1,STXBP3,TOM1,ABCG1,TOLLIP,SLC27A2,SNX3,RAE1,RFTN1,SNX17,ZDHHC20,EFR3A,SCAMP3,SNAP23,TM9SF2,RAB5C,FYTTD1,NAPA,SRSF7,AP2A1,STX4,RAC2,CIB1,STX10,RAB5A,GOLGA7,VAMP8,ATP1B3
GO:BP	immune system process	GO:0002376	0.000483275	3.31581	3278	141	51	18117	DYSF,PTPRC,TFRC,ITCH,LYN,ITM2A,IL2RG,TGFBR2,GLG1,ADCY7,ADGRE5,IFNGR1,LAT2,SYT11,ATP11C,CSK,FLOT2,LAMTOR1,ATP8A1,GCSAML,CTNNB1,NDFIP1,TYK2,TGFBR1,YES1,NOTCH1,STXBP3,TOM1,NOTCH2,TNFRSF10A,TOLLIP,SLC27A2,STAT1,APP,RFTN1,NECTIN2,SNAP23,RAB5C,LRRC8A,NPDC1,AP2A1,STX4,RAC2,ACVR1B,CIB1,IL6ST,FLT1,GOLGA7,VAMP8,ATP1B3,TNFRSF18
GO:BP	G protein-coupled acetylcholine receptor signaling pathway	GO:0007213	0.000544678	3.26386	19	141	5	18117	GNAI2,GNB1,GNA15,GNAQ,CHRM3
GO:BP	regulation of membrane lipid distribution	GO:0097035	0.000547167	3.26188	57	141	7	18117	ABCB1,ATP8B2,ATP11C,ATP8A1,ABCC1,ABCA2,ABCG1
GO:BP	vesicle organization	GO:0016050	0.00086529	3.06284	341	141	14	18117	DYSF,PI4K2B,PI4K2A,SYT11,LAMTOR1,GNAI3,STX6,SNX3,NECTIN2,SNAP23,NAPA,STX4,STX10,VAMP8
GO:BP	exocytosis	GO:0006887	0.00094759	3.02338	904	141	23	18117	PTPRC,LYN,GNAI2,ADGRE5,LAT2,SYT11,FERMT3,LAMTOR1,ATP8A1,NOTCH1,STXBP3,TOM1,TOLLIP,SLC27A2,APP,SNAP23,RAB5C,NAPA,STX4,RAC2,RAB5A,GOLGA7,VAMP8
GO:BP	signaling	GO:0023052	0.00102702	2.98842	6810	141	82	18117	PTPRC,TFRC,ATP2B4,ITCH,WWP2,LYN,IL2RG,KIDINS220,SLC12A7,NEDD4,ATP2C1,TGFBR2,SLC20A1,STUB1,GNAI2,GLG1,GNB1,PKP4,WWP1,ADCY7,ADGRE5,TNFRSF1A,RNF149,ATP2B1,RNF19A,IFNGR1,GNA15,GNB2,LAT2,SYT11,CSK,FERMT3,VANGL1,GNB4,LAMTOR1,DAAM1,GNAI3,PTPRA,GCSAML,CTNNB1,CSNK1G2,NDFIP1,TYK2,TGFBR1,GNAI1,YES1,NOTCH1,GNA13,STXBP3,TOM1,CSNK1G3,ERLIN2,NOTCH2,TNFRSF10A,TOLLIP,PTPRG,SNX3,STAT1,DAGLB,SLITRK5,APP,RFTN1,SNX17…
GO:BP	amyloid precursor protein metabolic process	GO:0042982	0.00157955	2.80147	96	141	8	18117	LYN,ITM2A,IFNGR1,FLOT2,ABCA2,ABCG1,ITM2B,ITM2C
GO:BP	myeloid cell activation involved in immune response	GO:0002275	0.00239937	2.6199	547	141	17	18117	DYSF,PTPRC,LYN,ADGRE5,LAT2,LAMTOR1,ATP8A1,STXBP3,TOM1,TOLLIP,SLC27A2,SNAP23,RAB5C,STX4,RAC2,GOLGA7,VAMP8
GO:BP	membrane fusion	GO:0061025	0.00268035	2.57181	179	141	10	18117	DYSF,SYT11,GNAI3,STX6,NECTIN2,SNAP23,NAPA,STX4,STX10,VAMP8
GO:BP	cell communication	GO:0007154	0.00272553	2.56455	6829	141	81	18117	PTPRC,TFRC,ATP2B4,ITCH,WWP2,LYN,IL2RG,KIDINS220,SLC12A7,NEDD4,ATP2C1,TGFBR2,SLC20A1,STUB1,GNAI2,GLG1,GNB1,PKP4,WWP1,ADCY7,ADGRE5,TNFRSF1A,RNF149,ATP2B1,RNF19A,IFNGR1,GNA15,GNB2,LAT2,SYT11,CSK,FERMT3,VANGL1,GNB4,LAMTOR1,DAAM1,GNAI3,PTPRA,GCSAML,CTNNB1,CSNK1G2,NDFIP1,TYK2,TGFBR1,GNAI1,YES1,NOTCH1,GNA13,STXBP3,TOM1,CSNK1G3,ERLIN2,NOTCH2,TNFRSF10A,TOLLIP,PTPRG,SNX3,STAT1,DAGLB,SLITRK5,APP,RFTN1,SNX17…
GO:BP	cellular response to organic substance	GO:0071310	0.00292407	2.53401	2776	141	44	18117	PTPRC,TFRC,ATP2B4,LYN,IL2RG,KIDINS220,NEDD4,TGFBR2,STUB1,GNAI2,GLG1,GNB1,ADCY7,TNFRSF1A,ATP2B1,IFNGR1,GNA15,CSK,MLC1,LAMTOR1,ABCC1,GNAI3,PTPRA,CTNNB1,TYK2,TGFBR1,GNAI1,SPINT2,NOTCH1,STXBP3,NOTCH2,TOLLIP,STAT1,APP,RAE1,UGCG,SRSF7,STX4,ACVR1B,CIB1,IL6ST,FLT1,CHRM3,TNFRSF18
GO:BP	regulation of regulated secretory pathway	GO:1903305	0.00364088	2.43879	144	141	9	18117	LYN,GNAI2,SYT11,NOTCH1,STXBP3,STX4,RAC2,RAB5A,VAMP8
GO:BP	endocytosis	GO:0006897	0.00375254	2.42567	696	141	19	18117	TFRC,NEDD4,MIA2,TGFBR2,ESYT2,SYT11,SCARF1,MLC1,ABCA2,CSNK1G2,TOM1,CSNK1G3,APP,SNX17,RAB5C,AP2A1,RAC2,LRP10,RAB5A
GO:BP	vesicle fusion	GO:0006906	0.00387745	2.41145	108	141	8	18117	DYSF,SYT11,GNAI3,STX6,SNAP23,STX4,STX10,VAMP8
GO:BP	regulation of biological quality	GO:0065008	0.00390188	2.40873	4131	141	57	18117	PTPRC,TFRC,ATP2B4,WWP2,ABCB1,LYN,SLC12A7,NEDD4,ATP2C1,STUB1,GNAI2,MYCT1,GNB1,ADCY7,ATP8B2,RNF149,ATP2B1,GNA15,SYT11,ATP11C,CSK,FERMT3,FLOT2,LAMTOR1,LSS,ATP8A1,ABCC1,ABCA2,CTNNB1,STEAP3,ABHD17B,NDFIP1,YES1,NOTCH1,GNA13,STXBP3,ABCG1,STAT1,DAGLB,SLITRK5,ATP13A3,APP,UGCG,SNAP23,LRRC8A,TRPV2,NAPA,STX4,RAC2,GNAQ,ACVR1B,RAB5A,GOLGA7,VAMP8,STARD3,CHRM3,ATP1B3
GO:BP	establishment of localization in cell	GO:0051649	0.00419821	2.37694	2813	141	44	18117	PTPRC,ATP2B4,LYN,NEDD4,MIA2,ADGRE5,LAT2,SYT11,FERMT3,FLOT2,MLC1,LAMTOR1,ATP8A1,ABCA2,CTNNB1,STX6,STXBP3,TOM1,ABCG1,TOLLIP,SLC27A2,SNX3,APP,RAE1,RFTN1,SNX17,ZDHHC20,MGRN1,MREG,SNAP23,RAB5C,TRPV2,FYTTD1,NAPA,SRSF7,AP2A1,STX4,RAC2,CIB1,STX10,RAB5A,GOLGA7,VAMP8,STARD3
GO:BP	adenylate cyclase-modulating G protein-coupled receptor signaling pathway	GO:0007188	0.00427565	2.369	234	141	11	18117	ATP2B4,GNAI2,GNB1,ADCY7,ADGRE5,GNA15,GNAI3,GNAI1,GNA13,GNAQ,CHRM3
GO:BP	organelle fusion	GO:0048284	0.00457039	2.34005	148	141	9	18117	DYSF,TFRC,SYT11,GNAI3,STX6,SNAP23,STX4,STX10,VAMP8
GO:BP	protein localization to cell periphery	GO:1990778	0.0046908	2.32875	338	141	13	18117	ATP2B4,TMEM59,TNFRSF1A,CSK,FLOT2,ABCA2,GNAI1,EFR3A,STX4,CIB1,GOLGA7,VAMP8,ATP1B3
GO:BP	immune effector process	GO:0002252	0.00510853	2.2917	1309	141	27	18117	DYSF,PTPRC,TFRC,ITCH,LYN,ITM2A,ADGRE5,LAT2,LAMTOR1,ATP8A1,NDFIP1,YES1,STXBP3,TOM1,NOTCH2,TOLLIP,SLC27A2,STAT1,APP,RFTN1,NECTIN2,SNAP23,RAB5C,STX4,RAC2,GOLGA7,VAMP8
GO:BP	acetylcholine receptor signaling pathway	GO:0095500	0.0052251	2.28191	29	141	5	18117	GNAI2,GNB1,GNA15,GNAQ,CHRM3
GO:BP	regulation of response to stimulus	GO:0048583	0.00535712	2.27107	4278	141	58	18117	PTPRC,TFRC,ATP2B4,ITCH,WWP2,ABCB1,LYN,NEDD4,ATP2C1,TGFBR2,SLC20A1,STUB1,GNAI2,GLG1,ADCY7,TNFRSF1A,RNF149,ATP2B1,IFNGR1,LAT2,SYT11,SCARF1,CSK,MLC1,LAMTOR1,ABCC1,GNAI3,GCSAML,CTNNB1,CSNK1G2,NDFIP1,TGFBR1,GNAI1,YES1,NOTCH1,GNA13,CSNK1G3,NOTCH2,TNFRSF10A,SNX3,STAT1,DAGLB,APP,RAE1,RFTN1,NECTIN2,UGCG,MGRN1,ITM2C,NPDC1,STX4,RAC2,GNAQ,ACVR1B,CIB1,IL6ST,FLT1,VAMP8
GO:BP	organelle membrane fusion	GO:0090174	0.00582911	2.2344	114	141	8	18117	DYSF,SYT11,GNAI3,STX6,SNAP23,STX4,STX10,VAMP8
GO:BP	amide transport	GO:0042886	0.00614153	2.21172	2007	141	35	18117	TFRC,WWP2,ABCB1,NEDD4,MIA2,CSK,MLC1,ABCC1,ABCA2,STEAP3,NDFIP1,STX6,STXBP3,TOM1,ABCG1,SLC27A2,SNX3,RAE1,RFTN1,SNX17,ZDHHC20,SCAMP3,SNAP23,RAB5C,FYTTD1,NAPA,SRSF7,AP2A1,STX4,RAC2,CIB1,STX10,RAB5A,GOLGA7,VAMP8
GO:BP	regulation of signaling	GO:0023051	0.00736637	2.13275	3578	141	51	18117	PTPRC,TFRC,ATP2B4,ITCH,WWP2,LYN,NEDD4,ATP2C1,TGFBR2,SLC20A1,STUB1,GNAI2,GLG1,TNFRSF1A,RNF149,ATP2B1,RNF19A,IFNGR1,SYT11,CSK,LAMTOR1,GNAI3,PTPRA,GCSAML,CTNNB1,CSNK1G2,NDFIP1,TGFBR1,GNAI1,NOTCH1,GNA13,CSNK1G3,NOTCH2,TNFRSF10A,SNX3,STAT1,APP,NECTIN2,UGCG,MGRN1,ITM2C,STX4,RAC2,GNAQ,ACVR1B,CIB1,IL6ST,FLT1,RAB5A,VAMP8,ATP1B3
GO:BP	regulation of glycoprotein biosynthetic process	GO:0010559	0.00813717	2.08953	55	141	6	18117	ITM2A,TMEM59,ABCA2,CTNNB1,ITM2B,ITM2C
GO:BP	leukocyte degranulation	GO:0043299	0.00824107	2.08402	535	141	16	18117	PTPRC,LYN,ADGRE5,LAT2,LAMTOR1,ATP8A1,STXBP3,TOM1,TOLLIP,SLC27A2,SNAP23,RAB5C,STX4,RAC2,GOLGA7,VAMP8
GO:BP	cellular response to chemical stimulus	GO:0070887	0.00877217	2.05689	3393	141	49	18117	PTPRC,TFRC,ATP2B4,LYN,IL2RG,KIDINS220,NEDD4,TGFBR2,STUB1,GNAI2,GLG1,GNB1,ADCY7,TNFRSF1A,RNF149,ATP2B1,IFNGR1,GNA15,SYT11,CSK,MLC1,LAMTOR1,ABCC1,GNAI3,PTPRA,CTNNB1,TYK2,TGFBR1,GNAI1,LRRC8D,SPINT2,NOTCH1,STXBP3,NOTCH2,TOLLIP,STAT1,APP,RAE1,UGCG,SRSF7,STX4,RAC2,GNAQ,ACVR1B,CIB1,IL6ST,FLT1,CHRM3,TNFRSF18
GO:BP	sphingolipid translocation	GO:0099039	0.00877395	2.0568	5	141	3	18117	ABCB1,ABCC1,ABCA2
GO:BP	synaptic signaling	GO:0099536	0.00879353	2.05584	738	141	19	18117	SLC12A7,GNAI2,GNB1,RNF19A,GNA15,SYT11,PTPRA,CTNNB1,GNAI1,STXBP3,DAGLB,SLITRK5,APP,SNAP23,NAPA,STX4,GNAQ,RAB5A,CHRM3
GO:BP	lipid transport	GO:0006869	0.00989594	2.00454	480	141	15	18117	ABCB1,ESYT2,ATP8B2,ATP11C,LAMTOR1,ATP8A1,ABCC1,ABCA2,LRRC8D,ABCG1,SLC27A2,UGCG,LRRC8A,LRP10,STARD3
GO:BP	response to organic substance	GO:0010033	0.0103062	1.9869	3412	141	49	18117	PTPRC,TFRC,ATP2B4,LYN,IL2RG,KIDINS220,NEDD4,TGFBR2,STUB1,GNAI2,GLG1,GNB1,ADCY7,TNFRSF1A,ATP2B1,IFNGR1,GNA15,CSK,MLC1,LAMTOR1,ABCC1,ABCA2,GNAI3,PTPRA,CTNNB1,TYK2,TGFBR1,GNAI1,SPINT2,NOTCH1,STXBP3,ABCG1,ERLIN2,NOTCH2,TOLLIP,STAT1,APP,RAE1,RFTN1,UGCG,SRSF7,STX4,GNAQ,ACVR1B,CIB1,IL6ST,FLT1,CHRM3,TNFRSF18
GO:BP	regulation of leukocyte activation	GO:0002694	0.010374	1.98405	610	141	17	18117	PTPRC,TFRC,LYN,TGFBR2,SYT11,ATP11C,CSK,FLOT2,CTNNB1,NDFIP1,YES1,NECTIN2,STX4,RAC2,IL6ST,VAMP8,TNFRSF18
GO:BP	secretion by cell	GO:0032940	0.0110057	1.95838	1364	141	27	18117	PTPRC,LYN,MIA2,GNAI2,ADGRE5,TNFRSF1A,LAT2,SYT11,FERMT3,LAMTOR1,ATP8A1,STEAP3,NOTCH1,STXBP3,TOM1,ABCG1,TOLLIP,SLC27A2,APP,SNAP23,RAB5C,NAPA,STX4,RAC2,RAB5A,GOLGA7,VAMP8
GO:BP	myeloid leukocyte mediated immunity	GO:0002444	0.0119604	1.92225	551	141	16	18117	PTPRC,LYN,ADGRE5,LAT2,LAMTOR1,ATP8A1,STXBP3,TOM1,TOLLIP,SLC27A2,SNAP23,RAB5C,STX4,RAC2,GOLGA7,VAMP8
GO:BP	regulation of protein localization to cell periphery	GO:1904375	0.0123011	1.91006	126	141	8	18117	ATP2B4,TMEM59,CSK,ABCA2,GNAI1,STX4,CIB1,VAMP8
GO:BP	positive regulation of biological process	GO:0048518	0.0151778	1.81879	6363	141	75	18117	PTPRC,TFRC,ATP2B4,ITCH,WWP2,ABCB1,LYN,IL2RG,KIDINS220,NEDD4,ATP2C1,TGFBR2,SLC20A1,STUB1,GNAI2,TMEM59,PKP4,WWP1,ADCY7,SPTLC2,TNFRSF1A,ATP2B1,SPTLC1,RNF19A,IFNGR1,LAT2,SYT11,ATP11C,SCARF1,CSK,FERMT3,FLOT2,MLC1,LAMTOR1,ATP8A1,ABCC1,ABCA2,GNAI3,GCSAML,CTNNB1,CSNK1G2,ABHD17B,NDFIP1,TGFBR1,GNAI1,YES1,NOTCH1,GNA13,CSNK1G3,ABCG1,NOTCH2,TNFRSF10A,TOLLIP,SNX3,STAT1,DAGLB,SLITRK5,APP,RFTN1,NECTIN2,ITM2C,TRP…
GO:BP	chemical homeostasis	GO:0048878	0.0162535	1.78905	1229	141	25	18117	PTPRC,TFRC,ATP2B4,LYN,SLC12A7,ATP2C1,GNAI2,GNB1,ADCY7,ATP2B1,GNA15,LAMTOR1,ABCA2,STEAP3,NDFIP1,GNA13,STXBP3,ABCG1,STAT1,ATP13A3,APP,UGCG,TRPV2,STX4,ATP1B3
GO:BP	regulation of glycoprotein metabolic process	GO:1903018	0.0165018	1.78247	62	141	6	18117	ITM2A,TMEM59,ABCA2,CTNNB1,ITM2B,ITM2C
GO:BP	mast cell activation	GO:0045576	0.0165018	1.78247	62	141	6	18117	LYN,LAT2,NECTIN2,SNAP23,RAC2,VAMP8
GO:BP	positive regulation of protein metabolic process	GO:0051247	0.0165561	1.78104	1564	141	29	18117	PTPRC,TFRC,ATP2B4,ITCH,WWP2,LYN,KIDINS220,NEDD4,TGFBR2,STUB1,WWP1,ADCY7,TNFRSF1A,RNF19A,IFNGR1,CSK,ABCA2,CTNNB1,NDFIP1,TGFBR1,ABCG1,TNFRSF10A,TOLLIP,APP,ACVR1B,CIB1,IL6ST,FLT1,TNFRSF18
GO:BP	membrane assembly	GO:0071709	0.0182431	1.7389	37	141	5	18117	SYT11,FLOT2,RFTN1,UGCG,STX4
GO:BP	secretion	GO:0046903	0.0218704	1.66014	1501	141	28	18117	PTPRC,LYN,MIA2,GNAI2,ADGRE5,TNFRSF1A,LAT2,SYT11,FERMT3,LAMTOR1,ATP8A1,STEAP3,NOTCH1,STXBP3,TOM1,ABCG1,TOLLIP,SLC27A2,APP,SNAP23,RAB5C,NAPA,STX4,RAC2,RAB5A,GOLGA7,VAMP8,CHRM3
GO:BP	cellular response to endogenous stimulus	GO:0071495	0.0235355	1.62828	1422	141	27	18117	ATP2B4,LYN,KIDINS220,NEDD4,TGFBR2,STUB1,GNAI2,GLG1,GNB1,ADCY7,ATP2B1,GNA15,CSK,LAMTOR1,ABCC1,GNAI3,PTPRA,CTNNB1,TGFBR1,SPINT2,NOTCH1,NOTCH2,STAT1,APP,UGCG,CIB1,CHRM3
GO:BP	postsynaptic signal transduction	GO:0098926	0.0237973	1.62347	39	141	5	18117	GNAI2,GNB1,GNA15,GNAQ,CHRM3
GO:BP	response to endogenous stimulus	GO:0009719	0.0242828	1.6147	1683	141	30	18117	ATP2B4,LYN,KIDINS220,NEDD4,TGFBR2,STUB1,GNAI2,GLG1,GNB1,ADCY7,ATP2B1,GNA15,CSK,LAMTOR1,ABCC1,ABCA2,GNAI3,PTPRA,CTNNB1,TGFBR1,GNAI1,SPINT2,NOTCH1,STXBP3,NOTCH2,STAT1,APP,UGCG,CIB1,CHRM3
GO:BP	regulation of T cell activation	GO:0050863	0.0252825	1.59718	337	141	12	18117	PTPRC,TFRC,LYN,TGFBR2,CSK,FLOT2,CTNNB1,NDFIP1,YES1,RAC2,IL6ST,TNFRSF18
GO:BP	protein localization to plasma membrane	GO:0072659	0.0261215	1.583	283	141	11	18117	ATP2B4,TMEM59,TNFRSF1A,CSK,FLOT2,EFR3A,STX4,CIB1,GOLGA7,VAMP8,ATP1B3
GO:BP	regulation of cell activation	GO:0050865	0.0262574	1.58075	655	141	17	18117	PTPRC,TFRC,LYN,TGFBR2,SYT11,ATP11C,CSK,FLOT2,CTNNB1,NDFIP1,YES1,NECTIN2,STX4,RAC2,IL6ST,VAMP8,TNFRSF18
GO:BP	leukocyte mediated immunity	GO:0002443	0.028986	1.53781	877	141	20	18117	PTPRC,TFRC,LYN,ADGRE5,LAT2,LAMTOR1,ATP8A1,NDFIP1,STXBP3,TOM1,TOLLIP,SLC27A2,RFTN1,NECTIN2,SNAP23,RAB5C,STX4,RAC2,GOLGA7,VAMP8
GO:BP	response to stimulus	GO:0050896	0.029553	1.5294	9407	141	98	18117	DYSF,PTPRC,TFRC,ATP2B4,ITCH,WWP2,ABCB1,LYN,ITM2A,IL2RG,KIDINS220,NEDD4,ATP2C1,TGFBR2,SLC20A1,STUB1,GNAI2,GLG1,GNB1,WWP1,ADCY7,ADGRE5,TNFRSF1A,RNF149,ATP2B1,IFNGR1,GNA15,GNB2,LAT2,SYT11,SCARF1,CSK,FERMT3,VANGL1,GNB4,MLC1,LAMTOR1,ATP8A1,ABCC1,DAAM1,ABCA2,GNAI3,PTPRA,GCSAML,CTNNB1,CSNK1G2,NDFIP1,TYK2,TGFBR1,GNAI1,LRRC8D,YES1,SPINT2,NOTCH1,GNA13,STXBP3,TOM1,CSNK1G3,ABCG1,ERLIN2,NOTCH2,TNFRSF10A,TOLLI…
GO:BP	peptide transport	GO:0015833	0.0299234	1.52399	1971	141	33	18117	TFRC,WWP2,NEDD4,MIA2,CSK,MLC1,ABCC1,STEAP3,NDFIP1,STX6,STXBP3,TOM1,ABCG1,SLC27A2,SNX3,RAE1,RFTN1,SNX17,ZDHHC20,SCAMP3,SNAP23,RAB5C,FYTTD1,NAPA,SRSF7,AP2A1,STX4,RAC2,CIB1,STX10,RAB5A,GOLGA7,VAMP8
GO:BP	regulation of cell communication	GO:0010646	0.0299491	1.52362	3543	141	49	18117	PTPRC,TFRC,ATP2B4,ITCH,WWP2,LYN,NEDD4,ATP2C1,TGFBR2,SLC20A1,STUB1,GNAI2,GLG1,TNFRSF1A,RNF149,RNF19A,IFNGR1,SYT11,CSK,LAMTOR1,GNAI3,PTPRA,GCSAML,CTNNB1,CSNK1G2,NDFIP1,TGFBR1,GNAI1,NOTCH1,GNA13,CSNK1G3,NOTCH2,TNFRSF10A,SNX3,STAT1,APP,NECTIN2,UGCG,MGRN1,ITM2C,STX4,RAC2,GNAQ,ACVR1B,CIB1,IL6ST,FLT1,RAB5A,VAMP8
GO:BP	positive regulation of catabolic process	GO:0009896	0.0307688	1.51189	464	141	14	18117	ITCH,WWP2,NEDD4,STUB1,TMEM59,WWP1,SPTLC2,SPTLC1,RNF19A,ABCA2,GNAI3,NDFIP1,DAGLB,APP
GO:BP	regulation of immune system process	GO:0002682	0.0312074	1.50574	1617	141	29	18117	PTPRC,TFRC,ITCH,LYN,TGFBR2,ADCY7,IFNGR1,LAT2,SYT11,ATP11C,CSK,FLOT2,GCSAML,CTNNB1,NDFIP1,YES1,NOTCH2,STAT1,APP,RFTN1,NECTIN2,NPDC1,STX4,RAC2,ACVR1B,CIB1,IL6ST,VAMP8,TNFRSF18
GO:BP	lipid localization	GO:0010876	0.0321029	1.49346	530	141	15	18117	ABCB1,ESYT2,ATP8B2,ATP11C,LAMTOR1,ATP8A1,ABCC1,ABCA2,LRRC8D,ABCG1,SLC27A2,UGCG,LRRC8A,LRP10,STARD3
GO:BP	metal ion homeostasis	GO:0055065	0.0331536	1.47947	667	141	17	18117	PTPRC,TFRC,ATP2B4,LYN,SLC12A7,ATP2C1,GNAI2,GNB1,ATP2B1,GNA15,STEAP3,NDFIP1,GNA13,ATP13A3,APP,TRPV2,ATP1B3
GO:BP	organelle localization	GO:0051640	0.0337955	1.47114	668	141	17	18117	LYN,ESYT2,LAT2,SYT11,LAMTOR1,CTNNB1,STX6,STXBP3,NECTIN2,MREG,SNAP23,NAPA,STX4,RAC2,STX10,VAMP8,STARD3
GO:BP	cell-cell signaling	GO:0007267	0.0378	1.42251	1722	141	30	18117	LYN,SLC12A7,GNAI2,GNB1,PKP4,ADGRE5,RNF19A,GNA15,SYT11,VANGL1,DAAM1,PTPRA,CTNNB1,CSNK1G2,GNAI1,NOTCH1,STXBP3,CSNK1G3,SNX3,DAGLB,SLITRK5,APP,SNAP23,NAPA,AP2A1,STX4,GNAQ,RAB5A,VAMP8,CHRM3
GO:BP	membrane biogenesis	GO:0044091	0.0388045	1.41112	43	141	5	18117	SYT11,FLOT2,RFTN1,UGCG,STX4
GO:BP	regulation of ion transport	GO:0043269	0.0396856	1.40137	1379	141	26	18117	ATP2B4,WWP2,ABCB1,LYN,NEDD4,GNAI2,ATP2B1,SYT11,CSK,LAMTOR1,ATP8A1,ABCA2,CTNNB1,NDFIP1,STXBP3,KCNQ5,ABCG1,SNX3,APP,TRPV2,STX4,RAC2,CIB1,VAMP8,CHRM3,ATP1B3
GO:BP	regulation of cell adhesion	GO:0030155	0.0397432	1.40074	748	141	18	18117	PTPRC,TFRC,LYN,TGFBR2,PKP4,CSK,FERMT3,FLOT2,PTPRA,NDFIP1,YES1,SPINT2,NOTCH1,STX4,RAC2,CIB1,IL6ST,TNFRSF18
GO:BP	post-Golgi vesicle-mediated transport	GO:0006892	0.0414961	1.38199	108	141	7	18117	CSK,SCAMP3,SNAP23,AP2A1,STX4,GOLGA7,VAMP8
GO:BP	histamine secretion by mast cell	GO:0002553	0.0482976	1.31607	8	141	3	18117	LYN,SNAP23,VAMP8
GO:BP	histamine secretion involved in inflammatory response	GO:0002441	0.0482976	1.31607	8	141	3	18117	LYN,SNAP23,VAMP8
GO:BP	histamine production involved in inflammatory response	GO:0002349	0.0482976	1.31607	8	141	3	18117	LYN,SNAP23,VAMP8
GO:BP	regulation of growth rate	GO:0040009	0.0482976	1.31607	8	141	3	18117	NOTCH1,NOTCH2,RFTN1
GO:BP	positive regulation of cardiac epithelial to mesenchymal transition	GO:0062043	0.0482976	1.31607	8	141	3	18117	TGFBR2,TGFBR1,NOTCH1
GO:BP	endomembrane system organization	GO:0010256	0.0490701	1.30918	484	141	14	18117	DYSF,PTPRC,PI4K2B,ESYT2,ATP8B2,PI4K2A,SYT11,LAMTOR1,STX6,GOLGA8R,SNX3,NECTIN2,UGCG,STX4
GO:CC	membrane	GO:0016020	1.68833e-26	25.7725	9838	146	137	18960	DYSF,PTPRC,TFRC,ATP2B4,ITCH,WWP2,ABCB1,LYN,ITM2A,IL2RG,KIDINS220,SLC12A7,NEDD4,ATP2C1,MIA2,TGFBR2,SLC20A1,PCDH10,GNAI2,TMEM59,GLG1,MYCT1,PI4K2B,GNB1,PKP4,ESYT2,WWP1,ADCY7,SPTLC2,ATP8B2,ADGRE5,TNFRSF1A,RNF149,ATP2B1,SPTLC1,RNF19A,IFNGR1,GNA15,GNB2,PI4K2A,LAT2,SYT11,ATP11C,SCARF1,CSK,FERMT3,VANGL1,GNB4,FLOT2,MLC1,LAMTOR1,LSS,ATP8A1,ABCC1,DAAM1,ABCA2,GNAI3,PTPRA,CTNNB1,STEAP3,CSNK1G2,RNF130,ABHD17B,…
GO:CC	plasma membrane	GO:0005886	3.45145e-23	22.462	5681	146	105	18960	DYSF,PTPRC,TFRC,ATP2B4,ITCH,ABCB1,LYN,ITM2A,IL2RG,SLC12A7,NEDD4,ATP2C1,TGFBR2,SLC20A1,PCDH10,GNAI2,TMEM59,GLG1,PI4K2B,GNB1,PKP4,ESYT2,WWP1,ADCY7,ATP8B2,ADGRE5,TNFRSF1A,ATP2B1,IFNGR1,GNA15,GNB2,PI4K2A,LAT2,SYT11,ATP11C,SCARF1,CSK,VANGL1,GNB4,FLOT2,MLC1,LAMTOR1,ATP8A1,ABCC1,DAAM1,ABCA2,GNAI3,PTPRA,CTNNB1,STEAP3,CSNK1G2,ABHD17B,TGFBR1,STX6,GNAI1,LRRC8D,YES1,SPINT2,NOTCH1,GNA13,CNNM3,STXBP3,KCNQ5,TOM…
GO:CC	cell periphery	GO:0071944	8.58939e-21	20.066	6169	146	106	18960	DYSF,PTPRC,TFRC,ATP2B4,ITCH,ABCB1,LYN,ITM2A,IL2RG,SLC12A7,NEDD4,ATP2C1,TGFBR2,SLC20A1,PCDH10,GNAI2,TMEM59,GLG1,PI4K2B,GNB1,PKP4,ESYT2,WWP1,ADCY7,ATP8B2,ADGRE5,TNFRSF1A,ATP2B1,IFNGR1,GNA15,GNB2,PI4K2A,LAT2,SYT11,ATP11C,SCARF1,CSK,VANGL1,GNB4,FLOT2,MLC1,LAMTOR1,ATP8A1,ABCC1,DAAM1,ABCA2,GNAI3,PTPRA,CTNNB1,STEAP3,CSNK1G2,ABHD17B,NDFIP1,TGFBR1,STX6,GNAI1,LRRC8D,YES1,SPINT2,NOTCH1,GNA13,CNNM3,STXBP3,KC…
GO:CC	vesicle	GO:0031982	1.12961e-17	16.9471	4055	146	82	18960	DYSF,PTPRC,TFRC,ITCH,WWP2,ABCB1,LYN,IL2RG,KIDINS220,NEDD4,GNAI2,TMEM59,GLG1,PI4K2B,GNB1,WWP1,ADGRE5,ATP2B1,GNB2,PI4K2A,LAT2,SYT11,ATP11C,SCARF1,CSK,FERMT3,GNB4,FLOT2,MLC1,LAMTOR1,ATP8A1,ABCC1,ABCA2,GNAI3,PTPRA,CTNNB1,STEAP3,ABHD17B,NDFIP1,TYK2,TGFBR1,STX6,GNAI1,YES1,NOTCH1,GNA13,STXBP3,TOM1,ABCG1,TOLLIP,PTPRG,SLC27A2,SNX3,APP,RFTN1,SNX17,NECTIN2,ITM2B,MGRN1,MREG,SCAMP3,SNAP23,TM9SF2,ITM2C,RAB5C,T…
GO:CC	intrinsic component of membrane	GO:0031224	1.26658e-17	16.8974	5868	146	99	18960	DYSF,PTPRC,TFRC,ATP2B4,ABCB1,LYN,ITM2A,IL2RG,KIDINS220,SLC12A7,ATP2C1,MIA2,TGFBR2,SLC20A1,PCDH10,TMEM59,GLG1,MYCT1,ESYT2,ADCY7,SPTLC2,ATP8B2,ADGRE5,TNFRSF1A,RNF149,ATP2B1,SPTLC1,RNF19A,IFNGR1,PI4K2A,LAT2,SYT11,ATP11C,SCARF1,VANGL1,FLOT2,MLC1,ATP8A1,ABCC1,ABCA2,PTPRA,STEAP3,RNF130,ABHD17B,NDFIP1,TGFBR1,STX6,LRRC8D,SPINT2,NOTCH1,CNNM3,PCNX3,ITPRIPL2,KCNQ5,ABCG1,PCNX1,ERLIN2,NOTCH2,TNFRSF10A,PTPRG,S…
GO:CC	extracellular exosome	GO:0070062	3.94521e-16	15.4039	2176	146	58	18960	DYSF,PTPRC,TFRC,ITCH,WWP2,ABCB1,LYN,NEDD4,GNAI2,TMEM59,GLG1,GNB1,WWP1,ADGRE5,ATP2B1,GNB2,LAT2,CSK,FERMT3,GNB4,FLOT2,LAMTOR1,ATP8A1,ABCC1,GNAI3,PTPRA,CTNNB1,TYK2,GNAI1,YES1,GNA13,STXBP3,TOM1,TOLLIP,PTPRG,SLC27A2,SNX3,APP,RFTN1,NECTIN2,ITM2B,MGRN1,SCAMP3,SNAP23,TM9SF2,ITM2C,RAB5C,NAPA,SRSF7,STX4,RAC2,GNAQ,CIB1,IL6ST,RAB5A,GOLGA7,VAMP8,ATP1B3
GO:CC	extracellular vesicle	GO:1903561	2.42057e-15	14.6161	2261	146	58	18960	DYSF,PTPRC,TFRC,ITCH,WWP2,ABCB1,LYN,NEDD4,GNAI2,TMEM59,GLG1,GNB1,WWP1,ADGRE5,ATP2B1,GNB2,LAT2,CSK,FERMT3,GNB4,FLOT2,LAMTOR1,ATP8A1,ABCC1,GNAI3,PTPRA,CTNNB1,TYK2,GNAI1,YES1,GNA13,STXBP3,TOM1,TOLLIP,PTPRG,SLC27A2,SNX3,APP,RFTN1,NECTIN2,ITM2B,MGRN1,SCAMP3,SNAP23,TM9SF2,ITM2C,RAB5C,NAPA,SRSF7,STX4,RAC2,GNAQ,CIB1,IL6ST,RAB5A,GOLGA7,VAMP8,ATP1B3
GO:CC	extracellular organelle	GO:0043230	2.52345e-15	14.598	2263	146	58	18960	DYSF,PTPRC,TFRC,ITCH,WWP2,ABCB1,LYN,NEDD4,GNAI2,TMEM59,GLG1,GNB1,WWP1,ADGRE5,ATP2B1,GNB2,LAT2,CSK,FERMT3,GNB4,FLOT2,LAMTOR1,ATP8A1,ABCC1,GNAI3,PTPRA,CTNNB1,TYK2,GNAI1,YES1,GNA13,STXBP3,TOM1,TOLLIP,PTPRG,SLC27A2,SNX3,APP,RFTN1,NECTIN2,ITM2B,MGRN1,SCAMP3,SNAP23,TM9SF2,ITM2C,RAB5C,NAPA,SRSF7,STX4,RAC2,GNAQ,CIB1,IL6ST,RAB5A,GOLGA7,VAMP8,ATP1B3
GO:CC	integral component of membrane	GO:0016021	3.01925e-15	14.5201	5711	146	94	18960	DYSF,PTPRC,TFRC,ATP2B4,ABCB1,LYN,ITM2A,IL2RG,KIDINS220,SLC12A7,ATP2C1,MIA2,TGFBR2,SLC20A1,PCDH10,TMEM59,GLG1,MYCT1,ESYT2,ADCY7,SPTLC2,ATP8B2,ADGRE5,TNFRSF1A,RNF149,ATP2B1,SPTLC1,RNF19A,IFNGR1,PI4K2A,LAT2,SYT11,ATP11C,SCARF1,VANGL1,MLC1,ATP8A1,ABCC1,ABCA2,PTPRA,STEAP3,RNF130,NDFIP1,TGFBR1,STX6,LRRC8D,SPINT2,NOTCH1,CNNM3,PCNX3,ITPRIPL2,KCNQ5,ABCG1,PCNX1,ERLIN2,NOTCH2,TNFRSF10A,PTPRG,SLC27A2,C16ORF5…
GO:CC	bounding membrane of organelle	GO:0098588	7.02782e-15	14.1532	2158	146	56	18960	PTPRC,TFRC,ITCH,ATP2C1,TMEM59,GLG1,GNB1,ADGRE5,TNFRSF1A,GNB2,PI4K2A,SYT11,ATP11C,SCARF1,GNB4,FLOT2,LAMTOR1,ATP8A1,ABCA2,GNAI3,STEAP3,ABHD17B,NDFIP1,STX6,GNAI1,NOTCH1,TOM1,ABCG1,NOTCH2,GOLGA8R,SLC27A2,SNX3,DAGLB,APP,SNX17,ZDHHC20,ITM2B,UGCG,MREG,SCAMP3,SNAP23,TM9SF2,ITM2C,RAB5C,NAPA,AP2A1,STX4,RAC2,GNAQ,STX10,PLEKHB2,RAB5A,RNF24,GOLGA7,VAMP8,STARD3
GO:CC	endosome	GO:0005768	1.81999e-14	13.7399	987	146	38	18960	DYSF,TFRC,ITCH,IL2RG,KIDINS220,TMEM59,PI4K2B,PI4K2A,SYT11,ATP11C,FLOT2,MLC1,LAMTOR1,ABCA2,STEAP3,ABHD17B,NDFIP1,TGFBR1,STX6,TOM1,ABCG1,SNX3,APP,RFTN1,SNX17,ITM2B,MGRN1,MREG,SCAMP3,TM9SF2,RAB5C,AP2A1,STX4,PLEKHB2,FLT1,RAB5A,VAMP8,STARD3
GO:CC	membrane microdomain	GO:0098857	3.39816e-13	12.4688	335	146	23	18960	PTPRC,ATP2B4,LYN,TGFBR2,GNAI2,TNFRSF1A,ATP2B1,PI4K2A,LAT2,CSK,FLOT2,MLC1,LAMTOR1,GNAI3,CTNNB1,TGFBR1,GNAI1,ERLIN2,TNFRSF10A,APP,RFTN1,RAB5A,ATP1B3
GO:CC	membrane raft	GO:0045121	3.39816e-13	12.4688	335	146	23	18960	PTPRC,ATP2B4,LYN,TGFBR2,GNAI2,TNFRSF1A,ATP2B1,PI4K2A,LAT2,CSK,FLOT2,MLC1,LAMTOR1,GNAI3,CTNNB1,TGFBR1,GNAI1,ERLIN2,TNFRSF10A,APP,RFTN1,RAB5A,ATP1B3
GO:CC	endomembrane system	GO:0012505	9.82532e-13	12.0077	4640	146	80	18960	DYSF,PTPRC,TFRC,ITCH,LYN,ITM2A,IL2RG,KIDINS220,NEDD4,ATP2C1,MIA2,STUB1,TMEM59,GLG1,PI4K2B,ESYT2,SPTLC2,ATP8B2,ADGRE5,TNFRSF1A,SPTLC1,PI4K2A,SYT11,ATP11C,FERMT3,FLOT2,MLC1,LAMTOR1,LSS,ATP8A1,ABCA2,GNAI3,STEAP3,ABHD17B,NDFIP1,TGFBR1,STX6,LRRC8D,YES1,NOTCH1,STXBP3,TOM1,ABCG1,ERLIN2,NOTCH2,TNFRSF10A,TOLLIP,GOLGA8R,SLC27A2,SNX3,APP,RAE1,RFTN1,SNX17,ZDHHC20,ITM2B,UGCG,MGRN1,MREG,SCAMP3,SNAP23,TM9SF2,IT…
GO:CC	cytoplasmic vesicle	GO:0031410	5.40566e-12	11.2672	2424	146	55	18960	DYSF,PTPRC,TFRC,ITCH,IL2RG,KIDINS220,TMEM59,PI4K2B,ADGRE5,PI4K2A,SYT11,ATP11C,SCARF1,FERMT3,FLOT2,MLC1,LAMTOR1,ATP8A1,ABCA2,GNAI3,STEAP3,ABHD17B,NDFIP1,TGFBR1,STX6,NOTCH1,GNA13,STXBP3,TOM1,ABCG1,TOLLIP,SLC27A2,SNX3,APP,RFTN1,SNX17,ITM2B,MGRN1,MREG,SCAMP3,SNAP23,TM9SF2,RAB5C,TRPV2,AP2A1,STX4,RAC2,STX10,PLEKHB2,FLT1,RAB5A,GOLGA7,VAMP8,STARD3,ATP1B3
GO:CC	intracellular vesicle	GO:0097708	5.79884e-12	11.2367	2428	146	55	18960	DYSF,PTPRC,TFRC,ITCH,IL2RG,KIDINS220,TMEM59,PI4K2B,ADGRE5,PI4K2A,SYT11,ATP11C,SCARF1,FERMT3,FLOT2,MLC1,LAMTOR1,ATP8A1,ABCA2,GNAI3,STEAP3,ABHD17B,NDFIP1,TGFBR1,STX6,NOTCH1,GNA13,STXBP3,TOM1,ABCG1,TOLLIP,SLC27A2,SNX3,APP,RFTN1,SNX17,ITM2B,MGRN1,MREG,SCAMP3,SNAP23,TM9SF2,RAB5C,TRPV2,AP2A1,STX4,RAC2,STX10,PLEKHB2,FLT1,RAB5A,GOLGA7,VAMP8,STARD3,ATP1B3
GO:CC	organelle membrane	GO:0031090	3.43485e-11	10.4641	3612	146	67	18960	DYSF,PTPRC,TFRC,ITCH,LYN,ATP2C1,MIA2,TMEM59,GLG1,GNB1,ESYT2,SPTLC2,ATP8B2,ADGRE5,TNFRSF1A,SPTLC1,GNB2,PI4K2A,SYT11,ATP11C,SCARF1,GNB4,FLOT2,LAMTOR1,LSS,ATP8A1,ABCA2,GNAI3,STEAP3,ABHD17B,NDFIP1,STX6,GNAI1,LRRC8D,NOTCH1,TOM1,ABCG1,ERLIN2,NOTCH2,GOLGA8R,SLC27A2,SNX3,DAGLB,APP,SNX17,ZDHHC20,ITM2B,UGCG,MREG,SCAMP3,SNAP23,TM9SF2,ITM2C,RAB5C,NAPA,AP2A1,STX4,RAC2,GNAQ,STX10,PLEKHB2,RAB5A,RNF24,GOLGA7,VAM…
GO:CC	lytic vacuole membrane	GO:0098852	5.18882e-10	9.28493	383	146	21	18960	TMEM59,GNB1,GNB2,PI4K2A,SYT11,ATP11C,GNB4,LAMTOR1,ATP8A1,ABCA2,GNAI3,GNAI1,TOM1,DAGLB,MREG,ITM2C,RAB5C,AP2A1,GNAQ,VAMP8,STARD3
GO:CC	lysosomal membrane	GO:0005765	5.18882e-10	9.28493	383	146	21	18960	TMEM59,GNB1,GNB2,PI4K2A,SYT11,ATP11C,GNB4,LAMTOR1,ATP8A1,ABCA2,GNAI3,GNAI1,TOM1,DAGLB,MREG,ITM2C,RAB5C,AP2A1,GNAQ,VAMP8,STARD3
GO:CC	cytoplasmic side of membrane	GO:0098562	5.97288e-10	9.22382	194	146	16	18960	PTPRC,LYN,GNAI2,GNB1,PKP4,ESYT2,ATP2B1,GNA15,GNB2,GNB4,GNAI3,GNAI1,YES1,GNA13,GNAQ,RAB5A
GO:CC	cytoplasmic side of plasma membrane	GO:0009898	9.57177e-10	9.01901	168	146	15	18960	PTPRC,LYN,GNAI2,GNB1,PKP4,ESYT2,ATP2B1,GNA15,GNB2,GNB4,GNAI3,GNAI1,YES1,GNA13,GNAQ
GO:CC	vacuolar membrane	GO:0005774	9.58791e-10	9.01828	441	146	22	18960	TMEM59,GNB1,GNB2,PI4K2A,SYT11,ATP11C,GNB4,LAMTOR1,ATP8A1,ABCA2,GNAI3,GNAI1,TOM1,DAGLB,MREG,ITM2C,RAB5C,NAPA,AP2A1,GNAQ,VAMP8,STARD3
GO:CC	heterotrimeric G-protein complex	GO:0005834	1.25559e-09	8.90115	35	146	9	18960	GNAI2,GNB1,GNA15,GNB2,GNB4,GNAI3,GNAI1,GNA13,GNAQ
GO:CC	GTPase complex	GO:1905360	1.25559e-09	8.90115	35	146	9	18960	GNAI2,GNB1,GNA15,GNB2,GNB4,GNAI3,GNAI1,GNA13,GNAQ
GO:CC	extrinsic component of cytoplasmic side of plasma membrane	GO:0031234	5.8346e-09	8.23399	102	146	12	18960	LYN,GNAI2,GNB1,ESYT2,GNA15,GNB2,GNB4,GNAI3,GNAI1,YES1,GNA13,GNAQ
GO:CC	Golgi apparatus	GO:0005794	9.00005e-08	7.04576	1623	146	38	18960	LYN,ITM2A,NEDD4,ATP2C1,TMEM59,GLG1,PI4K2B,ATP8B2,TNFRSF1A,PI4K2A,SYT11,ATP11C,ATP8A1,GNAI3,NDFIP1,STX6,YES1,NOTCH1,ABCG1,NOTCH2,TNFRSF10A,GOLGA8R,APP,SNX17,ZDHHC20,ITM2B,UGCG,SCAMP3,TM9SF2,ITM2C,NAPA,AP2A1,STX4,GNAQ,CIB1,STX10,RNF24,GOLGA7
GO:CC	endosome membrane	GO:0010008	9.04584e-08	7.04355	505	146	21	18960	TFRC,ITCH,TMEM59,SYT11,LAMTOR1,ABCA2,STEAP3,ABHD17B,NDFIP1,SNX3,SNX17,ITM2B,MREG,SCAMP3,TM9SF2,RAB5C,AP2A1,PLEKHB2,RAB5A,VAMP8,STARD3
GO:CC	side of membrane	GO:0098552	1.08707e-07	6.96374	619	146	23	18960	PTPRC,TFRC,ABCB1,LYN,IL2RG,TGFBR2,GNAI2,GNB1,PKP4,ESYT2,ATP2B1,GNA15,GNB2,GNB4,GNAI3,GNAI1,YES1,GNA13,ABCG1,GNAQ,IL6ST,RAB5A,TNFRSF18
GO:CC	extracellular space	GO:0005615	1.33886e-07	6.87327	3594	146	60	18960	DYSF,PTPRC,TFRC,ITCH,WWP2,ABCB1,LYN,NEDD4,GNAI2,TMEM59,GLG1,GNB1,WWP1,ADGRE5,TNFRSF1A,ATP2B1,GNB2,LAT2,CSK,FERMT3,GNB4,FLOT2,LAMTOR1,ATP8A1,ABCC1,GNAI3,PTPRA,CTNNB1,TYK2,GNAI1,YES1,GNA13,STXBP3,TOM1,TOLLIP,PTPRG,SLC27A2,SNX3,APP,RFTN1,NECTIN2,ITM2B,MGRN1,SCAMP3,SNAP23,TM9SF2,ITM2C,RAB5C,NAPA,SRSF7,STX4,RAC2,GNAQ,CIB1,IL6ST,FLT1,RAB5A,GOLGA7,VAMP8,ATP1B3
GO:CC	vacuole	GO:0005773	1.59155e-07	6.79818	810	146	26	18960	TMEM59,GNB1,GNB2,PI4K2A,SYT11,ATP11C,GNB4,MLC1,LAMTOR1,ATP8A1,ABCA2,GNAI3,GNAI1,TOM1,TOLLIP,DAGLB,MREG,SNAP23,ITM2C,RAB5C,NAPA,AP2A1,STX4,GNAQ,VAMP8,STARD3
GO:CC	Golgi apparatus subcompartment	GO:0098791	2.15333e-07	6.66689	885	146	27	18960	ATP2C1,TMEM59,GLG1,PI4K2B,ATP8B2,TNFRSF1A,PI4K2A,SYT11,ATP11C,ATP8A1,GNAI3,NDFIP1,STX6,NOTCH1,ABCG1,NOTCH2,GOLGA8R,APP,ZDHHC20,ITM2B,UGCG,SCAMP3,NAPA,STX4,STX10,RNF24,GOLGA7
GO:CC	extrinsic component of plasma membrane	GO:0019897	3.00417e-07	6.52227	176	146	13	18960	LYN,GNAI2,GNB1,ESYT2,GNA15,GNB2,GNB4,GNAI3,CTNNB1,GNAI1,YES1,GNA13,GNAQ
GO:CC	lysosome	GO:0005764	3.0504e-07	6.51564	712	146	24	18960	TMEM59,GNB1,GNB2,PI4K2A,SYT11,ATP11C,GNB4,MLC1,LAMTOR1,ATP8A1,ABCA2,GNAI3,GNAI1,TOM1,TOLLIP,DAGLB,MREG,SNAP23,ITM2C,RAB5C,AP2A1,GNAQ,VAMP8,STARD3
GO:CC	lytic vacuole	GO:0000323	3.0504e-07	6.51564	712	146	24	18960	TMEM59,GNB1,GNB2,PI4K2A,SYT11,ATP11C,GNB4,MLC1,LAMTOR1,ATP8A1,ABCA2,GNAI3,GNAI1,TOM1,TOLLIP,DAGLB,MREG,SNAP23,ITM2C,RAB5C,AP2A1,GNAQ,VAMP8,STARD3
GO:CC	cell junction	GO:0030054	3.16516e-07	6.4996	2105	146	43	18960	PTPRC,ATP2B4,LYN,SLC12A7,NEDD4,GNAI2,GLG1,GNB1,PKP4,ADGRE5,ATP2B1,RNF19A,GNA15,GNB2,PI4K2A,SYT11,CSK,FERMT3,FLOT2,PTPRA,CTNNB1,ABHD17B,NDFIP1,TGFBR1,STX6,YES1,NOTCH1,GNA13,STXBP3,DAGLB,SLITRK5,APP,NECTIN2,SNAP23,TM9SF2,NAPA,STX4,RAC2,GNAQ,STX10,FLT1,RAB5A,CHRM3
GO:CC	intrinsic component of plasma membrane	GO:0031226	5.14193e-07	6.28887	1726	146	38	18960	PTPRC,TFRC,ATP2B4,LYN,IL2RG,SLC12A7,TGFBR2,SLC20A1,PCDH10,ESYT2,ADCY7,ATP8B2,ADGRE5,TNFRSF1A,ATP2B1,IFNGR1,PI4K2A,SYT11,ATP11C,FLOT2,ABCC1,PTPRA,ABHD17B,TGFBR1,LRRC8D,KCNQ5,NOTCH2,PTPRG,APP,TM9SF2,LRRC8A,TRPV2,ACVR1B,IL6ST,FLT1,CHRM3,ATP1B3,TNFRSF18
GO:CC	membrane protein complex	GO:0098796	1.42423e-06	5.84642	1322	146	32	18960	TFRC,LYN,GNAI2,GNB1,SPTLC2,SPTLC1,GNA15,GNB2,GNB4,FLOT2,LAMTOR1,ABCA2,GNAI3,CTNNB1,TGFBR1,STX6,GNAI1,LRRC8D,GNA13,KCNQ5,SNX3,SNAP23,LRRC8A,NAPA,AP2A1,STX4,GNAQ,ACVR1B,STX10,IL6ST,VAMP8,ATP1B3
GO:CC	integral component of plasma membrane	GO:0005887	1.82072e-06	5.73976	1645	146	36	18960	PTPRC,TFRC,ATP2B4,LYN,IL2RG,SLC12A7,TGFBR2,SLC20A1,PCDH10,ESYT2,ADCY7,ATP8B2,ADGRE5,TNFRSF1A,ATP2B1,IFNGR1,PI4K2A,SYT11,ATP11C,ABCC1,PTPRA,TGFBR1,LRRC8D,KCNQ5,NOTCH2,PTPRG,APP,TM9SF2,LRRC8A,TRPV2,ACVR1B,IL6ST,FLT1,CHRM3,ATP1B3,TNFRSF18
GO:CC	synapse	GO:0045202	2.31747e-06	5.63499	1349	146	32	18960	ATP2B4,LYN,SLC12A7,NEDD4,GNAI2,GLG1,GNB1,PKP4,ATP2B1,RNF19A,GNA15,PI4K2A,SYT11,FLOT2,PTPRA,CTNNB1,ABHD17B,NDFIP1,STX6,YES1,STXBP3,DAGLB,SLITRK5,APP,SNAP23,TM9SF2,NAPA,STX4,GNAQ,STX10,RAB5A,CHRM3
GO:CC	organelle subcompartment	GO:0031984	3.77479e-06	5.42311	1773	146	37	18960	ATP2C1,MIA2,TMEM59,GLG1,PI4K2B,ESYT2,SPTLC2,ATP8B2,TNFRSF1A,SPTLC1,PI4K2A,SYT11,ATP11C,LSS,ATP8A1,GNAI3,NDFIP1,STX6,LRRC8D,NOTCH1,ABCG1,ERLIN2,NOTCH2,GOLGA8R,SLC27A2,APP,ZDHHC20,ITM2B,UGCG,SCAMP3,NAPA,STX4,STX10,RNF24,GOLGA7,STARD3,CHRM3
GO:CC	extracellular region	GO:0005576	1.31737e-05	4.88029	4567	146	65	18960	DYSF,PTPRC,TFRC,ITCH,WWP2,ABCB1,LYN,NEDD4,GNAI2,TMEM59,GLG1,GNB1,WWP1,ADGRE5,TNFRSF1A,ATP2B1,GNB2,LAT2,CSK,FERMT3,GNB4,FLOT2,LAMTOR1,ATP8A1,ABCC1,GNAI3,PTPRA,CTNNB1,NDFIP1,TYK2,GNAI1,YES1,SPINT2,NOTCH1,GNA13,STXBP3,TOM1,NOTCH2,TOLLIP,PTPRG,SLC27A2,SNX3,APP,RFTN1,NECTIN2,ITM2B,MGRN1,SCAMP3,SNAP23,TM9SF2,ITM2C,RAB5C,NAPA,SRSF7,STX4,RAC2,GNAQ,CIB1,IL6ST,FLT1,RAB5A,GOLGA7,VAMP8,ATP1B3,TNFRSF18
GO:CC	endocytic vesicle	GO:0030139	3.06508e-05	4.51356	306	146	14	18960	DYSF,SYT11,SCARF1,FLOT2,STX6,STXBP3,SNX3,SNAP23,RAB5C,AP2A1,STX4,RAC2,RAB5A,VAMP8
GO:CC	cytoplasmic vesicle membrane	GO:0030659	3.77487e-05	4.4231	779	146	22	18960	DYSF,PTPRC,TFRC,ADGRE5,SYT11,SCARF1,FLOT2,LAMTOR1,ATP8A1,STX6,TOM1,SLC27A2,SNX17,MREG,SNAP23,RAB5C,AP2A1,STX4,RAC2,STX10,RAB5A,VAMP8
GO:CC	vesicle membrane	GO:0012506	5.96493e-05	4.22439	800	146	22	18960	DYSF,PTPRC,TFRC,ADGRE5,SYT11,SCARF1,FLOT2,LAMTOR1,ATP8A1,STX6,TOM1,SLC27A2,SNX17,MREG,SNAP23,RAB5C,AP2A1,STX4,RAC2,STX10,RAB5A,VAMP8
GO:CC	perinuclear region of cytoplasm	GO:0048471	6.20287e-05	4.20741	735	146	21	18960	TFRC,LYN,NEDD4,PKP4,GNB2,SYT11,FLOT2,MLC1,CTNNB1,NDFIP1,STX6,TOLLIP,STAT1,RELT,APP,ZDHHC20,ITM2C,STX4,CIB1,STX10,VAMP8
GO:CC	plasma membrane protein complex	GO:0098797	0.000108437	3.96482	694	146	20	18960	TFRC,LYN,GNAI2,GNB1,GNA15,GNB2,GNB4,FLOT2,ABCA2,GNAI3,CTNNB1,TGFBR1,GNAI1,GNA13,KCNQ5,AP2A1,GNAQ,ACVR1B,IL6ST,ATP1B3
GO:CC	trans-Golgi network	GO:0005802	0.000155756	3.80756	250	146	12	18960	ATP2C1,PI4K2B,ATP8B2,PI4K2A,SYT11,ATP11C,ATP8A1,STX6,APP,SCAMP3,STX4,STX10
GO:CC	plasma membrane region	GO:0098590	0.000228966	3.64023	1240	146	27	18960	TFRC,ATP2B4,ABCB1,NEDD4,TGFBR2,GNB1,ATP2B1,PI4K2A,SYT11,FLOT2,MLC1,ABCC1,PTPRA,CTNNB1,ABHD17B,NOTCH1,GNA13,STXBP3,DAGLB,APP,MREG,AP2A1,STX4,CIB1,LRP10,CHRM3,ATP1B3
GO:CC	extrinsic component of membrane	GO:0019898	0.000266377	3.5745	313	146	13	18960	LYN,GNAI2,GNB1,ESYT2,GNA15,GNB2,GNB4,GNAI3,CTNNB1,GNAI1,YES1,GNA13,GNAQ
GO:CC	phagocytic vesicle	GO:0045335	0.000327708	3.48451	137	146	9	18960	SYT11,STX6,STXBP3,SNX3,SNAP23,STX4,RAC2,RAB5A,VAMP8
GO:CC	basolateral plasma membrane	GO:0016323	0.000344936	3.46226	222	146	11	18960	TFRC,ATP2B4,ATP2B1,FLOT2,MLC1,ABCC1,CTNNB1,STXBP3,AP2A1,STX4,CHRM3
GO:CC	early endosome	GO:0005769	0.000390352	3.40854	378	146	14	18960	DYSF,TFRC,ITCH,MLC1,STX6,TOM1,SNX3,APP,RFTN1,SNX17,MGRN1,RAB5C,RAB5A,VAMP8
GO:CC	presynaptic active zone	GO:0048786	0.000505941	3.2959	75	146	7	18960	ATP2B4,ATP2B1,SYT11,FLOT2,CTNNB1,APP,STX4
GO:CC	Golgi membrane	GO:0000139	0.000554238	3.2563	771	146	20	18960	ATP2C1,TMEM59,GLG1,TNFRSF1A,GNAI3,NDFIP1,STX6,NOTCH1,ABCG1,NOTCH2,GOLGA8R,APP,ZDHHC20,ITM2B,UGCG,SCAMP3,NAPA,STX10,RNF24,GOLGA7
GO:CC	recycling endosome	GO:0055037	0.000566605	3.24672	188	146	10	18960	TFRC,SYT11,ATP11C,MLC1,ABHD17B,ABCG1,APP,SCAMP3,PLEKHB2,VAMP8
GO:CC	SNARE complex	GO:0031201	0.000812489	3.09018	52	146	6	18960	STX6,SNAP23,NAPA,STX4,STX10,VAMP8
GO:CC	basal plasma membrane	GO:0009925	0.000971987	3.01234	247	146	11	18960	TFRC,ATP2B4,ATP2B1,FLOT2,MLC1,ABCC1,CTNNB1,STXBP3,AP2A1,STX4,CHRM3
GO:CC	presynaptic active zone membrane	GO:0048787	0.00103832	2.98367	31	146	5	18960	ATP2B4,ATP2B1,SYT11,FLOT2,STX4
GO:CC	specific granule	GO:0042581	0.00106994	2.97064	158	146	9	18960	LAMTOR1,ATP8A1,STXBP3,TOM1,TOLLIP,SLC27A2,SNAP23,STX4,VAMP8
GO:CC	basal part of cell	GO:0045178	0.0019023	2.72072	265	146	11	18960	TFRC,ATP2B4,ATP2B1,FLOT2,MLC1,ABCC1,CTNNB1,STXBP3,AP2A1,STX4,CHRM3
GO:CC	postsynapse	GO:0098794	0.00250252	2.60162	639	146	17	18960	LYN,NEDD4,GLG1,PKP4,ATP2B1,RNF19A,SYT11,CTNNB1,ABHD17B,YES1,DAGLB,APP,TM9SF2,NAPA,STX4,RAB5A,CHRM3
GO:CC	intrinsic component of presynaptic active zone membrane	GO:0098945	0.00269703	2.56911	18	146	4	18960	ATP2B4,ATP2B1,SYT11,FLOT2
GO:CC	secretory vesicle	GO:0099503	0.00319914	2.49497	1020	146	22	18960	PTPRC,ADGRE5,SYT11,FERMT3,FLOT2,LAMTOR1,ATP8A1,GNAI3,STX6,NOTCH1,STXBP3,TOM1,TOLLIP,SLC27A2,APP,SNAP23,RAB5C,STX4,STX10,RAB5A,GOLGA7,VAMP8
GO:CC	presynapse	GO:0098793	0.00347996	2.45843	521	146	15	18960	ATP2B4,ATP2B1,PI4K2A,SYT11,FLOT2,CTNNB1,STX6,STXBP3,APP,SNAP23,NAPA,STX4,STX10,RAB5A,CHRM3
GO:CC	melanosome	GO:0042470	0.00478753	2.31989	105	146	7	18960	TFRC,GNA13,MREG,RAB5C,TRPV2,RAB5A,ATP1B3
GO:CC	pigment granule	GO:0048770	0.00478753	2.31989	105	146	7	18960	TFRC,GNA13,MREG,RAB5C,TRPV2,RAB5A,ATP1B3
GO:CC	presynaptic membrane	GO:0042734	0.00606548	2.21713	150	146	8	18960	ATP2B4,ATP2B1,PI4K2A,SYT11,FLOT2,CTNNB1,STX4,CHRM3
GO:CC	anchoring junction	GO:0070161	0.00661707	2.17933	836	146	19	18960	PTPRC,LYN,PKP4,ADGRE5,GNB2,CSK,FERMT3,FLOT2,PTPRA,CTNNB1,TGFBR1,YES1,NOTCH1,GNA13,APP,NECTIN2,SNAP23,RAC2,FLT1
GO:CC	cell-substrate junction	GO:0030055	0.00765105	2.11628	427	146	13	18960	PTPRC,ADGRE5,GNB2,FERMT3,FLOT2,PTPRA,CTNNB1,YES1,GNA13,NECTIN2,SNAP23,RAC2,FLT1
GO:CC	dendrite	GO:0030425	0.00957872	2.01869	638	146	16	18960	NEDD4,GNAI2,GNB1,ATP2B1,PI4K2A,SYT11,FLOT2,ABHD17B,NDFIP1,STAT1,APP,STX4,CIB1,IL6ST,RAB5A,CHRM3
GO:CC	dendritic tree	GO:0097447	0.00994523	2.00239	640	146	16	18960	NEDD4,GNAI2,GNB1,ATP2B1,PI4K2A,SYT11,FLOT2,ABHD17B,NDFIP1,STAT1,APP,STX4,CIB1,IL6ST,RAB5A,CHRM3
GO:CC	caveola	GO:0005901	0.0123852	1.9071	83	146	6	18960	ATP2B4,TGFBR2,FLOT2,MLC1,CTNNB1,ATP1B3
GO:CC	receptor complex	GO:0043235	0.0148922	1.82704	522	146	14	18960	TFRC,LYN,IL2RG,TGFBR2,TNFRSF1A,PTPRA,TGFBR1,NOTCH1,NOTCH2,SLITRK5,APP,ACVR1B,IL6ST,FLT1
GO:CC	cell surface	GO:0009986	0.017676	1.75262	899	146	19	18960	PTPRC,TFRC,ABCB1,IL2RG,TGFBR2,TNFRSF1A,TGFBR1,NOTCH1,ABCG1,NOTCH2,TNFRSF10A,APP,NECTIN2,LRRC8A,TRPV2,STX4,ACVR1B,IL6ST,TNFRSF18
GO:CC	specific granule membrane	GO:0035579	0.0195481	1.7089	90	146	6	18960	LAMTOR1,ATP8A1,TOM1,SLC27A2,SNAP23,VAMP8
GO:CC	palmitoyltransferase complex	GO:0002178	0.0200396	1.69811	11	146	3	18960	SPTLC2,SPTLC1,GOLGA7
GO:CC	azurophil granule membrane	GO:0035577	0.0217863	1.66182	57	146	5	18960	LAMTOR1,ATP8A1,TOM1,RAB5C,VAMP8
GO:CC	early phagosome	GO:0032009	0.0265687	1.57563	12	146	3	18960	SYT11,SNX3,RAB5A
GO:CC	secretory granule	GO:0030141	0.0277111	1.55735	851	146	18	18960	PTPRC,ADGRE5,FERMT3,FLOT2,LAMTOR1,ATP8A1,GNAI3,NOTCH1,STXBP3,TOM1,TOLLIP,SLC27A2,APP,SNAP23,RAB5C,STX4,GOLGA7,VAMP8
GO:CC	focal adhesion	GO:0005925	0.0288249	1.54023	420	146	12	18960	PTPRC,ADGRE5,GNB2,FLOT2,PTPRA,CTNNB1,YES1,GNA13,NECTIN2,SNAP23,RAC2,FLT1
GO:CC	cytoplasm	GO:0005737	0.0314618	1.50222	11911	146	113	18960	DYSF,PTPRC,TFRC,ATP2B4,ITCH,WWP2,LYN,ITM2A,IL2RG,KIDINS220,NEDD4,ATP2C1,MIA2,TGFBR2,STUB1,GNAI2,TMEM59,GLG1,PI4K2B,GNB1,PKP4,ESYT2,WWP1,SPTLC2,ATP8B2,ADGRE5,TNFRSF1A,RNF149,SPTLC1,RNF19A,GNB2,PI4K2A,SYT11,ATP11C,SCARF1,CSK,FERMT3,GNB4,FLOT2,MLC1,LAMTOR1,LSS,CMIP,ATP8A1,DAAM1,ABCA2,GNAI3,CTNNB1,STEAP3,CSNK1G2,RNF130,ABHD17B,NDFIP1,TYK2,TGFBR1,STX6,GNAI1,LRRC8D,YES1,SPINT2,NOTCH1,GNA13,STXBP3,KCNQ5…
GO:CC	secretory granule membrane	GO:0030667	0.0347443	1.45912	303	146	10	18960	PTPRC,ADGRE5,FLOT2,LAMTOR1,ATP8A1,TOM1,SLC27A2,SNAP23,RAB5C,VAMP8
GO:CC	integral component of presynaptic active zone membrane	GO:0099059	0.0434648	1.36186	14	146	3	18960	ATP2B4,ATP2B1,SYT11
KEGG	Cholinergic synapse	KEGG:04725	1.77376e-05	4.75111	113	83	10	8001	GNAI2,GNB1,ADCY7,GNB2,GNB4,GNAI3,GNAI1,KCNQ5,GNAQ,CHRM3
KEGG	Sphingolipid signaling pathway	KEGG:04071	2.89058e-05	4.53901	119	83	10	8001	GNAI2,SPTLC2,TNFRSF1A,SPTLC1,ABCC1,GNAI3,GNAI1,GNA13,RAC2,GNAQ
KEGG	Platelet activation	KEGG:04611	4.25142e-05	4.37147	124	83	10	8001	LYN,GNAI2,ADCY7,FERMT3,GNAI3,GNAI1,GNA13,SNAP23,GNAQ,VAMP8
KEGG	Relaxin signaling pathway	KEGG:04926	6.14409e-05	4.21154	129	83	10	8001	TGFBR2,GNAI2,GNB1,ADCY7,GNA15,GNB2,GNB4,GNAI3,TGFBR1,GNAI1
KEGG	Chagas disease	KEGG:05142	7.05028e-05	4.15179	101	83	9	8001	TGFBR2,GNAI2,TNFRSF1A,IFNGR1,GNA15,GNAI3,TGFBR1,GNAI1,GNAQ
KEGG	Apelin signaling pathway	KEGG:04371	0.000100154	3.99933	136	83	10	8001	GNAI2,GNB1,ADCY7,GNB2,GNB4,GNAI3,TGFBR1,GNAI1,GNA13,GNAQ
KEGG	Pathways in cancer	KEGG:05200	0.000108874	3.96307	529	83	19	8001	IL2RG,TGFBR2,GNAI2,GNB1,ADCY7,IFNGR1,GNB2,GNB4,GNAI3,CTNNB1,TGFBR1,GNAI1,NOTCH1,GNA13,NOTCH2,STAT1,RAC2,GNAQ,IL6ST
KEGG	Human cytomegalovirus infection	KEGG:05163	0.000225899	3.64609	223	83	12	8001	GNAI2,GNB1,ADCY7,TNFRSF1A,GNB2,GNB4,GNAI3,CTNNB1,GNAI1,GNA13,RAC2,GNAQ
KEGG	Chemokine signaling pathway	KEGG:04062	0.000301745	3.52036	190	83	11	8001	LYN,GNAI2,GNB1,ADCY7,GNB2,GNB4,GNAI3,GNAI1,STAT1,RAC2,GNAQ
KEGG	Circadian entrainment	KEGG:04713	0.000533278	3.27305	97	83	8	8001	GNAI2,GNB1,ADCY7,GNB2,GNB4,GNAI3,GNAI1,GNAQ
KEGG	Gastric acid secretion	KEGG:04971	0.0010054	2.99766	76	83	7	8001	GNAI2,ADCY7,GNAI3,GNAI1,GNAQ,CHRM3,ATP1B3
KEGG	Serotonergic synapse	KEGG:04726	0.00165146	2.78213	113	83	8	8001	GNAI2,GNB1,GNB2,GNB4,GNAI3,GNAI1,APP,GNAQ
KEGG	Retrograde endocannabinoid signaling	KEGG:04723	0.0016675	2.77793	148	83	9	8001	GNAI2,GNB1,ADCY7,GNB2,GNB4,GNAI3,GNAI1,DAGLB,GNAQ
KEGG	Glutamatergic synapse	KEGG:04724	0.00176129	2.75417	114	83	8	8001	GNAI2,GNB1,ADCY7,GNB2,GNB4,GNAI3,GNAI1,GNAQ
KEGG	Kaposi sarcoma-associated herpesvirus infection	KEGG:05167	0.00227751	2.64254	193	83	10	8001	LYN,GNB1,TNFRSF1A,IFNGR1,GNB2,GNB4,CTNNB1,TYK2,STAT1,IL6ST
KEGG	Long-term depression	KEGG:04730	0.0024682	2.60762	59	83	6	8001	LYN,GNAI2,GNAI3,GNAI1,GNA13,GNAQ
KEGG	Morphine addiction	KEGG:05032	0.0028434	2.54616	89	83	7	8001	GNAI2,GNB1,ADCY7,GNB2,GNB4,GNAI3,GNAI1
KEGG	GABAergic synapse	KEGG:04727	0.0028434	2.54616	89	83	7	8001	GNAI2,GNB1,ADCY7,GNB2,GNB4,GNAI3,GNAI1
KEGG	cGMP-PKG signaling pathway	KEGG:04022	0.00413982	2.38302	166	83	9	8001	ATP2B4,GNAI2,ADCY7,ATP2B1,GNAI3,GNAI1,GNA13,GNAQ,ATP1B3
KEGG	Endocytosis	KEGG:04144	0.00431643	2.36487	252	83	11	8001	TFRC,ITCH,IL2RG,NEDD4,TGFBR2,WWP1,TGFBR1,SNX3,RAB5C,AP2A1,RAB5A
KEGG	Adherens junction	KEGG:04520	0.00710562	2.1484	71	83	6	8001	TGFBR2,CTNNB1,TGFBR1,YES1,NECTIN2,RAC2
KEGG	Th17 cell differentiation	KEGG:04659	0.00773695	2.11143	104	83	7	8001	IL2RG,TGFBR2,IFNGR1,TYK2,TGFBR1,STAT1,IL6ST
KEGG	Toxoplasmosis	KEGG:05145	0.0104097	1.98256	109	83	7	8001	GNAI2,TNFRSF1A,IFNGR1,GNAI3,TYK2,GNAI1,STAT1
KEGG	Adrenergic signaling in cardiomyocytes	KEGG:04261	0.0124475	1.90492	150	83	8	8001	ATP2B4,GNAI2,ADCY7,ATP2B1,GNAI3,GNAI1,GNAQ,ATP1B3
KEGG	Endocrine and other factor-regulated calcium reabsorption	KEGG:04961	0.0169071	1.77193	53	83	5	8001	ATP2B4,ATP2B1,AP2A1,GNAQ,ATP1B3
KEGG	Th1 and Th2 cell differentiation	KEGG:04658	0.0248557	1.60457	89	83	6	8001	IL2RG,IFNGR1,TYK2,NOTCH1,NOTCH2,STAT1
KEGG	Human immunodeficiency virus 1 infection	KEGG:05170	0.0248884	1.604	210	83	9	8001	GNAI2,GNB1,TNFRSF1A,GNB2,GNB4,GNAI3,GNAI1,RAC2,GNAQ
KEGG	SNARE interactions in vesicular transport	KEGG:04130	0.0286734	1.54252	33	83	4	8001	STX6,SNAP23,STX4,VAMP8
KEGG	Salivary secretion	KEGG:04970	0.0297559	1.52643	92	83	6	8001	ATP2B4,ADCY7,ATP2B1,GNAQ,CHRM3,ATP1B3
KEGG	Dopaminergic synapse	KEGG:04728	0.0324682	1.48854	131	83	7	8001	GNAI2,GNB1,GNB2,GNB4,GNAI3,GNAI1,GNAQ
KEGG	Aldosterone synthesis and secretion	KEGG:04925	0.0418087	1.37873	98	83	6	8001	ATP2B4,ADCY7,ATP2B1,DAGLB,GNAQ,ATP1B3
KEGG	Melanogenesis	KEGG:04916	0.04911	1.30883	101	83	6	8001	GNAI2,ADCY7,GNAI3,CTNNB1,GNAI1,GNAQ
REAC	Signal amplification	REAC:R-HSA-392518	1.00585e-08	7.99747	32	110	9	10543	GNAI2,GNB1,GNA15,GNB2,GNB4,GNAI3,GNAI1,GNA13,GNAQ
REAC	Platelet activation, signaling and aggregation	REAC:R-HSA-76002	5.02982e-07	6.29845	258	110	17	10543	LYN,GNAI2,GNB1,GNA15,GNB2,CSK,FERMT3,GNB4,GNAI3,GNAI1,GNA13,STXBP3,DAGLB,APP,STX4,RAC2,GNAQ
REAC	Hemostasis	REAC:R-HSA-109582	2.0917e-05	4.6795	657	110	24	10543	ATP2B4,LYN,GNAI2,GLG1,GNB1,ATP2B1,GNA15,GNB2,CSK,FERMT3,GNB4,GNAI3,GNAI1,YES1,GNA13,STXBP3,TNFRSF10A,DAGLB,APP,STX4,RAC2,GNAQ,RAB5A,ATP1B3
REAC	Transport of small molecules	REAC:R-HSA-382551	2.65862e-05	4.57534	718	110	25	10543	TFRC,ATP2B4,ABCB1,SLC12A7,ATP2C1,SLC20A1,GNB1,WWP1,ADCY7,ATP8B2,ATP2B1,GNB2,ATP11C,GNB4,ATP8A1,ABCC1,ABCA2,STEAP3,LRRC8D,ABCG1,ERLIN2,LRRC8A,TRPV2,AP2A1,ATP1B3
REAC	ADP signalling through P2Y purinoceptor 12	REAC:R-HSA-392170	3.05186e-05	4.51544	22	110	6	10543	GNAI2,GNB1,GNB2,GNB4,GNAI3,GNAI1
REAC	Thromboxane signalling through TP receptor	REAC:R-HSA-428930	5.41271e-05	4.26659	24	110	6	10543	GNB1,GNA15,GNB2,GNB4,GNA13,GNAQ
REAC	Activation of GABAB receptors	REAC:R-HSA-991365	0.00010941	3.96094	43	110	7	10543	GNAI2,GNB1,ADCY7,GNB2,GNB4,GNAI3,GNAI1
REAC	GABA B receptor activation	REAC:R-HSA-977444	0.00010941	3.96094	43	110	7	10543	GNAI2,GNB1,ADCY7,GNB2,GNB4,GNAI3,GNAI1
REAC	G-protein activation	REAC:R-HSA-202040	0.000146451	3.83431	28	110	6	10543	GNAI2,GNB1,GNB2,GNB4,GNAI3,GNAI1
REAC	G alpha (z) signalling events	REAC:R-HSA-418597	0.000239504	3.62069	48	110	7	10543	GNAI2,GNB1,ADCY7,GNB2,GNB4,GNAI3,GNAI1
REAC	Thrombin signalling through proteinase activated receptors (PARs)	REAC:R-HSA-456926	0.00027903	3.55435	31	110	6	10543	GNB1,GNA15,GNB2,GNB4,GNA13,GNAQ
REAC	Regulation of insulin secretion	REAC:R-HSA-422356	0.000579148	3.23721	78	110	8	10543	GNAI2,GNB1,GNA15,GNB2,GNB4,GNAI1,GNAQ,CHRM3
REAC	Ion transport by P-type ATPases	REAC:R-HSA-936837	0.000621664	3.20644	55	110	7	10543	ATP2B4,ATP2C1,ATP8B2,ATP2B1,ATP11C,ATP8A1,ATP1B3
REAC	Integration of energy metabolism	REAC:R-HSA-163685	0.000671406	3.17301	107	110	9	10543	GNAI2,GNB1,ADCY7,GNA15,GNB2,GNB4,GNAI1,GNAQ,CHRM3
REAC	GABA receptor activation	REAC:R-HSA-977443	0.00113353	2.94557	60	110	7	10543	GNAI2,GNB1,ADCY7,GNB2,GNB4,GNAI3,GNAI1
REAC	ADP signalling through P2Y purinoceptor 1	REAC:R-HSA-418592	0.00170624	2.76796	24	110	5	10543	GNB1,GNA15,GNB2,GNB4,GNAQ
REAC	Cooperation of PDCL (PhLP1) and TRiC/CCT in G-protein beta folding	REAC:R-HSA-6814122	0.00181115	2.74205	42	110	6	10543	GNAI2,GNB1,GNB2,GNB4,GNAI3,GNAI1
REAC	Adrenaline,noradrenaline inhibits insulin secretion	REAC:R-HSA-400042	0.00381628	2.41836	28	110	5	10543	GNAI2,GNB1,GNB2,GNB4,GNAI1
REAC	trans-Golgi Network Vesicle Budding	REAC:R-HSA-199992	0.00390155	2.40876	72	110	7	10543	TFRC,APP,SNAP23,RAB5C,NAPA,STX4,VAMP8
REAC	Adenylate cyclase inhibitory pathway	REAC:R-HSA-170670	0.00431713	2.3648	14	110	4	10543	GNAI2,ADCY7,GNAI3,GNAI1
REAC	Opioid Signalling	REAC:R-HSA-111885	0.016965	1.77045	90	110	7	10543	GNAI2,GNB1,ADCY7,GNB2,GNB4,GNAI3,GNAI1
REAC	Downregulation of ERBB4 signaling	REAC:R-HSA-1253288	0.0248238	1.60513	8	110	3	10543	ITCH,NEDD4,WWP1
REAC	Signal Transduction	REAC:R-HSA-162582	0.0279016	1.55437	2705	110	47	10543	ITCH,WWP2,LYN,IL2RG,KIDINS220,NEDD4,TGFBR2,STUB1,GNAI2,GNB1,WWP1,ADCY7,ADGRE5,TNFRSF1A,GNA15,GNB2,CSK,GNB4,LAMTOR1,DAAM1,GNAI3,PTPRA,CTNNB1,CSNK1G2,ABHD17B,TYK2,TGFBR1,GNAI1,YES1,SPINT2,NOTCH1,GNA13,ABCG1,NOTCH2,TNFRSF10A,SNX3,STAT1,DAGLB,APP,AP2A1,RAC2,GNAQ,ACVR1B,LRP10,FLT1,GOLGA7,CHRM3
REAC	Loss of Function of TGFBR2 in Cancer	REAC:R-HSA-3642278	0.0449491	1.34728	2	110	2	10543	TGFBR2,TGFBR1
REAC	TGFBR2 Kinase Domain Mutants in Cancer	REAC:R-HSA-3645790	0.0449491	1.34728	2	110	2	10543	TGFBR2,TGFBR1
REAC	Extra-nuclear estrogen signaling	REAC:R-HSA-9009391	0.045228	1.34459	73	110	6	10543	GNAI2,GNB1,GNB2,GNB4,GNAI3,GNAI1
REAC	Ion channel transport	REAC:R-HSA-983712	0.0483313	1.31577	182	110	9	10543	ATP2B4,ATP2C1,WWP1,ATP8B2,ATP2B1,ATP11C,ATP8A1,TRPV2,ATP1B3
WP	Calcium Regulation in the Cardiac Cell	WP:WP536	5.86395e-05	4.23181	151	80	11	7581	GNAI2,GNB1,ADCY7,ATP2B1,GNB2,GNB4,GNAI3,GNAI1,GNAQ,CHRM3,ATP1B3
WP	G Protein Signaling Pathways	WP:WP35	7.08625e-05	4.14958	94	80	9	7581	GNAI2,GNB1,ADCY7,GNA15,GNB2,GNAI3,GNAI1,GNA13,GNAQ
WP	Chemokine signaling pathway	WP:WP3929	0.000142684	3.84563	165	80	11	7581	LYN,GNAI2,GNB1,ADCY7,GNB2,CSK,GNB4,GNAI3,GNAI1,STAT1,RAC2
WP	Human Thyroid Stimulating Hormone (TSH) signaling pathway	WP:WP2032	0.000865166	3.0629	68	80	7	7581	GNAI2,GNB1,GNAI3,GNAI1,GNA13,STAT1,GNAQ
WP	LDLRAD4 and what we know about it	WP:WP4904	0.00817815	2.08734	8	80	3	7581	NEDD4,TGFBR2,TGFBR1
TF	Factor: E2F-2; motif: GCGCGCGCNCS; match class: 1	TF:M11529_1	3.81494e-05	4.41851	14473	147	135	19722	DYSF,TFRC,ATP2B4,ITCH,WWP2,ABCB1,LYN,ITM2A,KIDINS220,SLC12A7,NEDD4,ATP2C1,TGFBR2,SLC20A1,STUB1,PCDH10,GNAI2,TMEM59,GLG1,PI4K2B,GNB1,PKP4,ESYT2,WWP1,ADCY7,SPTLC2,ATP8B2,ADGRE5,TNFRSF1A,RNF149,SPTLC1,RNF19A,IFNGR1,GNA15,GNB2,PI4K2A,LAT2,SYT11,SCARF1,CSK,FERMT3,VANGL1,GNB4,FLOT2,LAMTOR1,LSS,CMIP,ATP8A1,ABCC1,DAAM1,SURF6,ABCA2,GNAI3,PTPRA,STEAP3,CSNK1G2,RNF130,ABHD17B,NDFIP1,TYK2,TGFBR1,STX6,GNAI1,LR…
TF	Factor: GKLF; motif: NNNRGGNGNGGSN; match class: 1	TF:M07289_1	0.000201264	3.69623	10555	147	110	19722	DYSF,ATP2B4,ITCH,LYN,ITM2A,IL2RG,SLC12A7,NEDD4,ATP2C1,TGFBR2,SLC20A1,STUB1,GNAI2,GLG1,GNB1,PKP4,WWP1,ADCY7,ATP8B2,ADGRE5,TNFRSF1A,RNF149,SPTLC1,RNF19A,IFNGR1,GNB2,PI4K2A,SYT11,SCARF1,CSK,VANGL1,GNB4,FLOT2,LAMTOR1,LSS,ATP8A1,ABCC1,DAAM1,SURF6,ABCA2,GNAI3,PTPRA,STEAP3,CSNK1G2,RNF130,ABHD17B,NDFIP1,TGFBR1,STX6,GNAI1,LRRC8D,YES1,NOTCH1,GNA13,CNNM3,STXBP3,PCNX3,ITPRIPL2,KCNQ5,ABCG1,PCNX1,ERLIN2,NOTCH2…
TF	Factor: sp4; motif: NNGNARGRGGCGGRGCNNRR	TF:M10072	0.000352252	3.45315	10494	147	109	19722	TFRC,ITCH,WWP2,KIDINS220,SLC12A7,NEDD4,ATP2C1,TGFBR2,SLC20A1,STUB1,GNAI2,TMEM59,GLG1,PI4K2B,GNB1,PKP4,WWP1,SPTLC2,ATP8B2,ADGRE5,RNF149,SPTLC1,RNF19A,IFNGR1,GNA15,GNB2,PI4K2A,SYT11,CSK,VANGL1,GNB4,FLOT2,LAMTOR1,LSS,ATP8A1,ABCC1,DAAM1,SURF6,ABCA2,GNAI3,PTPRA,CTNNB1,CSNK1G2,RNF130,ABHD17B,NDFIP1,TGFBR1,STX6,GNAI1,LRRC8D,YES1,SPINT2,NOTCH1,GNA13,CNNM3,STXBP3,PCNX3,KCNQ5,TOM1,ABCG1,PCNX1,ERLIN2,NOTCH2…
TF	Factor: Sp1; motif: CCCCGCCCCN	TF:M00933	0.000604204	3.21882	9715	147	103	19722	DYSF,TFRC,ITCH,LYN,ITM2A,IL2RG,KIDINS220,SLC12A7,SLC20A1,STUB1,GLG1,PI4K2B,GNB1,PKP4,WWP1,ADCY7,SPTLC2,ATP8B2,SPTLC1,RNF19A,IFNGR1,GNA15,GNB2,PI4K2A,CSK,VANGL1,GNB4,FLOT2,LSS,ATP8A1,ABCC1,SURF6,ABCA2,GNAI3,PTPRA,CTNNB1,STEAP3,CSNK1G2,RNF130,ABHD17B,TYK2,TGFBR1,STX6,GNAI1,LRRC8D,YES1,SPINT2,NOTCH1,GNA13,CNNM3,STXBP3,PCNX3,KCNQ5,TOM1,ABCG1,PCNX1,ERLIN2,NOTCH2,TNFRSF10A,TOLLIP,PTPRG,DAGLB,FAM171A2,S…
TF	Factor: ETF; motif: CCCCGCCCCYN; match class: 1	TF:M07039_1	0.000680557	3.16714	13611	147	128	19722	DYSF,TFRC,ATP2B4,ITCH,WWP2,LYN,IL2RG,KIDINS220,SLC12A7,NEDD4,ATP2C1,TGFBR2,SLC20A1,STUB1,PCDH10,GNAI2,GLG1,PI4K2B,GNB1,PKP4,ESYT2,WWP1,ADCY7,SPTLC2,ATP8B2,ADGRE5,SPTLC1,RNF19A,IFNGR1,GNA15,GNB2,PI4K2A,SYT11,SCARF1,CSK,VANGL1,GNB4,FLOT2,LAMTOR1,LSS,ATP8A1,ABCC1,DAAM1,SURF6,ABCA2,GNAI3,PTPRA,CTNNB1,STEAP3,CSNK1G2,RNF130,ABHD17B,NDFIP1,TYK2,TGFBR1,STX6,GNAI1,LRRC8D,YES1,SPINT2,NOTCH1,GNA13,CNNM3,STX…
TF	Factor: Sp1; motif: NGGGGGCGGGGYN	TF:M00196	0.00106631	2.97211	10233	147	106	19722	DYSF,TFRC,ITCH,KIDINS220,SLC12A7,NEDD4,ATP2C1,SLC20A1,STUB1,PCDH10,GNAI2,GLG1,PI4K2B,GNB1,PKP4,ESYT2,WWP1,SPTLC2,ATP8B2,ADGRE5,RNF149,SPTLC1,RNF19A,IFNGR1,GNA15,GNB2,PI4K2A,CSK,VANGL1,GNB4,FLOT2,LAMTOR1,LSS,ATP8A1,ABCC1,DAAM1,SURF6,ABCA2,GNAI3,PTPRA,CTNNB1,STEAP3,CSNK1G2,RNF130,ABHD17B,TGFBR1,STX6,GNAI1,LRRC8D,YES1,SPINT2,NOTCH1,GNA13,CNNM3,STXBP3,PCNX3,KCNQ5,TOM1,ABCG1,PCNX1,ERLIN2,NOTCH2,TNFRSF…
TF	Factor: Sp1; motif: NNGGGGCGGGGNN	TF:M00932	0.00137773	2.86084	10419	147	107	19722	DYSF,TFRC,ATP2B4,ITCH,LYN,KIDINS220,SLC12A7,NEDD4,ATP2C1,SLC20A1,STUB1,PCDH10,GNAI2,GLG1,PI4K2B,GNB1,PKP4,ESYT2,WWP1,SPTLC2,ATP8B2,ADGRE5,SPTLC1,RNF19A,IFNGR1,GNA15,GNB2,PI4K2A,CSK,VANGL1,GNB4,FLOT2,LAMTOR1,LSS,ATP8A1,ABCC1,SURF6,ABCA2,GNAI3,PTPRA,CTNNB1,STEAP3,CSNK1G2,RNF130,ABHD17B,NDFIP1,TYK2,TGFBR1,STX6,GNAI1,LRRC8D,YES1,SPINT2,NOTCH1,GNA13,CNNM3,STXBP3,PCNX3,KCNQ5,TOM1,ABCG1,PCNX1,ERLIN2,NOT…
TF	Factor: TIEG1; motif: NCCCNSNCCCCGCCCCC	TF:M12351	0.00207945	2.68205	12302	147	119	19722	DYSF,TFRC,ATP2B4,ITCH,WWP2,LYN,ITM2A,KIDINS220,SLC12A7,NEDD4,ATP2C1,TGFBR2,SLC20A1,STUB1,GNAI2,GLG1,GNB1,PKP4,WWP1,ADCY7,SPTLC2,ATP8B2,RNF149,SPTLC1,RNF19A,IFNGR1,GNA15,GNB2,PI4K2A,CSK,VANGL1,GNB4,FLOT2,LAMTOR1,LSS,ATP8A1,ABCC1,DAAM1,ABCA2,GNAI3,PTPRA,CTNNB1,STEAP3,CSNK1G2,RNF130,ABHD17B,NDFIP1,TYK2,TGFBR1,STX6,GNAI1,LRRC8D,YES1,SPINT2,NOTCH1,GNA13,CNNM3,STXBP3,PCNX3,KCNQ5,TOM1,ABCG1,PCNX1,ERLIN2…
TF	Factor: Sp1; motif: NGGGGCGGGGN	TF:M07395	0.00218136	2.66127	10640	147	108	19722	DYSF,TFRC,ITCH,WWP2,LYN,KIDINS220,SLC12A7,NEDD4,SLC20A1,STUB1,PCDH10,GNAI2,GLG1,PI4K2B,GNB1,PKP4,ESYT2,WWP1,SPTLC2,ATP8B2,ADGRE5,SPTLC1,RNF19A,IFNGR1,GNA15,GNB2,PI4K2A,CSK,VANGL1,GNB4,FLOT2,LAMTOR1,LSS,ATP8A1,ABCC1,DAAM1,SURF6,ABCA2,GNAI3,PTPRA,CTNNB1,STEAP3,CSNK1G2,RNF130,ABHD17B,NDFIP1,TGFBR1,STX6,GNAI1,LRRC8D,YES1,SPINT2,NOTCH1,GNA13,CNNM3,STXBP3,PCNX3,KCNQ5,TOM1,ABCG1,PCNX1,ERLIN2,NOTCH2,TNFR…
TF	Factor: Sp1; motif: GGGGCGGGGC	TF:M00931	0.00342244	2.46566	10281	147	105	19722	DYSF,TFRC,ATP2B4,ITCH,LYN,KIDINS220,SLC12A7,NEDD4,ATP2C1,SLC20A1,STUB1,PCDH10,GNAI2,GLG1,PI4K2B,GNB1,PKP4,ESYT2,WWP1,SPTLC2,ATP8B2,ADGRE5,SPTLC1,RNF19A,IFNGR1,GNA15,GNB2,PI4K2A,CSK,VANGL1,GNB4,FLOT2,LAMTOR1,LSS,ATP8A1,ABCC1,SURF6,ABCA2,GNAI3,PTPRA,CTNNB1,STEAP3,CSNK1G2,RNF130,ABHD17B,TGFBR1,STX6,GNAI1,LRRC8D,YES1,SPINT2,NOTCH1,GNA13,CNNM3,STXBP3,PCNX3,ITPRIPL2,KCNQ5,TOM1,ABCG1,PCNX1,ERLIN2,NOTCH2…
TF	Factor: BTEB2; motif: RGGGNGKGGN	TF:M07277	0.00357845	2.44631	8492	147	92	19722	DYSF,TFRC,KIDINS220,SLC12A7,ATP2C1,SLC20A1,STUB1,GLG1,PI4K2B,GNB1,PKP4,WWP1,SPTLC2,ATP8B2,SPTLC1,RNF19A,IFNGR1,GNA15,GNB2,PI4K2A,SCARF1,CSK,FERMT3,VANGL1,GNB4,FLOT2,LAMTOR1,LSS,ATP8A1,ABCC1,SURF6,ABCA2,PTPRA,CTNNB1,CSNK1G2,RNF130,ABHD17B,TYK2,TGFBR1,STX6,GNAI1,LRRC8D,YES1,SPINT2,NOTCH1,GNA13,STXBP3,PCNX3,KCNQ5,TOM1,ABCG1,PCNX1,ERLIN2,NOTCH2,TOLLIP,SNX3,FAM171A2,SLITRK5,ATP13A3,APP,RAE1,SNX17,ZDHH…
TF	Factor: MAZ; motif: GGGMGGGGSSGGGGGGGGGGGG; match class: 1	TF:M09636_1	0.00479036	2.31963	14096	147	129	19722	DYSF,TFRC,ATP2B4,ITCH,WWP2,LYN,ITM2A,IL2RG,KIDINS220,SLC12A7,NEDD4,ATP2C1,TGFBR2,SLC20A1,STUB1,GNAI2,TMEM59,GLG1,PI4K2B,GNB1,PKP4,ESYT2,WWP1,ADCY7,SPTLC2,ATP8B2,ADGRE5,TNFRSF1A,RNF149,SPTLC1,RNF19A,IFNGR1,GNA15,GNB2,PI4K2A,LAT2,SYT11,SCARF1,CSK,FERMT3,VANGL1,GNB4,FLOT2,LAMTOR1,LSS,CMIP,ATP8A1,ABCC1,DAAM1,SURF6,ABCA2,GNAI3,PTPRA,STEAP3,CSNK1G2,RNF130,ABHD17B,NDFIP1,TYK2,TGFBR1,STX6,GNAI1,LRRC8D,YE…
TF	Factor: E2F-3; motif: GGCGGGN; match class: 1	TF:M02089_1	0.00503607	2.29791	9362	147	98	19722	DYSF,TFRC,ITCH,LYN,KIDINS220,SLC12A7,NEDD4,ATP2C1,TGFBR2,SLC20A1,STUB1,GNAI2,GLG1,GNB1,PKP4,ESYT2,WWP1,SPTLC2,ATP8B2,ADGRE5,RNF149,SPTLC1,RNF19A,IFNGR1,GNA15,GNB2,PI4K2A,FERMT3,VANGL1,GNB4,FLOT2,LAMTOR1,LSS,ATP8A1,ABCC1,DAAM1,ABCA2,GNAI3,PTPRA,STEAP3,CSNK1G2,RNF130,ABHD17B,TGFBR1,STX6,LRRC8D,YES1,SPINT2,NOTCH1,GNA13,CNNM3,STXBP3,PCNX3,KCNQ5,TOM1,ABCG1,PCNX1,ERLIN2,NOTCH2,TNFRSF10A,TOLLIP,PTPRG,ST…
TF	Factor: TIEG1; motif: NCCCNSNCCCCGCCCCC; match class: 1	TF:M12351_1	0.00601621	2.22068	8180	147	89	19722	DYSF,TFRC,ITCH,WWP2,ITM2A,KIDINS220,SLC12A7,ATP2C1,TGFBR2,SLC20A1,STUB1,GNAI2,GNB1,PKP4,WWP1,ADCY7,ATP8B2,SPTLC1,RNF19A,IFNGR1,GNB2,VANGL1,GNB4,FLOT2,LAMTOR1,LSS,ATP8A1,ABCC1,DAAM1,ABCA2,GNAI3,CSNK1G2,RNF130,ABHD17B,TGFBR1,STX6,GNAI1,LRRC8D,YES1,SPINT2,NOTCH1,GNA13,CNNM3,PCNX3,KCNQ5,TOM1,ABCG1,PCNX1,ERLIN2,NOTCH2,TNFRSF10A,TOLLIP,PTPRG,FAM171A2,SLITRK5,ATP13A3,RELT,APP,RAE1,RFTN1,SNX17,ZDHHC20,NE…
TF	Factor: MAZ; motif: GGGMGGGGS	TF:M10432	0.00617745	2.20919	9259	147	97	19722	DYSF,ATP2B4,WWP2,IL2RG,KIDINS220,SLC12A7,NEDD4,ATP2C1,SLC20A1,GLG1,MYCT1,GNB1,PKP4,WWP1,ADCY7,ATP8B2,ADGRE5,TNFRSF1A,RNF149,SPTLC1,RNF19A,GNA15,GNB2,PI4K2A,LAT2,SYT11,SCARF1,FERMT3,GNB4,FLOT2,LSS,ATP8A1,ABCC1,DAAM1,ABCA2,PTPRA,CSNK1G2,ABHD17B,NDFIP1,TYK2,TGFBR1,STX6,GNAI1,LRRC8D,YES1,NOTCH1,CNNM3,STXBP3,PCNX3,ITPRIPL2,KCNQ5,ABCG1,PCNX1,ERLIN2,NOTCH2,TNFRSF10A,TOLLIP,SNX3,STAT1,FAM171A2,SLITRK5,AT…
TF	Factor: BTEB3; motif: CCNNSCCNSCCCCKCCCCC	TF:M09826	0.00865443	2.06276	11467	147	112	19722	DYSF,TFRC,WWP2,LYN,ITM2A,IL2RG,KIDINS220,SLC12A7,NEDD4,ATP2C1,SLC20A1,STUB1,PCDH10,GNAI2,GLG1,GNB1,PKP4,WWP1,ATP8B2,ADGRE5,TNFRSF1A,RNF149,SPTLC1,RNF19A,IFNGR1,GNA15,GNB2,LAT2,SYT11,SCARF1,CSK,VANGL1,GNB4,FLOT2,LAMTOR1,LSS,ATP8A1,ABCC1,ABCA2,PTPRA,CTNNB1,STEAP3,CSNK1G2,RNF130,ABHD17B,NDFIP1,TYK2,TGFBR1,STX6,GNAI1,LRRC8D,YES1,SPINT2,NOTCH1,GNA13,CNNM3,PCNX3,ITPRIPL2,KCNQ5,TOM1,ABCG1,PCNX1,ERLIN2,N…
TF	Factor: SP2; motif: GNNGGGGGCGGGGSN	TF:M03807	0.011116	1.95405	8415	147	90	19722	TFRC,WWP2,KIDINS220,SLC12A7,NEDD4,ATP2C1,SLC20A1,STUB1,GNAI2,GLG1,PI4K2B,GNB1,PKP4,WWP1,SPTLC2,ATP8B2,RNF149,SPTLC1,RNF19A,IFNGR1,GNA15,GNB2,CSK,VANGL1,GNB4,FLOT2,LAMTOR1,LSS,ATP8A1,ABCC1,SURF6,ABCA2,GNAI3,CTNNB1,CSNK1G2,RNF130,TGFBR1,STX6,GNAI1,LRRC8D,YES1,SPINT2,NOTCH1,GNA13,CNNM3,STXBP3,PCNX3,KCNQ5,TOM1,ABCG1,PCNX1,ERLIN2,NOTCH2,TNFRSF10A,TOLLIP,FAM171A2,SLITRK5,ATP13A3,RELT,APP,RAE1,SNX17,ZDH…
TF	Factor: ZIC4; motif: NNCCNCCCRYNGYGN; match class: 1	TF:M12227_1	0.0115775	1.93638	5898	147	70	19722	TFRC,WWP2,ABCB1,LYN,SLC12A7,NEDD4,TGFBR2,SLC20A1,PCDH10,GNAI2,GLG1,GNB1,PKP4,ESYT2,WWP1,RNF19A,GNA15,GNB2,PI4K2A,LAT2,SYT11,VANGL1,FLOT2,LAMTOR1,ATP8A1,ABCA2,CSNK1G2,RNF130,ABHD17B,STX6,GNAI1,LRRC8D,YES1,SPINT2,NOTCH1,GNA13,STXBP3,ITPRIPL2,KCNQ5,PCNX1,NOTCH2,TOLLIP,SLC27A2,SNX3,FAM171A2,SLITRK5,ATP13A3,APP,SNX17,ZDHHC20,NECTIN2,UGCG,EFR3A,ITM2C,TRPV2,FYTTD1,NPDC1,NAPA,SRSF7,AP2A1,STX4,GNAQ,ACVR1B…
TF	Factor: KLF15; motif: RCCMCRCCCMCN; match class: 1	TF:M12160_1	0.0118501	1.92628	8031	147	87	19722	DYSF,TFRC,ITCH,WWP2,IL2RG,KIDINS220,SLC12A7,NEDD4,ATP2C1,SLC20A1,STUB1,GNAI2,GLG1,GNB1,PKP4,WWP1,ADCY7,SPTLC2,ATP8B2,ADGRE5,SPTLC1,IFNGR1,GNA15,GNB2,PI4K2A,SYT11,CSK,FLOT2,LSS,ATP8A1,ABCA2,PTPRA,CSNK1G2,RNF130,ABHD17B,TGFBR1,STX6,GNAI1,LRRC8D,YES1,SPINT2,NOTCH1,GNA13,CNNM3,STXBP3,PCNX3,ITPRIPL2,KCNQ5,TOM1,PCNX1,ERLIN2,NOTCH2,TNFRSF10A,TOLLIP,GOLGA8R,STAT1,FAM171A2,SLITRK5,ATP13A3,RAE1,RFTN1,ZDHHC…
TF	Factor: CPBP; motif: GNNRGGGHGGGGNNGGGRN	TF:M09973	0.017399	1.75947	10853	147	107	19722	DYSF,TFRC,ATP2B4,LYN,IL2RG,KIDINS220,SLC12A7,NEDD4,ATP2C1,SLC20A1,STUB1,GNAI2,TMEM59,GLG1,GNB1,PKP4,WWP1,SPTLC2,ATP8B2,ADGRE5,SPTLC1,RNF19A,IFNGR1,GNA15,GNB2,LAT2,SYT11,SCARF1,VANGL1,GNB4,FLOT2,LAMTOR1,LSS,ATP8A1,ABCC1,DAAM1,SURF6,ABCA2,GNAI3,PTPRA,STEAP3,CSNK1G2,RNF130,ABHD17B,NDFIP1,TYK2,TGFBR1,GNAI1,LRRC8D,YES1,SPINT2,NOTCH1,GNA13,CNNM3,PCNX3,KCNQ5,TOM1,ABCG1,PCNX1,ERLIN2,NOTCH2,TNFRSF10A,TOLL…
TF	Factor: ETF; motif: GVGGMGG	TF:M00695	0.0183356	1.73671	10430	147	104	19722	DYSF,ITCH,WWP2,ABCB1,LYN,SLC12A7,NEDD4,ATP2C1,SLC20A1,STUB1,GNAI2,TMEM59,GLG1,PI4K2B,GNB1,PKP4,ESYT2,WWP1,ADCY7,SPTLC2,RNF149,SPTLC1,RNF19A,GNA15,GNB2,PI4K2A,LAT2,SYT11,VANGL1,GNB4,FLOT2,LAMTOR1,ATP8A1,ABCC1,DAAM1,ABCA2,GNAI3,PTPRA,STEAP3,CSNK1G2,RNF130,ABHD17B,NDFIP1,TGFBR1,GNAI1,LRRC8D,YES1,NOTCH1,GNA13,CNNM3,STXBP3,PCNX3,ITPRIPL2,KCNQ5,TOM1,ABCG1,PCNX1,NOTCH2,TNFRSF10A,TOLLIP,PTPRG,SLC27A2,SNX…
TF	Factor: E2F-4; motif: SNGGGCGGGAANN	TF:M09894	0.0195899	1.70797	16194	147	139	19722	DYSF,TFRC,ATP2B4,ITCH,WWP2,ABCB1,LYN,ITM2A,KIDINS220,SLC12A7,NEDD4,ATP2C1,MIA2,TGFBR2,SLC20A1,STUB1,PCDH10,GNAI2,TMEM59,GLG1,PI4K2B,GNB1,PKP4,ESYT2,WWP1,ADCY7,SPTLC2,ATP8B2,ADGRE5,TNFRSF1A,RNF149,ATP2B1,SPTLC1,RNF19A,IFNGR1,GNA15,GNB2,PI4K2A,LAT2,SYT11,SCARF1,CSK,FERMT3,VANGL1,GNB4,FLOT2,MLC1,LAMTOR1,LSS,CMIP,ATP8A1,ABCC1,DAAM1,SURF6,ABCA2,GNAI3,PTPRA,CTNNB1,STEAP3,CSNK1G2,RNF130,ABHD17B,NDFIP1,T…
TF	Factor: Sp1; motif: CCCCGCCCCN; match class: 1	TF:M00933_1	0.0216858	1.66383	5166	147	63	19722	DYSF,TFRC,LYN,KIDINS220,SLC12A7,SLC20A1,STUB1,GNB1,PKP4,WWP1,SPTLC1,IFNGR1,GNA15,GNB2,GNB4,LSS,ATP8A1,ABCC1,ABCA2,CSNK1G2,RNF130,ABHD17B,TGFBR1,STX6,GNAI1,LRRC8D,YES1,SPINT2,NOTCH1,GNA13,PCNX3,KCNQ5,ABCG1,PCNX1,ERLIN2,TOLLIP,FAM171A2,SLITRK5,ATP13A3,RAE1,SNX17,ZDHHC20,NECTIN2,ITM2B,MGRN1,TM9SF2,ITM2C,RAB5C,NAPA,SRSF7,AP2A1,GNAQ,ACVR1B,CIB1,STX10,LRP10,IL6ST,FLT1,RAB5A,RNF24,GOLGA7,ATP1B3,TNFRSF18
TF	Factor: Sp1; motif: GGGGCGGGGT	TF:M00008	0.0242074	1.61605	10055	147	101	19722	DYSF,TFRC,ATP2B4,ITCH,LYN,IL2RG,KIDINS220,SLC12A7,NEDD4,ATP2C1,TGFBR2,SLC20A1,STUB1,GNAI2,GLG1,PI4K2B,GNB1,ESYT2,WWP1,ADCY7,ATP8B2,ADGRE5,TNFRSF1A,RNF149,RNF19A,IFNGR1,GNA15,GNB2,SCARF1,FERMT3,GNB4,LAMTOR1,LSS,ATP8A1,ABCC1,SURF6,ABCA2,GNAI3,CTNNB1,STEAP3,CSNK1G2,RNF130,ABHD17B,NDFIP1,TGFBR1,STX6,GNAI1,LRRC8D,YES1,SPINT2,NOTCH1,GNA13,CNNM3,STXBP3,PCNX3,ITPRIPL2,KCNQ5,ABCG1,PCNX1,ERLIN2,NOTCH2,TNFR…
TF	Factor: Churchill; motif: CGGGNN	TF:M00986	0.0242444	1.61539	14197	147	128	19722	DYSF,TFRC,ITCH,WWP2,ABCB1,LYN,IL2RG,KIDINS220,SLC12A7,NEDD4,ATP2C1,MIA2,TGFBR2,SLC20A1,STUB1,GNAI2,GLG1,PI4K2B,GNB1,PKP4,ESYT2,WWP1,ADCY7,SPTLC2,ATP8B2,ADGRE5,RNF149,SPTLC1,RNF19A,IFNGR1,GNA15,GNB2,PI4K2A,LAT2,SYT11,SCARF1,CSK,FERMT3,VANGL1,GNB4,FLOT2,MLC1,LAMTOR1,LSS,ATP8A1,ABCC1,DAAM1,SURF6,ABCA2,PTPRA,STEAP3,CSNK1G2,RNF130,ABHD17B,NDFIP1,TYK2,TGFBR1,STX6,GNAI1,LRRC8D,YES1,SPINT2,NOTCH1,GNA13,C…
TF	Factor: ZIC4; motif: NNCCNCCCRYNGYGN	TF:M12227	0.0247585	1.60628	11063	147	108	19722	TFRC,ITCH,WWP2,ABCB1,LYN,ITM2A,KIDINS220,SLC12A7,NEDD4,ATP2C1,TGFBR2,SLC20A1,STUB1,PCDH10,GNAI2,TMEM59,GLG1,PI4K2B,GNB1,PKP4,ESYT2,WWP1,ADCY7,SPTLC2,ADGRE5,TNFRSF1A,SPTLC1,RNF19A,GNA15,GNB2,PI4K2A,LAT2,SYT11,SCARF1,CSK,FERMT3,VANGL1,FLOT2,LAMTOR1,LSS,CMIP,ATP8A1,SURF6,ABCA2,PTPRA,CSNK1G2,RNF130,ABHD17B,NDFIP1,TYK2,TGFBR1,STX6,GNAI1,LRRC8D,YES1,SPINT2,NOTCH1,GNA13,CNNM3,STXBP3,PCNX3,ITPRIPL2,KCNQ5…
TF	Factor: Egr-1; motif: NGCGTGCGY	TF:M04950	0.0272835	1.5641	10935	147	107	19722	DYSF,PTPRC,TFRC,ATP2B4,ITCH,WWP2,ABCB1,ITM2A,KIDINS220,NEDD4,ATP2C1,TGFBR2,SLC20A1,STUB1,TMEM59,PI4K2B,GNB1,PKP4,ESYT2,WWP1,SPTLC2,ADGRE5,TNFRSF1A,RNF149,SPTLC1,RNF19A,IFNGR1,GNA15,PI4K2A,SYT11,CSK,VANGL1,GNB4,MLC1,LAMTOR1,LSS,CMIP,ATP8A1,ABCC1,DAAM1,SURF6,ABCA2,PTPRA,GCSAML,CTNNB1,STEAP3,CSNK1G2,RNF130,ABHD17B,TYK2,TGFBR1,GNAI1,LRRC8D,SPINT2,NOTCH1,GNA13,CNNM3,STXBP3,PCNX3,ITPRIPL2,KCNQ5,TOM1,PC…
TF	Factor: ETF; motif: GVGGMGG; match class: 1	TF:M00695_1	0.0294958	1.53024	7032	147	78	19722	DYSF,ITCH,WWP2,LYN,SLC12A7,NEDD4,SLC20A1,STUB1,GNAI2,GLG1,PI4K2B,GNB1,PKP4,WWP1,ADCY7,SPTLC2,RNF149,RNF19A,GNB2,PI4K2A,VANGL1,FLOT2,ATP8A1,ABCC1,ABCA2,GNAI3,PTPRA,STEAP3,CSNK1G2,RNF130,ABHD17B,NDFIP1,TGFBR1,LRRC8D,YES1,NOTCH1,GNA13,CNNM3,ITPRIPL2,KCNQ5,TOM1,ABCG1,PCNX1,NOTCH2,TNFRSF10A,TOLLIP,PTPRG,SLC27A2,SNX3,FAM171A2,SLITRK5,ATP13A3,APP,RAE1,RFTN1,SNX17,ZDHHC20,ITM2B,UGCG,EFR3A,MGRN1,ITM2C,LRR…
TF	Factor: Egr-1; motif: ACCGCCC	TF:M04918	0.0386365	1.413	5608	147	66	19722	DYSF,PTPRC,ITCH,WWP2,ABCB1,SLC12A7,TGFBR2,STUB1,TMEM59,GNB1,ESYT2,WWP1,ADGRE5,RNF19A,GNA15,GNB2,LAT2,SYT11,CSK,VANGL1,GNB4,GNAI3,PTPRA,CSNK1G2,RNF130,NDFIP1,STX6,YES1,GNA13,ITPRIPL2,KCNQ5,TOM1,ERLIN2,TNFRSF10A,TOLLIP,SNX3,C16ORF54,DAGLB,FAM171A2,SLITRK5,ATP13A3,RELT,RAE1,RFTN1,ZDHHC20,NECTIN2,UGCG,MREG,SCAMP3,TM9SF2,ITM2C,LRRC8A,PLCXD1,FYTTD1,NAPA,SRSF7,AP2A1,STX4,GNAQ,ACVR1B,STX10,SUSD6,LRP10,RA…
TF	Factor: BTEB1; motif: GGGGGCGGGGCNGSGGGNGS	TF:M09723	0.041833	1.37848	10156	147	101	19722	DYSF,TFRC,ITCH,WWP2,KIDINS220,SLC12A7,NEDD4,ATP2C1,TGFBR2,SLC20A1,STUB1,GNAI2,GLG1,GNB1,PKP4,WWP1,SPTLC2,ATP8B2,ADGRE5,RNF149,SPTLC1,RNF19A,IFNGR1,GNA15,GNB2,PI4K2A,CSK,VANGL1,GNB4,FLOT2,LAMTOR1,LSS,ATP8A1,ABCC1,ABCA2,PTPRA,CTNNB1,STEAP3,CSNK1G2,RNF130,ABHD17B,NDFIP1,TYK2,TGFBR1,STX6,GNAI1,LRRC8D,YES1,SPINT2,NOTCH1,GNA13,CNNM3,PCNX3,KCNQ5,TOM1,ABCG1,PCNX1,ERLIN2,NOTCH2,TNFRSF10A,TOLLIP,STAT1,FAM1…
TF	Factor: GKLF; motif: NNNRGGNGNGGSN	TF:M07289	0.0441104	1.35546	14646	147	130	19722	DYSF,PTPRC,TFRC,ATP2B4,ITCH,ABCB1,LYN,ITM2A,IL2RG,KIDINS220,SLC12A7,NEDD4,ATP2C1,TGFBR2,SLC20A1,STUB1,GNAI2,TMEM59,GLG1,PI4K2B,GNB1,PKP4,ESYT2,WWP1,ADCY7,SPTLC2,ATP8B2,ADGRE5,TNFRSF1A,RNF149,SPTLC1,RNF19A,IFNGR1,GNB2,PI4K2A,LAT2,SYT11,SCARF1,CSK,VANGL1,GNB4,FLOT2,MLC1,LAMTOR1,LSS,ATP8A1,ABCC1,DAAM1,SURF6,ABCA2,GNAI3,PTPRA,STEAP3,CSNK1G2,RNF130,ABHD17B,NDFIP1,TYK2,TGFBR1,STX6,GNAI1,LRRC8D,YES1,NOT…
CORUM	SNARE complex (STX4, VAMP8, VAMP3, SNAP23)	CORUM:1169	0.00272591	2.56449	4	52	3	3627	SNAP23,STX4,VAMP8
CORUM	NEDD4-PI4K2A complex	CORUM:6690	0.0499134	1.30178	2	52	2	3627	NEDD4,PI4K2A
CORUM	Serine-palmitoyltransferase (SPTLC1, SPTLC2) complex	CORUM:6968	0.0499134	1.30178	2	52	2	3627	SPTLC2,SPTLC1
CORUM	GNAI1-GNB1-GNG12 complex	CORUM:7086	0.0499134	1.30178	2	52	2	3627	GNB1,GNAI1
CORUM	Microprocessor complex	CORUM:3031	0.0499134	1.30178	2	52	2	3627	TGFBR2,TGFBR1
CORUM	TGF-beta receptor II-TGF-beta receptor I-TGF-beta1 complex	CORUM:3027	0.0499134	1.30178	2	52	2	3627	TGFBR2,TGFBR1
CORUM	SNARE complex (STX6, SNAP23)	CORUM:820	0.0499134	1.30178	2	52	2	3627	STX6,SNAP23
CORUM	SNARE complex (STX4, SNAP23)	CORUM:805	0.0499134	1.30178	2	52	2	3627	SNAP23,STX4
CORUM	LRRC8A-LRRC8D complex	CORUM:6582	0.0499134	1.30178	2	52	2	3627	LRRC8D,LRRC8A

## Sheet: C) E4EC IP-MS peptides
Supplementary Table 6: MYCT1 interactome from immunoprecipitation coupled with mass spectrometry
c Number of peptides specifically detected in E4EC in the MYCT1 immunoprecipitation compared to control. 2 replicates from n=1 experiment are shown.
Gene Symbol	Ctrl 1	Ctrl 2	MYCT1 1	MYCT1 2
SYT11	0	0	11	14
SNX3	0	0	7	11
DYSF	0	0	5	11
CAVIN2	0	0	4	6
SNX17	0	0	3	9
CAV1	0	0	6	5
CAVIN1	0	0	5	3
SDCBP	0	0	5	5
STX12	0	0	4	6
IFITM3	0	0	3	4
RAB29	0	0	3	6
CHP1	0	0	2	6
LAPTM4A	0	0	4	3
RAB9A	0	0	4	2
VAMP3	0	0	3	3
TGFBR2	0	0	21	28
CRIM1	0	0	9	8
ACVRL1	0	0	8	15
BMPR2	0	0	5	7
ACVR1	0	0	3	2
ACVR1B	0	0	2	2
NOTCH1	0	0	3	5
EPHA2	0	0	22	25
AXL	0	0	10	10
TIE1	0	0	5	3
PTPRB	0	0	17	21
PTPRF	0	0	15	19
TNFRSF10D	0	0	3	4
TOLLIP	0	0	3	8
TNFRSF10B	0	0	5	5
WDFY1	0	0	6	3
CTNNB1	0	0	8	7
NRP2	0	0	3	3
KDR	0	0	3	4
ISG15	0	0	6	4
IFNGR1	0	0	2	4
IL6ST	0	0	7	9
GNAI2	0	0	11	16
GNB2	0	0	8	11
RRAS2	0	0	5	7
ADGRG6	0	0	4	6
F2R	0	0	4	2
RNF149	0	0	13	13
ITCH	0	0	6	9
WWP2	0	0	3	10
NDFIP1	0	0	5	8
WWP1	0	0	5	5
RNF144B	0	0	6	7
SMURF2	0	0	6	6
RNF152	0	0	3	6
RNF130	0	0	2	6
NEDD4	0	0	3	4
DSG1	0	2	15	17
DDR2	0	0	11	12
PLXND1	0	0	11	22
FLG2	0	0	7	7
DSC1	4	0	5	8
PLXNB2	0	0	7	6
DSC3	0	0	4	7
ITGB4	0	0	4	6
PKP1	0	0	6	3
PLXNA2	0	0	4	5
RHOJ	0	0	4	3
ROBO4	0	0	3	3
ATP2B4	0	0	10	11
SLC12A4	0	0	8	8
SLC12A2	0	0	4	8
SLC20A1	0	0	6	2
ABCC1	0	0	3	3
CALHM5	0	0	2	3
LRP10	0	0	17	12
SCARF1	0	0	14	16
SPTLC1	0	0	11	13
SPTLC2	0	0	10	9
UGCG	0	0	7	11
PNPLA6	0	0	9	8
LRP12	0	0	4	5
AZGP1	0	0	3	3
ANXA1	0	0	2	2
MYCT1	0	0	27	24
TMEM59	0	0	11	17
ZDHHC13	0	0	13	13
CASP14	4	5	13	13
TMEM200A	0	0	6	12
SERPINB12	0	0	9	7
CAT	0	0	8	7
PLD3	0	0	5	9
CMIP	0	0	7	6
ARG1	0	0	7	5
CTSB	0	0	5	7
CTSD	0	0	5	7
PRDX2	0	0	7	3
CKAP4	0	0	5	4
FAM171A1	0	0	4	5
POF1B	0	0	3	5
TGM1	0	0	3	5
HSPB1	0	0	3	4
GGCT	0	0	2	4
HBB	0	0	2	4
MAN1B1	0	0	4	2
NPDC1	0	0	2	4
NRG1	0	0	3	3
TGM2	0	0	2	3
BLMH	0	0	3	2
CNP	0	0	2	3
HAL	0	0	2	3
SLC9A3R2	0	0	2	3

## Sheet: D) gProfiler E4EC IP-MS
Supplementary Table 6: MYCT1 interactome from immunoprecipitation coupled with mass spectrometry
d Functional enrichment analysis for the MYCT1 interactome in E4EC performed as in b.
source	term_name	term_id	adjusted_p_value	negative_log10_of_adjusted_p_value	term_size	query_size	intersection_size	effective_domain_size	intersections
GO:MF	transmembrane receptor protein kinase activity	GO:0019199	1.82919e-11	10.7377	82	106	12	18676	TGFBR2,CRIM1,ACVRL1,BMPR2,ACVR1,ACVR1B,EPHA2,AXL,TIE1,NRP2,KDR,DDR2
GO:MF	growth factor binding	GO:0019838	1.90862e-07	6.71928	138	106	11	18676	SDCBP,TGFBR2,CRIM1,ACVRL1,BMPR2,ACVR1,ACVR1B,NRP2,KDR,IL6ST,ITGB4
GO:MF	activin-activated receptor activity	GO:0017002	6.87178e-07	6.16293	10	106	5	18676	TGFBR2,ACVRL1,BMPR2,ACVR1,ACVR1B
GO:MF	molecular transducer activity	GO:0060089	1.43484e-05	4.8432	1458	106	27	18676	TGFBR2,CRIM1,ACVRL1,BMPR2,ACVR1,ACVR1B,NOTCH1,EPHA2,AXL,TIE1,PTPRB,PTPRF,TNFRSF10D,TNFRSF10B,NRP2,KDR,IFNGR1,IL6ST,ADGRG6,F2R,DDR2,PLXND1,PLXNB2,PLXNA2,ROBO4,SLC20A1,SCARF1
GO:MF	signaling receptor activity	GO:0038023	1.43484e-05	4.8432	1458	106	27	18676	TGFBR2,CRIM1,ACVRL1,BMPR2,ACVR1,ACVR1B,NOTCH1,EPHA2,AXL,TIE1,PTPRB,PTPRF,TNFRSF10D,TNFRSF10B,NRP2,KDR,IFNGR1,IL6ST,ADGRG6,F2R,DDR2,PLXND1,PLXNB2,PLXNA2,ROBO4,SLC20A1,SCARF1
GO:MF	transmembrane receptor protein serine/threonine kinase activity	GO:0004675	3.04458e-05	4.51647	19	106	5	18676	TGFBR2,ACVRL1,BMPR2,ACVR1,ACVR1B
GO:MF	transmembrane receptor protein tyrosine kinase activity	GO:0004714	3.44668e-05	4.4626	63	106	7	18676	CRIM1,EPHA2,AXL,TIE1,NRP2,KDR,DDR2
GO:MF	transmembrane signaling receptor activity	GO:0004888	6.90208e-05	4.16102	1269	106	24	18676	TGFBR2,CRIM1,ACVRL1,BMPR2,ACVR1,ACVR1B,NOTCH1,EPHA2,AXL,TIE1,PTPRB,PTPRF,TNFRSF10D,NRP2,KDR,IFNGR1,IL6ST,ADGRG6,F2R,DDR2,PLXND1,PLXNB2,PLXNA2,SCARF1
GO:MF	cell adhesion molecule binding	GO:0050839	0.000234438	3.62997	546	106	15	18676	SDCBP,BMPR2,ACVR1,EPHA2,PTPRB,PTPRF,CTNNB1,KDR,ISG15,ITGB4,PKP1,ROBO4,ANXA1,NRG1,SLC9A3R2
GO:MF	semaphorin receptor activity	GO:0017154	0.000244042	3.61254	12	106	4	18676	NRP2,PLXND1,PLXNB2,PLXNA2
GO:MF	transforming growth factor beta-activated receptor activity	GO:0005024	0.000350966	3.45473	13	106	4	18676	TGFBR2,ACVRL1,BMPR2,ACVR1
GO:MF	activin binding	GO:0048185	0.00066419	3.17771	15	106	4	18676	TGFBR2,ACVRL1,ACVR1,ACVR1B
GO:MF	activin receptor activity, type I	GO:0016361	0.000918005	3.03715	5	106	3	18676	ACVRL1,ACVR1,ACVR1B
GO:MF	catalytic activity, acting on a protein	GO:0140096	0.00178302	2.74884	2332	106	31	18676	TGFBR2,CRIM1,ACVRL1,BMPR2,ACVR1,ACVR1B,EPHA2,AXL,TIE1,PTPRB,PTPRF,NRP2,KDR,RNF149,ITCH,WWP2,WWP1,RNF144B,SMURF2,RNF152,RNF130,NEDD4,DDR2,TMEM59,ZDHHC13,CASP14,CTSB,CTSD,TGM1,TGM2,BLMH
GO:MF	SMAD binding	GO:0046332	0.00278414	2.55531	78	106	6	18676	TGFBR2,ACVRL1,ACVR1,ACVR1B,CTNNB1,SMURF2
GO:MF	enzyme binding	GO:0019899	0.00465264	2.3323	2074	106	28	18676	SYT11,SNX3,CAVIN2,CAV1,RAB29,CHP1,TGFBR2,ACVRL1,BMPR2,ACVR1,ACVR1B,NOTCH1,TOLLIP,CTNNB1,ISG15,GNB2,ITCH,RNF144B,RNF152,NEDD4,ATP2B4,SLC12A4,SLC12A2,SERPINB12,CAT,HSPB1,NRG1,SLC9A3R2
GO:MF	protein-containing complex binding	GO:0044877	0.00496806	2.30381	1287	106	21	18676	CAV1,SDCBP,RAB29,TGFBR2,ACVRL1,ACVR1,ACVR1B,PTPRF,KDR,ISG15,GNAI2,GNB2,ADGRG6,ITCH,DDR2,ITGB4,PKP1,SCARF1,CTSB,POF1B,NRG1
GO:MF	cytokine binding	GO:0019955	0.00712809	2.14703	138	106	7	18676	TGFBR2,ACVRL1,BMPR2,ACVR1,NRP2,IFNGR1,IL6ST
GO:MF	protein tyrosine kinase activity	GO:0004713	0.00940005	2.02687	144	106	7	18676	CRIM1,EPHA2,AXL,TIE1,NRP2,KDR,DDR2
GO:MF	catalytic activity	GO:0003824	0.0298733	1.52472	5896	106	53	18676	RAB29,RAB9A,TGFBR2,CRIM1,ACVRL1,BMPR2,ACVR1,ACVR1B,EPHA2,AXL,TIE1,PTPRB,PTPRF,NRP2,KDR,GNAI2,GNB2,RRAS2,RNF149,ITCH,WWP2,WWP1,RNF144B,SMURF2,RNF152,RNF130,NEDD4,DDR2,RHOJ,ABCC1,SPTLC1,SPTLC2,UGCG,PNPLA6,AZGP1,ANXA1,TMEM59,ZDHHC13,CASP14,CAT,PLD3,ARG1,CTSB,CTSD,PRDX2,TGM1,GGCT,HBB,MAN1B1,TGM2,BLMH,CNP,HAL
GO:MF	ubiquitin protein ligase activity	GO:0061630	0.0314048	1.503	305	106	9	18676	RNF149,ITCH,WWP2,WWP1,RNF144B,SMURF2,RNF152,RNF130,NEDD4
GO:MF	ubiquitin-like protein ligase activity	GO:0061659	0.0412044	1.38506	316	106	9	18676	RNF149,ITCH,WWP2,WWP1,RNF144B,SMURF2,RNF152,RNF130,NEDD4
GO:MF	kinase binding	GO:0019900	0.0464253	1.33325	752	106	14	18676	CAVIN2,CAV1,CHP1,TGFBR2,ACVRL1,BMPR2,ACVR1,TOLLIP,CTNNB1,ATP2B4,SLC12A4,SLC12A2,HSPB1,NRG1
GO:BP	cell adhesion	GO:0007155	2.11542e-09	8.6746	1492	105	34	18117	CAV1,VAMP3,TGFBR2,ACVRL1,ACVR1,NOTCH1,EPHA2,AXL,PTPRF,CTNNB1,NRP2,KDR,IL6ST,NDFIP1,DSG1,DDR2,PLXND1,FLG2,DSC1,PLXNB2,DSC3,ITGB4,PKP1,PLXNA2,ROBO4,SCARF1,AZGP1,ANXA1,ARG1,PRDX2,HSPB1,HBB,NRG1,TGM2
GO:BP	biological adhesion	GO:0022610	2.41411e-09	8.61724	1499	105	34	18117	CAV1,VAMP3,TGFBR2,ACVRL1,ACVR1,NOTCH1,EPHA2,AXL,PTPRF,CTNNB1,NRP2,KDR,IL6ST,NDFIP1,DSG1,DDR2,PLXND1,FLG2,DSC1,PLXNB2,DSC3,ITGB4,PKP1,PLXNA2,ROBO4,SCARF1,AZGP1,ANXA1,ARG1,PRDX2,HSPB1,HBB,NRG1,TGM2
GO:BP	epithelium development	GO:0060429	2.56782e-09	8.59044	1325	105	32	18117	CAV1,TGFBR2,ACVRL1,BMPR2,ACVR1,ACVR1B,NOTCH1,EPHA2,TIE1,TOLLIP,CTNNB1,KDR,IL6ST,SMURF2,DSG1,PLXND1,FLG2,DSC1,PLXNB2,DSC3,PKP1,PLXNA2,ROBO4,UGCG,ANXA1,CASP14,CAT,CTSB,POF1B,TGM1,NRG1,TGM2
GO:BP	cell migration	GO:0016477	6.80059e-09	8.16745	1649	105	35	18117	CAV1,SDCBP,TGFBR2,ACVRL1,BMPR2,ACVR1,ACVR1B,NOTCH1,EPHA2,AXL,TIE1,PTPRF,TNFRSF10D,TNFRSF10B,CTNNB1,NRP2,KDR,GNAI2,RRAS2,F2R,SMURF2,DDR2,PLXND1,PLXNB2,ITGB4,PLXNA2,RHOJ,ROBO4,ATP2B4,SLC12A2,ABCC1,LRP12,ANXA1,HSPB1,NRG1
GO:BP	tissue development	GO:0009888	1.76443e-08	7.75339	2107	105	39	18117	CAV1,SDCBP,TGFBR2,ACVRL1,BMPR2,ACVR1,ACVR1B,NOTCH1,EPHA2,TIE1,TOLLIP,CTNNB1,NRP2,KDR,ISG15,IL6ST,SMURF2,DSG1,DDR2,PLXND1,FLG2,DSC1,PLXNB2,DSC3,ITGB4,PKP1,PLXNA2,ROBO4,SLC20A1,SPTLC2,UGCG,ANXA1,CASP14,CAT,CTSB,POF1B,TGM1,NRG1,TGM2
GO:BP	localization	GO:0051179	2.59014e-08	7.58668	6901	105	74	18117	SYT11,SNX3,DYSF,SNX17,CAV1,CAVIN1,SDCBP,STX12,RAB29,CHP1,RAB9A,VAMP3,TGFBR2,ACVRL1,BMPR2,ACVR1,ACVR1B,NOTCH1,EPHA2,AXL,TIE1,PTPRB,PTPRF,TNFRSF10D,TOLLIP,TNFRSF10B,CTNNB1,NRP2,KDR,GNAI2,RRAS2,F2R,WWP2,NDFIP1,WWP1,SMURF2,NEDD4,DSG1,DDR2,PLXND1,FLG2,DSC1,PLXNB2,ITGB4,PKP1,PLXNA2,RHOJ,ROBO4,ATP2B4,SLC12A4,SLC12A2,SLC20A1,ABCC1,CALHM5,LRP10,SCARF1,UGCG,LRP12,AZGP1,ANXA1,TMEM59,ZDHHC13,SERPINB12,CAT,AR…
GO:BP	cell motility	GO:0048870	2.64043e-08	7.57833	1828	105	36	18117	CAV1,CAVIN1,SDCBP,TGFBR2,ACVRL1,BMPR2,ACVR1,ACVR1B,NOTCH1,EPHA2,AXL,TIE1,PTPRF,TNFRSF10D,TNFRSF10B,CTNNB1,NRP2,KDR,GNAI2,RRAS2,F2R,SMURF2,DDR2,PLXND1,PLXNB2,ITGB4,PLXNA2,RHOJ,ROBO4,ATP2B4,SLC12A2,ABCC1,LRP12,ANXA1,HSPB1,NRG1
GO:BP	localization of cell	GO:0051674	2.64043e-08	7.57833	1828	105	36	18117	CAV1,CAVIN1,SDCBP,TGFBR2,ACVRL1,BMPR2,ACVR1,ACVR1B,NOTCH1,EPHA2,AXL,TIE1,PTPRF,TNFRSF10D,TNFRSF10B,CTNNB1,NRP2,KDR,GNAI2,RRAS2,F2R,SMURF2,DDR2,PLXND1,PLXNB2,ITGB4,PLXNA2,RHOJ,ROBO4,ATP2B4,SLC12A2,ABCC1,LRP12,ANXA1,HSPB1,NRG1
GO:BP	anatomical structure development	GO:0048856	3.19198e-08	7.49594	6106	105	69	18117	SNX3,DYSF,SNX17,CAV1,SDCBP,RAB29,VAMP3,TGFBR2,CRIM1,ACVRL1,BMPR2,ACVR1,ACVR1B,NOTCH1,EPHA2,AXL,TIE1,PTPRB,PTPRF,TOLLIP,CTNNB1,NRP2,KDR,ISG15,IFNGR1,IL6ST,ADGRG6,F2R,ITCH,NDFIP1,WWP1,SMURF2,NEDD4,DSG1,DDR2,PLXND1,FLG2,DSC1,PLXNB2,DSC3,ITGB4,PKP1,PLXNA2,RHOJ,ROBO4,ATP2B4,SLC12A2,SLC20A1,LRP10,SCARF1,SPTLC2,UGCG,LRP12,ANXA1,CASP14,SERPINB12,CAT,PLD3,CMIP,ARG1,CTSB,PRDX2,FAM171A1,POF1B,TGM1,HSPB1,NRG…
GO:BP	cell death	GO:0008219	5.37277e-08	7.2698	2292	105	40	18117	CAV1,RAB29,CHP1,TGFBR2,BMPR2,ACVR1,ACVR1B,NOTCH1,EPHA2,AXL,TNFRSF10D,TNFRSF10B,CTNNB1,KDR,IL6ST,GNAI2,RRAS2,F2R,ITCH,RNF144B,RNF152,RNF130,DSG1,DSC1,DSC3,PKP1,SPTLC1,ANXA1,CASP14,CAT,ARG1,CTSB,CTSD,PRDX2,TGM1,HSPB1,GGCT,HBB,NRG1,TGM2
GO:BP	regulation of cell motility	GO:2000145	6.85628e-08	7.16391	1061	105	27	18117	CAV1,CAVIN1,SDCBP,TGFBR2,ACVRL1,BMPR2,ACVR1,ACVR1B,NOTCH1,EPHA2,TIE1,NRP2,KDR,GNAI2,RRAS2,F2R,SMURF2,DDR2,PLXND1,PLXNB2,PLXNA2,RHOJ,ROBO4,ATP2B4,ANXA1,HSPB1,NRG1
GO:BP	regulation of cell migration	GO:0030334	1.04694e-07	6.98008	999	105	26	18117	CAV1,SDCBP,TGFBR2,ACVRL1,BMPR2,ACVR1,ACVR1B,NOTCH1,EPHA2,TIE1,NRP2,KDR,GNAI2,RRAS2,F2R,SMURF2,DDR2,PLXND1,PLXNB2,PLXNA2,RHOJ,ROBO4,ATP2B4,ANXA1,HSPB1,NRG1
GO:BP	system development	GO:0048731	1.33078e-07	6.87589	5052	105	61	18117	SNX3,SNX17,CAV1,SDCBP,RAB29,TGFBR2,CRIM1,ACVRL1,BMPR2,ACVR1,ACVR1B,NOTCH1,EPHA2,AXL,TIE1,PTPRB,PTPRF,CTNNB1,NRP2,KDR,ISG15,IFNGR1,IL6ST,ADGRG6,ITCH,NDFIP1,WWP1,SMURF2,NEDD4,DSG1,DDR2,PLXND1,FLG2,DSC1,PLXNB2,DSC3,ITGB4,PKP1,PLXNA2,RHOJ,ROBO4,ATP2B4,SLC12A2,SLC20A1,LRP10,SCARF1,SPTLC2,UGCG,LRP12,ANXA1,CASP14,SERPINB12,CAT,ARG1,CTSB,PRDX2,TGM1,HSPB1,NRG1,TGM2,CNP
GO:BP	regulation of locomotion	GO:0040012	1.68181e-07	6.77422	1104	105	27	18117	CAV1,CAVIN1,SDCBP,TGFBR2,ACVRL1,BMPR2,ACVR1,ACVR1B,NOTCH1,EPHA2,TIE1,NRP2,KDR,GNAI2,RRAS2,F2R,SMURF2,DDR2,PLXND1,PLXNB2,PLXNA2,RHOJ,ROBO4,ATP2B4,ANXA1,HSPB1,NRG1
GO:BP	epithelial cell differentiation	GO:0030855	2.25223e-07	6.64739	798	105	23	18117	CAV1,ACVRL1,BMPR2,ACVR1,NOTCH1,EPHA2,TIE1,TOLLIP,CTNNB1,KDR,IL6ST,DSG1,DSC1,DSC3,PKP1,ROBO4,UGCG,ANXA1,CASP14,CTSB,POF1B,TGM1,NRG1
GO:BP	catabolic process	GO:0009056	2.31009e-07	6.63637	2744	105	43	18117	SYT11,SNX3,SNX17,CAV1,SDCBP,STX12,CHP1,TOLLIP,CTNNB1,KDR,ISG15,RNF149,ITCH,WWP2,NDFIP1,WWP1,RNF144B,SMURF2,RNF152,RNF130,NEDD4,ITGB4,PKP1,ATP2B4,SCARF1,SPTLC1,SPTLC2,PNPLA6,TMEM59,SERPINB12,CAT,PLD3,ARG1,CTSB,CTSD,PRDX2,HSPB1,HBB,MAN1B1,NRG1,BLMH,CNP,HAL
GO:BP	regulation of localization	GO:0032879	2.61381e-07	6.58273	2872	105	44	18117	SYT11,SNX3,DYSF,SNX17,CAV1,CAVIN1,SDCBP,RAB29,CHP1,RAB9A,VAMP3,TGFBR2,ACVRL1,BMPR2,ACVR1,ACVR1B,NOTCH1,EPHA2,AXL,TIE1,CTNNB1,NRP2,KDR,GNAI2,RRAS2,F2R,WWP2,NDFIP1,SMURF2,NEDD4,DDR2,PLXND1,PLXNB2,PLXNA2,RHOJ,ROBO4,ATP2B4,SLC12A2,ANXA1,TMEM59,ARG1,CTSD,HSPB1,NRG1
GO:BP	regulation of cellular component movement	GO:0051270	3.5181e-07	6.45369	1141	105	27	18117	CAV1,CAVIN1,SDCBP,TGFBR2,ACVRL1,BMPR2,ACVR1,ACVR1B,NOTCH1,EPHA2,TIE1,NRP2,KDR,GNAI2,RRAS2,F2R,SMURF2,DDR2,PLXND1,PLXNB2,PLXNA2,RHOJ,ROBO4,ATP2B4,ANXA1,HSPB1,NRG1
GO:BP	locomotion	GO:0040011	5.04561e-07	6.29709	2028	105	36	18117	CAV1,CAVIN1,SDCBP,TGFBR2,ACVRL1,BMPR2,ACVR1,ACVR1B,NOTCH1,EPHA2,AXL,TIE1,PTPRF,TNFRSF10D,TNFRSF10B,CTNNB1,NRP2,KDR,GNAI2,RRAS2,F2R,SMURF2,DDR2,PLXND1,PLXNB2,ITGB4,PLXNA2,RHOJ,ROBO4,ATP2B4,SLC12A2,ABCC1,LRP12,ANXA1,HSPB1,NRG1
GO:BP	developmental process	GO:0032502	5.78015e-07	6.23806	6628	105	70	18117	SNX3,DYSF,SNX17,CAV1,SDCBP,RAB29,VAMP3,TGFBR2,CRIM1,ACVRL1,BMPR2,ACVR1,ACVR1B,NOTCH1,EPHA2,AXL,TIE1,PTPRB,PTPRF,TOLLIP,CTNNB1,NRP2,KDR,ISG15,IFNGR1,IL6ST,RRAS2,ADGRG6,F2R,ITCH,NDFIP1,WWP1,SMURF2,NEDD4,DSG1,DDR2,PLXND1,FLG2,DSC1,PLXNB2,DSC3,ITGB4,PKP1,PLXNA2,RHOJ,ROBO4,ATP2B4,SLC12A2,SLC20A1,LRP10,SCARF1,SPTLC2,UGCG,LRP12,ANXA1,CASP14,SERPINB12,CAT,PLD3,CMIP,ARG1,CTSB,PRDX2,FAM171A1,POF1B,TGM1,HSP…
GO:BP	vesicle-mediated transport	GO:0016192	9.20636e-07	6.03591	2180	105	37	18117	SYT11,SNX3,DYSF,SNX17,CAV1,SDCBP,STX12,RAB29,CHP1,RAB9A,VAMP3,TGFBR2,NOTCH1,AXL,PTPRB,TOLLIP,CTNNB1,GNAI2,NEDD4,DSG1,FLG2,DSC1,PKP1,RHOJ,LRP10,SCARF1,LRP12,ANXA1,SERPINB12,CAT,ARG1,CTSB,CTSD,CKAP4,HBB,NRG1,TGM2
GO:BP	programmed cell death	GO:0012501	2.32037e-06	5.63444	2143	105	36	18117	CAV1,TGFBR2,BMPR2,ACVR1,ACVR1B,NOTCH1,EPHA2,AXL,TNFRSF10D,TNFRSF10B,CTNNB1,KDR,IL6ST,GNAI2,F2R,ITCH,RNF144B,RNF152,RNF130,DSG1,DSC1,DSC3,PKP1,SPTLC1,ANXA1,CASP14,CAT,ARG1,CTSB,CTSD,PRDX2,TGM1,HSPB1,GGCT,NRG1,TGM2
GO:BP	response to stimulus	GO:0050896	3.37435e-06	5.47181	9407	105	84	18117	SYT11,SNX3,DYSF,SNX17,CAV1,SDCBP,IFITM3,RAB29,CHP1,RAB9A,VAMP3,TGFBR2,CRIM1,ACVRL1,BMPR2,ACVR1,ACVR1B,NOTCH1,EPHA2,AXL,TIE1,PTPRB,PTPRF,TNFRSF10D,TOLLIP,TNFRSF10B,WDFY1,CTNNB1,NRP2,KDR,ISG15,IFNGR1,IL6ST,GNAI2,GNB2,RRAS2,ADGRG6,F2R,RNF149,ITCH,WWP2,NDFIP1,WWP1,SMURF2,RNF152,NEDD4,DSG1,DDR2,PLXND1,FLG2,DSC1,PLXNB2,ITGB4,PKP1,PLXNA2,RHOJ,ROBO4,ATP2B4,SLC12A2,SLC20A1,ABCC1,SCARF1,UGCG,LRP12,AZGP1,AN…
GO:BP	multicellular organism development	GO:0007275	4.05697e-06	5.3918	5613	105	62	18117	SNX3,SNX17,CAV1,SDCBP,RAB29,TGFBR2,CRIM1,ACVRL1,BMPR2,ACVR1,ACVR1B,NOTCH1,EPHA2,AXL,TIE1,PTPRB,PTPRF,CTNNB1,NRP2,KDR,ISG15,IFNGR1,IL6ST,ADGRG6,ITCH,NDFIP1,WWP1,SMURF2,NEDD4,DSG1,DDR2,PLXND1,FLG2,DSC1,PLXNB2,DSC3,ITGB4,PKP1,PLXNA2,RHOJ,ROBO4,ATP2B4,SLC12A2,SLC20A1,LRP10,SCARF1,SPTLC2,UGCG,LRP12,ANXA1,CASP14,SERPINB12,CAT,CMIP,ARG1,CTSB,PRDX2,TGM1,HSPB1,NRG1,TGM2,CNP
GO:BP	ameboidal-type cell migration	GO:0001667	5.7922e-06	5.23716	494	105	17	18117	TGFBR2,ACVRL1,BMPR2,ACVR1,ACVR1B,NOTCH1,EPHA2,NRP2,KDR,SMURF2,DDR2,PLXND1,ITGB4,RHOJ,ATP2B4,ANXA1,HSPB1
GO:BP	cell differentiation	GO:0030154	6.06725e-06	5.21701	4350	105	53	18117	SNX3,DYSF,CAV1,SDCBP,RAB29,VAMP3,TGFBR2,CRIM1,ACVRL1,BMPR2,ACVR1,ACVR1B,NOTCH1,EPHA2,AXL,TIE1,PTPRF,TOLLIP,CTNNB1,NRP2,KDR,ISG15,IFNGR1,IL6ST,RRAS2,ADGRG6,ITCH,NDFIP1,NEDD4,DSG1,DDR2,PLXND1,DSC1,PLXNB2,DSC3,ITGB4,PKP1,PLXNA2,ROBO4,SCARF1,UGCG,LRP12,ANXA1,CASP14,SERPINB12,CAT,PLD3,CTSB,PRDX2,POF1B,TGM1,NRG1,CNP
GO:BP	tube development	GO:0035295	1.00249e-05	4.99892	1146	105	25	18117	CAV1,TGFBR2,ACVRL1,BMPR2,ACVR1,NOTCH1,EPHA2,TIE1,PTPRB,CTNNB1,NRP2,KDR,IL6ST,PLXND1,PLXNB2,PLXNA2,RHOJ,ROBO4,ATP2B4,SLC12A2,ANXA1,CAT,ARG1,HSPB1,TGM2
GO:BP	cellular developmental process	GO:0048869	1.17566e-05	4.92972	4428	105	53	18117	SNX3,DYSF,CAV1,SDCBP,RAB29,VAMP3,TGFBR2,CRIM1,ACVRL1,BMPR2,ACVR1,ACVR1B,NOTCH1,EPHA2,AXL,TIE1,PTPRF,TOLLIP,CTNNB1,NRP2,KDR,ISG15,IFNGR1,IL6ST,RRAS2,ADGRG6,ITCH,NDFIP1,NEDD4,DSG1,DDR2,PLXND1,DSC1,PLXNB2,DSC3,ITGB4,PKP1,PLXNA2,ROBO4,SCARF1,UGCG,LRP12,ANXA1,CASP14,SERPINB12,CAT,PLD3,CTSB,PRDX2,POF1B,TGM1,NRG1,CNP
GO:BP	positive regulation of cell motility	GO:2000147	1.28915e-05	4.88969	591	105	18	18117	CAV1,CAVIN1,SDCBP,TGFBR2,BMPR2,ACVR1,ACVR1B,NOTCH1,NRP2,KDR,GNAI2,RRAS2,F2R,SMURF2,DDR2,RHOJ,ANXA1,HSPB1
GO:BP	movement of cell or subcellular component	GO:0006928	1.77896e-05	4.74983	2311	105	36	18117	CAV1,CAVIN1,SDCBP,TGFBR2,ACVRL1,BMPR2,ACVR1,ACVR1B,NOTCH1,EPHA2,AXL,TIE1,PTPRF,TNFRSF10D,TNFRSF10B,CTNNB1,NRP2,KDR,GNAI2,RRAS2,F2R,SMURF2,DDR2,PLXND1,PLXNB2,ITGB4,PLXNA2,RHOJ,ROBO4,ATP2B4,SLC12A2,ABCC1,LRP12,ANXA1,HSPB1,NRG1
GO:BP	tissue remodeling	GO:0048771	1.7838e-05	4.74865	186	105	11	18117	CAV1,ACVRL1,BMPR2,EPHA2,AXL,TIE1,CTNNB1,F2R,DDR2,ARG1,TGM2
GO:BP	positive regulation of cellular component movement	GO:0051272	1.80518e-05	4.74348	604	105	18	18117	CAV1,CAVIN1,SDCBP,TGFBR2,BMPR2,ACVR1,ACVR1B,NOTCH1,NRP2,KDR,GNAI2,RRAS2,F2R,SMURF2,DDR2,RHOJ,ANXA1,HSPB1
GO:BP	positive regulation of locomotion	GO:0040017	1.89968e-05	4.72132	606	105	18	18117	CAV1,CAVIN1,SDCBP,TGFBR2,BMPR2,ACVR1,ACVR1B,NOTCH1,NRP2,KDR,GNAI2,RRAS2,F2R,SMURF2,DDR2,RHOJ,ANXA1,HSPB1
GO:BP	animal organ development	GO:0048513	1.97096e-05	4.70532	3672	105	47	18117	SNX17,CAV1,SDCBP,TGFBR2,ACVRL1,BMPR2,ACVR1,ACVR1B,NOTCH1,EPHA2,AXL,TIE1,CTNNB1,NRP2,KDR,ISG15,ADGRG6,ITCH,NDFIP1,SMURF2,DSG1,DDR2,PLXND1,FLG2,DSC1,PLXNB2,DSC3,ITGB4,PKP1,PLXNA2,RHOJ,ATP2B4,SLC20A1,LRP10,SPTLC2,UGCG,ANXA1,CASP14,SERPINB12,CAT,ARG1,CTSB,PRDX2,TGM1,NRG1,TGM2,CNP
GO:BP	response to growth factor	GO:0070848	1.98011e-05	4.70331	759	105	20	18117	CAV1,SDCBP,TGFBR2,CRIM1,ACVRL1,BMPR2,ACVR1,ACVR1B,NOTCH1,EPHA2,CTNNB1,NRP2,KDR,SMURF2,NEDD4,ATP2B4,ANXA1,CAT,ARG1,HSPB1
GO:BP	signaling	GO:0023052	2.3739e-05	4.62454	6810	105	68	18117	SYT11,SNX3,SNX17,CAV1,SDCBP,IFITM3,RAB29,CHP1,RAB9A,VAMP3,TGFBR2,CRIM1,ACVRL1,BMPR2,ACVR1,ACVR1B,NOTCH1,EPHA2,AXL,TIE1,PTPRF,TNFRSF10D,TOLLIP,TNFRSF10B,WDFY1,CTNNB1,NRP2,KDR,ISG15,IFNGR1,IL6ST,GNAI2,GNB2,RRAS2,ADGRG6,F2R,RNF149,ITCH,WWP2,NDFIP1,WWP1,SMURF2,RNF152,NEDD4,DDR2,PLXND1,PLXNB2,ITGB4,PKP1,PLXNA2,RHOJ,ATP2B4,SLC12A4,SLC12A2,SLC20A1,UGCG,LRP12,ANXA1,ZDHHC13,CAT,ARG1,CTSB,PRDX2,HSPB1,GGCT,…
GO:BP	angiogenesis	GO:0001525	2.50609e-05	4.601	617	105	18	18117	CAV1,TGFBR2,ACVRL1,ACVR1,NOTCH1,EPHA2,TIE1,PTPRB,CTNNB1,NRP2,KDR,PLXND1,RHOJ,ROBO4,ATP2B4,SLC12A2,ANXA1,HSPB1
GO:BP	cell activation	GO:0001775	2.83219e-05	4.54788	1495	105	28	18117	SYT11,DYSF,CAV1,SDCBP,RAB29,TGFBR2,AXL,PTPRB,TOLLIP,CTNNB1,IFNGR1,IL6ST,F2R,NDFIP1,DSG1,FLG2,DSC1,PKP1,ANXA1,SERPINB12,CAT,ARG1,CTSB,CTSD,PRDX2,CKAP4,HSPB1,HBB
GO:BP	cell surface receptor signaling pathway	GO:0007166	3.26047e-05	4.48672	3210	105	43	18117	SNX3,CAV1,SDCBP,IFITM3,RAB29,TGFBR2,CRIM1,ACVRL1,BMPR2,ACVR1,ACVR1B,NOTCH1,EPHA2,AXL,TIE1,PTPRF,TNFRSF10D,TOLLIP,TNFRSF10B,CTNNB1,NRP2,KDR,ISG15,IFNGR1,IL6ST,GNAI2,ADGRG6,F2R,ITCH,WWP2,SMURF2,NEDD4,DDR2,PLXND1,PLXNB2,ITGB4,PLXNA2,UGCG,ANXA1,ARG1,PRDX2,HSPB1,NRG1
GO:BP	entry into host	GO:0044409	3.53675e-05	4.4514	154	105	10	18117	SNX3,CAV1,IFITM3,EPHA2,AXL,CTNNB1,ITCH,WWP2,WWP1,CTSB
GO:BP	blood vessel morphogenesis	GO:0048514	3.87458e-05	4.41178	711	105	19	18117	CAV1,TGFBR2,ACVRL1,BMPR2,ACVR1,NOTCH1,EPHA2,TIE1,PTPRB,CTNNB1,NRP2,KDR,PLXND1,RHOJ,ROBO4,ATP2B4,SLC12A2,ANXA1,HSPB1
GO:BP	blood vessel development	GO:0001568	4.02431e-05	4.39531	792	105	20	18117	SNX17,CAV1,TGFBR2,ACVRL1,BMPR2,ACVR1,NOTCH1,EPHA2,TIE1,PTPRB,CTNNB1,NRP2,KDR,PLXND1,RHOJ,ROBO4,ATP2B4,SLC12A2,ANXA1,HSPB1
GO:BP	positive regulation of cell migration	GO:0030335	4.44097e-05	4.35252	567	105	17	18117	CAV1,SDCBP,TGFBR2,BMPR2,ACVR1,ACVR1B,NOTCH1,NRP2,KDR,GNAI2,RRAS2,F2R,SMURF2,DDR2,RHOJ,ANXA1,HSPB1
GO:BP	leukocyte activation	GO:0045321	4.58236e-05	4.33891	1332	105	26	18117	SYT11,DYSF,CAV1,SDCBP,RAB29,TGFBR2,AXL,PTPRB,TOLLIP,CTNNB1,IFNGR1,IL6ST,NDFIP1,DSG1,FLG2,DSC1,PKP1,ANXA1,SERPINB12,CAT,ARG1,CTSB,CTSD,PRDX2,CKAP4,HBB
GO:BP	cellular response to growth factor stimulus	GO:0071363	6.02056e-05	4.22036	731	105	19	18117	CAV1,SDCBP,TGFBR2,CRIM1,ACVRL1,BMPR2,ACVR1,ACVR1B,NOTCH1,CTNNB1,NRP2,KDR,SMURF2,NEDD4,ATP2B4,ANXA1,CAT,ARG1,HSPB1
GO:BP	signal transduction	GO:0007165	6.61159e-05	4.17969	6309	105	64	18117	SNX3,SNX17,CAV1,SDCBP,IFITM3,RAB29,CHP1,RAB9A,TGFBR2,CRIM1,ACVRL1,BMPR2,ACVR1,ACVR1B,NOTCH1,EPHA2,AXL,TIE1,PTPRF,TNFRSF10D,TOLLIP,TNFRSF10B,WDFY1,CTNNB1,NRP2,KDR,ISG15,IFNGR1,IL6ST,GNAI2,GNB2,RRAS2,ADGRG6,F2R,RNF149,ITCH,WWP2,NDFIP1,WWP1,SMURF2,RNF152,NEDD4,DDR2,PLXND1,PLXNB2,ITGB4,PKP1,PLXNA2,RHOJ,ATP2B4,SLC12A2,SLC20A1,UGCG,LRP12,ANXA1,ZDHHC13,CAT,ARG1,CTSB,PRDX2,HSPB1,GGCT,NRG1,TGM2
GO:BP	positive regulation of protein metabolic process	GO:0051247	7.4638e-05	4.12704	1564	105	28	18117	CAV1,SDCBP,CHP1,TGFBR2,ACVRL1,BMPR2,ACVR1,ACVR1B,TOLLIP,TNFRSF10B,CTNNB1,KDR,IFNGR1,IL6ST,F2R,ITCH,WWP2,NDFIP1,WWP1,RNF144B,SMURF2,NEDD4,DDR2,PLXNB2,ATP2B4,CTSD,PRDX2,NRG1
GO:BP	endothelial cell differentiation	GO:0045446	7.60353e-05	4.11898	125	105	9	18117	ACVRL1,BMPR2,ACVR1,NOTCH1,TIE1,CTNNB1,KDR,ROBO4,NRG1
GO:BP	cell communication	GO:0007154	8.20759e-05	4.08578	6829	105	67	18117	SYT11,SNX3,SNX17,CAV1,SDCBP,IFITM3,RAB29,CHP1,RAB9A,TGFBR2,CRIM1,ACVRL1,BMPR2,ACVR1,ACVR1B,NOTCH1,EPHA2,AXL,TIE1,PTPRF,TNFRSF10D,TOLLIP,TNFRSF10B,WDFY1,CTNNB1,NRP2,KDR,ISG15,IFNGR1,IL6ST,GNAI2,GNB2,RRAS2,ADGRG6,F2R,RNF149,ITCH,WWP2,NDFIP1,WWP1,SMURF2,RNF152,NEDD4,DDR2,PLXND1,PLXNB2,ITGB4,PKP1,PLXNA2,RHOJ,ATP2B4,SLC12A4,SLC12A2,SLC20A1,UGCG,LRP12,ANXA1,ZDHHC13,CAT,ARG1,CTSB,PRDX2,HSPB1,GGCT,NRG1,T…
GO:BP	myeloid leukocyte activation	GO:0002274	8.22002e-05	4.08513	667	105	18	18117	SYT11,DYSF,SDCBP,TGFBR2,PTPRB,TOLLIP,IFNGR1,DSG1,FLG2,DSC1,PKP1,SERPINB12,CAT,ARG1,CTSB,CTSD,CKAP4,HBB
GO:BP	vasculature development	GO:0001944	8.71321e-05	4.05982	830	105	20	18117	SNX17,CAV1,TGFBR2,ACVRL1,BMPR2,ACVR1,NOTCH1,EPHA2,TIE1,PTPRB,CTNNB1,NRP2,KDR,PLXND1,RHOJ,ROBO4,ATP2B4,SLC12A2,ANXA1,HSPB1
GO:BP	response to external stimulus	GO:0009605	9.26118e-05	4.03333	2944	105	40	18117	SYT11,SNX3,CAV1,IFITM3,RAB29,VAMP3,TGFBR2,BMPR2,NOTCH1,EPHA2,AXL,PTPRF,TOLLIP,TNFRSF10B,CTNNB1,NRP2,KDR,ISG15,IFNGR1,IL6ST,GNAI2,F2R,ITCH,NDFIP1,RNF152,PLXND1,PLXNB2,PLXNA2,ROBO4,SLC12A2,ABCC1,SCARF1,ANXA1,CAT,ARG1,PRDX2,HSPB1,NRG1,TGM2,CNP
GO:BP	cellular catabolic process	GO:0044248	9.50576e-05	4.02201	2347	105	35	18117	SYT11,CAV1,SDCBP,STX12,TOLLIP,CTNNB1,KDR,ISG15,RNF149,ITCH,WWP2,NDFIP1,WWP1,RNF144B,SMURF2,RNF152,RNF130,NEDD4,ITGB4,PKP1,ATP2B4,SPTLC1,SPTLC2,PNPLA6,TMEM59,CAT,ARG1,CTSB,PRDX2,HSPB1,HBB,MAN1B1,BLMH,CNP,HAL
GO:BP	response to wounding	GO:0009611	9.62316e-05	4.01668	674	105	18	18117	SYT11,DYSF,CAV1,TGFBR2,ACVRL1,AXL,PTPRF,KDR,F2R,ITGB4,SLC12A2,SCARF1,ANXA1,ARG1,PRDX2,HSPB1,HBB,NRG1
GO:BP	enzyme linked receptor protein signaling pathway	GO:0007167	0.000105588	3.97638	1103	105	23	18117	CAV1,SDCBP,TGFBR2,CRIM1,ACVRL1,BMPR2,ACVR1,ACVR1B,NOTCH1,EPHA2,AXL,TIE1,PTPRF,CTNNB1,NRP2,KDR,IL6ST,GNAI2,SMURF2,NEDD4,DDR2,HSPB1,NRG1
GO:BP	anatomical structure formation involved in morphogenesis	GO:0048646	0.000116383	3.93411	1202	105	24	18117	CAV1,TGFBR2,ACVRL1,BMPR2,ACVR1,NOTCH1,EPHA2,TIE1,PTPRB,CTNNB1,NRP2,KDR,ADGRG6,PLXND1,PLXNB2,ITGB4,PLXNA2,RHOJ,ROBO4,ATP2B4,SLC12A2,ANXA1,HSPB1,TGM2
GO:BP	movement in host environment	GO:0052126	0.000132577	3.87753	177	105	10	18117	SNX3,CAV1,IFITM3,EPHA2,AXL,CTNNB1,ITCH,WWP2,WWP1,CTSB
GO:BP	negative regulation of transport	GO:0051051	0.000158463	3.80007	474	105	15	18117	SYT11,SNX3,DYSF,CAV1,SDCBP,CHP1,VAMP3,NOTCH1,GNAI2,F2R,WWP2,NDFIP1,NEDD4,ANXA1,NRG1
GO:BP	tube morphogenesis	GO:0035239	0.000166023	3.77983	950	105	21	18117	CAV1,TGFBR2,ACVRL1,BMPR2,ACVR1,NOTCH1,EPHA2,TIE1,PTPRB,CTNNB1,NRP2,KDR,PLXND1,PLXNB2,RHOJ,ROBO4,ATP2B4,SLC12A2,ANXA1,HSPB1,TGM2
GO:BP	viral entry into host cell	GO:0046718	0.000215476	3.6666	141	105	9	18117	SNX3,CAV1,IFITM3,EPHA2,AXL,ITCH,WWP2,WWP1,CTSB
GO:BP	viral life cycle	GO:0019058	0.000216801	3.66394	353	105	13	18117	SNX3,CAV1,IFITM3,RAB29,NOTCH1,EPHA2,AXL,ISG15,ITCH,WWP2,WWP1,NEDD4,CTSB
GO:BP	regulation of multicellular organismal development	GO:2000026	0.000240046	3.61971	1447	105	26	18117	CAV1,TGFBR2,ACVRL1,BMPR2,ACVR1,ACVR1B,NOTCH1,EPHA2,AXL,TIE1,CTNNB1,KDR,ISG15,IL6ST,NDFIP1,DDR2,PLXND1,PLXNB2,PLXNA2,RHOJ,ATP2B4,SLC12A2,ANXA1,PRDX2,HSPB1,NRG1
GO:BP	endothelium development	GO:0003158	0.000243171	3.61409	143	105	9	18117	ACVRL1,BMPR2,ACVR1,NOTCH1,TIE1,CTNNB1,KDR,ROBO4,NRG1
GO:BP	skin development	GO:0043588	0.000263024	3.58001	424	105	14	18117	ACVR1B,NOTCH1,EPHA2,CTNNB1,DSG1,FLG2,DSC1,DSC3,ITGB4,PKP1,UGCG,ANXA1,CASP14,TGM1
GO:BP	cell junction organization	GO:0034330	0.000269255	3.56984	722	105	18	18117	CAV1,SDCBP,RAB29,ACVRL1,EPHA2,PTPRF,CTNNB1,NRP2,KDR,F2R,NEDD4,DSG1,PLXND1,PLXNB2,ITGB4,PKP1,POF1B,NRG1
GO:BP	regulation of signaling	GO:0023051	0.000271195	3.56672	3578	105	44	18117	SYT11,SNX3,CAV1,SDCBP,RAB29,CHP1,VAMP3,TGFBR2,CRIM1,ACVRL1,BMPR2,ACVR1,ACVR1B,NOTCH1,EPHA2,AXL,TNFRSF10B,WDFY1,CTNNB1,KDR,IFNGR1,IL6ST,GNAI2,F2R,RNF149,ITCH,WWP2,NDFIP1,SMURF2,RNF152,NEDD4,RHOJ,ATP2B4,SLC12A2,SLC20A1,UGCG,ANXA1,ZDHHC13,CAT,ARG1,PRDX2,HSPB1,NRG1,TGM2
GO:BP	positive regulation of biological process	GO:0048518	0.000275628	3.55968	6363	105	63	18117	SYT11,SNX3,CAV1,CAVIN1,SDCBP,RAB29,CHP1,RAB9A,VAMP3,TGFBR2,ACVRL1,BMPR2,ACVR1,ACVR1B,NOTCH1,EPHA2,AXL,TIE1,TOLLIP,TNFRSF10B,WDFY1,CTNNB1,NRP2,KDR,ISG15,IFNGR1,IL6ST,GNAI2,RRAS2,F2R,ITCH,WWP2,NDFIP1,WWP1,RNF144B,SMURF2,RNF152,NEDD4,DDR2,PLXND1,PLXNB2,PKP1,PLXNA2,RHOJ,ATP2B4,SLC12A2,SLC20A1,ABCC1,SCARF1,SPTLC1,SPTLC2,ANXA1,TMEM59,ZDHHC13,CAT,ARG1,CTSD,PRDX2,TGM1,HSPB1,HBB,NRG1,TGM2
GO:BP	organonitrogen compound catabolic process	GO:1901565	0.000279734	3.55325	1358	105	25	18117	SNX3,CAV1,SDCBP,CHP1,TOLLIP,CTNNB1,ISG15,RNF149,ITCH,WWP2,NDFIP1,WWP1,RNF144B,SMURF2,RNF130,NEDD4,ATP2B4,SERPINB12,ARG1,CTSB,CTSD,MAN1B1,NRG1,BLMH,HAL
GO:BP	cell-cell adhesion	GO:0098609	0.000290826	3.53637	894	105	20	18117	CAV1,TGFBR2,ACVR1,NOTCH1,PTPRF,CTNNB1,IL6ST,NDFIP1,DSG1,DSC1,PLXNB2,DSC3,PKP1,ROBO4,ANXA1,ARG1,PRDX2,HSPB1,HBB,NRG1
GO:BP	positive regulation of cellular process	GO:0048522	0.000323197	3.49053	5757	105	59	18117	SYT11,SNX3,CAV1,CAVIN1,SDCBP,RAB29,CHP1,RAB9A,VAMP3,TGFBR2,ACVRL1,BMPR2,ACVR1,ACVR1B,NOTCH1,EPHA2,AXL,TIE1,TOLLIP,TNFRSF10B,WDFY1,CTNNB1,NRP2,KDR,ISG15,IFNGR1,IL6ST,GNAI2,RRAS2,F2R,ITCH,NDFIP1,RNF144B,SMURF2,RNF152,NEDD4,DDR2,PLXND1,PLXNB2,PLXNA2,RHOJ,ATP2B4,SLC12A2,SLC20A1,SCARF1,SPTLC1,SPTLC2,ANXA1,TMEM59,ZDHHC13,CAT,ARG1,CTSD,PRDX2,TGM1,HSPB1,HBB,NRG1,TGM2
GO:BP	exocytosis	GO:0006887	0.000347624	3.45889	904	105	20	18117	SYT11,SDCBP,RAB9A,VAMP3,NOTCH1,PTPRB,TOLLIP,GNAI2,DSG1,FLG2,DSC1,PKP1,ANXA1,SERPINB12,CAT,ARG1,CTSB,CTSD,CKAP4,HBB
GO:BP	cell junction assembly	GO:0034329	0.000390506	3.40837	438	105	14	18117	CAV1,SDCBP,RAB29,ACVRL1,EPHA2,CTNNB1,KDR,DSG1,PLXND1,PLXNB2,ITGB4,PKP1,POF1B,NRG1
GO:BP	biological process involved in symbiotic interaction	GO:0044403	0.000397806	3.40033	1001	105	21	18117	SNX3,CAV1,IFITM3,RAB29,RAB9A,NOTCH1,EPHA2,AXL,CTNNB1,NRP2,KDR,ISG15,IL6ST,ITCH,WWP2,WWP1,NEDD4,SLC20A1,ARG1,CTSB,HSPB1
GO:BP	cellular protein modification process	GO:0006464	0.000428793	3.36775	4041	105	47	18117	SNX3,CAV1,SDCBP,CHP1,TGFBR2,ACVRL1,BMPR2,ACVR1,ACVR1B,EPHA2,AXL,TIE1,PTPRB,PTPRF,TOLLIP,TNFRSF10B,CTNNB1,KDR,ISG15,IL6ST,GNAI2,F2R,RNF149,ITCH,WWP2,NDFIP1,WWP1,RNF144B,SMURF2,RNF152,RNF130,NEDD4,DDR2,PLXNB2,ATP2B4,UGCG,ANXA1,TMEM59,ZDHHC13,PRDX2,CKAP4,TGM1,HSPB1,MAN1B1,NRG1,TGM2,BLMH
GO:BP	protein modification process	GO:0036211	0.000428793	3.36775	4041	105	47	18117	SNX3,CAV1,SDCBP,CHP1,TGFBR2,ACVRL1,BMPR2,ACVR1,ACVR1B,EPHA2,AXL,TIE1,PTPRB,PTPRF,TOLLIP,TNFRSF10B,CTNNB1,KDR,ISG15,IL6ST,GNAI2,F2R,RNF149,ITCH,WWP2,NDFIP1,WWP1,RNF144B,SMURF2,RNF152,RNF130,NEDD4,DDR2,PLXNB2,ATP2B4,UGCG,ANXA1,TMEM59,ZDHHC13,PRDX2,CKAP4,TGM1,HSPB1,MAN1B1,NRG1,TGM2,BLMH
GO:BP	tissue morphogenesis	GO:0048729	0.000455412	3.3416	667	105	17	18117	TGFBR2,ACVRL1,BMPR2,ACVR1,NOTCH1,EPHA2,TIE1,CTNNB1,NRP2,KDR,SMURF2,PLXND1,FLG2,PLXNB2,ITGB4,NRG1,TGM2
GO:BP	secretion	GO:0046903	0.000491798	3.30821	1501	105	26	18117	SYT11,CAV1,CAVIN1,SDCBP,RAB9A,VAMP3,NOTCH1,AXL,PTPRB,TOLLIP,GNAI2,F2R,DSG1,FLG2,DSC1,PKP1,SLC12A2,ANXA1,SERPINB12,CAT,ARG1,CTSB,CTSD,CKAP4,HBB,NRG1
GO:BP	regulation of cell communication	GO:0010646	0.000605909	3.21759	3543	105	43	18117	SYT11,SNX3,CAV1,SDCBP,RAB29,CHP1,TGFBR2,CRIM1,ACVRL1,BMPR2,ACVR1,ACVR1B,NOTCH1,EPHA2,AXL,TNFRSF10B,WDFY1,CTNNB1,KDR,IFNGR1,IL6ST,GNAI2,F2R,RNF149,ITCH,WWP2,NDFIP1,SMURF2,RNF152,NEDD4,RHOJ,ATP2B4,SLC12A2,SLC20A1,UGCG,ANXA1,ZDHHC13,CAT,ARG1,PRDX2,HSPB1,NRG1,TGM2
GO:BP	export from cell	GO:0140352	0.000633931	3.19796	1418	105	25	18117	SYT11,CAVIN1,SDCBP,RAB9A,VAMP3,NOTCH1,AXL,PTPRB,TOLLIP,GNAI2,F2R,DSG1,FLG2,DSC1,PKP1,SLC12A2,ABCC1,ANXA1,SERPINB12,CAT,ARG1,CTSB,CTSD,CKAP4,HBB
GO:BP	cardiac chamber development	GO:0003205	0.000667792	3.17536	161	105	9	18117	SNX17,TGFBR2,BMPR2,ACVR1,NOTCH1,NRP2,ADGRG6,PLXND1,NRG1
GO:BP	regulation of signal transduction	GO:0009966	0.000682597	3.16584	3165	105	40	18117	SNX3,CAV1,SDCBP,RAB29,CHP1,TGFBR2,CRIM1,ACVRL1,BMPR2,ACVR1,ACVR1B,NOTCH1,EPHA2,AXL,TNFRSF10B,WDFY1,CTNNB1,KDR,IFNGR1,IL6ST,GNAI2,F2R,RNF149,ITCH,WWP2,NDFIP1,SMURF2,RNF152,NEDD4,RHOJ,ATP2B4,SLC20A1,UGCG,ZDHHC13,CAT,ARG1,PRDX2,HSPB1,NRG1,TGM2
GO:BP	regulated exocytosis	GO:0045055	0.000918947	3.03671	785	105	18	18117	SYT11,SDCBP,VAMP3,NOTCH1,PTPRB,TOLLIP,GNAI2,DSG1,FLG2,DSC1,PKP1,SERPINB12,CAT,ARG1,CTSB,CTSD,CKAP4,HBB
GO:BP	vasculogenesis	GO:0001570	0.000939416	3.02714	84	105	7	18117	CAV1,TGFBR2,NOTCH1,EPHA2,TIE1,CTNNB1,KDR
GO:BP	apoptotic process	GO:0006915	0.000955836	3.01962	1990	105	30	18117	CAV1,TGFBR2,BMPR2,ACVR1,ACVR1B,NOTCH1,EPHA2,AXL,TNFRSF10D,TNFRSF10B,CTNNB1,KDR,IL6ST,GNAI2,F2R,ITCH,RNF144B,RNF152,RNF130,SPTLC1,ANXA1,CASP14,CAT,CTSB,CTSD,PRDX2,HSPB1,GGCT,NRG1,TGM2
GO:BP	myeloid cell activation involved in immune response	GO:0002275	0.000990294	3.00424	547	105	15	18117	DYSF,SDCBP,PTPRB,TOLLIP,DSG1,FLG2,DSC1,PKP1,SERPINB12,CAT,ARG1,CTSB,CTSD,CKAP4,HBB
GO:BP	regulation of protein metabolic process	GO:0051246	0.000997983	3.00088	2704	105	36	18117	SNX3,CAV1,SDCBP,CHP1,TGFBR2,CRIM1,ACVRL1,BMPR2,ACVR1,ACVR1B,PTPRB,TOLLIP,TNFRSF10B,CTNNB1,KDR,ISG15,IFNGR1,IL6ST,GNAI2,F2R,ITCH,WWP2,NDFIP1,WWP1,RNF144B,SMURF2,NEDD4,DDR2,PLXNB2,ATP2B4,TMEM59,SERPINB12,CTSD,PRDX2,HSPB1,NRG1
GO:BP	positive regulation of multicellular organismal process	GO:0051240	0.00102569	2.98899	1455	105	25	18117	CAV1,SDCBP,TGFBR2,ACVRL1,BMPR2,ACVR1,ACVR1B,NOTCH1,AXL,TIE1,CTNNB1,KDR,ISG15,IFNGR1,IL6ST,GNAI2,F2R,SMURF2,PLXND1,PLXNB2,PLXNA2,ANXA1,PRDX2,HSPB1,NRG1
GO:BP	biological process involved in interaction with host	GO:0051701	0.00104205	2.98211	221	105	10	18117	SNX3,CAV1,IFITM3,EPHA2,AXL,CTNNB1,ITCH,WWP2,WWP1,CTSB
GO:BP	protein catabolic process	GO:0030163	0.00113269	2.94589	974	105	20	18117	SNX3,CAV1,SDCBP,TOLLIP,CTNNB1,ISG15,RNF149,ITCH,WWP2,NDFIP1,WWP1,RNF144B,SMURF2,RNF130,NEDD4,SERPINB12,CTSB,CTSD,MAN1B1,NRG1
GO:BP	secretion by cell	GO:0032940	0.0011884	2.92504	1364	105	24	18117	SYT11,CAVIN1,SDCBP,RAB9A,VAMP3,NOTCH1,AXL,PTPRB,TOLLIP,GNAI2,F2R,DSG1,FLG2,DSC1,PKP1,SLC12A2,ANXA1,SERPINB12,CAT,ARG1,CTSB,CTSD,CKAP4,HBB
GO:BP	multicellular organismal process	GO:0032501	0.00120654	2.91846	7946	105	71	18117	SYT11,SNX3,DYSF,SNX17,CAV1,SDCBP,RAB29,TGFBR2,CRIM1,ACVRL1,BMPR2,ACVR1,ACVR1B,NOTCH1,EPHA2,AXL,TIE1,PTPRB,PTPRF,CTNNB1,NRP2,KDR,ISG15,IFNGR1,IL6ST,GNAI2,RRAS2,ADGRG6,F2R,ITCH,NDFIP1,WWP1,SMURF2,NEDD4,DSG1,DDR2,PLXND1,FLG2,DSC1,PLXNB2,DSC3,ITGB4,PKP1,PLXNA2,RHOJ,ROBO4,ATP2B4,SLC12A2,SLC20A1,ABCC1,LRP10,SCARF1,SPTLC2,UGCG,LRP12,AZGP1,ANXA1,CASP14,SERPINB12,CAT,PLD3,CMIP,ARG1,CTSB,PRDX2,TGM1,HSPB1,H…
GO:BP	semaphorin-plexin signaling pathway involved in neuron projection guidance	GO:1902285	0.00121941	2.91385	13	105	4	18117	NRP2,PLXND1,PLXNB2,PLXNA2
GO:BP	neutrophil degranulation	GO:0043312	0.00123333	2.90892	482	105	14	18117	SDCBP,PTPRB,TOLLIP,DSG1,FLG2,DSC1,PKP1,SERPINB12,CAT,ARG1,CTSB,CTSD,CKAP4,HBB
GO:BP	leukocyte activation involved in immune response	GO:0002366	0.00124743	2.90398	717	105	17	18117	DYSF,SDCBP,PTPRB,TOLLIP,NDFIP1,DSG1,FLG2,DSC1,PKP1,ANXA1,SERPINB12,CAT,ARG1,CTSB,CTSD,CKAP4,HBB
GO:BP	cellular response to stimulus	GO:0051716	0.00127082	2.89592	7781	105	70	18117	SYT11,SNX3,SNX17,CAV1,SDCBP,IFITM3,RAB29,CHP1,RAB9A,VAMP3,TGFBR2,CRIM1,ACVRL1,BMPR2,ACVR1,ACVR1B,NOTCH1,EPHA2,AXL,TIE1,PTPRF,TNFRSF10D,TOLLIP,TNFRSF10B,WDFY1,CTNNB1,NRP2,KDR,ISG15,IFNGR1,IL6ST,GNAI2,GNB2,RRAS2,ADGRG6,F2R,RNF149,ITCH,WWP2,NDFIP1,WWP1,SMURF2,RNF152,NEDD4,DDR2,PLXND1,PLXNB2,ITGB4,PKP1,PLXNA2,RHOJ,ATP2B4,SLC12A2,SLC20A1,ABCC1,SCARF1,UGCG,LRP12,ANXA1,ZDHHC13,CAT,ARG1,CTSB,PRDX2,HSPB1,…
GO:BP	neutrophil activation involved in immune response	GO:0002283	0.00132775	2.87689	485	105	14	18117	SDCBP,PTPRB,TOLLIP,DSG1,FLG2,DSC1,PKP1,SERPINB12,CAT,ARG1,CTSB,CTSD,CKAP4,HBB
GO:BP	cell activation involved in immune response	GO:0002263	0.00134697	2.87064	721	105	17	18117	DYSF,SDCBP,PTPRB,TOLLIP,NDFIP1,DSG1,FLG2,DSC1,PKP1,ANXA1,SERPINB12,CAT,ARG1,CTSB,CTSD,CKAP4,HBB
GO:BP	positive regulation of metabolic process	GO:0009893	0.00138789	2.85764	3783	105	44	18117	CAV1,SDCBP,RAB29,CHP1,VAMP3,TGFBR2,ACVRL1,BMPR2,ACVR1,ACVR1B,NOTCH1,EPHA2,AXL,TIE1,TOLLIP,TNFRSF10B,CTNNB1,KDR,IFNGR1,IL6ST,GNAI2,F2R,ITCH,WWP2,NDFIP1,WWP1,RNF144B,SMURF2,RNF152,NEDD4,DDR2,PLXND1,PLXNB2,PKP1,ATP2B4,SPTLC1,SPTLC2,ANXA1,TMEM59,CTSD,PRDX2,HSPB1,HBB,NRG1
GO:BP	organic substance catabolic process	GO:1901575	0.0015349	2.81392	2267	105	32	18117	SNX3,SNX17,CAV1,SDCBP,CHP1,TOLLIP,CTNNB1,ISG15,RNF149,ITCH,WWP2,NDFIP1,WWP1,RNF144B,SMURF2,RNF130,NEDD4,PKP1,ATP2B4,SCARF1,PNPLA6,SERPINB12,PLD3,ARG1,CTSB,CTSD,HSPB1,MAN1B1,NRG1,BLMH,CNP,HAL
GO:BP	endothelial cell migration	GO:0043542	0.0016012	2.79556	290	105	11	18117	ACVRL1,BMPR2,NOTCH1,EPHA2,NRP2,KDR,PLXND1,RHOJ,ATP2B4,ANXA1,HSPB1
GO:BP	osteoblast differentiation	GO:0001649	0.00162287	2.78972	232	105	10	18117	CRIM1,BMPR2,ACVR1,NOTCH1,EPHA2,CTNNB1,IL6ST,RRAS2,DDR2,CAT
GO:BP	immune system process	GO:0002376	0.00174508	2.75818	3278	105	40	18117	SYT11,DYSF,CAV1,SDCBP,IFITM3,RAB29,VAMP3,TGFBR2,ACVR1B,NOTCH1,EPHA2,AXL,PTPRB,TNFRSF10D,TOLLIP,TNFRSF10B,CTNNB1,KDR,ISG15,IFNGR1,IL6ST,ITCH,NDFIP1,DSG1,FLG2,DSC1,PKP1,SLC12A2,AZGP1,ANXA1,SERPINB12,CAT,PLD3,ARG1,CTSB,CTSD,PRDX2,CKAP4,HBB,NPDC1
GO:BP	neutrophil mediated immunity	GO:0002446	0.00177376	2.7511	497	105	14	18117	SDCBP,PTPRB,TOLLIP,DSG1,FLG2,DSC1,PKP1,SERPINB12,CAT,ARG1,CTSB,CTSD,CKAP4,HBB
GO:BP	circulatory system development	GO:0072359	0.00177782	2.75011	1194	105	22	18117	SNX17,CAV1,TGFBR2,ACVRL1,BMPR2,ACVR1,NOTCH1,EPHA2,TIE1,PTPRB,CTNNB1,NRP2,KDR,ADGRG6,PLXND1,RHOJ,ROBO4,ATP2B4,SLC12A2,ANXA1,HSPB1,NRG1
GO:BP	morphogenesis of a branching epithelium	GO:0061138	0.00178602	2.74811	181	105	9	18117	TGFBR2,ACVR1,NOTCH1,EPHA2,TIE1,CTNNB1,KDR,PLXND1,TGM2
GO:BP	neutrophil activation	GO:0042119	0.00181639	2.74079	498	105	14	18117	SDCBP,PTPRB,TOLLIP,DSG1,FLG2,DSC1,PKP1,SERPINB12,CAT,ARG1,CTSB,CTSD,CKAP4,HBB
GO:BP	regulation of cell death	GO:0010941	0.0019232	2.71598	1720	105	27	18117	CAV1,RAB29,CHP1,ACVR1,NOTCH1,AXL,TNFRSF10D,TNFRSF10B,CTNNB1,KDR,IL6ST,GNAI2,RRAS2,F2R,ITCH,RNF144B,SPTLC1,ANXA1,CAT,ARG1,CTSB,CTSD,PRDX2,HSPB1,HBB,NRG1,TGM2
GO:BP	granulocyte activation	GO:0036230	0.00209205	2.67943	504	105	14	18117	SDCBP,PTPRB,TOLLIP,DSG1,FLG2,DSC1,PKP1,SERPINB12,CAT,ARG1,CTSB,CTSD,CKAP4,HBB
GO:BP	macromolecule modification	GO:0043412	0.00211946	2.67378	4257	105	47	18117	SNX3,CAV1,SDCBP,CHP1,TGFBR2,ACVRL1,BMPR2,ACVR1,ACVR1B,EPHA2,AXL,TIE1,PTPRB,PTPRF,TOLLIP,TNFRSF10B,CTNNB1,KDR,ISG15,IL6ST,GNAI2,F2R,RNF149,ITCH,WWP2,NDFIP1,WWP1,RNF144B,SMURF2,RNF152,RNF130,NEDD4,DDR2,PLXNB2,ATP2B4,UGCG,ANXA1,TMEM59,ZDHHC13,PRDX2,CKAP4,TGM1,HSPB1,MAN1B1,NRG1,TGM2,BLMH
GO:BP	regulation of response to stimulus	GO:0048583	0.00245752	2.6095	4278	105	47	18117	SYT11,SNX3,CAV1,SDCBP,RAB29,CHP1,TGFBR2,CRIM1,ACVRL1,BMPR2,ACVR1,ACVR1B,NOTCH1,EPHA2,AXL,PTPRF,TNFRSF10B,WDFY1,CTNNB1,KDR,IFNGR1,IL6ST,GNAI2,F2R,RNF149,ITCH,WWP2,NDFIP1,SMURF2,RNF152,NEDD4,RHOJ,ATP2B4,SLC12A2,SLC20A1,ABCC1,SCARF1,UGCG,ANXA1,ZDHHC13,CAT,ARG1,PRDX2,HSPB1,NPDC1,NRG1,TGM2
GO:BP	regulation of endothelial cell migration	GO:0010594	0.00256215	2.59139	244	105	10	18117	ACVRL1,BMPR2,NOTCH1,EPHA2,NRP2,KDR,RHOJ,ATP2B4,ANXA1,HSPB1
GO:BP	epithelial cell migration	GO:0010631	0.00260184	2.58472	370	105	12	18117	TGFBR2,ACVRL1,BMPR2,NOTCH1,EPHA2,NRP2,KDR,PLXND1,RHOJ,ATP2B4,ANXA1,HSPB1
GO:BP	regulation of epithelial cell migration	GO:0010632	0.00270481	2.56786	306	105	11	18117	TGFBR2,ACVRL1,BMPR2,NOTCH1,EPHA2,NRP2,KDR,RHOJ,ATP2B4,ANXA1,HSPB1
GO:BP	branching involved in blood vessel morphogenesis	GO:0001569	0.00279912	2.55298	35	105	5	18117	TGFBR2,ACVR1,CTNNB1,KDR,PLXND1
GO:BP	regulation of catabolic process	GO:0009894	0.00282047	2.54968	1033	105	20	18117	SNX3,CAV1,SDCBP,KDR,ITCH,WWP2,NDFIP1,WWP1,RNF144B,SMURF2,RNF152,NEDD4,PKP1,ATP2B4,SPTLC1,SPTLC2,TMEM59,SERPINB12,HSPB1,NRG1
GO:BP	epithelium migration	GO:0090132	0.00282988	2.54823	373	105	12	18117	TGFBR2,ACVRL1,BMPR2,NOTCH1,EPHA2,NRP2,KDR,PLXND1,RHOJ,ATP2B4,ANXA1,HSPB1
GO:BP	viral process	GO:0016032	0.00293241	2.53277	942	105	19	18117	SNX3,CAV1,IFITM3,RAB29,NOTCH1,EPHA2,AXL,CTNNB1,NRP2,KDR,ISG15,IL6ST,ITCH,WWP2,WWP1,NEDD4,SLC20A1,CTSB,HSPB1
GO:BP	heart morphogenesis	GO:0003007	0.00330506	2.48082	251	105	10	18117	TGFBR2,ACVRL1,BMPR2,ACVR1,NOTCH1,CTNNB1,NRP2,ADGRG6,PLXND1,NRG1
GO:BP	morphogenesis of a branching structure	GO:0001763	0.0033145	2.47958	195	105	9	18117	TGFBR2,ACVR1,NOTCH1,EPHA2,TIE1,CTNNB1,KDR,PLXND1,TGM2
GO:BP	tissue migration	GO:0090130	0.00333967	2.4763	379	105	12	18117	TGFBR2,ACVRL1,BMPR2,NOTCH1,EPHA2,NRP2,KDR,PLXND1,RHOJ,ATP2B4,ANXA1,HSPB1
GO:BP	regulation of cellular response to growth factor stimulus	GO:0090287	0.00358244	2.44582	315	105	11	18117	CAV1,SDCBP,TGFBR2,CRIM1,ACVRL1,BMPR2,NOTCH1,CTNNB1,SMURF2,NEDD4,ATP2B4
GO:BP	regulation of response to external stimulus	GO:0032101	0.00367486	2.43476	1051	105	20	18117	SYT11,CAV1,TGFBR2,BMPR2,NOTCH1,PTPRF,KDR,IFNGR1,IL6ST,F2R,ITCH,NDFIP1,SLC12A2,ABCC1,SCARF1,ANXA1,ARG1,PRDX2,HSPB1,TGM2
GO:BP	pathway-restricted SMAD protein phosphorylation	GO:0060389	0.00374843	2.42615	66	105	6	18117	SDCBP,TGFBR2,ACVRL1,BMPR2,ACVR1,ACVR1B
GO:BP	regulation of developmental process	GO:0050793	0.00374958	2.42602	2605	105	34	18117	CAV1,SDCBP,TGFBR2,CRIM1,ACVRL1,BMPR2,ACVR1,ACVR1B,NOTCH1,EPHA2,AXL,TIE1,PTPRF,CTNNB1,KDR,ISG15,IL6ST,ITCH,NDFIP1,SMURF2,NEDD4,DDR2,PLXND1,PLXNB2,PLXNA2,RHOJ,ATP2B4,SLC12A2,SCARF1,ANXA1,PRDX2,FAM171A1,HSPB1,NRG1
GO:BP	regulation of protein modification process	GO:0031399	0.00378676	2.42173	1671	105	26	18117	CAV1,SDCBP,CHP1,TGFBR2,ACVRL1,BMPR2,ACVR1,ACVR1B,PTPRB,TOLLIP,TNFRSF10B,CTNNB1,KDR,ISG15,IL6ST,GNAI2,F2R,ITCH,NDFIP1,DDR2,PLXNB2,ATP2B4,TMEM59,PRDX2,HSPB1,NRG1
GO:BP	transport	GO:0006810	0.00389403	2.4096	5224	105	53	18117	SYT11,SNX3,DYSF,SNX17,CAV1,CAVIN1,SDCBP,STX12,RAB29,CHP1,RAB9A,VAMP3,TGFBR2,NOTCH1,AXL,PTPRB,TOLLIP,CTNNB1,GNAI2,F2R,WWP2,NDFIP1,WWP1,NEDD4,DSG1,FLG2,DSC1,PKP1,RHOJ,ATP2B4,SLC12A4,SLC12A2,SLC20A1,ABCC1,CALHM5,LRP10,SCARF1,UGCG,LRP12,AZGP1,ANXA1,ZDHHC13,SERPINB12,CAT,ARG1,CTSB,CTSD,CKAP4,HSPB1,HBB,NRG1,TGM2,CNP
GO:BP	regulation of multicellular organismal process	GO:0051239	0.00392305	2.40638	2861	105	36	18117	SYT11,CAV1,SDCBP,TGFBR2,ACVRL1,BMPR2,ACVR1,ACVR1B,NOTCH1,EPHA2,AXL,TIE1,CTNNB1,NRP2,KDR,ISG15,IFNGR1,IL6ST,GNAI2,F2R,ITCH,NDFIP1,SMURF2,DDR2,PLXND1,PLXNB2,PLXNA2,RHOJ,ATP2B4,SLC12A2,ANXA1,PLD3,ARG1,PRDX2,HSPB1,NRG1
GO:BP	lymphangiogenesis	GO:0001946	0.00398716	2.39934	17	105	4	18117	ACVRL1,BMPR2,EPHA2,TIE1
GO:BP	cardiac septum development	GO:0003279	0.00400798	2.39707	104	105	7	18117	SNX17,TGFBR2,BMPR2,ACVR1,NOTCH1,NRP2,PLXND1
GO:BP	regulation of transmembrane receptor protein serine/threonine kinase signaling pathway	GO:0090092	0.00408471	2.38884	257	105	10	18117	CAV1,SDCBP,TGFBR2,CRIM1,ACVRL1,BMPR2,ACVR1,ACVR1B,NOTCH1,SMURF2
GO:BP	leukocyte degranulation	GO:0043299	0.00420668	2.37606	535	105	14	18117	SDCBP,PTPRB,TOLLIP,DSG1,FLG2,DSC1,PKP1,SERPINB12,CAT,ARG1,CTSB,CTSD,CKAP4,HBB
GO:BP	branching morphogenesis of an epithelial tube	GO:0048754	0.00453878	2.34306	151	105	8	18117	TGFBR2,ACVR1,NOTCH1,EPHA2,TIE1,CTNNB1,KDR,PLXND1
GO:BP	positive regulation of cell differentiation	GO:0045597	0.00461944	2.33541	879	105	18	18117	SDCBP,TGFBR2,ACVRL1,BMPR2,ACVR1,ACVR1B,NOTCH1,AXL,CTNNB1,KDR,ISG15,IL6ST,DDR2,PLXND1,PLXNB2,PLXNA2,ANXA1,NRG1
GO:BP	positive regulation of catabolic process	GO:0009896	0.00470991	2.32699	464	105	13	18117	CAV1,KDR,ITCH,WWP2,NDFIP1,WWP1,RNF144B,SMURF2,RNF152,NEDD4,SPTLC1,SPTLC2,TMEM59
GO:BP	positive regulation of signal transduction	GO:0009967	0.00566859	2.24652	1598	105	25	18117	CAV1,SDCBP,RAB29,ACVRL1,BMPR2,ACVR1,ACVR1B,NOTCH1,AXL,TNFRSF10B,WDFY1,CTNNB1,KDR,IL6ST,GNAI2,F2R,NDFIP1,SMURF2,NEDD4,SLC20A1,ZDHHC13,CAT,PRDX2,NRG1,TGM2
GO:BP	wound healing	GO:0042060	0.00567433	2.24609	549	105	14	18117	SYT11,DYSF,CAV1,TGFBR2,ACVRL1,AXL,KDR,F2R,SLC12A2,ANXA1,PRDX2,HSPB1,HBB,NRG1
GO:BP	myeloid leukocyte mediated immunity	GO:0002444	0.00591761	2.22785	551	105	14	18117	SDCBP,PTPRB,TOLLIP,DSG1,FLG2,DSC1,PKP1,SERPINB12,CAT,ARG1,CTSB,CTSD,CKAP4,HBB
GO:BP	regulation of protein catabolic process	GO:0042176	0.00597402	2.22373	401	105	12	18117	SNX3,CAV1,SDCBP,ITCH,WWP2,NDFIP1,WWP1,RNF144B,SMURF2,NEDD4,SERPINB12,NRG1
GO:BP	epidermis development	GO:0008544	0.0060839	2.21582	475	105	13	18117	ACVR1B,NOTCH1,EPHA2,CTNNB1,DSG1,FLG2,DSC1,DSC3,PKP1,UGCG,ANXA1,CASP14,TGM1
GO:BP	endocardial cell differentiation	GO:0060956	0.00622643	2.20576	6	105	3	18117	ACVR1,NOTCH1,NRG1
GO:BP	cardiac endothelial cell differentiation	GO:0003348	0.00622643	2.20576	6	105	3	18117	ACVR1,NOTCH1,NRG1
GO:BP	anatomical structure morphogenesis	GO:0009653	0.00660652	2.18003	2797	105	35	18117	CAV1,VAMP3,TGFBR2,ACVRL1,BMPR2,ACVR1,NOTCH1,EPHA2,AXL,TIE1,PTPRB,CTNNB1,NRP2,KDR,ADGRG6,F2R,SMURF2,NEDD4,PLXND1,FLG2,PLXNB2,ITGB4,PLXNA2,RHOJ,ROBO4,ATP2B4,SLC12A2,ANXA1,ARG1,FAM171A1,POF1B,HSPB1,NRG1,TGM2,CNP
GO:BP	positive regulation of phosphorus metabolic process	GO:0010562	0.00712764	2.14705	1001	105	19	18117	CAV1,SDCBP,CHP1,TGFBR2,ACVRL1,BMPR2,ACVR1,ACVR1B,EPHA2,AXL,TIE1,TNFRSF10B,KDR,IL6ST,F2R,DDR2,ATP2B4,PRDX2,NRG1
GO:BP	positive regulation of phosphate metabolic process	GO:0045937	0.00712764	2.14705	1001	105	19	18117	CAV1,SDCBP,CHP1,TGFBR2,ACVRL1,BMPR2,ACVR1,ACVR1B,EPHA2,AXL,TIE1,TNFRSF10B,KDR,IL6ST,F2R,DDR2,ATP2B4,PRDX2,NRG1
GO:BP	negative regulation of response to stimulus	GO:0048585	0.00741314	2.13	1733	105	26	18117	SYT11,CAV1,CHP1,TGFBR2,CRIM1,ACVR1,NOTCH1,EPHA2,TNFRSF10B,CTNNB1,IL6ST,GNAI2,RNF149,ITCH,WWP2,NDFIP1,SMURF2,RNF152,NEDD4,ATP2B4,SLC12A2,ANXA1,ARG1,PRDX2,HSPB1,NRG1
GO:BP	regulation of blood vessel endothelial cell migration	GO:0043535	0.00765848	2.11586	162	105	8	18117	ACVRL1,NOTCH1,EPHA2,KDR,RHOJ,ATP2B4,ANXA1,HSPB1
GO:BP	vesicle organization	GO:0016050	0.0076715	2.11512	341	105	11	18117	SYT11,SNX3,DYSF,CAV1,SDCBP,STX12,RAB29,CHP1,VAMP3,F2R,ANXA1
GO:BP	outflow tract morphogenesis	GO:0003151	0.00796454	2.09884	75	105	6	18117	TGFBR2,BMPR2,NOTCH1,CTNNB1,NRP2,PLXND1
GO:BP	negative regulation of apoptotic process	GO:0043066	0.00885041	2.05304	921	105	18	18117	CAV1,ACVR1,NOTCH1,AXL,TNFRSF10D,TNFRSF10B,CTNNB1,KDR,IL6ST,GNAI2,F2R,ITCH,RNF144B,ANXA1,CAT,PRDX2,HSPB1,NRG1
GO:BP	endocardial cushion development	GO:0003197	0.00898444	2.04651	44	105	5	18117	TGFBR2,ACVRL1,BMPR2,ACVR1,NOTCH1
GO:BP	activin receptor signaling pathway	GO:0032924	0.00898444	2.04651	44	105	5	18117	TGFBR2,ACVRL1,BMPR2,ACVR1,ACVR1B
GO:BP	establishment of localization	GO:0051234	0.00968053	2.0141	5372	105	53	18117	SYT11,SNX3,DYSF,SNX17,CAV1,CAVIN1,SDCBP,STX12,RAB29,CHP1,RAB9A,VAMP3,TGFBR2,NOTCH1,AXL,PTPRB,TOLLIP,CTNNB1,GNAI2,F2R,WWP2,NDFIP1,WWP1,NEDD4,DSG1,FLG2,DSC1,PKP1,RHOJ,ATP2B4,SLC12A4,SLC12A2,SLC20A1,ABCC1,CALHM5,LRP10,SCARF1,UGCG,LRP12,AZGP1,ANXA1,ZDHHC13,SERPINB12,CAT,ARG1,CTSB,CTSD,CKAP4,HSPB1,HBB,NRG1,TGM2,CNP
GO:BP	positive regulation of phosphorylation	GO:0042327	0.00968065	2.0141	927	105	18	18117	CAV1,SDCBP,TGFBR2,ACVRL1,BMPR2,ACVR1,ACVR1B,EPHA2,AXL,TIE1,TNFRSF10B,KDR,IL6ST,F2R,DDR2,ATP2B4,PRDX2,NRG1
GO:BP	regulation of cell adhesion	GO:0030155	0.0102427	1.98958	748	105	16	18117	CAV1,TGFBR2,ACVRL1,NOTCH1,EPHA2,KDR,IL6ST,NDFIP1,PLXND1,PLXNB2,PLXNA2,ANXA1,ARG1,PRDX2,NRG1,TGM2
GO:BP	modification-dependent protein catabolic process	GO:0019941	0.0103764	1.98395	662	105	15	18117	CAV1,SDCBP,TOLLIP,CTNNB1,ISG15,RNF149,ITCH,WWP2,NDFIP1,WWP1,RNF144B,SMURF2,RNF130,NEDD4,MAN1B1
GO:BP	gland morphogenesis	GO:0022612	0.0104053	1.98275	120	105	7	18117	CAV1,TGFBR2,NOTCH1,EPHA2,PLXND1,ARG1,TGM2
GO:BP	cardiac chamber morphogenesis	GO:0003206	0.0104053	1.98275	120	105	7	18117	TGFBR2,BMPR2,ACVR1,NOTCH1,NRP2,ADGRG6,NRG1
GO:BP	proteolysis involved in cellular protein catabolic process	GO:0051603	0.0105934	1.97497	750	105	16	18117	CAV1,SDCBP,TOLLIP,CTNNB1,ISG15,RNF149,ITCH,WWP2,NDFIP1,WWP1,RNF144B,SMURF2,RNF130,NEDD4,CTSB,MAN1B1
GO:BP	positive regulation of developmental process	GO:0051094	0.0118168	1.9275	1341	105	22	18117	SDCBP,TGFBR2,ACVRL1,BMPR2,ACVR1,ACVR1B,NOTCH1,AXL,TIE1,CTNNB1,KDR,ISG15,IL6ST,SMURF2,DDR2,PLXND1,PLXNB2,PLXNA2,SCARF1,ANXA1,HSPB1,NRG1
GO:BP	cell morphogenesis	GO:0000902	0.0118468	1.9264	1037	105	19	18117	VAMP3,BMPR2,NOTCH1,EPHA2,AXL,CTNNB1,NRP2,KDR,NEDD4,PLXND1,PLXNB2,PLXNA2,RHOJ,ROBO4,ANXA1,FAM171A1,POF1B,NRG1,CNP
GO:BP	lymph vessel morphogenesis	GO:0036303	0.0119843	1.92139	22	105	4	18117	ACVRL1,BMPR2,EPHA2,TIE1
GO:BP	regulation of angiogenesis	GO:0045765	0.0121708	1.91468	358	105	11	18117	TGFBR2,ACVRL1,EPHA2,TIE1,CTNNB1,KDR,PLXND1,RHOJ,ATP2B4,SLC12A2,HSPB1
GO:BP	negative regulation of programmed cell death	GO:0043069	0.0122494	1.91188	943	105	18	18117	CAV1,ACVR1,NOTCH1,AXL,TNFRSF10D,TNFRSF10B,CTNNB1,KDR,IL6ST,GNAI2,F2R,ITCH,RNF144B,ANXA1,CAT,PRDX2,HSPB1,NRG1
GO:BP	positive regulation of signaling	GO:0023056	0.0122997	1.9101	1782	105	26	18117	CAV1,SDCBP,RAB29,VAMP3,ACVRL1,BMPR2,ACVR1,ACVR1B,NOTCH1,AXL,TNFRSF10B,WDFY1,CTNNB1,KDR,IL6ST,GNAI2,F2R,NDFIP1,SMURF2,NEDD4,SLC20A1,ZDHHC13,CAT,PRDX2,NRG1,TGM2
GO:BP	cellular response to vascular endothelial growth factor stimulus	GO:0035924	0.0124815	1.90373	81	105	6	18117	NOTCH1,NRP2,KDR,ATP2B4,ANXA1,HSPB1
GO:BP	positive regulation of pathway-restricted SMAD protein phosphorylation	GO:0010862	0.0125164	1.90252	47	105	5	18117	SDCBP,ACVRL1,BMPR2,ACVR1,ACVR1B
GO:BP	modification-dependent macromolecule catabolic process	GO:0043632	0.0126413	1.89821	673	105	15	18117	CAV1,SDCBP,TOLLIP,CTNNB1,ISG15,RNF149,ITCH,WWP2,NDFIP1,WWP1,RNF144B,SMURF2,RNF130,NEDD4,MAN1B1
GO:BP	regulation of anatomical structure morphogenesis	GO:0022603	0.0126888	1.89658	1042	105	19	18117	TGFBR2,ACVRL1,BMPR2,NOTCH1,EPHA2,TIE1,CTNNB1,KDR,SMURF2,NEDD4,PLXND1,PLXNB2,PLXNA2,RHOJ,ATP2B4,SLC12A2,ANXA1,FAM171A1,HSPB1
GO:BP	positive regulation of cellular metabolic process	GO:0031325	0.012979	1.88676	3274	105	38	18117	CAV1,SDCBP,RAB29,CHP1,VAMP3,TGFBR2,ACVRL1,BMPR2,ACVR1,ACVR1B,NOTCH1,EPHA2,AXL,TIE1,TOLLIP,TNFRSF10B,CTNNB1,KDR,IFNGR1,IL6ST,GNAI2,F2R,ITCH,NDFIP1,RNF144B,RNF152,DDR2,PLXND1,PLXNB2,ATP2B4,SPTLC1,SPTLC2,ANXA1,TMEM59,CTSD,PRDX2,HBB,NRG1
GO:BP	regulation of vasculature development	GO:1901342	0.014235	1.84664	364	105	11	18117	TGFBR2,ACVRL1,EPHA2,TIE1,CTNNB1,KDR,PLXND1,RHOJ,ATP2B4,SLC12A2,HSPB1
GO:BP	epidermal cell differentiation	GO:0009913	0.0146072	1.83543	365	105	11	18117	NOTCH1,EPHA2,CTNNB1,DSG1,DSC1,DSC3,PKP1,UGCG,ANXA1,CASP14,TGM1
GO:BP	negative regulation of cell communication	GO:0010648	0.014956	1.82518	1468	105	23	18117	SYT11,CAV1,CHP1,TGFBR2,CRIM1,ACVR1,NOTCH1,EPHA2,TNFRSF10B,CTNNB1,IL6ST,GNAI2,RNF149,ITCH,WWP2,SMURF2,RNF152,NEDD4,ATP2B4,ARG1,PRDX2,HSPB1,NRG1
GO:BP	macromolecule catabolic process	GO:0009057	0.014956	1.82518	1468	105	23	18117	SNX3,CAV1,SDCBP,CHP1,TOLLIP,CTNNB1,ISG15,RNF149,ITCH,WWP2,NDFIP1,WWP1,RNF144B,SMURF2,RNF130,NEDD4,PKP1,SERPINB12,CTSB,CTSD,HSPB1,MAN1B1,NRG1
GO:BP	negative regulation of signaling	GO:0023057	0.015464	1.81068	1471	105	23	18117	SYT11,CAV1,CHP1,TGFBR2,CRIM1,ACVR1,NOTCH1,EPHA2,TNFRSF10B,CTNNB1,IL6ST,GNAI2,RNF149,ITCH,WWP2,SMURF2,RNF152,NEDD4,ATP2B4,ARG1,PRDX2,HSPB1,NRG1
GO:BP	negative regulation of signal transduction	GO:0009968	0.0154805	1.81021	1364	105	22	18117	CAV1,CHP1,TGFBR2,CRIM1,ACVR1,NOTCH1,EPHA2,TNFRSF10B,CTNNB1,IL6ST,GNAI2,RNF149,ITCH,WWP2,SMURF2,RNF152,NEDD4,ATP2B4,ARG1,PRDX2,HSPB1,NRG1
GO:BP	negative regulation of multicellular organismal process	GO:0051241	0.0161504	1.79182	1160	105	20	18117	SYT11,TGFBR2,ACVRL1,BMPR2,NOTCH1,EPHA2,AXL,TIE1,CTNNB1,ISG15,IFNGR1,GNAI2,F2R,ITCH,NDFIP1,ATP2B4,SLC12A2,ANXA1,ARG1,PRDX2
GO:BP	atrioventricular valve morphogenesis	GO:0003181	0.0172543	1.7631	24	105	4	18117	TGFBR2,BMPR2,ACVR1,NOTCH1
GO:BP	positive regulation of cardiac epithelial to mesenchymal transition	GO:0062043	0.0172872	1.76228	8	105	3	18117	TGFBR2,ACVR1,NOTCH1
GO:BP	lymphatic endothelial cell differentiation	GO:0060836	0.0172872	1.76228	8	105	3	18117	ACVRL1,BMPR2,TIE1
GO:BP	keratinocyte differentiation	GO:0030216	0.0179827	1.74515	304	105	10	18117	NOTCH1,EPHA2,DSG1,DSC1,DSC3,PKP1,UGCG,ANXA1,CASP14,TGM1
GO:BP	positive regulation of epithelial to mesenchymal transition	GO:0010718	0.0188185	1.72542	51	105	5	18117	SDCBP,TGFBR2,ACVR1,NOTCH1,CTNNB1
GO:BP	positive regulation of protein modification process	GO:0031401	0.0194869	1.71026	1074	105	19	18117	CAV1,SDCBP,CHP1,TGFBR2,ACVRL1,BMPR2,ACVR1,ACVR1B,TOLLIP,TNFRSF10B,CTNNB1,KDR,IL6ST,F2R,NDFIP1,DDR2,ATP2B4,PRDX2,NRG1
GO:BP	blood vessel endothelial cell migration	GO:0043534	0.0211096	1.67552	186	105	8	18117	ACVRL1,NOTCH1,EPHA2,KDR,RHOJ,ATP2B4,ANXA1,HSPB1
GO:BP	regulation of vesicle-mediated transport	GO:0060627	0.0222767	1.65215	536	105	13	18117	SYT11,SNX3,DYSF,SNX17,CAV1,SDCBP,RAB29,RAB9A,NOTCH1,AXL,GNAI2,ANXA1,NRG1
GO:BP	regulation of osteoblast differentiation	GO:0045667	0.0225561	1.64674	135	105	7	18117	CRIM1,BMPR2,ACVR1,NOTCH1,CTNNB1,IL6ST,DDR2
GO:BP	organonitrogen compound metabolic process	GO:1901564	0.0231603	1.63526	6792	105	61	18117	SNX3,CAV1,SDCBP,CHP1,TGFBR2,CRIM1,ACVRL1,BMPR2,ACVR1,ACVR1B,EPHA2,AXL,TIE1,PTPRB,PTPRF,TOLLIP,TNFRSF10B,CTNNB1,KDR,ISG15,IFNGR1,IL6ST,GNAI2,F2R,RNF149,ITCH,WWP2,NDFIP1,WWP1,RNF144B,SMURF2,RNF152,RNF130,NEDD4,DDR2,PLXNB2,ATP2B4,ABCC1,SPTLC1,SPTLC2,UGCG,PNPLA6,ANXA1,TMEM59,ZDHHC13,CASP14,SERPINB12,CAT,ARG1,CTSB,CTSD,PRDX2,CKAP4,TGM1,HSPB1,GGCT,MAN1B1,NRG1,TGM2,BLMH,HAL
GO:BP	atrioventricular valve development	GO:0003171	0.02406	1.6187	26	105	4	18117	TGFBR2,BMPR2,ACVR1,NOTCH1
GO:BP	cellular protein metabolic process	GO:0044267	0.0249483	1.60296	5229	105	51	18117	SNX3,CAV1,SDCBP,CHP1,TGFBR2,CRIM1,ACVRL1,BMPR2,ACVR1,ACVR1B,EPHA2,AXL,TIE1,PTPRB,PTPRF,TOLLIP,TNFRSF10B,CTNNB1,KDR,ISG15,IL6ST,GNAI2,F2R,RNF149,ITCH,WWP2,NDFIP1,WWP1,RNF144B,SMURF2,RNF152,RNF130,NEDD4,DDR2,PLXNB2,ATP2B4,UGCG,ANXA1,TMEM59,ZDHHC13,SERPINB12,CTSB,CTSD,PRDX2,CKAP4,TGM1,HSPB1,MAN1B1,NRG1,TGM2,BLMH
GO:BP	heart valve morphogenesis	GO:0003179	0.0249884	1.60226	54	105	5	18117	TGFBR2,BMPR2,ACVR1,NOTCH1,TIE1
GO:BP	response to chemical	GO:0042221	0.0251185	1.60001	4781	105	48	18117	SYT11,CAV1,SDCBP,IFITM3,VAMP3,TGFBR2,CRIM1,ACVRL1,BMPR2,ACVR1,ACVR1B,NOTCH1,EPHA2,AXL,TIE1,TOLLIP,CTNNB1,NRP2,KDR,ISG15,IFNGR1,IL6ST,GNAI2,F2R,RNF149,SMURF2,NEDD4,DSG1,PLXND1,PLXNB2,PLXNA2,ROBO4,ATP2B4,SLC12A2,ABCC1,UGCG,AZGP1,ANXA1,CAT,ARG1,CTSB,PRDX2,HSPB1,HBB,MAN1B1,NRG1,BLMH,CNP
GO:BP	regulation of cardiac epithelial to mesenchymal transition	GO:0062042	0.0258214	1.58802	9	105	3	18117	TGFBR2,ACVR1,NOTCH1
GO:BP	cell development	GO:0048468	0.0273866	1.56246	2100	105	28	18117	SNX3,DYSF,RAB29,VAMP3,TGFBR2,BMPR2,ACVR1,NOTCH1,EPHA2,AXL,PTPRF,CTNNB1,NRP2,IFNGR1,IL6ST,ADGRG6,NEDD4,PLXND1,PLXNB2,ITGB4,PLXNA2,ROBO4,SCARF1,UGCG,LRP12,POF1B,NRG1,CNP
GO:BP	positive regulation of response to stimulus	GO:0048584	0.0275818	1.55938	2344	105	30	18117	CAV1,SDCBP,RAB29,ACVRL1,BMPR2,ACVR1,ACVR1B,NOTCH1,AXL,TNFRSF10B,WDFY1,CTNNB1,KDR,IL6ST,GNAI2,F2R,NDFIP1,SMURF2,NEDD4,SLC20A1,ABCC1,SCARF1,ANXA1,ZDHHC13,CAT,ARG1,PRDX2,HSPB1,NRG1,TGM2
GO:BP	immune effector process	GO:0002252	0.0278867	1.5546	1309	105	21	18117	DYSF,SDCBP,IFITM3,PTPRB,TOLLIP,ISG15,ITCH,NDFIP1,DSG1,FLG2,DSC1,PKP1,ANXA1,SERPINB12,CAT,ARG1,CTSB,CTSD,PRDX2,CKAP4,HBB
GO:BP	lymph vessel development	GO:0001945	0.0281188	1.551	27	105	4	18117	ACVRL1,BMPR2,EPHA2,TIE1
GO:BP	cellular protein catabolic process	GO:0044257	0.0289004	1.5391	813	105	16	18117	CAV1,SDCBP,TOLLIP,CTNNB1,ISG15,RNF149,ITCH,WWP2,NDFIP1,WWP1,RNF144B,SMURF2,RNF130,NEDD4,CTSB,MAN1B1
GO:BP	regulation of phosphorylation	GO:0042325	0.0327948	1.48419	1431	105	22	18117	CAV1,SDCBP,CHP1,TGFBR2,ACVRL1,BMPR2,ACVR1,ACVR1B,EPHA2,AXL,TIE1,PTPRB,TNFRSF10B,KDR,IL6ST,F2R,DDR2,PLXNB2,ATP2B4,PRDX2,HSPB1,NRG1
GO:BP	female pregnancy	GO:0007565	0.0331868	1.47904	198	105	8	18117	TGFBR2,BMPR2,ACVR1B,SMURF2,DSG1,ITGB4,ARG1,CTSB
GO:BP	regulation of BMP signaling pathway	GO:0030510	0.0332386	1.47836	96	105	6	18117	CAV1,CRIM1,ACVRL1,BMPR2,NOTCH1,SMURF2
GO:BP	response to organic substance	GO:0010033	0.0345932	1.46101	3412	105	38	18117	CAV1,SDCBP,IFITM3,VAMP3,TGFBR2,CRIM1,ACVRL1,BMPR2,ACVR1,ACVR1B,NOTCH1,EPHA2,AXL,TIE1,TOLLIP,CTNNB1,NRP2,KDR,ISG15,IFNGR1,IL6ST,GNAI2,F2R,SMURF2,NEDD4,DSG1,ATP2B4,SLC12A2,ABCC1,UGCG,ANXA1,CAT,ARG1,CTSB,PRDX2,HSPB1,MAN1B1,CNP
GO:BP	morphogenesis of an epithelium	GO:0002009	0.0353196	1.45198	560	105	13	18117	TGFBR2,ACVRL1,ACVR1,NOTCH1,EPHA2,TIE1,CTNNB1,KDR,SMURF2,PLXND1,FLG2,PLXNB2,TGM2
GO:BP	negative regulation of cellular process	GO:0048523	0.0354884	1.44991	5139	105	50	18117	SYT11,SNX3,DYSF,CAV1,SDCBP,RAB29,CHP1,VAMP3,TGFBR2,CRIM1,ACVRL1,BMPR2,ACVR1,ACVR1B,NOTCH1,EPHA2,AXL,TIE1,PTPRB,TNFRSF10D,TNFRSF10B,CTNNB1,KDR,ISG15,IL6ST,GNAI2,F2R,RNF149,ITCH,WWP2,NDFIP1,WWP1,RNF144B,SMURF2,RNF152,NEDD4,PLXND1,PLXNB2,PKP1,PLXNA2,ATP2B4,AZGP1,ANXA1,TMEM59,SERPINB12,CAT,ARG1,PRDX2,HSPB1,NRG1
GO:BP	epithelial tube morphogenesis	GO:0060562	0.035569	1.44893	329	105	10	18117	TGFBR2,ACVRL1,ACVR1,NOTCH1,EPHA2,TIE1,CTNNB1,KDR,PLXND1,PLXNB2
GO:BP	positive regulation of cell communication	GO:0010647	0.0360755	1.44279	1777	105	25	18117	CAV1,SDCBP,RAB29,ACVRL1,BMPR2,ACVR1,ACVR1B,NOTCH1,AXL,TNFRSF10B,WDFY1,CTNNB1,KDR,IL6ST,GNAI2,F2R,NDFIP1,SMURF2,NEDD4,SLC20A1,ZDHHC13,CAT,PRDX2,NRG1,TGM2
GO:BP	biological process involved in interspecies interaction between organisms	GO:0044419	0.0366567	1.43585	2255	105	29	18117	SYT11,SNX3,CAV1,IFITM3,RAB29,RAB9A,VAMP3,NOTCH1,EPHA2,AXL,TOLLIP,CTNNB1,NRP2,KDR,ISG15,IFNGR1,IL6ST,F2R,ITCH,WWP2,WWP1,NEDD4,SLC20A1,ANXA1,ARG1,CTSB,PRDX2,HSPB1,CNP
GO:BP	mitral valve morphogenesis	GO:0003183	0.0367321	1.43495	10	105	3	18117	BMPR2,ACVR1,NOTCH1
GO:BP	chemotaxis	GO:0006935	0.0402374	1.39537	653	105	14	18117	BMPR2,NOTCH1,EPHA2,NRP2,KDR,PLXND1,PLXNB2,PLXNA2,ROBO4,SLC12A2,ABCC1,ANXA1,HSPB1,NRG1
GO:BP	neurogenesis	GO:0022008	0.0407636	1.38973	1675	105	24	18117	SNX3,RAB29,BMPR2,NOTCH1,EPHA2,AXL,PTPRF,CTNNB1,NRP2,IFNGR1,IL6ST,ADGRG6,NEDD4,PLXND1,PLXNB2,ITGB4,PLXNA2,ROBO4,SCARF1,UGCG,LRP12,ANXA1,NRG1,CNP
GO:BP	endothelial cell proliferation	GO:0001935	0.0411281	1.38586	204	105	8	18117	CAV1,ACVRL1,BMPR2,EPHA2,TIE1,NRP2,KDR,ARG1
GO:BP	ubiquitin-dependent protein catabolic process	GO:0006511	0.0416158	1.38074	655	105	14	18117	CAV1,SDCBP,TOLLIP,CTNNB1,RNF149,ITCH,WWP2,NDFIP1,WWP1,RNF144B,SMURF2,RNF130,NEDD4,MAN1B1
GO:BP	taxis	GO:0042330	0.0423205	1.37345	656	105	14	18117	BMPR2,NOTCH1,EPHA2,NRP2,KDR,PLXND1,PLXNB2,PLXNA2,ROBO4,SLC12A2,ABCC1,ANXA1,HSPB1,NRG1
GO:BP	negative regulation of cell death	GO:0060548	0.0446599	1.35008	1038	105	18	18117	CAV1,ACVR1,NOTCH1,AXL,TNFRSF10D,TNFRSF10B,CTNNB1,KDR,IL6ST,GNAI2,F2R,ITCH,RNF144B,ANXA1,CAT,PRDX2,HSPB1,NRG1
GO:BP	protein metabolic process	GO:0019538	0.0478573	1.32005	5808	105	54	18117	SNX3,CAV1,SDCBP,CHP1,TGFBR2,CRIM1,ACVRL1,BMPR2,ACVR1,ACVR1B,EPHA2,AXL,TIE1,PTPRB,PTPRF,TOLLIP,TNFRSF10B,CTNNB1,KDR,ISG15,IFNGR1,IL6ST,GNAI2,F2R,RNF149,ITCH,WWP2,NDFIP1,WWP1,RNF144B,SMURF2,RNF152,RNF130,NEDD4,DDR2,PLXNB2,ATP2B4,UGCG,ANXA1,TMEM59,ZDHHC13,CASP14,SERPINB12,CAT,CTSB,CTSD,PRDX2,CKAP4,TGM1,HSPB1,MAN1B1,NRG1,TGM2,BLMH
GO:BP	regulation of pathway-restricted SMAD protein phosphorylation	GO:0060393	0.0492868	1.30727	62	105	5	18117	SDCBP,ACVRL1,BMPR2,ACVR1,ACVR1B
GO:BP	regulation of programmed cell death	GO:0043067	0.0498076	1.3027	1582	105	23	18117	CAV1,ACVR1,NOTCH1,AXL,TNFRSF10D,TNFRSF10B,CTNNB1,KDR,IL6ST,GNAI2,F2R,ITCH,RNF144B,SPTLC1,ANXA1,CAT,ARG1,CTSB,CTSD,PRDX2,HSPB1,NRG1,TGM2
GO:CC	plasma membrane	GO:0005886	3.25043e-15	14.4881	5681	107	75	18960	SYT11,DYSF,CAVIN2,CAV1,CAVIN1,SDCBP,IFITM3,RAB29,CHP1,RAB9A,VAMP3,TGFBR2,CRIM1,ACVRL1,BMPR2,ACVR1,ACVR1B,NOTCH1,EPHA2,AXL,TIE1,PTPRB,PTPRF,TNFRSF10D,TNFRSF10B,CTNNB1,NRP2,KDR,IFNGR1,IL6ST,GNAI2,GNB2,RRAS2,ADGRG6,F2R,ITCH,WWP1,SMURF2,NEDD4,DSG1,DDR2,PLXND1,FLG2,DSC1,PLXNB2,DSC3,ITGB4,PKP1,PLXNA2,RHOJ,ROBO4,ATP2B4,SLC12A4,SLC12A2,SLC20A1,ABCC1,CALHM5,LRP10,SCARF1,LRP12,AZGP1,ANXA1,TMEM59,SERPINB12,…
GO:CC	vesicle	GO:0031982	1.01561e-14	13.9933	4055	107	63	18960	SYT11,SNX3,DYSF,SNX17,CAV1,SDCBP,STX12,IFITM3,RAB29,CHP1,LAPTM4A,RAB9A,VAMP3,NOTCH1,AXL,PTPRB,PTPRF,TOLLIP,WDFY1,CTNNB1,KDR,IL6ST,GNAI2,GNB2,RRAS2,F2R,ITCH,WWP2,NDFIP1,WWP1,NEDD4,DSG1,FLG2,DSC1,PLXNB2,ITGB4,PKP1,RHOJ,ROBO4,SLC12A2,ABCC1,SCARF1,AZGP1,ANXA1,TMEM59,ZDHHC13,SERPINB12,CAT,PLD3,ARG1,CTSB,CTSD,PRDX2,CKAP4,TGM1,HSPB1,GGCT,HBB,MAN1B1,TGM2,BLMH,CNP,SLC9A3R2
GO:CC	membrane	GO:0016020	1.20729e-14	13.9182	9838	107	96	18960	SYT11,SNX3,DYSF,CAVIN2,SNX17,CAV1,CAVIN1,SDCBP,STX12,IFITM3,RAB29,CHP1,LAPTM4A,RAB9A,VAMP3,TGFBR2,CRIM1,ACVRL1,BMPR2,ACVR1,ACVR1B,NOTCH1,EPHA2,AXL,TIE1,PTPRB,PTPRF,TNFRSF10D,TNFRSF10B,CTNNB1,NRP2,KDR,IFNGR1,IL6ST,GNAI2,GNB2,RRAS2,ADGRG6,F2R,RNF149,ITCH,WWP2,NDFIP1,WWP1,RNF144B,SMURF2,RNF152,RNF130,NEDD4,DSG1,DDR2,PLXND1,FLG2,DSC1,PLXNB2,DSC3,ITGB4,PKP1,PLXNA2,RHOJ,ROBO4,ATP2B4,SLC12A4,SLC12A2,SLC…
GO:CC	cell periphery	GO:0071944	1.91481e-14	13.7179	6169	107	77	18960	SYT11,DYSF,CAVIN2,CAV1,CAVIN1,SDCBP,IFITM3,RAB29,CHP1,RAB9A,VAMP3,TGFBR2,CRIM1,ACVRL1,BMPR2,ACVR1,ACVR1B,NOTCH1,EPHA2,AXL,TIE1,PTPRB,PTPRF,TNFRSF10D,TNFRSF10B,CTNNB1,NRP2,KDR,IFNGR1,IL6ST,GNAI2,GNB2,RRAS2,ADGRG6,F2R,ITCH,NDFIP1,WWP1,SMURF2,NEDD4,DSG1,DDR2,PLXND1,FLG2,DSC1,PLXNB2,DSC3,ITGB4,PKP1,PLXNA2,RHOJ,ROBO4,ATP2B4,SLC12A4,SLC12A2,SLC20A1,ABCC1,CALHM5,LRP10,SCARF1,LRP12,AZGP1,ANXA1,TMEM59,SER…
GO:CC	extracellular vesicle	GO:1903561	2.61063e-11	10.5833	2261	107	43	18960	SNX3,DYSF,SDCBP,RAB29,CHP1,RAB9A,AXL,PTPRF,TOLLIP,CTNNB1,IL6ST,GNAI2,GNB2,RRAS2,ITCH,WWP2,WWP1,NEDD4,DSC1,PLXNB2,ITGB4,RHOJ,ROBO4,SLC12A2,ABCC1,AZGP1,ANXA1,TMEM59,CAT,PLD3,CTSB,CTSD,PRDX2,CKAP4,TGM1,HSPB1,GGCT,HBB,MAN1B1,TGM2,BLMH,CNP,SLC9A3R2
GO:CC	extracellular organelle	GO:0043230	2.69266e-11	10.5698	2263	107	43	18960	SNX3,DYSF,SDCBP,RAB29,CHP1,RAB9A,AXL,PTPRF,TOLLIP,CTNNB1,IL6ST,GNAI2,GNB2,RRAS2,ITCH,WWP2,WWP1,NEDD4,DSC1,PLXNB2,ITGB4,RHOJ,ROBO4,SLC12A2,ABCC1,AZGP1,ANXA1,TMEM59,CAT,PLD3,CTSB,CTSD,PRDX2,CKAP4,TGM1,HSPB1,GGCT,HBB,MAN1B1,TGM2,BLMH,CNP,SLC9A3R2
GO:CC	extracellular exosome	GO:0070062	3.54603e-11	10.4503	2176	107	42	18960	SNX3,DYSF,SDCBP,RAB29,CHP1,RAB9A,AXL,PTPRF,TOLLIP,CTNNB1,IL6ST,GNAI2,GNB2,RRAS2,ITCH,WWP2,WWP1,NEDD4,DSC1,PLXNB2,ITGB4,RHOJ,ROBO4,SLC12A2,ABCC1,AZGP1,ANXA1,TMEM59,CAT,PLD3,CTSB,CTSD,PRDX2,CKAP4,TGM1,HSPB1,GGCT,HBB,TGM2,BLMH,CNP,SLC9A3R2
GO:CC	intrinsic component of membrane	GO:0031224	3.83195e-09	8.41658	5868	107	67	18960	SYT11,DYSF,CAV1,SDCBP,STX12,IFITM3,LAPTM4A,VAMP3,TGFBR2,CRIM1,ACVRL1,BMPR2,ACVR1,ACVR1B,NOTCH1,EPHA2,AXL,TIE1,PTPRB,PTPRF,TNFRSF10D,TNFRSF10B,NRP2,KDR,IFNGR1,IL6ST,ADGRG6,F2R,RNF149,NDFIP1,RNF144B,RNF152,RNF130,DSG1,DDR2,PLXND1,DSC1,PLXNB2,DSC3,ITGB4,PLXNA2,ROBO4,ATP2B4,SLC12A4,SLC12A2,SLC20A1,ABCC1,CALHM5,LRP10,SCARF1,SPTLC1,SPTLC2,UGCG,PNPLA6,LRP12,MYCT1,TMEM59,ZDHHC13,TMEM200A,PLD3,CKAP4,FAM17…
GO:CC	integral component of membrane	GO:0016021	1.41625e-08	7.84886	5711	107	65	18960	SYT11,DYSF,CAV1,SDCBP,STX12,IFITM3,LAPTM4A,VAMP3,TGFBR2,CRIM1,ACVRL1,BMPR2,ACVR1,ACVR1B,NOTCH1,EPHA2,AXL,TIE1,PTPRB,PTPRF,TNFRSF10D,TNFRSF10B,NRP2,KDR,IFNGR1,IL6ST,ADGRG6,F2R,RNF149,NDFIP1,RNF144B,RNF152,RNF130,DSG1,DDR2,PLXND1,DSC1,PLXNB2,DSC3,ITGB4,PLXNA2,ROBO4,ATP2B4,SLC12A4,SLC12A2,SLC20A1,ABCC1,CALHM5,LRP10,SCARF1,SPTLC1,SPTLC2,UGCG,PNPLA6,LRP12,MYCT1,TMEM59,ZDHHC13,TMEM200A,PLD3,CKAP4,FAM17…
GO:CC	cytoplasmic vesicle	GO:0031410	2.55913e-08	7.59191	2424	107	40	18960	SYT11,SNX3,DYSF,SNX17,CAV1,SDCBP,STX12,IFITM3,RAB29,CHP1,LAPTM4A,RAB9A,VAMP3,NOTCH1,PTPRB,TOLLIP,WDFY1,KDR,F2R,ITCH,NDFIP1,DSG1,FLG2,DSC1,PKP1,SLC12A2,SCARF1,ANXA1,TMEM59,ZDHHC13,SERPINB12,CAT,PLD3,ARG1,CTSB,CTSD,CKAP4,HBB,MAN1B1,CNP
GO:CC	intracellular vesicle	GO:0097708	2.69256e-08	7.56983	2428	107	40	18960	SYT11,SNX3,DYSF,SNX17,CAV1,SDCBP,STX12,IFITM3,RAB29,CHP1,LAPTM4A,RAB9A,VAMP3,NOTCH1,PTPRB,TOLLIP,WDFY1,KDR,F2R,ITCH,NDFIP1,DSG1,FLG2,DSC1,PKP1,SLC12A2,SCARF1,ANXA1,TMEM59,ZDHHC13,SERPINB12,CAT,PLD3,ARG1,CTSB,CTSD,CKAP4,HBB,MAN1B1,CNP
GO:CC	receptor complex	GO:0043235	2.72108e-08	7.56526	522	107	19	18960	SDCBP,TGFBR2,ACVRL1,BMPR2,ACVR1,ACVR1B,NOTCH1,EPHA2,AXL,TIE1,PTPRB,NRP2,KDR,IL6ST,DDR2,PLXND1,PLXNB2,ITGB4,PLXNA2
GO:CC	intrinsic component of plasma membrane	GO:0031226	5.09351e-08	7.29298	1726	107	33	18960	SYT11,CAV1,SDCBP,TGFBR2,ACVRL1,BMPR2,ACVR1,ACVR1B,EPHA2,AXL,TIE1,PTPRB,PTPRF,NRP2,KDR,IFNGR1,IL6ST,ADGRG6,F2R,DDR2,PLXND1,PLXNB2,ITGB4,PLXNA2,ATP2B4,SLC12A4,SLC12A2,SLC20A1,ABCC1,CALHM5,LRP12,NRG1,TGM2
GO:CC	integral component of plasma membrane	GO:0005887	6.81978e-08	7.16623	1645	107	32	18960	SYT11,CAV1,SDCBP,TGFBR2,ACVRL1,BMPR2,ACVR1,ACVR1B,EPHA2,AXL,TIE1,PTPRB,PTPRF,NRP2,KDR,IFNGR1,IL6ST,ADGRG6,F2R,DDR2,PLXND1,PLXNB2,ITGB4,PLXNA2,ATP2B4,SLC12A4,SLC12A2,SLC20A1,ABCC1,CALHM5,LRP12,NRG1
GO:CC	extracellular region	GO:0005576	7.35711e-08	7.13329	4567	107	56	18960	SNX3,DYSF,SDCBP,RAB29,CHP1,RAB9A,CRIM1,BMPR2,NOTCH1,AXL,PTPRF,TOLLIP,CTNNB1,NRP2,KDR,ISG15,IL6ST,GNAI2,GNB2,RRAS2,F2R,ITCH,WWP2,NDFIP1,WWP1,NEDD4,FLG2,DSC1,PLXNB2,DSC3,ITGB4,RHOJ,ROBO4,SLC12A2,ABCC1,AZGP1,ANXA1,TMEM59,SERPINB12,CAT,PLD3,ARG1,CTSB,CTSD,PRDX2,CKAP4,TGM1,HSPB1,GGCT,HBB,MAN1B1,NRG1,TGM2,BLMH,CNP,SLC9A3R2
GO:CC	plasma membrane region	GO:0098590	1.09436e-06	5.96084	1240	107	26	18960	SYT11,CAVIN2,CAV1,CAVIN1,VAMP3,TGFBR2,BMPR2,NOTCH1,EPHA2,CTNNB1,NRP2,F2R,NEDD4,DSG1,DDR2,PLXND1,ITGB4,ATP2B4,SLC12A2,ABCC1,LRP10,LRP12,ANXA1,CTSB,NRG1,SLC9A3R2
GO:CC	cornified envelope	GO:0001533	1.38617e-06	5.85818	44	107	7	18960	DSG1,FLG2,DSC1,DSC3,PKP1,ANXA1,TGM1
GO:CC	membrane raft	GO:0045121	1.75319e-06	5.75617	335	107	14	18960	CAVIN2,CAV1,CAVIN1,SDCBP,STX12,TGFBR2,BMPR2,CTNNB1,KDR,GNAI2,F2R,SMURF2,ATP2B4,CTSD
GO:CC	membrane microdomain	GO:0098857	1.75319e-06	5.75617	335	107	14	18960	CAVIN2,CAV1,CAVIN1,SDCBP,STX12,TGFBR2,BMPR2,CTNNB1,KDR,GNAI2,F2R,SMURF2,ATP2B4,CTSD
GO:CC	cell junction	GO:0030054	2.05507e-06	5.68717	2105	107	34	18960	SYT11,CAV1,SDCBP,STX12,CHP1,VAMP3,BMPR2,NOTCH1,EPHA2,CTNNB1,NRP2,KDR,GNAI2,GNB2,RRAS2,F2R,NDFIP1,NEDD4,DSG1,DDR2,DSC1,DSC3,ITGB4,PKP1,ATP2B4,SLC12A4,ANXA1,CAT,POF1B,HSPB1,NRG1,TGM2,CNP,SLC9A3R2
GO:CC	anchoring junction	GO:0070161	2.07819e-06	5.68232	836	107	21	18960	CAV1,SDCBP,CHP1,BMPR2,NOTCH1,EPHA2,CTNNB1,GNB2,RRAS2,DSG1,DDR2,DSC1,DSC3,ITGB4,PKP1,ANXA1,CAT,POF1B,HSPB1,TGM2,SLC9A3R2
GO:CC	extracellular space	GO:0005615	2.59711e-06	5.58551	3594	107	46	18960	SNX3,DYSF,SDCBP,RAB29,CHP1,RAB9A,BMPR2,AXL,PTPRF,TOLLIP,CTNNB1,IL6ST,GNAI2,GNB2,RRAS2,ITCH,WWP2,WWP1,NEDD4,DSC1,PLXNB2,ITGB4,RHOJ,ROBO4,SLC12A2,ABCC1,AZGP1,ANXA1,TMEM59,SERPINB12,CAT,PLD3,ARG1,CTSB,CTSD,PRDX2,CKAP4,TGM1,HSPB1,GGCT,HBB,NRG1,TGM2,BLMH,CNP,SLC9A3R2
GO:CC	caveola	GO:0005901	6.30192e-06	5.20053	83	107	8	18960	CAVIN2,CAV1,CAVIN1,TGFBR2,BMPR2,CTNNB1,F2R,ATP2B4
GO:CC	bounding membrane of organelle	GO:0098588	1.41914e-05	4.84798	2158	107	33	18960	SYT11,SNX3,SNX17,CAV1,STX12,IFITM3,CHP1,LAPTM4A,RAB9A,VAMP3,NOTCH1,PTPRB,GNB2,RRAS2,ITCH,NDFIP1,RNF152,DSG1,DSC1,PKP1,SLC12A4,SCARF1,UGCG,ANXA1,TMEM59,ZDHHC13,SERPINB12,CAT,PLD3,ARG1,CTSD,CKAP4,CNP
GO:CC	focal adhesion	GO:0005925	2.96489e-05	4.52799	420	107	14	18960	CAV1,SDCBP,CHP1,EPHA2,CTNNB1,GNB2,RRAS2,DDR2,ITGB4,ANXA1,CAT,HSPB1,TGM2,SLC9A3R2
GO:CC	endosome	GO:0005768	3.57896e-05	4.44624	987	107	21	18960	SYT11,SNX3,DYSF,SNX17,CAV1,STX12,IFITM3,RAB29,LAPTM4A,RAB9A,VAMP3,WDFY1,KDR,F2R,ITCH,NDFIP1,ANXA1,TMEM59,PLD3,CTSB,CTSD
GO:CC	cell-substrate junction	GO:0030055	3.63058e-05	4.44002	427	107	14	18960	CAV1,SDCBP,CHP1,EPHA2,CTNNB1,GNB2,RRAS2,DDR2,ITGB4,ANXA1,CAT,HSPB1,TGM2,SLC9A3R2
GO:CC	apical part of cell	GO:0045177	4.06893e-05	4.39052	431	107	14	18960	CAV1,VAMP3,BMPR2,ACVR1,NOTCH1,CTNNB1,DSG1,DDR2,SLC12A2,ABCC1,ANXA1,CTSB,NRG1,SLC9A3R2
GO:CC	early endosome	GO:0005769	6.13764e-05	4.212	378	107	13	18960	SNX3,DYSF,SNX17,CAV1,STX12,RAB29,VAMP3,WDFY1,KDR,F2R,ITCH,ANXA1,PLD3
GO:CC	desmosome	GO:0030057	7.27011e-05	4.13846	25	107	5	18960	DSG1,DSC1,DSC3,PKP1,POF1B
GO:CC	plasma membrane raft	GO:0044853	8.70681e-05	4.06014	116	107	8	18960	CAVIN2,CAV1,CAVIN1,TGFBR2,BMPR2,CTNNB1,F2R,ATP2B4
GO:CC	semaphorin receptor complex	GO:0002116	8.81846e-05	4.05461	11	107	4	18960	NRP2,PLXND1,PLXNB2,PLXNA2
GO:CC	lytic vacuole	GO:0000323	0.000137643	3.86125	712	107	17	18960	SYT11,SDCBP,IFITM3,LAPTM4A,RAB9A,TOLLIP,GNB2,RNF152,SLC12A4,ANXA1,TMEM59,CAT,PLD3,ARG1,CTSB,CTSD,CKAP4
GO:CC	lysosome	GO:0005764	0.000137643	3.86125	712	107	17	18960	SYT11,SDCBP,IFITM3,LAPTM4A,RAB9A,TOLLIP,GNB2,RNF152,SLC12A4,ANXA1,TMEM59,CAT,PLD3,ARG1,CTSB,CTSD,CKAP4
GO:CC	vacuole	GO:0005773	0.000173351	3.76107	810	107	18	18960	SYT11,SDCBP,IFITM3,RAB29,LAPTM4A,RAB9A,TOLLIP,GNB2,RNF152,SLC12A4,ANXA1,TMEM59,CAT,PLD3,ARG1,CTSB,CTSD,CKAP4
GO:CC	apical plasma membrane	GO:0016324	0.000265779	3.57548	361	107	12	18960	CAV1,VAMP3,BMPR2,NOTCH1,DSG1,DDR2,SLC12A2,ABCC1,ANXA1,CTSB,NRG1,SLC9A3R2
GO:CC	organelle membrane	GO:0031090	0.000266108	3.57494	3612	107	42	18960	SYT11,SNX3,DYSF,SNX17,CAV1,SDCBP,STX12,IFITM3,CHP1,LAPTM4A,RAB9A,VAMP3,NOTCH1,PTPRB,GNB2,RRAS2,ITCH,NDFIP1,RNF144B,RNF152,DSG1,DSC1,ITGB4,PKP1,SLC12A4,SLC12A2,SCARF1,SPTLC1,SPTLC2,UGCG,PNPLA6,ANXA1,TMEM59,ZDHHC13,SERPINB12,CAT,PLD3,ARG1,CTSD,CKAP4,MAN1B1,CNP
GO:CC	endosome membrane	GO:0010008	0.000273696	3.56273	505	107	14	18960	SYT11,SNX3,SNX17,CAV1,STX12,IFITM3,LAPTM4A,VAMP3,ITCH,NDFIP1,ANXA1,TMEM59,PLD3,CTSD
GO:CC	endomembrane system	GO:0012505	0.000342361	3.46552	4640	107	49	18960	SYT11,SNX3,DYSF,SNX17,CAV1,CAVIN1,SDCBP,STX12,IFITM3,RAB29,CHP1,LAPTM4A,RAB9A,VAMP3,NOTCH1,PTPRB,TOLLIP,WDFY1,KDR,RRAS2,F2R,ITCH,NDFIP1,NEDD4,DSG1,FLG2,DSC1,ITGB4,PKP1,LRP10,SPTLC1,SPTLC2,UGCG,PNPLA6,LRP12,ANXA1,TMEM59,ZDHHC13,SERPINB12,CAT,PLD3,ARG1,CTSB,CTSD,CKAP4,HBB,MAN1B1,TGM2,SLC9A3R2
GO:CC	cytoplasmic vesicle membrane	GO:0030659	0.000474147	3.32409	779	107	17	18960	SYT11,DYSF,SNX17,CAV1,STX12,RAB9A,VAMP3,PTPRB,DSG1,DSC1,PKP1,SLC12A2,SCARF1,ANXA1,ZDHHC13,SERPINB12,CKAP4
GO:CC	vesicle membrane	GO:0012506	0.000679596	3.16775	800	107	17	18960	SYT11,DYSF,SNX17,CAV1,STX12,RAB9A,VAMP3,PTPRB,DSG1,DSC1,PKP1,SLC12A2,SCARF1,ANXA1,ZDHHC13,SERPINB12,CKAP4
GO:CC	cell surface	GO:0009986	0.000766567	3.11545	899	107	18	18960	VAMP3,TGFBR2,ACVRL1,BMPR2,ACVR1B,NOTCH1,EPHA2,AXL,TNFRSF10D,TNFRSF10B,IL6ST,ADGRG6,F2R,PLXNB2,ITGB4,AZGP1,ANXA1,CTSB
GO:CC	secretory vesicle	GO:0099503	0.00112024	2.95069	1020	107	19	18960	SYT11,CAV1,SDCBP,STX12,VAMP3,NOTCH1,PTPRB,TOLLIP,DSG1,FLG2,DSC1,PKP1,SERPINB12,CAT,ARG1,CTSB,CTSD,CKAP4,HBB
GO:CC	tertiary granule	GO:0070820	0.00114359	2.94173	163	107	8	18960	PTPRB,DSG1,FLG2,DSC1,PKP1,SERPINB12,CTSD,HBB
GO:CC	secretory granule	GO:0030141	0.0015514	2.80928	851	107	17	18960	CAV1,SDCBP,VAMP3,NOTCH1,PTPRB,TOLLIP,DSG1,FLG2,DSC1,PKP1,SERPINB12,CAT,ARG1,CTSB,CTSD,CKAP4,HBB
GO:CC	ficolin-1-rich granule	GO:0101002	0.00279089	2.55426	184	107	8	18960	DSG1,DSC1,PKP1,SERPINB12,CAT,CTSB,CTSD,HBB
GO:CC	pigment granule	GO:0048770	0.00824927	2.08358	105	107	6	18960	SDCBP,RAB29,RAB9A,CTSB,CTSD,CNP
GO:CC	melanosome	GO:0042470	0.00824927	2.08358	105	107	6	18960	SDCBP,RAB29,RAB9A,CTSB,CTSD,CNP
GO:CC	lateral plasma membrane	GO:0016328	0.0117655	1.92939	68	107	5	18960	CTNNB1,DSG1,SLC12A2,ABCC1,ANXA1
GO:CC	adherens junction	GO:0005912	0.0162352	1.78954	173	107	7	18960	SDCBP,BMPR2,NOTCH1,CTNNB1,PKP1,ANXA1,POF1B
GO:CC	endocytic vesicle	GO:0030139	0.0170519	1.76823	306	107	9	18960	SYT11,SNX3,DYSF,CAV1,STX12,RAB9A,VAMP3,SCARF1,HBB
GO:CC	integral component of presynaptic active zone membrane	GO:0099059	0.0174695	1.75772	14	107	3	18960	SYT11,ATP2B4,NRG1
GO:CC	lysosomal membrane	GO:0005765	0.0178269	1.74892	383	107	10	18960	SYT11,IFITM3,LAPTM4A,GNB2,RNF152,SLC12A4,TMEM59,PLD3,CTSD,CKAP4
GO:CC	lytic vacuole membrane	GO:0098852	0.0178269	1.74892	383	107	10	18960	SYT11,IFITM3,LAPTM4A,GNB2,RNF152,SLC12A4,TMEM59,PLD3,CTSD,CKAP4
GO:CC	basal plasma membrane	GO:0009925	0.0228639	1.64085	247	107	8	18960	CAV1,BMPR2,CTNNB1,ITGB4,ATP2B4,SLC12A2,ABCC1,ANXA1
GO:CC	cell-cell junction	GO:0005911	0.0314577	1.50227	494	107	11	18960	SDCBP,BMPR2,NOTCH1,EPHA2,CTNNB1,DSG1,DSC1,DSC3,PKP1,ANXA1,POF1B
GO:CC	basal part of cell	GO:0045178	0.0372163	1.42927	265	107	8	18960	CAV1,BMPR2,CTNNB1,ITGB4,ATP2B4,SLC12A2,ABCC1,ANXA1
GO:CC	intrinsic component of presynaptic active zone membrane	GO:0098945	0.0385237	1.41427	18	107	3	18960	SYT11,ATP2B4,NRG1
KEGG	Cytokine-cytokine receptor interaction	KEGG:04060	0.0234146	1.63051	293	60	9	8001	TGFBR2,ACVRL1,BMPR2,ACVR1,ACVR1B,TNFRSF10D,TNFRSF10B,IFNGR1,IL6ST
KEGG	TGF-beta signaling pathway	KEGG:04350	0.0491448	1.30852	93	60	5	8001	TGFBR2,BMPR2,ACVR1,ACVR1B,SMURF2
REAC	Neutrophil degranulation	REAC:R-HSA-6798695	0.00677643	2.169	474	83	14	10543	SDCBP,PTPRB,TOLLIP,DSG1,FLG2,DSC1,PKP1,SERPINB12,CAT,ARG1,CTSB,CTSD,CKAP4,HBB
REAC	Downregulation of ERBB4 signaling	REAC:R-HSA-1253288	0.0100038	1.99983	8	83	3	10543	ITCH,WWP1,NEDD4
REAC	Apoptotic cleavage of cell adhesion proteins	REAC:R-HSA-351906	0.028976	1.53796	11	83	3	10543	CTNNB1,DSG1,PKP1
WP	VEGFA-VEGFR2 Signaling Pathway	WP:WP3888	0.00712693	2.1471	437	64	13	7581	CAV1,SDCBP,EPHA2,CTNNB1,NRP2,KDR,ITCH,DSC1,RHOJ,ANXA1,PRDX2,HSPB1,CNP
MIRNA	hsa-miR-30a-5p	MIRNA:hsa-miR-30a-5p	5.92499e-05	4.22731	730	102	20	14834	SNX3,SDCBP,STX12,VAMP3,NOTCH1,TNFRSF10B,CTNNB1,GNAI2,NDFIP1,ITGB4,SLC12A4,SLC12A2,ANXA1,TMEM59,CAT,ARG1,GGCT,TGM2,CNP,SLC9A3R2
MIRNA	hsa-miR-4795-5p	MIRNA:hsa-miR-4795-5p	0.0488577	1.31107	151	102	7	14834	PTPRF,TNFRSF10D,TNFRSF10B,IFNGR1,RNF144B,PLXND1,LRP10
CORUM	Serine-palmitoyltransferase (SPTLC1, SPTLC2) complex	CORUM:6968	0.0495648	1.30483	2	33	2	3627	SPTLC1,SPTLC2

## Sheet: E) interactome gene expr
Supplementary Table 6: MYCT1 interactome from immunoprecipitation coupled with mass spectrometry
e Average number of peptides of the MYCT1 interactors identified in KG1 and E4EC and their gene expression in LogRPKM in endothelial cells and HSPCs from human 5-6 weeks aorta-gonad-mesonephros (AGM), yolk sac (YS), placenta (PL), second trimester foetal liver (FL), cord blood (CB), and adult bone marrow (BM) in LogFPKM.
	KG1_peptides	E4EC_peptides	KG1	E4EC	AGM_EC	YS_EC	PL_EC	AGM_HSPC	YS_HSPC	PL_HSPC	FL_HSPC	CB_HSPC	BM_HSPC
DYSF	83.1667	8	-0.0689079	0.546407	1.85953	1.71938	1.52259	1.54035	1.12837	1.29057	-0.14543	-3	-0.6551
PTPRC	82.8333	0	0.603887	-1.37497	-0.09926	0.387661	0.27901	2.03559	1.95046	1.7824	2.26922	2.60641	2.70434
TFRC	78.6667	0	1.25885	0.450109	0.958848	0.86281	1.26449	1.40841	1.56271	1.57082	1.49898	1.64669	1.87225
ATP2B4	59.8333	10.5	0.609883	0.456228	1.54122	1.59041	1.65534	1.55934	1.48463	1.57147	1.71181	1.52618	1.75754
ITCH	58.5	7.5	-0.244756	-0.1971	1.37453	1.50079	1.292	1.34775	1.30943	1.24908	1.31888	1.29633	1.37619
WWP2	56.8333	6.5	-0.537279	-0.62442	1.13482	1.22661	0.978585	1.19172	1.19429	1.01799	1.07517	1.17971	1.0179
ABCB1	56.6667	0	-0.216273	-1.76663	-0.69733	-0.94326	0.568902	0.698377	0.481557	0.738839	1.59889	1.49616	1.41652
LYN	51.8333	0	0.427108	-0.35466	1.57681	1.36333	1.4296	1.76685	1.74045	1.67515	1.9475	2.01224	1.80908
ITM2A	48.6667	0	1.87164	0.224976	1.51071	0.557486	1.46077	1.25888	1.0585	1.66155	1.63247	1.79985	1.42745
KIDINS220	46.1667	0	0.0851193	0.023512	1.67383	1.70336	1.4812	1.56636	1.5362	1.45573	1.53666	1.35992	1.36248
IL2RG	46.1667	0	1.69361	0.004614	-0.34633	0.328268	0.904506	1.18017	1.50443	1.49632	1.65594	2.14133	1.70088
SLC12A7	44.1667	0	0.43734	0.031433	0.510756	0.75965	0.073743	0.665421	0.793879	0.507397	0.690608	0.628137	0.274344
NEDD4	39.8333	3.5	-0.399096	-0.46247	1.66053	1.80654	1.6504	1.6049	1.68989	1.587	1.69258	1.56862	1.63347
ATP2C1	36.6667	0	-0.0938482	-0.27794	1.56611	1.42926	1.54963	1.70654	1.66147	1.85661	2.06635	2.18246	2.09233
MIA2	36.3333	0	-0.500226	-0.93187	-1.41808	-0.40277	-0.39337	-0.97772	-1.30085	-0.92586	-1.09361	-3	-3
TGFBR2	33.3333	24.5	-0.0782028	0.87093	2.16451	2.30662	2.16344	1.96097	2.14123	1.89666	1.69481	1.65075	1.46863
SLC20A1	32.8333	4	1.3816	0.919309	1.58944	1.53419	1.69241	1.75787	1.56872	1.78206	1.73626	1.33799	1.96282
STUB1	32.8333	0	1.10903	1.24712	1.01463	1.14927	0.979314	1.07693	0.989101	1.10029	1.0267	0.805759	0.855432
PCDH10	31.5	0	0.809546	0.768429	0.5772	0.814737	1.55296	0.37387	0.505804	1.04982	-1.51578	-0.21472	-2.01789
GNAI2	30.5	13.5	0.918028	1.34412	1.95361	1.98531	2.05393	2.01328	2.09748	2.08263	1.93444	2.00496	1.65391
TMEM59	29.8333	14	0.590654	0.663357	1.74219	1.66459	1.97841	1.7169	1.72437	1.88807	1.83746	1.98941	1.96213
GLG1	29.3333	0	0.138754	0.266479	2.05496	1.89568	2.07218	1.95255	1.93662	1.9217	1.82403	1.65415	1.75644
PI4K2B	27.8333	0	-0.167128	-0.65197	0.733565	0.809641	0.76358	0.839914	0.877968	0.843331	1.13039	0.809971	0.691308
GNB1	27.6667	0	0.528314	0.567203	1.96524	1.85897	1.93151	1.95172	1.91487	1.93237	1.87757	1.94925	1.7788
PKP4	27.1667	0	-0.188838	-0.64339	2.01828	1.9116	1.69379	1.87075	1.59874	1.64515	1.56573	1.25562	1.38679
ESYT2	26.3333	0	0.733998	0.085316	1.27712	1.26985	1.48399	1.41118	1.36095	1.57002	1.62039	1.82542	1.82414
WWP1	26.1667	5	-0.329045	-0.57172	1.22378	1.35479	1.44041	1.39765	1.8309	1.33065	1.28164	1.16335	1.31335
ADCY7	25.3333	0	0.493657	-0.85401	0.196373	0.726966	0.032458	1.11651	1.31248	0.82509	1.36197	1.27443	0.9422
SPTLC2	24.6667	9.5	0.519028	0.264877	1.60812	1.65571	1.79488	1.65831	1.64481	1.71124	1.94224	1.87091	1.60545
ATP8B2	24.3333	0	1.04579	0.73874	1.06546	1.09774	1.38614	1.05749	0.952061	1.20302	1.18671	1.25524	1.14761
RNF149	23.1667	13	0.10567	0.5073	1.39341	1.28372	1.32936	1.22501	1.25108	1.18754	1.39728	1.5295	1.61619
ADGRE5	23.1667	0	0.868715	-0.48434	1.58687	1.69361	1.45749	1.70198	1.88583	1.58588	1.46036	1.60517	2.49032
TNFRSF1A	23.1667	0	0.944115	1.03404	1.86576	1.87719	1.81809	1.83379	1.93476	1.75516	1.92843	1.9251	1.93087
ATP2B1	23	0	-0.427666	-0.46867	1.75601	1.57591	1.29018	1.7069	1.62917	1.35501	1.63052	1.5113	1.99575
SPTLC1	22.1667	12	-0.323487	-0.27909	1.36642	1.33679	1.38678	1.37241	1.28629	1.32563	1.367	1.10033	1.1037
RNF19A	22	0	0.0148061	-0.28507	1.81026	1.96682	2.09494	1.8223	1.75933	1.8669	1.77485	2.10186	2.20812
IFNGR1	21.6667	3	0.167113	0.176083	1.27963	1.32895	1.54653	1.7882	1.84993	1.61849	1.22723	1.39717	1.51176
GNA15	21.5	0	0.784076	-1.50422	-1.49186	-1.13214	-1.37473	0.496009	1.01425	0.825808	1.3126	2.08054	1.72556
GNB2	21.1667	9.5	0.903242	1.48687	1.14455	1.30081	1.0914	1.17934	1.37069	1.32026	0.877579	1.11041	0.748041
PI4K2A	21.1667	0	-0.208889	0.125276	0.823316	0.783905	0.739355	0.916558	1.06143	0.760012	0.445563	0.483423	0.422828
LAT2	21	0	0.877052	-0.82018	0.032713	0.399671	-0.08564	1.27899	1.50205	1.4031	1.36597	1.55223	1.43172
SYT11	20.8333	12.5	0.339493	0.495156	0.848184	0.80939	1.09299	0.81816	0.595876	0.972574	0.872207	0.942932	1.06844
ATP11C	20.5	0	-0.265854	-0.38876	1.61116	1.7231	1.19641	1.47903	1.50124	1.19591	1.45788	1.3814	1.32025
SCARF1	20.1667	15	0.517026	0.922673	1.65287	1.81777	1.40545	1.52508	1.40048	1.29989	1.38779	0.955645	1.09926
CSK	20.1667	0	1.10763	0.555067	0.890069	0.978893	0.771128	1.2842	1.29114	1.19321	1.3575	1.38577	0.804512
FERMT3	19.5	0	1.26788	0.130626	0.702216	0.901815	0.733055	1.98583	2.03177	2.01263	1.74473	1.59617	1.45373
VANGL1	19.5	0	0.235804	-0.13118	1.07476	1.31521	0.896031	1.17824	1.21239	1.02235	1.00065	0.370373	0.495292
FLOT2	19.1667	0	0.422263	0.674678	1.22933	1.37712	1.51723	1.3758	1.39305	1.48732	1.33638	1.49292	1.36747
GNB4	19.1667	0	0.523132	0.344447	1.25743	1.10013	1.09582	1.19597	1.09478	1.2223	1.35692	1.56492	1.35079
MLC1	19	0	1.02065	-1.47704	-0.72521	-0.12932	-0.02777	0.925873	0.946187	0.952725	1.1897	0.974085	0.789316
LAMTOR1	18.5	0	0.87577	0.559932	1.30054	1.49396	1.32959	1.48602	1.69088	1.5413	1.4691	1.18893	1.24266
LSS	18.5	0	0.334494	-0.07983	0.764058	1.06608	1.08743	0.773647	0.713592	0.973008	0.560434	0.635822	0.441038
CMIP	18.3333	6.5	-0.722499	-0.00995	1.02443	1.06363	0.983641	1.27788	1.29595	1.24678	0.991253	1.07381	0.82312
ATP8A1	18	0	-0.120765	-0.95088	1.7194	2.05534	1.38448	1.54947	1.62309	1.36783	1.51434	1.38311	1.41623
ABCC1	17.8333	3	-0.0871761	0.184345	1.01825	1.19609	1.29216	1.43554	1.42288	1.43153	1.75453	1.73482	1.50672
DAAM1	17.6667	0	-0.744773	-0.73912	1.77514	1.72019	1.82179	1.95316	2.0613	1.96557	1.16612	1.0089	1.26939
SURF6	17.6667	0	1.00026	0.546285	0.748621	0.559403	0.662159	0.870329	0.77548	0.819703	0.859729	0.268656	0.596609
ABCA2	17.5	0	1.22903	0.368638	0.661678	0.675497	0.823532	0.788828	0.616646	0.846365	1.11873	1.45005	1.53476
GNAI3	17.3333	0	0.291113	0.290019	1.67327	1.35951	1.61104	1.67598	1.61371	1.69097	1.64648	1.45097	1.57745
PTPRA	17.1667	0	-0.149009	-0.34149	1.28762	1.30805	1.30652	1.43177	1.26815	1.29104	1.2561	1.25077	1.10382
GCSAML	16.6667	0	0.470297	-2.19302	-0.36402	0.145232	-0.38994	1.37128	1.37879	1.59129	1.8578	1.33306	1.83563
CTNNB1	16.5	7.5	0.695858	1.05651	2.39475	2.30355	2.27759	2.2436	2.05225	2.17287	2.05335	2.05116	2.33092
STEAP3	16.3333	0	0.355135	-0.21983	0.336381	0.107449	-0.3722	0.585303	0.617926	0.441752	0.485635	-0.00011	-0.23735
RNF130	16	4	-0.411494	-0.6325	1.20594	0.994036	1.2004	1.36025	1.37549	1.37333	1.32387	1.56507	1.46933
CSNK1G2	16	0	0.610976	0.165755	0.873843	1.18717	0.803883	1.11785	0.940728	0.987373	1.00792	1.20262	0.762596
NDFIP1	15.8333	6.5	0.0714364	0.2531	1.05241	1.04572	1.05218	1.05644	1.03118	0.963792	1.17434	1.36526	1.39569
ABHD17B	15.8333	0	0.110536	-0.38601	1.37655	1.11583	1.21896	1.3297	1.31158	1.32312	1.7191	1.78568	1.52102
TGFBR1	15.6667	0	0.365252	-0.2292	1.13169	0.815849	1.34816	1.22989	1.35133	1.13849	1.41991	1.27841	1.46549
TYK2	15.6667	0	0.627714	0.341338	1.57761	1.77466	1.50875	1.57568	1.7005	1.52652	1.45873	1.53463	1.57239
STX6	15.5	0	0.0509479	0.258594	1.30263	1.14612	1.33254	1.24979	0.996465	1.10397	1.20942	0.661798	0.852398
GNAI1	15.3333	0	-1.22001	-1.34941	2.02126	2.146	1.73311	2.18809	2.07428	1.74636	2.44023	2.24844	1.80806
LRRC8D	15.3333	0	-0.0265336	-0.475	1.32584	1.04948	1.16459	1.56057	1.47433	1.47539	1.67531	1.30928	1.35857
SPINT2	15.3333	0	0.55642	-0.96173	0.96856	0.883871	0.781609	1.59054	1.59462	1.4957	1.82043	1.76949	1.56242
YES1	15.3333	0	0.138505	0.305014	1.84113	1.53822	2.07017	1.53814	1.27726	1.80463	1.04878	1.25518	1.75267
NOTCH1	15.1667	4	0.235084	0.964236	1.64242	1.87708	1.34102	1.55763	1.36687	1.3475	1.29672	1.36651	0.960016
CNNM3	15	0	0.181584	-0.03734	0.758067	0.954187	0.820326	0.626156	0.830159	0.790938	0.930035	0.938536	0.553431
GNA13	15	0	0.61164	0.21433	1.61381	1.42394	1.72157	1.65281	1.69095	1.69547	1.72309	2.15062	2.37174
STXBP3	14.8333	0	-0.165994	-0.20447	1.48129	1.43397	1.4113	1.58167	1.46334	1.54301	1.64039	1.35855	1.58504
PCNX3	14.6667	0	0.823895	0.597222	1.17878	1.35662	1.07049	1.24885	1.30656	1.06899	0.972756	1.02738	0.693567
ITPRIPL2	14.5	0	1.12009	0.92896	1.19046	1.39411	1.23222	1.21185	1.14335	1.17621	0.827388	0.636574	0.674236
KCNQ5	14.1667	0	-0.769405	-2.35191	-0.98702	-0.24905	-1.04092	0.982227	0.687389	1.06416	1.66444	1.06079	0.969415
TOM1	14.1667	0	-0.490303	-0.25115	0.643416	0.893658	0.683238	0.637045	1.01809	0.62724	0.463552	0.893894	0.573123
CSNK1G3	13.8333	0	-0.599329	-0.28641	1.46116	1.28233	1.36811	1.41745	1.14459	1.34096	1.43818	1.254	1.34216
ABCG1	13.5	0	-0.00640595	-0.80179	1.11054	1.20095	0.248979	0.879072	1.16146	0.332677	0.979334	1.24138	1.014
PCNX1	13.5	0	0.0424653	-0.30458	1.29891	1.50264	1.20761	1.29373	1.30257	1.212	1.47507	1.44552	1.39948
ERLIN2	13.3333	0	1.02639	0.458429	1.02739	0.965593	1.07238	1.2017	1.14489	1.10177	1.38433	1.2914	1.01487
TOLLIP	13	5.5	0.0836244	0.231166	0.548354	0.762272	0.526362	0.676549	0.798424	0.610058	0.535763	0.316959	0.57882
NOTCH2	13	0	-0.0405398	-0.23023	0.830665	0.127704	1.01594	1.12943	1.133	1.03909	1.47979	1.14052	1.3742
TNFRSF10A	13	0	0.0230548	-0.01499	0.557145	0.564463	0.952889	0.475693	0.299312	0.705278	0.893658	0.781269	0.960436
GOLGA8R	12.8333	0	1.2351	-0.7785	-0.39544	-0.20469	-0.85248	-0.37436	-0.04714	-0.38048	-0.15353	-0.25655	0.115501
SNX3	12.6667	9	0.344581	0.386008	1.43441	1.65513	1.77685	1.59684	1.82251	1.69717	1.48511	1.48195	1.49064
C16orf54	12.6667	0	0.630324	-1.97069	-1.54708	-1.01783	-1.70919	0.703228	0.534901	0.663787	1.5474	0.677418	1.29764
PTPRG	12.6667	0	-0.887858	-0.99696	1.86061	1.88903	1.47399	1.5478	1.52296	1.17895	0.522635	0.297734	-0.2193
SLC27A2	12.6667	0	0.204747	-2.07793	-0.52657	-0.50523	-0.51829	0.245321	0.108776	0.388109	0.443912	0.28241	0.520353
STAT1	12.5	0	0.676262	0.217344	1.16357	1.26515	1.26015	1.35166	1.43864	1.36831	1.31181	1.48776	1.21637
DAGLB	12.3333	0	-0.230206	-0.68012	0.916929	1.25615	0.540931	1.07919	1.23131	1.02552	1.25483	1.298	0.742979
FAM171A2	12.3333	0	0.0574455	0.274176	0.258503	0.413479	-0.52148	0.068987	-0.42131	-0.36299	-0.56219	-0.21605	-0.6515
SLITRK5	12	0	1.22399	-0.6182	-0.16559	-1.29777	-1.93431	0.115384	-1.14487	-0.27354	-0.31894	-0.26944	-0.00822
ATP13A3	11.8333	0	0.254596	-0.07959	1.27864	1.22722	1.31136	1.42777	1.33385	1.44459	1.35291	1.30201	1.34554
RELT	11.6667	0	0.335024	-0.20666	0.520736	0.69329	0.132054	0.870431	1.09485	0.736874	0.639159	1.144	1.13468
APP	11.3333	0	0.183751	0.791381	2.69924	2.52328	2.74015	2.40509	2.26958	2.43253	2.13538	2.19481	2.27002
RAE1	11.1667	0	0.110549	-0.03323	0.920967	0.901613	0.791914	1.01038	0.972866	0.94608	1.1078	0.894284	0.930716
SNX17	11	6	0.924648	1.03329	1.47098	1.53913	1.44239	1.47034	1.59099	1.4501	1.48963	1.43405	1.21967
RFTN1	11	0	-0.422885	-0.76474	1.24575	1.6814	1.28924	1.45906	1.67399	1.35228	1.61248	1.73868	1.44468
ZDHHC20	10.8333	0	0.295457	-0.00409	1.79054	1.70568	1.8423	1.63106	1.53507	1.71828	1.69799	1.48724	1.57554
ITM2B	10.6667	0	0.675051	0.789508	2.17902	2.37283	2.47572	2.24043	2.36088	2.31271	1.91373	2.23822	1.94955
NECTIN2	10.6667	0	0.577316	0.571774	1.83411	2.02091	2.06275	1.73086	1.90413	1.94886	1.32588	1.81226	1.4399
UGCG	10.3333	9	-0.150869	0.302675	1.13889	1.05071	1.40157	1.08819	1.01919	1.14189	0.734525	-0.16654	0.627713
EFR3A	10.3333	0	0.111347	-0.07828	1.11087	1.02497	1.06091	1.22027	1.22426	1.09441	1.24496	1.17993	0.991701
MGRN1	10.3333	0	-0.0784222	0.118387	1.30996	1.41485	1.29593	1.45016	1.60621	1.37507	1.42242	1.69491	1.14044
MREG	10.3333	0	-0.138319	-1.12504	-0.4182	-1.01374	-0.79306	-0.1048	-0.82641	-0.07076	0.7319	0.504143	0.162405
SCAMP3	10	0	0.934051	0.81047	1.47869	1.45773	1.43615	1.44683	1.54344	1.48952	1.39023	1.08073	1.17093
SNAP23	9.66667	0	-0.0562953	0.318664	1.6912	1.55662	1.77373	1.76104	1.74989	1.81016	1.83338	1.71661	1.74032
TM9SF2	9.5	0	0.217797	0.159573	1.71643	1.60052	1.77341	1.70808	1.74201	1.72681	1.69285	1.50947	1.53007
ITM2C	9.33333	0	0.904974	-0.01382	1.29776	1.41566	1.83008	1.22935	1.35895	1.68895	1.38031	1.85479	1.29443
RAB5C	9.33333	0	0.338397	0.685632	1.58527	1.68186	1.59279	1.71856	1.86313	1.65217	1.49369	1.6425	1.3904
FYTTD1	9	0	0.541371	0.305418	1.48169	1.35967	1.5675	1.41939	1.50119	1.51881	1.57097	1.71038	1.84021
LRRC8A	9	0	-0.0648814	0.568154	1.48842	1.3844	1.46929	1.37632	1.23064	1.37645	1.02748	1.38163	1.02906
PLCXD1	9	0	0.457909	-0.22981	0.207355	0.348011	-0.16263	0.256202	0.281485	0.452792	0.690008	0.215442	0.394115
TRPV2	9	0	-0.0603859	-0.18726	0.351775	0.528509	1.05951	0.761706	0.89481	1.14039	1.18921	1.49631	1.19877
NPDC1	8.83333	3	1.36782	1.13434	1.41195	1.98395	1.78708	1.21693	1.45644	1.62917	0.843103	1.41867	1.20915
PTRH2	8.83333	0	-0.147607	-0.29032	1.10412	1.11074	0.882907	1.21677	1.13819	1.157	1.17891	0.670576	0.911479
NAPA	8.66667	0	0.599457	0.500904	1.0781	1.13777	1.00398	1.14643	1.38497	1.10872	1.05012	1.19226	1.03786
SRSF7	8.66667	0	1.25712	0.919944	2.29737	2.18601	2.35471	2.34664	2.28512	2.46822	2.49577	1.97587	2.46294
AP2A1	8.5	0	0.593429	0.570525	1.13607	1.22722	0.963588	1.19577	1.08814	0.939512	0.874115	1.23494	0.877109
FAM171B	8.33333	0	-0.112412	-0.04668	1.2404	1.15539	1.00834	1.05913	0.904104	0.877511	1.19637	1.01711	0.90358
STX4	8.33333	0	0.234834	0.460656	1.32734	1.51005	1.49744	1.42504	1.64035	1.54438	1.43002	1.88869	2.04882
ACVR1B	8.16667	2	-0.535056	-0.07919	1.05316	0.914595	0.846867	1.00833	1.0256	1.01408	1.18107	1.22739	0.990494
GNAQ	8.16667	0	-0.0941313	-0.22024	1.90032	1.74434	1.95766	1.9027	1.9022	1.98433	1.91083	1.97772	2.20995
RAC2	8.16667	0	0.97175	0.557612	0.621157	0.81231	0.466431	1.93344	1.97797	1.96755	2.37197	2.39349	2.0784
CIB1	8	0	0.494814	0.809495	0.670314	0.668109	0.892491	0.832297	0.893614	0.879947	0.63315	0.834709	0.854558
STX10	8	0	0.758158	0.487479	0.947919	1.03699	0.837358	1.0439	1.09813	0.898609	0.912384	1.03424	0.75301
SUSD6	8	0	0.107617	-0.20969	1.17334	1.3423	1.08511	1.19538	1.32914	1.19151	1.12314	1.60883	1.50155
LRP10	7.83333	14.5	0.740281	1.35961	0.96374	1.1769	1.12124	0.93322	1.1509	1.13416	1.04427	1.11638	0.833447
PLEKHB2	7.83333	0	-0.260973	-0.28871	1.13638	1.16942	1.09295	1.28945	1.33833	1.32135	1.21226	1.65513	1.62573
IL6ST	7.66667	8	0.219121	1.15591	2.14566	2.23938	2.45255	2.02263	2.22388	1.99323	1.66533	1.69911	1.97423
FLT1	7.66667	0	-0.459006	0.026656	2.19747	2.45522	2.20108	1.99639	1.95708	1.75407	1.11018	0.956947	0.698528
RAB5A	7.5	0	0.123015	0.333562	1.40262	1.38267	1.55908	1.3553	1.31686	1.44808	1.24311	1.59291	1.52854
RNF24	7.5	0	-0.625659	-0.52134	1.13095	1.25217	0.615992	1.16193	1.23485	1.20455	1.23401	1.45138	1.49154
PTPRCAP	7.16667	0	1.91286	-0.01052	0.412319	0.834063	0.501484	1.03511	1.0867	0.918403	1.60645	1.65427	0.805843
GOLGA7	7	0	0.515492	0.363965	1.77005	1.70725	1.66598	1.81412	1.84064	1.77272	1.75401	1.64943	1.59116
VAMP8	7	0	0.448064	0.282298	0.834523	1.31576	1.15528	1.83884	1.86249	1.81638	1.95053	1.64732	1.24135
STARD3	6.83333	0	0.189816	0.051589	0.926326	1.3324	0.977661	1.05517	1.21089	1.03922	1.10396	1.25972	0.964684
ATP1B3	6.33333	0	0.276763	0.570993	1.84578	1.79928	1.81764	1.85251	1.86696	1.90942	1.83327	1.70909	2.24839
CHRM3	6.33333	0	-0.419373	-2.76635	1.41841	1.29382	-0.11741	1.05773	0.597526	0.232691	1.0953	1.43874	1.25764
TNFRSF18	5.66667	0	1.29354	-1.43532	-1.62611	-0.94134	-1.61876	-0.38256	0.559639	-1.67931	-0.61727	-0.02968	-2.05433
EPHA2	0	5	-2.24063	1.06882	1.22155	1.29631	1.06562	0.91663	0.920162	0.894394	0.217537	-3	-0.84776
PTPRB	0	5.5	-2.61985	0.563655	2.01122	2.26616	1.92633	1.70877	1.74229	1.65077	1.08877	-1.2972	-0.13495
PTPRF	0	4	-2.58573	0.704525	0.688297	0.513013	0.631552	0.480606	0.143617	0.357487	-0.41645	-0.71295	-0.44049
PLXND1	0	5	-0.27802	1.28222	2.85389	2.7832	2.66174	2.57173	2.44157	2.43449	1.82378	1.90931	1.68528
DSG1	0	5	-7.05159	-2.73585	-2.04364	-3	-1.31831	-3	-3	-3	-1.99869	-3	-3
CASP14	0	3.5	-2.38323	-6.36856	-3	-3	-2.61547	-3	-2.48333	-3	-1.1856	-3	-3
ZDHHC13	0	4.5	-0.652619	0.178502	0.77702	0.782754	0.649492	0.773515	0.66937	0.651907	0.805642	0.643149	0.737442
ACVRL1	0	4	-1.75127	1.353	1.41457	1.89889	1.73984	1.16092	1.50741	1.5176	-0.09559	-1.2978	-0.46549
DDR2	0	3.5	-2.07501	0.299296	0.561118	0.235621	0.99301	0.454782	-0.21432	0.189707	-0.63476	-0.96296	-0.16801
AXL	0	3	-1.98775	0.851776	0.28761	0.302308	1.09072	1.16558	1.376	0.53796	0.386145	0.420737	0.454884
TMEM200A	0	3	-0.661173	-0.21446	0.654245	0.720853	0.380708	0.911482	0.971475	0.35009	1.50019	0.821974	0.540457
CRIM1	0	8.5	-2.68753	0.629858	1.4286	1.5926	2.0108	1.22436	1.18565	1.75745	1.44954	1.64889	1.24041
PNPLA6	0	11.5	0.482934	0.604062	1.0555	1.25612	1.10655	0.946028	1.20592	1.02565	0.809977	0.936888	0.750718
SERPINB12	0	6	-6.47366	-6.45842	-2.22026	-3	-1.23415	-3	-3	-3	-3	-3	-3
SLC12A4	0	2.5	-1.81381	0.49928	1.09291	1.43111	1.11712	1.10661	1.20217	0.967887	0.713846	0.918883	0.837165
CAT	0	23.5	0.124145	0.004055	1.39377	1.26452	1.28572	1.55462	1.5638	1.60399	1.92217	1.71389	1.84464
FLG2	0	10	-6.48945	-6.47496	-1.95695	-1.43101	-2.8911	-1.87837	-3	-3	-1.34004	-3	-3
PLD3	0	4	0.338456	0.636655	1.50949	1.70154	1.4123	1.57455	1.80494	1.47136	1.37607	1.5493	1.07219
PLXNB2	0	19	-0.0679917	0.832278	1.30704	1.63229	1.30341	1.41506	1.54888	1.16129	1.12951	1.18213	0.953803
DSC1	0	17	-6.96658	-6.95078	-0.13351	-1.22701	-1.73535	-1.95487	-2.30601	-3	-3.09571	-3	-3
RNF144B	0	3.5	-3.04832	0.082671	0.702309	0.871521	0.877637	0.906025	0.879862	0.7128	1.04604	1.40435	1.07706
ARG1	0	5	-7.49349	-7.47756	0.248612	0.139659	-0.11564	0.084854	0.428743	0.118877	0.223579	0.330042	0.456935
BMPR2	0	4.5	-0.766819	0.286275	1.76825	1.65579	1.80483	1.54134	1.45224	1.57486	1.20921	1.26267	1.19264
CTSB	0	3	0.323757	1.35054	1.60152	1.49274	1.76856	2.0161	2.12867	1.73265	1.41167	1.45232	1.31677
CTSD	0	3.5	1.21973	1.26671	1.22083	1.66248	1.35064	1.61197	1.86942	1.54292	1.39756	1.40095	1.10573
RRAS2	0	5	-2.77347	-0.18473	0.956052	0.641363	0.73172	0.936503	0.818867	0.769956	0.813218	0.654279	0.368065
SLC12A2	0	6	-0.520045	0.230096	1.47581	1.10285	1.52736	1.50051	1.176	1.47546	1.41217	1.04705	1.09261
SMURF2	0	5	-0.450097	0.446804	1.39216	1.5317	1.42637	1.28435	1.34597	1.24741	1.30338	1.23414	1.18121
CAV1	0	3	-1.65419	1.52216	1.92924	1.94054	2.97465	1.67172	1.47707	2.73662	0.74	-0.87237	0.061762
DSC3	0	6.5	-7.16622	-1.80873	-0.42654	-0.67237	-0.58304	-1.32051	-0.8848	-0.7772	-1.96081	-3	-2.52042
TNFRSF10B	0	6	-0.389411	0.892415	1.47999	1.58597	1.43709	1.36803	1.36153	1.26978	1.16286	1.28584	1.1878
ADGRG6	0	4.5	-1.39088	0.349858	1.15132	2.02637	1.69506	1.15031	1.48792	1.47805	0.906907	1.77873	1.88897
CAVIN2	0	16	0.276919	1.85848	1.82901	1.84154	1.8661	1.75886	1.84444	1.83093	1.52869	1.0226	1.78958
ISG15	0	11.5	-0.314879	0.176329	0.905906	0.868006	1.38154	1.16228	1.24313	1.25448	0.830446	0.841275	-0.56963
ITGB4	0	16.5	-1.88634	0.515442	-0.07407	0.562326	0.547991	0.074472	0.4188	0.275114	-0.48203	-1.00295	-0.43861
PRDX2	0	7	1.39042	1.4051	1.76014	1.40088	1.41703	1.68517	1.48974	1.47246	1.18228	1.44425	1.13365
SDCBP	0	6.5	0.383519	1.06035	2.02619	2.04956	2.24656	1.99786	2.05854	2.10656	1.65688	1.66568	1.8404
STX12	0	6.5	-0.530579	0.302205	1.3448	1.37954	1.42566	1.20444	1.2751	1.33387	1.09769	1.42943	1.13003
CKAP4	0	5.5	-1.75511	0.640114	1.52587	1.34976	1.56778	1.20152	1.16074	1.23663	0.837132	0.786051	0.41388
FAM171A1	0	5	-2.41081	-0.06205	1.64484	1.44286	1.22865	1.26175	0.885447	0.954756	0.090858	-0.1627	-0.85423
LRP12	0	4.5	-0.401772	-0.63912	1.04377	1.14734	0.927589	1.23043	1.37842	1.22045	1.0454	1.10713	1.16094
PKP1	0	4.5	-7.13312	-7.11805	-2.29628	-3	-0.26255	-1.53398	-3	-1.58823	-1.97659	-3	-1.49448
PLXNA2	0	3.5	-2.93963	0.378561	1.04306	1.33903	1.07289	0.836673	0.825935	0.87941	-0.18102	-0.27533	-0.29079
RAB29	0	3	0.616944	0.895596	0.507315	0.808213	0.486399	0.909326	1.09155	0.850161	0.781375	0.7805	0.863317
RNF152	0	8	-3.37347	0.165909	0.830051	0.421859	0.418003	0.636976	0.252531	0.030302	-1.21598	-0.39386	-0.5088
WDFY1	0	6	-0.207099	0.256816	1.28762	1.27263	1.26792	1.21542	1.14503	1.21251	1.2342	1.23167	1.18533
CAVIN1	0	2.5	-1.26497	1.85582	1.40134	1.56922	1.94357	1.23109	1.18399	1.73349	1.12696	1.06889	1.14704
CHP1	0	8.5	0.243212	0.593874	1.9423	1.72264	1.87612	2.05811	1.93434	1.92396	1.78394	2.03809	1.74854
POF1B	0	4.5	-7.44855	-2.22904	-0.28274	-0.70779	-0.76054	-0.78662	-1.65634	-1.17288	-1.60385	-0.96112	-1.613
TGM1	0	3	-0.970113	-1.40431	0.145888	0.422715	-0.1669	0.238886	-0.44214	-0.3512	-0.19486	-0.40811	-0.28836
TIE1	0	2	-1.32062	1.38509	2.01048	2.1532	1.95614	1.74195	1.67359	1.81619	1.42527	1.19089	0.78182
HSPB1	0	13	0.912953	2.3481	2.15525	1.97958	1.94019	2.04066	1.93834	2.03696	1.74351	1.86121	1.46287
IFITM3	0	13	0.825757	1.6057	2.41998	2.74119	2.79381	2.27627	2.58814	2.55378	1.81942	2.09507	1.78544
KDR	0	9	-2.11125	1.20949	2.81817	2.94132	2.93806	2.48705	2.66948	2.63753	1.39664	-3	0.491428
LAPTM4A	0	8	0.359906	1.02639	2.07652	2.10648	2.22115	1.89424	2.01946	2.08868	1.77612	2.32246	2.22084
RHOJ	0	7.5	-2.78734	0.593551	2.11156	2.00171	1.74315	1.78858	1.5794	1.42156	0.433639	-3	0.114262
TNFRSF10D	0	7	-1.47705	0.671086	1.56457	1.24883	1.53393	1.35668	1.14236	1.31184	0.930267	0.674064	1.24855
AZGP1	0	6	-6.40782	-6.39254	-3	-3	-3	-3	-3	-3	-1.90939	-3	-3
F2R	0	6	-0.19734	1.25035	2.29698	2.15428	1.81058	2.222	2.1201	2.07572	1.74792	1.32661	1.4623
GGCT	0	6	0.751424	0.457399	1.32868	1.06888	1.15482	1.50369	1.4702	1.34329	1.42721	1.35117	0.777774
HBB	0	5	-6.03292	-6.01773	-3	0.080788	-1.13919	-1.48533	-0.61741	-0.37276	0.552561	0.984316	0.767236
MAN1B1	0	4.5	0.405059	0.544548	0.995223	1.16911	1.00851	1.13177	0.997825	0.989781	0.811011	0.879164	0.620104
NRG1	0	4.5	-4.52288	-0.86503	1.02089	1.42149	0.419725	0.880901	1.01711	-0.16805	0.171113	-3	-3
NRP2	0	4	-2.29897	0.951612	2.69445	2.47854	2.1426	2.35743	2.18382	1.86997	1.28672	0.594626	0.33806
RAB9A	0	4	-0.370104	-0.05679	0.865924	0.76513	0.934864	1.14346	0.879795	1.07936	1.04226	1.3698	0.963778
ROBO4	0	3.5	-2.60861	1.42362	2.17844	2.32351	2.25969	1.98589	1.97865	2.09464	1.58743	1.59133	1.48113
VAMP3	0	3	0.556427	1.08358	1.96216	1.82629	2.03042	1.88707	1.87785	1.90322	1.7452	1.84188	1.90629
ACVR1	0	3	-1.46002	-0.56251	1.02736	0.818883	1.09127	0.926102	0.862052	1.01767	0.72537	0.662945	1.08181
BLMH	0	3	0.410693	0.14937	1.60543	1.4598	1.43024	1.5945	1.50674	1.46606	1.57543	1.33003	1.27975
CALHM5	0	3	-6.55752	0.345493	0.407274	0.391748	0.749308	0.111161	0.097507	0.531948	-0.79287	-2.67941	-1.31422
CNP	0	2.5	0.814301	1.10236	1.24115	1.21745	1.24645	1.24536	1.36424	1.26968	1.16406	1.3608	0.964726
HAL	0	2.5	-1.96782	-2.49697	-0.20402	-0.04865	-0.84816	-0.52086	-0.71908	-0.94797	-0.77132	-0.69767	-0.60965
SLC9A3R2	0	2.5	-1.97183	0.665532	1.42913	1.65927	1.38062	1.23038	1.22214	1.21104	0.375299	0.320056	-0.38401
TGM2	0	2.5	-1.38786	1.84003	2.00687	2.15569	2.32827	1.72029	1.85635	2.01993	0.671039	-1.42913	0.172191
ANXA1	0	2.5	1.02668	1.07603	1.30315	1.66389	2.29545	1.38702	1.42383	2.07042	0.238152	1.03275	2.70471
