# Supplementary material for: MYCT1 controls environmental sensing in human haematopoietic stem cells
Source: Nature. 2024 Jun 5;630(8016):412–20. doi: 10.1038/s41586-024-07478-x (PMC11168926; doi:10.1038/s41586-024-07478-x)
Supplement: Supplementary file 9 — Differentially expressed genes in endocytosis-low and endocytosis-high HLF+ HSCs and module scores from scRNA-seq. a, Number of HSPCs (CD34+CD38–CD90+EPCR+) and HLF+ cells for each endocytosis fraction sequenced for scRNA-seq. b, Differentially expressed genes between endocytosis-low and endocytosis-high HLF+ HSCs cultured for 96 h. Calculated using DESeq2, which tests for differential expression based on a model using the negative binomial distribution. Wald test P values and Benjamini and Hochberg-adjusted P values are shown. c, P values calculated using Wilcoxon rank-sum test for the different module scores in endocytosis-low or endocytosis-mid compared with endocytosis-high. [file 41586_2024_7478_MOESM9_ESM.xlsx]

## Sheet: A) Number cells in scRNAseq
Supplementary Table 7: Differentially expressed genes in endocytosis Low and endocytosis High HLF+ HSCs and module scores from single cell RNAseq.
a Number of HSPCs (CD34+CD38-CD90+EPCR+) and HLF+ cells for each endocytosis fraction sequenced for scRNAseq.
	Number HSPCs	Number HLF+
Endocytosis Low	5425	3964
Endocytosis Mid	6507	4756
Endocytosis High	5582	3004

## Sheet: B) DE genes endo Low vs High
Supplementary Table 7: Differentially expressed genes in endocytosis Low and endocytosis High HLF+ HSCs and module scores from single cell RNAseq.
b Differentially expressed genes between endocytosis Low and endoctyosis High HLF+ HSCs cultured for 96h.
Gne	p_val	avg_logFC	pct.Low	pct.High	p_val_adj
RPL37A	0	-0.469448	1	0.996	0
MT-ND1	0	-0.558106	1	0.999	0
MT-ND3	0	-0.590772	0.999	0.999	0
MT-ND2	0	-0.614201	1	0.998	0
MAD2L1	0	-0.623679	0.313	0.68	0
CENPW	0	-0.644105	0.293	0.695	0
SNRPG	0	-0.653886	0.744	0.878	0
NCAPD2	0	-0.654869	0.264	0.624	0
NCAPH	0	-0.662651	0.098	0.564	0
SPC25	0	-0.665243	0.085	0.566	0
NUF2	0	-0.668818	0.129	0.561	0
ACTB	0	-0.669972	0.997	0.992	0
DEK	0	-0.675856	0.891	0.918	0
HNRNPDL	0	-0.68894	0.807	0.877	0
H2AFX	0	-0.69989	0.177	0.595	0
MIS18BP1	0	-0.706365	0.624	0.787	0
DTYMK	0	-0.720244	0.394	0.741	0
KIF18A	0	-0.720502	0.204	0.597	0
AURKB	0	-0.726146	0.103	0.575	0
NSD2	0	-0.729811	0.516	0.764	0
HNRNPA3	0	-0.730658	0.863	0.901	0
CCDC18	0	-0.742686	0.418	0.719	0
CEP55	0	-0.746703	0.098	0.566	0
BUB1	0	-0.74791	0.113	0.55	0
NDC80	0	-0.753056	0.089	0.575	0
CEP128	0	-0.754677	0.301	0.688	0
CDCA8	0	-0.757021	0.085	0.556	0
KIF4A	0	-0.760644	0.101	0.578	0
CCNB2	0	-0.760656	0.167	0.596	0
HMGN2	0	-0.764098	0.947	0.979	0
ARHGAP11B	0	-0.764926	0.125	0.572	0
DUT	0	-0.771246	0.862	0.947	0
CCNA2	0	-0.772546	0.088	0.575	0
SMC2	0	-0.772566	0.447	0.763	0
NCAPG	0	-0.777022	0.112	0.597	0
CALM2	0	-0.77728	0.901	0.908	0
Z94721.1	0	-0.781658	0.182	0.643	0
BUB1B	0	-0.789171	0.119	0.605	0
SGO2	0	-0.802085	0.169	0.603	0
SFPQ	0	-0.809512	0.813	0.883	0
KIF15	0	-0.813482	0.153	0.633	0
POLQ	0	-0.814618	0.185	0.665	0
CKAP5	0	-0.815476	0.393	0.688	0
TACC3	0	-0.819277	0.259	0.677	0
CKAP2	0	-0.823273	0.316	0.699	0
KIF14	0	-0.832417	0.091	0.577	0
BIRC5	0	-0.84006	0.178	0.67	0
HMGB1	0	-0.841664	0.98	0.995	0
PRC1	0	-0.849347	0.139	0.625	0
NUCKS1	0	-0.8641	0.938	0.964	0
TYMS	0	-0.867543	0.597	0.885	0
GTSE1	0	-0.878047	0.098	0.6	0
JPT1	0	-0.889461	0.403	0.748	0
KNL1	0	-0.891886	0.166	0.649	0
TMPO	0	-0.904683	0.612	0.828	0
HSPA8	0	-0.906863	0.788	0.925	0
LINC01572	0	-0.909247	0.429	0.758	0
CDK1	0	-0.91166	0.089	0.641	0
CDKN3	0	-0.929728	0.208	0.681	0
H2AFZ	0	-0.948648	0.892	0.984	0
KIF11	0	-0.98223	0.182	0.683	0
CKS1B	0	-0.984639	0.363	0.794	0
KIF20B	0	-0.995057	0.248	0.698	0
DLGAP5	0	-1.00678	0.105	0.595	0
TUBA1B	0	-1.01653	0.885	0.99	0
TUBA1C	0	-1.02353	0.54	0.813	0
DIAPH3	0	-1.03534	0.205	0.731	0
SMC4	0	-1.04552	0.484	0.829	0
ARL6IP1	0	-1.07184	0.563	0.789	0
UBE2S	0	-1.11167	0.361	0.782	0
TUBB	0	-1.12299	0.859	0.946	0
TUBB4B	0	-1.12512	0.561	0.88	0
CCNB1	0	-1.14293	0.195	0.67	0
HMMR	0	-1.14755	0.124	0.629	0
CKS2	0	-1.14779	0.322	0.775	0
KPNA2	0	-1.16783	0.239	0.709	0
HMGB2	0	-1.25292	0.689	0.948	0
CENPE	0	-1.30415	0.169	0.674	0
NUSAP1	0	-1.31781	0.268	0.786	0
TPX2	0	-1.36752	0.237	0.764	0
UBE2C	0	-1.36884	0.11	0.697	0
ASPM	0	-1.44929	0.153	0.71	0
MKI67	0	-1.4971	0.276	0.77	0
CENPF	0	-1.62122	0.384	0.839	0
HIST1H4C	0	-1.6422	0.796	0.938	0
TOP2A	0	-1.8735	0.277	0.854	0
RRM2	8.78884e-306	-0.734341	0.157	0.614	2.59842e-301
TTF2	3.0235e-305	-0.61087	0.258	0.616	8.93899e-301
CIT	2.10251e-303	-0.679416	0.108	0.555	6.21608e-299
CDCA2	2.76512e-303	-0.770425	0.065	0.534	8.17508e-299
HP1BP3	6.39025e-303	-0.699187	0.732	0.803	1.88928e-298
PTTG1	4.29918e-299	-0.89062	0.396	0.755	1.27105e-294
STMN1	5.02486e-297	-0.713052	0.921	0.964	1.4856e-292
SCLT1	6.08435e-296	-0.827283	0.548	0.769	1.79884e-291
DEPDC1B	5.96115e-290	-0.652324	0.136	0.54	1.76242e-285
RPS17	2.60387e-288	-0.515783	0.999	0.991	7.69834e-284
BUB3	3.74558e-283	-0.627883	0.392	0.674	1.10738e-278
LMNB1	7.677e-283	-0.680229	0.399	0.715	2.26971e-278
RAD21	8.67384e-280	-0.675159	0.61	0.776	2.56442e-275
SMC1A	1.19027e-279	-0.676491	0.517	0.762	3.51903e-275
ANP32E	1.18046e-278	-0.661493	0.501	0.766	3.49004e-274
KPNB1	1.09105e-277	-0.692996	0.747	0.834	3.22569e-273
BRCA1	1.13889e-275	-0.6841	0.302	0.7	3.36714e-271
KIF2C	3.17672e-274	-0.665569	0.062	0.521	9.39199e-270
FANCI	5.24261e-274	-0.66055	0.3	0.677	1.54998e-269
FOXM1	1.37925e-271	-0.604103	0.104	0.536	4.07775e-267
BRCA2	2.04117e-271	-0.651867	0.242	0.624	6.03473e-267
PCLAF	6.06199e-270	-0.648587	0.794	0.87	1.79223e-265
ECT2	1.31088e-260	-0.608611	0.131	0.533	3.87561e-256
ZWINT	1.53689e-260	-0.544612	0.198	0.599	4.54382e-256
DHFR	1.49295e-259	-0.644121	0.417	0.738	4.41391e-255
MND1	1.00755e-258	-0.56597	0.201	0.586	2.97881e-254
HIST1H1B	2.63288e-257	-1.09469	0.336	0.626	7.78411e-253
NCAPG2	2.04091e-256	-0.598163	0.202	0.589	6.03394e-252
FANCD2	4.2685e-253	-0.561591	0.154	0.556	1.26198e-248
PTGES3	7.89604e-253	-0.617323	0.886	0.888	2.33446e-248
MT-ND6	1.53325e-250	-0.726498	0.703	0.828	4.53304e-246
XPO1	4.43719e-250	-0.643397	0.698	0.797	1.31186e-245
MT-ND4	4.79148e-250	-0.536631	1	0.999	1.4166e-245
CBX5	4.91572e-250	-0.604285	0.721	0.821	1.45333e-245
HNRNPD	5.43635e-250	-0.636591	0.906	0.907	1.60726e-245
SET	2.24085e-249	-0.599278	0.974	0.943	6.62509e-245
MELK	3.86588e-248	-0.614927	0.131	0.545	1.14295e-243
CSE1L	5.65555e-248	-0.56735	0.326	0.644	1.67206e-243
HNRNPA2B1	3.23002e-247	-0.695354	0.963	0.965	9.54954e-243
HSP90AA1	6.371e-245	-0.709108	0.982	0.988	1.88359e-240
RPL36	2.57713e-244	-0.429342	1	0.994	7.61928e-240
TK1	2.99958e-243	-0.594807	0.27	0.653	8.86826e-239
RRM1	5.78369e-243	-0.578255	0.349	0.682	1.70995e-238
ARHGAP11A	3.13358e-241	-0.636383	0.09	0.508	9.26443e-237
KIF22	4.69111e-238	-0.527755	0.179	0.546	1.38693e-233
PRR11	2.76938e-237	-0.646716	0.084	0.499	8.18768e-233
PRKDC	1.27875e-232	-0.663826	0.846	0.878	3.78061e-228
CENPM	9.86736e-231	-0.54778	0.277	0.648	2.91729e-226
PTMA	1.66481e-228	-0.540844	1	0.999	4.92202e-224
PARPBP	4.23096e-228	-0.539224	0.191	0.547	1.25088e-223
KIF18B	7.42489e-228	-0.67266	0.061	0.499	2.19517e-223
RPS21	6.60092e-227	-0.426974	1	0.986	1.95156e-222
HNRNPAB	1.7113e-226	-0.651512	0.67	0.842	5.05946e-222
DDX39A	1.79944e-223	-0.556367	0.432	0.701	5.32005e-219
RANBP1	2.6777e-223	-0.659821	0.697	0.885	7.91662e-219
SKA2	1.22264e-222	-0.5265	0.355	0.652	3.61474e-218
TMA7	4.21038e-220	-0.523237	0.933	0.93	1.2448e-215
UBC	5.03393e-220	-0.581971	0.922	0.908	1.48828e-215
KIFC1	5.56279e-220	-0.612568	0.056	0.501	1.64464e-215
STAG1	1.72735e-219	-0.66208	0.804	0.839	5.10691e-215
XRCC5	1.09656e-218	-0.584013	0.926	0.883	3.24198e-214
CENPK	7.26281e-216	-0.55913	0.366	0.689	2.14725e-211
MT-CO2	2.23462e-215	-0.488265	1	1	6.60665e-211
CDK5RAP2	2.48483e-214	-0.599095	0.533	0.728	7.3464e-210
PHF19	3.55421e-210	-0.536587	0.372	0.659	1.0508e-205
CDC20	4.86387e-210	-0.666996	0.083	0.49	1.438e-205
CENPA	9.46939e-210	-0.644735	0.073	0.485	2.79963e-205
RBL1	3.79518e-209	-0.589034	0.341	0.652	1.12205e-204
SNRPD1	4.78918e-209	-0.550398	0.839	0.908	1.41592e-204
MIR924HG	5.65195e-209	-0.854313	0.572	0.834	1.671e-204
DYNLL1	1.42081e-208	-0.580554	0.924	0.937	4.20064e-204
SERBP1	2.89848e-208	-0.563866	0.943	0.928	8.56937e-204
SRSF3	3.00547e-208	-0.543832	0.92	0.911	8.88566e-204
CIP2A	3.32163e-208	-0.520588	0.138	0.515	9.8204e-204
RPS28	6.2312e-205	-0.401467	1	0.995	1.84225e-200
ATAD5	1.02265e-202	-0.544706	0.29	0.632	3.02348e-198
PPM1G	1.37616e-202	-0.553947	0.765	0.837	4.06863e-198
TPM3	4.56489e-202	-0.561537	0.951	0.902	1.34961e-197
KIF23	2.01536e-201	-0.616671	0.063	0.487	5.9584e-197
SAE1	4.81017e-201	-0.502406	0.332	0.625	1.42213e-196
SNRPE	6.24996e-201	-0.531343	0.848	0.897	1.8478e-196
ATAD2	1.09825e-199	-0.625315	0.359	0.669	3.24698e-195
PKP4	1.14455e-198	-0.627404	0.574	0.746	3.38386e-194
PLK1	3.44982e-198	-0.739359	0.042	0.462	1.01994e-193
NUDC	4.20319e-198	-0.572404	0.661	0.817	1.24267e-193
DBF4	5.3822e-198	-0.481504	0.276	0.574	1.59125e-193
CENPP	5.50805e-198	-0.7333	0.512	0.777	1.62846e-193
HNRNPR	7.16054e-198	-0.585218	0.817	0.854	2.11701e-193
NASP	3.78837e-196	-0.576313	0.871	0.915	1.12003e-191
ATP5MC1	4.55557e-196	-0.572203	0.709	0.855	1.34685e-191
RPL35	1.11726e-195	-0.418534	0.999	0.996	3.30318e-191
NDC1	4.35816e-195	-0.507096	0.228	0.552	1.28849e-190
MYBL2	4.48259e-195	-0.517019	0.154	0.527	1.32528e-190
RPS29	1.32656e-194	-0.415779	1	0.985	3.92199e-190
YBX1	3.18319e-194	-0.542022	0.986	0.969	9.41111e-190
BAX	1.15573e-192	-0.533457	0.58	0.755	3.4169e-188
RABL6	1.13636e-191	-0.515139	0.463	0.694	3.35965e-187
NCAPD3	3.04499e-191	-0.507316	0.3	0.615	9.00253e-187
CKAP2L	7.7587e-191	-0.582899	0.064	0.485	2.29386e-186
DNMT1	4.25561e-190	-0.578091	0.598	0.804	1.25817e-185
EIF3A	7.47902e-190	-0.582018	0.862	0.871	2.21117e-185
USP1	2.28432e-189	-0.550625	0.482	0.734	6.75359e-185
HNRNPH1	1.2757e-188	-0.528773	0.597	0.801	3.7716e-184
SPATA5	2.76694e-186	-0.576924	0.364	0.647	8.18046e-182
RANGAP1	5.41842e-186	-0.482289	0.168	0.506	1.60196e-181
GNB1	2.68405e-185	-0.574171	0.77	0.823	7.93541e-181
PA2G4	7.24657e-185	-0.577255	0.765	0.865	2.14245e-180
MT-CO3	2.11093e-184	-0.488065	1	1	6.24095e-180
HMGB3	7.91445e-182	-0.529308	0.366	0.651	2.33991e-177
VRK1	9.2244e-182	-0.509895	0.378	0.665	2.72719e-177
CHCHD2	3.44271e-180	-0.490085	0.981	0.96	1.01784e-175
IARS	8.70235e-180	-0.556125	0.554	0.736	2.57285e-175
ODF2	1.12149e-179	-0.470657	0.314	0.588	3.3157e-175
SIVA1	1.97485e-179	-0.535839	0.672	0.826	5.83864e-175
SMARCA4	9.89154e-179	-0.529514	0.554	0.724	2.92443e-174
EIF5A	9.67435e-176	-0.567248	0.707	0.855	2.86022e-171
XRCC6	1.85129e-174	-0.532076	0.773	0.837	5.47334e-170
COX8A	1.96247e-174	-0.514817	0.767	0.837	5.80203e-170
LSM3	1.04501e-173	-0.497303	0.638	0.814	3.08958e-169
FABP5	8.79254e-173	-0.597687	0.743	0.885	2.59952e-168
RFWD3	2.39102e-172	-0.488122	0.291	0.594	7.06906e-168
ALYREF	5.5989e-172	-0.478389	0.376	0.654	1.65532e-167
SNRPB	5.89598e-172	-0.530128	0.848	0.888	1.74315e-167
SUZ12	1.1893e-171	-0.523179	0.588	0.73	3.51616e-167
CYCS	1.46537e-171	-0.558535	0.499	0.754	4.33236e-167
YWHAE	1.51284e-171	-0.519157	0.845	0.87	4.4727e-167
DNAJA1	2.00233e-171	-0.57742	0.69	0.831	5.91988e-167
TOMM5	6.157e-171	-0.535507	0.713	0.862	1.82032e-166
EPB41L2	3.11098e-170	-0.505838	0.352	0.625	9.19762e-166
POLR2L	6.54364e-170	-0.502341	0.701	0.838	1.93463e-165
SON	1.75592e-169	-0.528273	0.794	0.824	5.19139e-165
HNRNPA0	5.43889e-169	-0.48856	0.534	0.731	1.60801e-164
ATP5F1E	5.80471e-169	-0.464478	0.966	0.941	1.71616e-164
HDGF	1.59385e-168	-0.523846	0.655	0.769	4.71221e-164
LIG1	2.09441e-168	-0.481642	0.274	0.594	6.19213e-164
DNAJC8	3.11834e-167	-0.497759	0.796	0.833	9.21938e-163
NUP98	4.02692e-167	-0.494952	0.435	0.655	1.19056e-162
ILF3	4.55679e-167	-0.525171	0.624	0.738	1.34722e-162
HSPE1	5.26026e-166	-0.583019	0.837	0.913	1.5552e-161
NUP107	5.49484e-166	-0.48294	0.389	0.653	1.62455e-161
DCAF7	8.29477e-166	-0.521929	0.531	0.698	2.45235e-161
SKA3	1.87636e-165	-0.499064	0.112	0.497	5.54746e-161
SPDL1	4.06594e-165	-0.484344	0.122	0.478	1.2021e-160
RPL37	4.6714e-165	-0.38715	1	0.993	1.3811e-160
KIF5B	1.34369e-164	-0.512073	0.574	0.72	3.97261e-160
AC073529.1	3.3507e-164	-0.635894	0.125	0.458	9.90633e-160
FAM111A	6.58704e-164	-0.448823	0.261	0.547	1.94746e-159
CBX3	7.00134e-164	-0.509754	0.814	0.848	2.06994e-159
INCENP	1.12339e-163	-0.569483	0.061	0.461	3.32131e-159
PFN1	1.75184e-163	-0.483046	0.98	0.953	5.17932e-159
FUS	4.25763e-163	-0.535724	0.799	0.839	1.25877e-158
EIF4G1	2.57408e-161	-0.513753	0.432	0.661	7.61026e-157
ORC6	1.44113e-160	-0.447897	0.216	0.56	4.2607e-156
ATP5MF	2.23769e-159	-0.494076	0.79	0.867	6.61572e-155
EIF4G2	3.13864e-159	-0.527892	0.659	0.759	9.27939e-155
NUP205	2.34927e-158	-0.443314	0.276	0.556	6.94561e-154
CENPN	3.00996e-157	-0.415118	0.216	0.518	8.89894e-153
NCL	2.36009e-156	-0.575834	0.988	0.973	6.97762e-152
SRRM1	6.24698e-156	-0.508174	0.756	0.82	1.84692e-151
PSMD1	6.47019e-156	-0.515901	0.6	0.737	1.91291e-151
BLM	5.08378e-155	-0.470508	0.227	0.552	1.50302e-150
TPM4	9.62154e-155	-0.519966	0.627	0.762	2.84461e-150
SRSF2	3.52063e-154	-0.50997	0.641	0.801	1.04087e-149
HIST1H3D	1.42463e-153	-0.592385	0.185	0.461	4.21192e-149
AURKA	3.6912e-153	-0.639557	0.039	0.439	1.0913e-148
TAF15	1.31031e-152	-0.536238	0.792	0.83	3.87393e-148
CTCF	1.65657e-152	-0.495154	0.552	0.703	4.89764e-148
COX17	6.83927e-152	-0.400295	0.294	0.571	2.02203e-147
MRPL51	7.60033e-152	-0.491959	0.826	0.853	2.24704e-147
RAN	1.90993e-151	-0.531253	0.96	0.95	5.64671e-147
RAD51AP1	6.14089e-151	-0.442429	0.156	0.513	1.81555e-146
NDUFS6	6.19144e-151	-0.504352	0.723	0.842	1.8305e-146
CFL1	1.41466e-150	-0.478421	0.98	0.956	4.18245e-146
YWHAH	4.50803e-150	-0.463741	0.479	0.706	1.3328e-145
BANF1	8.47531e-150	-0.487823	0.695	0.818	2.50573e-145
NOP56	2.90178e-149	-0.528674	0.592	0.76	8.57912e-145
CALR	3.09613e-148	-0.596124	0.756	0.86	9.15369e-144
LMNB2	5.10345e-148	-0.42343	0.167	0.475	1.50884e-143
MSH5	2.07385e-147	-0.4175	0.27	0.539	6.13135e-143
SNRPF	2.43666e-147	-0.472484	0.82	0.874	7.20398e-143
HELLS	1.28757e-146	-0.538084	0.486	0.735	3.80669e-142
ANLN	1.96153e-146	-0.535316	0.073	0.455	5.79926e-142
PHGDH	2.11378e-146	-0.481248	0.488	0.715	6.24939e-142
TPR	1.05144e-145	-0.510579	0.845	0.827	3.10858e-141
BAZ1B	1.26473e-145	-0.501022	0.532	0.725	3.73916e-141
TIMELESS	1.3276e-145	-0.416705	0.203	0.506	3.92506e-141
GPSM2	2.02947e-145	-0.448338	0.277	0.521	6.00012e-141
HMGA1	2.5053e-145	-0.482461	0.862	0.849	7.40692e-141
ARHGDIA	7.91543e-145	-0.469576	0.446	0.657	2.3402e-140
TAGLN2	1.10594e-144	-0.465857	0.946	0.902	3.26971e-140
UBE2T	9.31598e-144	-0.423968	0.175	0.499	2.75427e-139
MCM7	1.92963e-143	-0.483774	0.419	0.691	5.70495e-139
KHSRP	2.38093e-143	-0.430334	0.412	0.636	7.03921e-139
PBRM1	8.23439e-142	-0.501635	0.634	0.749	2.4345e-137
LARP1	8.29217e-141	-0.480446	0.525	0.694	2.45158e-136
PKM	1.66251e-140	-0.497511	0.902	0.888	4.91522e-136
CLSPN	4.13981e-140	-0.551826	0.339	0.667	1.22393e-135
COX7A2	2.22815e-139	-0.4532	0.829	0.862	6.58753e-135
SMC3	2.47739e-139	-0.484347	0.696	0.771	7.3244e-135
STIP1	9.17527e-139	-0.447693	0.348	0.591	2.71267e-134
LYAR	2.02799e-138	-0.435304	0.297	0.565	5.99576e-134
TCERG1	2.84861e-138	-0.484263	0.536	0.713	8.4219e-134
SRRM2	4.83595e-138	-0.496924	0.847	0.839	1.42975e-133
DHX9	7.54244e-138	-0.494214	0.608	0.746	2.22992e-133
RPL23	1.01233e-137	-0.404566	0.999	0.993	2.99296e-133
CDCA3	1.04226e-137	-0.553055	0.049	0.439	3.08144e-133
NRF1	1.21287e-137	-0.491061	0.382	0.605	3.58585e-133
KHDRBS1	3.2806e-137	-0.474454	0.851	0.829	9.69908e-133
PPIA	8.71479e-137	-0.432956	0.998	0.985	2.57653e-132
CCDC167	5.44375e-136	-0.425302	0.405	0.664	1.60944e-131
MTHFD2	6.98983e-136	-0.415159	0.248	0.521	2.06654e-131
NDUFA13	7.82628e-136	-0.441524	0.936	0.922	2.31384e-131
HNRNPU	1.47728e-135	-0.546977	0.93	0.899	4.36758e-131
RBM25	2.60972e-135	-0.491514	0.707	0.791	7.71565e-131
RBM8A	3.78885e-135	-0.463558	0.715	0.821	1.12017e-130
UQCRQ	4.52976e-135	-0.459503	0.659	0.81	1.33922e-130
SRRT	5.73709e-135	-0.427622	0.371	0.616	1.69617e-130
RFC3	1.91911e-134	-0.418635	0.248	0.554	5.67384e-130
C21orf58	4.34363e-134	-0.43149	0.155	0.465	1.28419e-129
CMSS1	4.87753e-134	-0.553352	0.706	0.813	1.44204e-129
GMNN	9.95748e-134	-0.468038	0.399	0.686	2.94393e-129
RNASEH2C	1.16329e-133	-0.453402	0.696	0.828	3.43927e-129
G2E3	6.22141e-133	-0.432435	0.208	0.468	1.83936e-128
HNRNPUL1	6.87114e-133	-0.442781	0.535	0.696	2.03145e-128
EZH2	9.03979e-133	-0.460959	0.404	0.642	2.67262e-128
HSPH1	1.4255e-132	-0.498979	0.362	0.595	4.21449e-128
HSP90B1	2.13291e-132	-0.586125	0.805	0.843	6.30596e-128
CENPH	3.19957e-132	-0.395733	0.321	0.594	9.45954e-128
UQCR10	6.03199e-132	-0.457464	0.776	0.863	1.78336e-127
KMT5A	9.65467e-132	-0.385999	0.221	0.488	2.8544e-127
PCBP1	1.78051e-131	-0.469306	0.735	0.79	5.26408e-127
SMARCA5	1.93509e-131	-0.491703	0.668	0.754	5.7211e-127
LBR	2.09094e-131	-0.441707	0.431	0.622	6.18187e-127
CHD4	3.15355e-131	-0.50575	0.727	0.782	9.32346e-127
CCT5	4.37485e-131	-0.522692	0.713	0.822	1.29343e-126
DNAJC9	4.99153e-131	-0.456678	0.495	0.707	1.47575e-126
RAB8A	9.67657e-131	-0.418783	0.402	0.624	2.86088e-126
SRSF10	3.0439e-130	-0.458843	0.7	0.792	8.99929e-126
MARCKS	6.10956e-130	-0.497651	0.719	0.79	1.80629e-125
HSPD1	1.00161e-129	-0.536373	0.964	0.932	2.96126e-125
BARD1	1.10105e-129	-0.425875	0.331	0.595	3.25526e-125
LSM4	1.34758e-129	-0.480341	0.728	0.822	3.98411e-125
NME1	2.74287e-129	-0.522385	0.735	0.867	8.10929e-125
TOPBP1	1.49115e-128	-0.441165	0.383	0.63	4.40857e-124
CEP192	1.65997e-128	-0.464431	0.421	0.636	4.90769e-124
CCDC88A	1.95697e-128	-0.506192	0.701	0.771	5.78578e-124
HSPA9	9.32993e-128	-0.482607	0.637	0.757	2.75839e-123
BST2	1.43023e-127	-0.450693	0.81	0.85	4.22847e-123
CDC27	4.79769e-127	-0.449496	0.466	0.647	1.41844e-122
CNTRL	5.0241e-127	-0.521821	0.765	0.796	1.48538e-122
CEP295	2.46256e-126	-0.390448	0.254	0.519	7.28057e-122
HIST1H3B	3.21919e-126	-0.525145	0.138	0.425	9.51755e-122
SMARCC1	5.37904e-126	-0.487935	0.819	0.83	1.59031e-121
RPA3	8.53181e-126	-0.434908	0.543	0.746	2.52243e-121
CHEK1	1.08357e-125	-0.436881	0.338	0.632	3.20358e-121
RAD18	3.10277e-125	-0.387082	0.241	0.516	9.17333e-121
SYNCRIP	4.27615e-125	-0.493632	0.703	0.807	1.26424e-120
PDS5A	8.35213e-125	-0.52043	0.816	0.83	2.46931e-120
PCNA	8.66988e-125	-0.527593	0.425	0.712	2.56325e-120
GEN1	9.62689e-125	-0.397776	0.168	0.473	2.84619e-120
RPL39L	1.03271e-124	-0.374821	0.198	0.504	3.05321e-120
RTTN	1.94294e-124	-0.416465	0.258	0.539	5.7443e-120
PTBP1	2.68455e-124	-0.384307	0.331	0.568	7.93686e-120
HNRNPUL2	4.21484e-124	-0.402534	0.329	0.557	1.24612e-119
TMEM106C	4.80112e-124	-0.37885	0.286	0.551	1.41945e-119
HNRNPM	5.84359e-124	-0.502041	0.793	0.857	1.72766e-119
SHCBP1	8.25e-124	-0.446245	0.095	0.451	2.43911e-119
YARS	1.24881e-123	-0.437526	0.426	0.631	3.69212e-119
UQCR11	1.00097e-122	-0.436444	0.781	0.849	2.95937e-118
LSM5	2.75491e-122	-0.4453	0.697	0.814	8.14488e-118
SSRP1	5.62897e-122	-0.447188	0.554	0.71	1.66421e-117
G3BP1	5.80944e-122	-0.465253	0.571	0.722	1.71756e-117
KNSTRN	7.61552e-122	-0.494306	0.08	0.426	2.25153e-117
PPP6R2	1.09826e-121	-0.460434	0.543	0.683	3.24701e-117
NDE1	2.39428e-121	-0.389257	0.225	0.473	7.07868e-117
H2AFV	3.72942e-121	-0.460886	0.837	0.855	1.1026e-116
GINS1	4.43732e-121	-0.395716	0.187	0.49	1.31189e-116
NONO	3.57127e-120	-0.463345	0.755	0.806	1.05585e-115
CENPU	3.5839e-120	-0.401765	0.236	0.546	1.05958e-115
PHACTR4	3.86424e-120	-0.481333	0.67	0.757	1.14246e-115
UBL5	6.4349e-120	-0.439728	0.804	0.854	1.90248e-115
TTK	2.50758e-119	-0.505093	0.061	0.428	7.41367e-115
SAFB	3.78709e-119	-0.433025	0.489	0.663	1.11965e-114
YEATS4	4.26558e-119	-0.390277	0.338	0.586	1.26112e-114
POLE3	7.40169e-119	-0.404042	0.398	0.637	2.18831e-114
PSMC3	3.57997e-118	-0.428789	0.486	0.698	1.05842e-113
ACTR2	4.1122e-118	-0.471139	0.844	0.818	1.21577e-113
EIF5B	6.73743e-118	-0.466347	0.73	0.848	1.99192e-113
IPO7	1.36733e-117	-0.458238	0.531	0.698	4.04252e-113
LIN9	1.37599e-117	-0.372163	0.204	0.485	4.06812e-113
DDX21	1.42597e-117	-0.500137	0.562	0.72	4.21589e-113
ANKRD11	3.75619e-117	-0.499994	0.768	0.801	1.11052e-112
TFDP1	7.2689e-117	-0.39284	0.373	0.62	2.14905e-112
ASF1B	2.99909e-116	-0.414058	0.119	0.467	8.86681e-112
CEP78	3.6796e-116	-0.378524	0.207	0.482	1.08788e-111
NAA38	3.88938e-116	-0.4372	0.697	0.805	1.14989e-111
ARID1A	4.6365e-116	-0.445905	0.517	0.673	1.37078e-111
TIMM10	9.88242e-116	-0.362183	0.29	0.539	2.92174e-111
TCOF1	1.33758e-115	-0.366689	0.239	0.503	3.95455e-111
PRRC2C	5.68262e-115	-0.477214	0.899	0.855	1.68007e-110
CCAR1	1.27363e-114	-0.466032	0.654	0.755	3.7655e-110
NDUFAF8	3.58571e-114	-0.427251	0.519	0.716	1.06012e-109
SLIRP	6.37806e-114	-0.432256	0.562	0.751	1.88567e-109
MORF4L2	7.70266e-114	-0.424597	0.554	0.703	2.27729e-109
MPG	1.03321e-113	0.122378	0.891	0.768	3.05468e-109
NUP50	1.18212e-113	-0.353945	0.256	0.518	3.49494e-109
PRIM2	2.32279e-113	-0.468975	0.403	0.652	6.86732e-109
THRAP3	3.68325e-113	-0.446207	0.819	0.827	1.08895e-108
NFIC	5.86519e-113	-0.403847	0.408	0.604	1.73404e-108
FNBP4	2.12486e-112	-0.448256	0.613	0.722	6.28215e-108
MTHFD1L	2.71321e-112	-0.546425	0.535	0.723	8.02161e-108
GLRX5	4.95987e-112	-0.42681	0.581	0.744	1.46639e-107
COX7B	5.71632e-112	-0.430833	0.759	0.839	1.69003e-107
YWHAQ	8.99123e-112	-0.447473	0.747	0.801	2.65826e-107
SQLE	9.71877e-112	-0.416281	0.38	0.586	2.87335e-107
RIF1	1.26375e-111	-0.475512	0.594	0.737	3.73626e-107
PGP	4.19389e-111	-0.386789	0.34	0.606	1.23992e-106
PCM1	4.20184e-111	-0.475213	0.816	0.81	1.24227e-106
EIF1AX	4.46453e-111	-0.456976	0.732	0.811	1.31994e-106
TRA2B	1.21585e-110	-0.425688	0.537	0.711	3.59466e-106
RCC2	1.87314e-110	-0.416995	0.476	0.668	5.53793e-106
PSIP1	2.24047e-110	-0.432626	0.906	0.878	6.62394e-106
ENO1	2.81942e-110	-0.456046	0.98	0.959	8.33562e-106
PCBD2	3.0093e-110	-0.42131	0.36	0.572	8.89698e-106
NDUFB2	3.35785e-110	-0.42992	0.733	0.82	9.92747e-106
TRIM28	8.03305e-110	-0.41239	0.53	0.694	2.37497e-105
MPHOSPH9	1.09156e-109	-0.419695	0.457	0.636	3.2272e-105
SGO1	1.36571e-109	-0.428652	0.087	0.434	4.03772e-105
MT-ATP8	1.42246e-109	-0.480474	0.869	0.842	4.2055e-105
CDCA4	3.71077e-109	-0.354003	0.212	0.476	1.09709e-104
CALM1	5.3191e-109	-0.442939	0.931	0.899	1.57259e-104
CCT3	8.24483e-109	-0.456331	0.846	0.854	2.43758e-104
SRSF7	8.38585e-109	-0.490521	0.811	0.88	2.47928e-104
RBM6	1.00984e-108	-0.455339	0.719	0.785	2.98559e-104
POLR2J3	1.91242e-108	-0.440319	0.642	0.739	5.65407e-104
ATP5IF1	3.18119e-108	-0.424672	0.856	0.868	9.4052e-104
UBE2I	3.9231e-108	-0.42619	0.714	0.79	1.15987e-103
PCBP2	4.29465e-108	-0.426678	0.89	0.843	1.26971e-103
YWHAB	4.42957e-108	-0.437505	0.939	0.895	1.3096e-103
TIMM8B	5.4376e-108	-0.408298	0.563	0.733	1.60763e-103
PARK7	6.37162e-108	-0.427574	0.93	0.916	1.88377e-103
GATAD2A	6.63993e-108	-0.445548	0.559	0.706	1.9631e-103
NDUFS5	6.79941e-108	-0.440807	0.804	0.855	2.01025e-103
SVIP	2.54625e-107	-0.413975	0.517	0.722	7.52798e-103
PIN1	2.60556e-107	-0.397182	0.514	0.707	7.70334e-103
PRPF8	5.24529e-107	-0.412025	0.536	0.674	1.55077e-102
TMEM160	5.6994e-107	-0.41084	0.638	0.777	1.68503e-102
AURKAIP1	5.72534e-107	-0.434203	0.729	0.824	1.6927e-102
RPS20	5.8155e-107	-0.388326	0.999	0.99	1.71935e-102
DBI	7.04675e-107	-0.436064	0.829	0.868	2.08337e-102
FBXL5	8.53138e-107	-0.386426	0.416	0.616	2.5223e-102
CCT6A	1.26417e-106	-0.481499	0.753	0.813	3.73752e-102
USP14	1.39539e-106	-0.41914	0.535	0.688	4.12546e-102
CAPRIN1	1.60172e-106	-0.448025	0.68	0.75	4.73547e-102
LRRC59	1.73406e-106	-0.356388	0.28	0.524	5.12674e-102
RPL19	3.68516e-106	-0.115039	1	0.999	1.08952e-101
MZT1	4.09258e-106	-0.350331	0.277	0.5	1.20997e-101
EWSR1	5.45514e-106	-0.424819	0.609	0.731	1.61281e-101
RPL41	6.46469e-106	-0.337775	1	0.999	1.91129e-101
WWOX	1.09464e-105	-0.627619	0.852	0.891	3.2363e-101
RHEB	2.07415e-105	-0.411865	0.596	0.725	6.13223e-101
ANP32A	3.75663e-105	-0.438256	0.798	0.83	1.11065e-100
DDX46	4.18613e-105	-0.432589	0.719	0.818	1.23763e-100
ATP5PF	7.64175e-105	-0.42001	0.877	0.886	2.25928e-100
DIAPH1	1.50717e-104	-0.442688	0.629	0.723	4.45595e-100
MIS18A	2.19505e-104	-0.335032	0.251	0.504	6.48967e-100
SF3B2	2.42155e-104	-0.428659	0.698	0.773	7.1593e-100
LSM7	2.73552e-104	-0.424341	0.797	0.851	8.08758e-100
MIF	3.12368e-104	-0.440402	0.994	0.992	9.23515e-100
LARS	1.01539e-103	-0.431676	0.631	0.743	3.002e-99
UHRF1	1.49365e-103	-0.388477	0.248	0.516	4.41598e-99
NFATC2IP	1.77687e-103	-0.350911	0.293	0.535	5.25332e-99
KIAA0586	1.91879e-103	-0.378017	0.335	0.549	5.6729e-99
CCDC34	2.51737e-103	-0.340364	0.257	0.517	7.44259e-99
MT-CYB	4.3089e-103	-0.444467	1	1	1.27393e-98
CNOT1	6.96594e-103	-0.393141	0.434	0.633	2.05948e-98
MNS1	2.45031e-102	-0.360463	0.246	0.5	7.24434e-98
GGH	5.36798e-102	-0.336671	0.259	0.518	1.58704e-97
CDCA5	5.84515e-102	-0.420837	0.08	0.427	1.72812e-97
YWHAG	1.44925e-101	-0.420456	0.527	0.67	4.28469e-97
EXOSC8	2.05836e-101	-0.372749	0.397	0.617	6.08555e-97
SUPT16H	2.45672e-101	-0.441366	0.72	0.787	7.26328e-97
PPP6R1	2.80851e-101	-0.390649	0.447	0.619	8.30337e-97
NUDT1	7.93042e-101	-0.414545	0.677	0.79	2.34463e-96
SASS6	8.64728e-101	-0.347111	0.196	0.465	2.55657e-96
ZNF714	9.63243e-101	-0.352836	0.302	0.524	2.84783e-96
ZRANB3	1.04775e-100	-0.474167	0.552	0.71	3.09767e-96
RSRC1	1.23541e-100	-0.439802	0.558	0.705	3.6525e-96
RNPS1	1.43537e-100	-0.398415	0.506	0.685	4.24366e-96
CUX1	2.69975e-100	-0.478197	0.846	0.836	7.9818e-96
UQCC2	3.19364e-100	-0.396637	0.539	0.723	9.44199e-96
RPS10	5.06614e-100	-0.00570107	0.995	0.931	1.4978e-95
EIF4E	7.76499e-100	-0.388599	0.449	0.633	2.29572e-95
MTOR	7.98385e-100	-0.348449	0.303	0.515	2.36042e-95
HNRNPH3	8.15626e-100	-0.436498	0.649	0.771	2.4114e-95
CEP152	1.06987e-99	-0.384318	0.145	0.429	3.16306e-95
EIF4A3	2.04258e-99	-0.371503	0.392	0.622	6.03887e-95
ANAPC11	2.06017e-99	-0.404118	0.572	0.749	6.09089e-95
ATP5ME	4.76529e-99	-0.399524	0.669	0.792	1.40886e-94
ERH	7.55795e-99	-0.439059	0.817	0.852	2.23451e-94
TPT1	7.70811e-99	-0.115255	1	0.999	2.2789e-94
PSMD14	1.68582e-98	-0.40196	0.517	0.678	4.98412e-94
KCNQ5	1.69486e-98	-0.658691	0.833	0.896	5.01085e-94
WBP11	2.90118e-98	-0.355058	0.396	0.601	8.57734e-94
ILF2	3.28624e-98	-0.422467	0.652	0.772	9.71577e-94
NOP58	4.75063e-98	-0.432419	0.589	0.737	1.40452e-93
AFG3L2	5.13063e-98	-0.36615	0.377	0.58	1.51687e-93
UBE2K	5.16954e-98	-0.437579	0.708	0.776	1.52837e-93
CBX1	1.00864e-97	-0.375476	0.434	0.645	2.98203e-93
MXD3	2.07503e-97	-0.434748	0.085	0.413	6.13482e-93
FDPS	2.17197e-97	-0.413259	0.569	0.757	6.42144e-93
BCLAF1	2.38015e-97	-0.445833	0.749	0.779	7.03691e-93
DAZAP1	3.18251e-97	-0.341524	0.362	0.555	9.4091e-93
PCNT	3.58101e-97	-0.347855	0.285	0.498	1.05873e-92
HNRNPK	1.22361e-96	-0.438143	0.896	0.865	3.61761e-92
MICAL3	1.69225e-96	-0.351487	0.231	0.466	5.00315e-92
RBMX	1.80058e-96	-0.429304	0.804	0.805	5.3234e-92
ST3GAL3	1.82227e-96	-0.4562	0.478	0.656	5.38754e-92
MT-CO1	1.95403e-96	-0.442069	1	1	5.77709e-92
CTDSPL2	8.34841e-96	-0.380322	0.44	0.625	2.46821e-91
SRPK1	1.35256e-95	-0.41736	0.553	0.709	3.99885e-91
MICOS10	1.5889e-95	-0.410257	0.68	0.794	4.69759e-91
RACK1	2.0735e-95	-0.0877981	1	0.994	6.1303e-91
NUP93	2.33965e-95	-0.341577	0.303	0.524	6.91719e-91
TOP1	4.22063e-95	-0.434676	0.723	0.789	1.24783e-90
VDAC1	4.99841e-95	-0.420446	0.664	0.765	1.47778e-90
TARS	5.20882e-95	-0.395271	0.475	0.646	1.53999e-90
ATP5MD	5.6007e-95	-0.395876	0.663	0.786	1.65585e-90
ASXL1	6.47018e-95	-0.409817	0.516	0.665	1.91291e-90
TUBB6	6.9247e-95	-0.438631	0.612	0.734	2.04729e-90
IQGAP1	8.88955e-95	-0.43645	0.655	0.736	2.6282e-90
USP13	1.04191e-94	-0.355068	0.22	0.451	3.08041e-90
PNRC2	1.07714e-94	-0.382463	0.483	0.649	3.18456e-90
VDAC3	1.15731e-94	-0.3965	0.614	0.75	3.42159e-90
SREBF2	1.17921e-94	-0.452573	0.517	0.669	3.48634e-90
NAP1L1	1.36251e-94	-0.409289	0.998	0.946	4.02827e-90
BRIP1	1.69873e-94	-0.489848	0.303	0.59	5.02229e-90
HMGN1	2.52483e-94	-0.414723	0.945	0.906	7.46465e-90
NUP153	8.83054e-94	-0.413387	0.484	0.654	2.61075e-89
RPA1	9.36497e-94	-0.33463	0.344	0.573	2.76875e-89
CBFB	1.06224e-93	-0.422303	0.506	0.676	3.14051e-89
DNMT3B	1.89212e-93	-0.382926	0.389	0.593	5.59406e-89
ACLY	1.89422e-93	-0.334611	0.287	0.506	5.60027e-89
PRPF40A	2.04529e-93	-0.437309	0.8	0.818	6.04689e-89
ABCF1	3.80734e-93	-0.392179	0.536	0.693	1.12564e-88
HUWE1	4.69293e-93	-0.435155	0.662	0.742	1.38746e-88
GARS	5.19783e-93	-0.354131	0.36	0.557	1.53674e-88
KATNBL1	1.14694e-92	-0.378859	0.459	0.631	3.39092e-88
EIF5	1.30112e-92	-0.428168	0.793	0.826	3.84677e-88
MORF4L1	1.48692e-92	-0.413685	0.84	0.828	4.39606e-88
PRRC2A	1.61099e-92	-0.32114	0.311	0.529	4.76289e-88
RPL36A	1.67166e-92	-0.352306	0.999	0.983	4.94225e-88
TUBA4A	2.96205e-92	-0.342145	0.277	0.514	8.75729e-88
FKBP4	6.72354e-92	-0.37757	0.371	0.587	1.98781e-87
KNTC1	7.44729e-92	-0.355585	0.255	0.499	2.20179e-87
SACS	8.35227e-92	-0.356778	0.338	0.538	2.46935e-87
CABIN1	8.44021e-92	-0.379692	0.474	0.638	2.49535e-87
POP7	8.71336e-92	-0.331627	0.315	0.552	2.57611e-87
TXN	1.11184e-91	-0.410817	0.957	0.936	3.28716e-87
FUBP1	1.7817e-91	-0.413503	0.542	0.683	5.26758e-87
GOT2	2.92064e-91	-0.3438	0.346	0.549	8.63488e-87
CDK4	3.30023e-91	-0.406656	0.654	0.77	9.75714e-87
XRCC4	4.42128e-91	-0.366776	0.308	0.534	1.30715e-86
HDLBP	4.50896e-91	-0.407538	0.625	0.732	1.33307e-86
PARP1	4.69715e-91	-0.435201	0.869	0.85	1.38871e-86
WDHD1	5.81899e-91	-0.374333	0.319	0.571	1.72038e-86
EIF2S2	1.4894e-90	-0.418949	0.761	0.814	4.40342e-86
SNRNP25	1.70329e-90	-0.364581	0.45	0.663	5.03577e-86
NHP2	1.94532e-90	-0.414165	0.699	0.813	5.75133e-86
PPP1CA	2.10772e-90	-0.408458	0.745	0.795	6.23149e-86
WDR43	3.56729e-90	-0.433136	0.534	0.689	1.05467e-85
MTDH	3.81243e-90	-0.433302	0.936	0.861	1.12714e-85
NUP160	4.44716e-90	-0.384322	0.44	0.632	1.3148e-85
SIPA1L1	5.39797e-90	-0.449241	0.363	0.571	1.59591e-85
TROAP	5.59535e-90	-0.426025	0.093	0.397	1.65427e-85
CACYBP	6.46799e-90	-0.404162	0.589	0.742	1.91226e-85
HNRNPC	8.11371e-90	-0.429709	0.974	0.919	2.39882e-85
NUMA1	8.39055e-90	-0.341911	0.365	0.563	2.48067e-85
RBBP4	1.05189e-89	-0.400101	0.645	0.747	3.10992e-85
TOMM40	1.3605e-89	-0.388081	0.413	0.627	4.02231e-85
NAV1	2.65849e-89	-0.366947	0.281	0.493	7.85984e-85
UBAP2	4.51461e-89	-0.397214	0.508	0.668	1.33474e-84
DNM2	5.96745e-89	-0.336381	0.332	0.53	1.76428e-84
DDX6	6.58432e-89	-0.381975	0.496	0.647	1.94665e-84
ATP2A3	8.23837e-89	-0.339973	0.366	0.557	2.43567e-84
PAK2	9.19524e-89	-0.419573	0.794	0.79	2.71857e-84
SRSF4	1.22489e-88	-0.418274	0.745	0.783	3.62138e-84
TOMM6	1.27249e-88	-0.407512	0.862	0.875	3.76213e-84
CMC2	2.77468e-88	-0.332893	0.335	0.552	8.20334e-84
XRCC2	3.09376e-88	-0.360007	0.161	0.441	9.14671e-84
VIM	3.21058e-88	-0.0514745	1	0.98	9.49207e-84
AHCTF1	3.62178e-88	-0.367657	0.396	0.588	1.07078e-83
GTF2I	4.20666e-88	-0.443985	0.874	0.834	1.2437e-83
ACTL6A	5.35194e-88	-0.344743	0.378	0.571	1.5823e-83
TRAF3	5.74595e-88	-0.377695	0.305	0.499	1.69879e-83
SLC7A1	6.52187e-88	-0.349529	0.3	0.503	1.92819e-83
GTF3C6	9.10128e-88	-0.399842	0.684	0.783	2.69079e-83
SRP9	1.09346e-87	-0.402829	0.74	0.809	3.2328e-83
PFKL	1.14131e-87	-0.326845	0.37	0.569	3.37427e-83
ODC1	1.45659e-87	-0.425898	0.573	0.712	4.30641e-83
CHCHD3	1.66706e-87	-0.416995	0.695	0.775	4.92867e-83
SAC3D1	1.80345e-87	-0.321196	0.218	0.466	5.33191e-83
ARHGAP19	2.02396e-87	-0.385345	0.109	0.407	5.98384e-83
RUVBL2	3.11729e-87	-0.329787	0.34	0.538	9.21626e-83
USP48	3.19837e-87	-0.38146	0.51	0.663	9.45598e-83
LINC00342	3.98867e-87	-0.427449	0.526	0.671	1.17925e-82
JPT2	4.32163e-87	-0.320154	0.28	0.494	1.27769e-82
FADS1	5.17434e-87	-0.36915	0.392	0.59	1.52979e-82
PSMD2	8.01677e-87	-0.374572	0.481	0.667	2.37016e-82
PDS5B	8.70491e-87	-0.419223	0.609	0.719	2.57361e-82
PHPT1	1.11998e-86	-0.397958	0.702	0.81	3.31122e-82
HMGXB4	1.40117e-86	-0.344327	0.372	0.571	4.14257e-82
LCP1	1.96081e-86	-0.427864	0.831	0.812	5.79714e-82
CCT2	2.84259e-86	-0.44769	0.773	0.81	8.40411e-82
PHB	6.24567e-86	-0.40891	0.742	0.81	1.84653e-81
CWF19L2	8.89472e-86	-0.323928	0.302	0.509	2.62972e-81
MALAT1	9.07474e-86	-0.447737	1	0.998	2.68295e-81
RBX1	9.82453e-86	-0.394782	0.819	0.838	2.90462e-81
FAM120A	1.13401e-85	-0.371421	0.475	0.625	3.3527e-81
SF3B3	1.17356e-85	-0.350507	0.399	0.59	3.46962e-81
CD37	1.44045e-85	0.0930809	0.872	0.736	4.25868e-81
TFAM	2.03029e-85	-0.369959	0.495	0.663	6.00256e-81
CCDC138	2.03091e-85	-0.419765	0.418	0.622	6.00439e-81
SND1	2.58032e-85	-0.418544	0.63	0.726	7.62871e-81
JUND	3.63458e-85	-0.432712	0.858	0.852	1.07456e-80
PSMD7	3.70339e-85	-0.400252	0.663	0.776	1.09491e-80
CHAF1A	4.6237e-85	-0.368258	0.286	0.544	1.367e-80
BRD7	7.0868e-85	-0.380025	0.593	0.7	2.09521e-80
RBBP7	7.19914e-85	-0.370399	0.558	0.711	2.12843e-80
HAT1	1.48881e-84	-0.353133	0.438	0.643	4.40167e-80
RACGAP1	2.45219e-84	-0.458476	0.046	0.395	7.24989e-80
EPRS	2.57954e-84	-0.412686	0.654	0.735	7.62642e-80
PRDX3	2.58848e-84	-0.379835	0.611	0.737	7.65285e-80
MT-ND4L	3.89032e-84	-0.378395	0.543	0.693	1.15017e-79
CEP135	3.93416e-84	-0.337537	0.283	0.5	1.16313e-79
SLC38A1	4.23163e-84	-0.396982	0.52	0.659	1.25108e-79
MED1	5.89561e-84	-0.310471	0.286	0.494	1.74304e-79
BZW1	9.70383e-84	-0.421714	0.683	0.764	2.86894e-79
TAF3	9.92511e-84	-0.38401	0.41	0.59	2.93436e-79
MAPRE1	1.04376e-83	-0.301453	0.244	0.466	3.08587e-79
PAICS	1.1267e-83	-0.408635	0.638	0.761	3.3311e-79
NNT	2.86336e-83	-0.357059	0.402	0.595	8.46554e-79
FANCA	4.75807e-83	-0.341836	0.237	0.493	1.40672e-78
CAPZA1	6.50246e-83	-0.380547	0.614	0.718	1.92245e-78
STIL	1.21927e-82	-0.388169	0.099	0.403	3.60478e-78
RPL39	1.40931e-82	-0.335914	1	0.992	4.16662e-78
RPL22L1	1.92313e-82	-0.440565	0.702	0.802	5.68572e-78
CALM3	2.05302e-82	-0.381815	0.638	0.754	6.06975e-78
NME4	2.47568e-82	-0.401732	0.713	0.809	7.31934e-78
DHX15	2.5597e-82	-0.35288	0.447	0.622	7.56776e-78
ARHGAP35	2.86351e-82	-0.340039	0.329	0.528	8.46595e-78
AP2S1	2.90884e-82	-0.385168	0.819	0.862	8.59997e-78
FAF1	2.90991e-82	-0.463143	0.744	0.802	8.60314e-78
BAZ1A	3.10252e-82	-0.404121	0.506	0.674	9.17259e-78
GSPT1	3.74555e-82	-0.422528	0.67	0.75	1.10737e-77
XPOT	5.5517e-82	-0.312166	0.277	0.471	1.64136e-77
BRD4	1.01883e-81	-0.381875	0.556	0.681	3.01218e-77
POLR2A	1.11991e-81	-0.358413	0.441	0.615	3.31101e-77
COPS9	1.48044e-81	-0.3628	0.604	0.73	4.37692e-77
LRR1	1.74577e-81	-0.313743	0.183	0.438	5.16136e-77
IMMT	1.76644e-81	-0.374779	0.561	0.687	5.22248e-77
HSPA4	1.84797e-81	-0.394625	0.586	0.698	5.46353e-77
SRM	1.9491e-81	-0.448101	0.648	0.774	5.76252e-77
PSMD11	2.67866e-81	-0.340743	0.436	0.605	7.91945e-77
RBM39	3.32537e-81	-0.408737	0.839	0.827	9.83146e-77
TRIR	4.35118e-81	-0.379631	0.855	0.854	1.28643e-76
ANAPC5	7.78694e-81	-0.380229	0.6	0.705	2.30221e-76
SUMO2	7.91548e-81	-0.37674	0.971	0.908	2.34021e-76
MTHFD1	8.90714e-81	-0.35367	0.37	0.593	2.6334e-76
DDX42	9.86803e-81	-0.341353	0.406	0.582	2.91748e-76
MAT2A	1.12936e-80	-0.384709	0.563	0.689	3.33895e-76
GAS5	1.24216e-80	0.0264346	0.975	0.881	3.67244e-76
FEN1	1.37989e-80	-0.35078	0.266	0.531	4.07963e-76
BCL2L12	2.09839e-80	-0.296965	0.227	0.47	6.2039e-76
SLC3A2	2.73045e-80	-0.34978	0.446	0.605	8.07257e-76
HNRNPF	3.14568e-80	-0.400136	0.793	0.821	9.3002e-76
RUVBL1	3.1929e-80	-0.365183	0.445	0.617	9.43981e-76
WNK1	3.20096e-80	-0.422048	0.696	0.751	9.46364e-76
PDAP1	3.44322e-80	-0.371352	0.597	0.72	1.01799e-75
XPO6	4.34148e-80	-0.346312	0.4	0.579	1.28356e-75
MCM10	4.79906e-80	-0.353175	0.177	0.459	1.41884e-75
PSMA7	5.06889e-80	-0.419506	0.927	0.941	1.49862e-75
KTN1	6.10791e-80	-0.422027	0.877	0.835	1.8058e-75
NDUFB1	6.13661e-80	-0.359441	0.576	0.732	1.81429e-75
IDH2	1.04134e-79	-0.386646	0.669	0.77	3.07872e-75
TRAPPC2L	1.05138e-79	-0.357051	0.55	0.711	3.10841e-75
ATL2	1.47017e-79	-0.312095	0.251	0.457	4.34656e-75
KDM2A	1.50304e-79	-0.404185	0.608	0.711	4.44375e-75
POLE2	1.66066e-79	-0.319669	0.27	0.496	4.90976e-75
USP10	1.69891e-79	-0.372374	0.543	0.68	5.02283e-75
ZNF367	1.7858e-79	-0.335768	0.249	0.502	5.27971e-75
AP001347.1	2.00502e-79	-0.363139	0.193	0.454	5.92783e-75
H1FX	2.18036e-79	-0.434537	0.723	0.784	6.44622e-75
WEE1	2.26518e-79	-0.312714	0.265	0.495	6.69702e-75
C11orf58	2.8703e-79	-0.381381	0.79	0.806	8.48603e-75
CPSF2	3.1485e-79	-0.331151	0.35	0.534	9.30854e-75
CENPJ	3.63431e-79	-0.334384	0.145	0.412	1.07448e-74
YWHAZ	5.72174e-79	-0.409536	0.809	0.814	1.69163e-74
WRN	7.15059e-79	-0.409863	0.557	0.697	2.11407e-74
ELAVL1	7.16851e-79	-0.334774	0.424	0.602	2.11937e-74
C12orf75	1.04765e-78	-0.369128	0.527	0.687	3.09737e-74
PDIA4	1.08648e-78	-0.299929	0.238	0.457	3.21218e-74
UBAP2L	1.21511e-78	-0.346332	0.452	0.614	3.59248e-74
MRPL27	1.35056e-78	-0.339412	0.463	0.65	3.99294e-74
MARS	1.41289e-78	-0.303563	0.273	0.483	4.17722e-74
MT-ND5	1.42165e-78	-0.434814	0.994	0.952	4.20311e-74
C1QBP	1.97889e-78	-0.414616	0.894	0.891	5.85059e-74
ELOB	2.60105e-78	-0.378688	0.772	0.835	7.69e-74
EFTUD2	2.79113e-78	-0.310377	0.353	0.547	8.25197e-74
SRPK2	3.23613e-78	-0.438879	0.809	0.808	9.56762e-74
TNRC18	3.49151e-78	-0.439838	0.717	0.758	1.03227e-73
CDK12	4.25558e-78	-0.347965	0.446	0.607	1.25816e-73
CELF1	4.36988e-78	-0.406825	0.658	0.735	1.29195e-73
SNRPA1	4.54588e-78	-0.374782	0.545	0.708	1.34399e-73
FOXK2	5.61884e-78	-0.359503	0.447	0.608	1.66121e-73
EDF1	6.27378e-78	-0.375961	0.868	0.865	1.85484e-73
MRE11	7.80914e-78	-0.328859	0.369	0.57	2.30877e-73
BOLA3	8.36801e-78	-0.300306	0.316	0.54	2.474e-73
RNASEH2B	1.06281e-77	-0.390896	0.651	0.76	3.1422e-73
TNPO1	2.1832e-77	-0.390558	0.559	0.675	6.45462e-73
UBE2D2	3.32576e-77	-0.39284	0.826	0.828	9.83262e-73
TRIM59	4.20726e-77	-0.317481	0.183	0.413	1.24388e-72
HIRIP3	5.79022e-77	-0.314016	0.161	0.419	1.71188e-72
MGME1	6.35221e-77	-0.301592	0.258	0.467	1.87803e-72
CCDC14	1.12863e-76	-0.376844	0.486	0.648	3.33679e-72
TCP1	1.33277e-76	-0.378627	0.596	0.708	3.94033e-72
VKORC1L1	1.6293e-76	-0.368803	0.437	0.609	4.81702e-72
CCP110	1.68001e-76	-0.298924	0.234	0.447	4.96696e-72
AC011447.3	1.83193e-76	-0.325384	0.267	0.491	5.41611e-72
ANP32B	2.16732e-76	-0.394797	0.997	0.962	6.40768e-72
UBA2	2.21599e-76	-0.386372	0.622	0.733	6.55157e-72
UBB	2.98789e-76	-0.408572	0.984	0.955	8.83368e-72
ACACA	3.51758e-76	-0.427555	0.561	0.691	1.03997e-71
SUMO3	3.64061e-76	-0.358414	0.58	0.712	1.07635e-71
PPIG	4.20672e-76	-0.388952	0.769	0.812	1.24372e-71
QSER1	6.33922e-76	-0.338664	0.381	0.563	1.87419e-71
FAM193A	7.10508e-76	-0.330419	0.369	0.548	2.10062e-71
COX7C	7.269e-76	-0.360208	0.988	0.947	2.14908e-71
EP400	7.57286e-76	-0.342744	0.404	0.581	2.23892e-71
RBM17	9.91392e-76	-0.363098	0.544	0.672	2.93105e-71
NARS	1.01936e-75	-0.321385	0.381	0.568	3.01375e-71
SRGAP2	1.06314e-75	-0.31047	0.206	0.427	3.14317e-71
TMEM258	1.58222e-75	-0.360397	0.71	0.799	4.67783e-71
ASH1L	1.6001e-75	-0.441554	0.793	0.795	4.73069e-71
ZGRF1	1.62599e-75	-0.352943	0.124	0.4	4.80724e-71
TWISTNB	1.87484e-75	-0.343646	0.482	0.635	5.54297e-71
HNRNPL	1.92386e-75	-0.32959	0.432	0.598	5.6879e-71
ACTN1	2.38264e-75	-0.292244	0.287	0.479	7.04426e-71
RPS27	2.78353e-75	-0.334038	0.999	0.991	8.2295e-71
MT-ATP6	2.95472e-75	-0.431899	1	1	8.73564e-71
SMS	3.57327e-75	-0.363248	0.571	0.706	1.05644e-70
UBE2L3	4.27059e-75	-0.384609	0.75	0.808	1.2626e-70
GBF1	6.2123e-75	-0.331884	0.384	0.572	1.83667e-70
E2F3	7.57058e-75	-0.370042	0.487	0.634	2.23824e-70
DDB2	8.96319e-75	-0.324912	0.309	0.511	2.64997e-70
OST4	1.03343e-74	-0.369098	0.869	0.851	3.05532e-70
SUGP2	1.17364e-74	-0.328844	0.405	0.576	3.46987e-70
SNRNP40	1.19178e-74	-0.321075	0.399	0.593	3.5235e-70
BRI3BP	1.27594e-74	-0.310043	0.229	0.475	3.7723e-70
ACOT7	1.50444e-74	-0.312008	0.32	0.531	4.44788e-70
LIN52	1.58329e-74	-0.344657	0.321	0.523	4.68101e-70
DLG1	1.84725e-74	-0.410141	0.658	0.727	5.46139e-70
FDFT1	1.95459e-74	-0.340452	0.406	0.581	5.77875e-70
MMS22L	2.54811e-74	-0.409094	0.411	0.647	7.53348e-70
SSBP1	2.75491e-74	-0.387873	0.878	0.877	8.14488e-70
EIF3B	2.77677e-74	-0.354017	0.481	0.636	8.20952e-70
RBM28	3.02805e-74	-0.330058	0.421	0.594	8.95244e-70
GSTCD	3.13222e-74	-0.326542	0.256	0.464	9.26042e-70
OXCT1	4.11195e-74	-0.352364	0.446	0.625	1.2157e-69
RRBP1	4.29529e-74	-0.344246	0.438	0.586	1.2699e-69
WDR1	4.32564e-74	-0.298042	0.338	0.54	1.27887e-69
MAGOHB	4.67645e-74	-0.303416	0.312	0.521	1.38259e-69
ITGAE	5.21989e-74	-0.303284	0.364	0.575	1.54326e-69
CYB5B	6.41892e-74	-0.303204	0.345	0.535	1.89775e-69
ATP5F1B	7.9699e-74	-0.401459	0.861	0.845	2.3563e-69
SNHG16	8.00752e-74	-0.337979	0.445	0.608	2.36742e-69
CHRAC1	9.84843e-74	-0.310223	0.374	0.561	2.91169e-69
SCMH1	1.07372e-73	-0.471775	0.807	0.821	3.17446e-69
CCT4	1.36494e-73	-0.394636	0.773	0.791	4.03544e-69
COX6A1	1.644e-73	-0.385653	0.833	0.841	4.86049e-69
SRSF9	1.84011e-73	-0.38598	0.914	0.876	5.44027e-69
SLTM	1.92427e-73	-0.394366	0.725	0.774	5.68911e-69
NPLOC4	2.36285e-73	-0.29542	0.318	0.51	6.98578e-69
DESI2	2.63764e-73	-0.320832	0.404	0.572	7.79818e-69
MYH9	2.80257e-73	-0.413265	0.651	0.723	8.2858e-69
NAE1	2.99931e-73	-0.340616	0.451	0.625	8.86745e-69
DSCC1	3.25807e-73	-0.316281	0.163	0.425	9.63249e-69
DYNC1H1	4.31236e-73	-0.378637	0.552	0.66	1.27495e-68
SF1	4.73027e-73	-0.37115	0.719	0.757	1.3985e-68
MRPL57	7.46976e-73	-0.373935	0.781	0.82	2.20844e-68
PPP4R3A	1.25068e-72	-0.328522	0.417	0.577	3.69765e-68
PNPT1	1.40544e-72	-0.324743	0.386	0.566	4.15519e-68
CCDC124	1.55949e-72	-0.317154	0.403	0.593	4.61064e-68
MAPKAP1	1.78918e-72	-0.370047	0.515	0.648	5.28972e-68
NUP210	1.80362e-72	-0.29953	0.304	0.5	5.3324e-68
SMG6	1.80835e-72	-0.36223	0.474	0.625	5.34639e-68
STARD7	1.81951e-72	-0.30777	0.37	0.557	5.37938e-68
DDB1	1.86498e-72	-0.331158	0.447	0.608	5.5138e-68
SNRNP200	1.95721e-72	-0.353099	0.512	0.647	5.78649e-68
HCFC1	2.76613e-72	-0.288025	0.235	0.451	8.17807e-68
SF3A1	3.26752e-72	-0.285213	0.317	0.509	9.66041e-68
EIF4G3	3.37577e-72	-0.450787	0.855	0.836	9.98047e-68
ORC2	3.56168e-72	-0.340292	0.434	0.6	1.05301e-67
PRRC2B	3.76104e-72	-0.37087	0.568	0.678	1.11195e-67
GNB2	7.1765e-72	-0.322309	0.454	0.616	2.12173e-67
RPL38	1.10158e-71	-0.356452	0.997	0.948	3.25681e-67
BDP1	1.16954e-71	-0.386402	0.56	0.679	3.45774e-67
RANBP2	1.3292e-71	-0.371804	0.558	0.674	3.92977e-67
ANAPC7	1.3991e-71	-0.319598	0.395	0.565	4.13645e-67
ACTN4	1.43656e-71	-0.327659	0.443	0.608	4.24719e-67
TXNDC17	1.86376e-71	-0.36535	0.642	0.749	5.5102e-67
DTL	2.08265e-71	-0.390262	0.27	0.534	6.15737e-67
SAMD1	3.90994e-71	-0.336444	0.413	0.597	1.15598e-66
DDX18	4.05237e-71	-0.34018	0.496	0.654	1.19808e-66
MAZ	4.59004e-71	-0.336369	0.494	0.644	1.35705e-66
LDLR	5.64173e-71	-0.323755	0.197	0.408	1.66798e-66
POLA1	5.71705e-71	-0.402813	0.41	0.614	1.69025e-66
MRPL41	6.26554e-71	-0.354548	0.534	0.698	1.85241e-66
WDR62	7.81932e-71	-0.370415	0.085	0.39	2.31178e-66
TNPO3	7.96366e-71	-0.324321	0.413	0.58	2.35446e-66
DKC1	8.56842e-71	-0.385433	0.576	0.719	2.53325e-66
HIST2H2AC	8.91055e-71	-0.322965	0.243	0.41	2.6344e-66
HJURP	8.98183e-71	-0.445199	0.036	0.38	2.65548e-66
IPO5	1.12948e-70	-0.355218	0.512	0.661	3.3393e-66
KRR1	1.38801e-70	-0.322024	0.458	0.63	4.10364e-66
HPRT1	1.68786e-70	-0.35225	0.577	0.722	4.99016e-66
CDT1	2.04323e-70	-0.29991	0.296	0.502	6.0408e-66
ZDHHC12	2.64759e-70	-0.280733	0.325	0.499	7.8276e-66
NUDCD2	4.40979e-70	-0.330328	0.489	0.654	1.30375e-65
DLEU2	4.44832e-70	-0.458218	0.806	0.823	1.31514e-65
RPA2	4.55118e-70	-0.29019	0.305	0.529	1.34556e-65
HSBP1	5.12441e-70	-0.356805	0.658	0.755	1.51503e-65
CEP57L1	5.56334e-70	-0.296845	0.273	0.473	1.6448e-65
KDM3B	5.57898e-70	-0.360472	0.486	0.622	1.64942e-65
DHX30	5.60184e-70	-0.283785	0.315	0.505	1.65619e-65
RPTOR	5.62256e-70	-0.34212	0.432	0.575	1.66231e-65
RPLP2	5.76745e-70	-0.329558	1	0.994	1.70515e-65
SMCHD1	7.02448e-70	-0.406544	0.717	0.765	2.07679e-65
NAA50	7.54344e-70	-0.373115	0.531	0.667	2.23022e-65
RAD51C	1.17073e-69	-0.286822	0.301	0.507	3.46125e-65
PPIH	2.04122e-69	-0.309439	0.417	0.607	6.03487e-65
POLR2E	2.24253e-69	-0.33233	0.473	0.64	6.63003e-65
ADCY3	2.8412e-69	-0.306531	0.3	0.499	8.4e-65
NAP1L4	3.10116e-69	-0.369132	0.661	0.744	9.16857e-65
TESC	4.18655e-69	-0.364571	0.556	0.673	1.23775e-64
AGPAT3	4.58018e-69	-0.313991	0.376	0.55	1.35413e-64
POM121	4.60556e-69	-0.297392	0.364	0.536	1.36163e-64
LRRC75A	4.88129e-69	-0.297278	0.163	0.432	1.44315e-64
ADSS	7.92334e-69	-0.321851	0.415	0.589	2.34253e-64
SETD2	9.05442e-69	-0.410892	0.699	0.752	2.67694e-64
RPN2	9.08895e-69	-0.358301	0.677	0.748	2.68715e-64
MYEF2	9.30611e-69	-0.292272	0.257	0.432	2.75135e-64
PAXX	9.62906e-69	-0.292279	0.318	0.528	2.84683e-64
PPP2CA	1.01915e-68	-0.338476	0.501	0.645	3.01311e-64
SPN	1.24077e-68	-0.350053	0.479	0.617	3.66835e-64
PSPC1	1.2666e-68	-0.35711	0.53	0.66	3.7447e-64
CEP112	1.4393e-68	-0.453257	0.506	0.657	4.2553e-64
MLEC	1.58433e-68	-0.349034	0.542	0.682	4.68406e-64
PDIA6	1.66524e-68	-0.395256	0.763	0.801	4.92329e-64
VPS29	1.80315e-68	-0.347458	0.624	0.752	5.33102e-64
NUP62	1.89292e-68	-0.287977	0.223	0.433	5.59642e-64
RPL36AL	2.38645e-68	-0.368615	0.941	0.907	7.05555e-64
VPS35	2.94178e-68	-0.354357	0.578	0.68	8.69738e-64
DCP2	3.0951e-68	-0.298152	0.356	0.532	9.15065e-64
ARF6	3.6411e-68	-0.291753	0.372	0.555	1.07649e-63
LRPPRC	4.04952e-68	-0.391401	0.677	0.74	1.19724e-63
RECQL	5.01643e-68	-0.287154	0.317	0.523	1.48311e-63
R3HDM1	5.74741e-68	-0.417175	0.727	0.76	1.69922e-63
ZC3H18	5.80008e-68	-0.291824	0.344	0.527	1.71479e-63
CDC7	5.98519e-68	-0.291716	0.246	0.472	1.76952e-63
H3F3B	5.99206e-68	-0.388828	0.991	0.934	1.77155e-63
SBNO1	6.90592e-68	-0.310547	0.411	0.569	2.04174e-63
CDKAL1	1.01707e-67	-0.426914	0.733	0.778	3.00695e-63
LDHB	1.07658e-67	-0.368833	0.992	0.953	3.18292e-63
RBBP6	1.17071e-67	-0.362437	0.576	0.679	3.46121e-63
NSFL1C	1.44606e-67	-0.280144	0.332	0.508	4.27527e-63
PUM1	2.01233e-67	-0.38256	0.671	0.737	5.94946e-63
NEK2	2.0309e-67	-0.441129	0.037	0.372	6.00436e-63
BCL2	2.51059e-67	-0.38554	0.269	0.469	7.42255e-63
CLTC	2.5656e-67	-0.34761	0.569	0.681	7.5852e-63
HAUS6	2.71876e-67	-0.277309	0.232	0.448	8.03802e-63
RBM27	3.29316e-67	-0.356992	0.577	0.684	9.73623e-63
PAGR1	4.47246e-67	-0.276219	0.31	0.496	1.32228e-62
SAFB2	7.08999e-67	-0.295903	0.36	0.546	2.09616e-62
EZR	8.75051e-67	-0.360076	0.607	0.712	2.58709e-62
ACAT2	1.00519e-66	-0.307025	0.352	0.564	2.97184e-62
TCEA1	1.0382e-66	-0.366061	0.735	0.772	3.06942e-62
FGFR1OP	1.1283e-66	-0.298487	0.351	0.53	3.33582e-62
DDX10	1.33558e-66	-0.358901	0.422	0.584	3.94865e-62
PGK1	1.48837e-66	-0.383121	0.832	0.845	4.40037e-62
IPO9	1.56786e-66	-0.336849	0.459	0.623	4.63537e-62
ACIN1	1.79066e-66	-0.347879	0.571	0.693	5.29407e-62
YTHDF2	1.86227e-66	-0.324636	0.432	0.596	5.5058e-62
POU2F1	1.97445e-66	-0.409555	0.557	0.664	5.83746e-62
SPCS3	1.98736e-66	-0.340161	0.548	0.699	5.87563e-62
CYBA	2.05795e-66	-0.378039	0.953	0.909	6.08433e-62
MRPL20	2.16272e-66	-0.372229	0.7	0.792	6.39407e-62
RRP1B	2.46845e-66	-0.370417	0.657	0.735	7.29798e-62
DCAF1	2.81906e-66	-0.289883	0.319	0.493	8.33454e-62
MYO9B	3.26517e-66	-0.318372	0.409	0.58	9.65347e-62
CSNK1G2	3.29078e-66	-0.27547	0.303	0.478	9.72919e-62
TUBGCP3	3.37689e-66	-0.33872	0.43	0.592	9.98379e-62
NET1	3.41346e-66	-0.307391	0.145	0.39	1.00919e-61
NOLC1	5.01912e-66	-0.334594	0.361	0.547	1.4839e-61
TP53	6.14079e-66	-0.289104	0.328	0.518	1.81553e-61
TDP1	9.33004e-66	-0.300595	0.17	0.396	2.75843e-61
ZMYM1	1.02643e-65	-0.289687	0.215	0.412	3.03464e-61
GANAB	1.15092e-65	-0.303244	0.431	0.585	3.4027e-61
SMARCD1	1.35212e-65	-0.269283	0.317	0.497	3.99754e-61
UBE2V2	1.66871e-65	-0.31871	0.452	0.618	4.93353e-61
ULK4	1.70359e-65	-0.446271	0.783	0.801	5.03667e-61
MTBP	1.96992e-65	-0.297857	0.179	0.413	5.82406e-61
RCC1	2.01028e-65	-0.301237	0.192	0.409	5.94339e-61
CAD	2.04293e-65	-0.281277	0.219	0.428	6.03993e-61
FAM136A	2.04886e-65	-0.321324	0.42	0.583	6.05745e-61
CD52	2.10215e-65	0.0323087	0.953	0.861	6.21502e-61
MAP4K4	2.34829e-65	-0.372046	0.558	0.657	6.94273e-61
PRDX4	2.83141e-65	-0.361848	0.634	0.756	8.37106e-61
C7orf50	3.12628e-65	-0.324884	0.515	0.668	9.24285e-61
WSB1	3.17938e-65	-0.338237	0.529	0.656	9.39984e-61
ADK	3.45139e-65	-0.441312	0.882	0.85	1.0204e-60
PPP5C	4.27879e-65	-0.271886	0.314	0.503	1.26502e-60
PTPN11	4.48436e-65	-0.34583	0.527	0.64	1.3258e-60
NVL	5.2184e-65	-0.310474	0.362	0.548	1.54282e-60
SNHG7	7.62371e-65	0.0711436	0.845	0.717	2.25395e-60
MSH3	8.18378e-65	-0.350738	0.442	0.599	2.41953e-60
TSN	9.02765e-65	-0.284336	0.357	0.533	2.66903e-60
SENP5	9.52565e-65	-0.339219	0.484	0.63	2.81626e-60
MTF2	9.91054e-65	-0.35872	0.562	0.676	2.93005e-60
SRSF1	1.09449e-64	-0.322306	0.441	0.606	3.23585e-60
NUTF2	1.29405e-64	-0.329232	0.497	0.643	3.82586e-60
ATXN10	1.3743e-64	-0.394034	0.748	0.778	4.06311e-60
CS	1.48572e-64	-0.281846	0.338	0.519	4.39254e-60
PHIP	1.54993e-64	-0.397584	0.711	0.757	4.58236e-60
IGF2BP3	1.70122e-64	-0.394799	0.663	0.726	5.02967e-60
NUP214	1.96289e-64	-0.313424	0.395	0.563	5.80328e-60
GLYR1	2.19144e-64	-0.3117	0.41	0.577	6.47898e-60
ANAPC1	2.38978e-64	-0.280171	0.313	0.498	7.0654e-60
RAB10	3.03006e-64	-0.374222	0.697	0.739	8.95837e-60
FKBP3	3.11594e-64	-0.36212	0.672	0.768	9.21227e-60
POLE	3.30521e-64	-0.322754	0.41	0.579	9.77186e-60
PARVB	3.64338e-64	-0.334247	0.506	0.652	1.07717e-59
HIST1H2AG	4.0397e-64	-0.333175	0.145	0.369	1.19434e-59
CEBPZ	4.52315e-64	-0.312241	0.404	0.578	1.33727e-59
TBCD	5.47557e-64	-0.27788	0.257	0.451	1.61885e-59
COX6C	5.85798e-64	-0.360143	0.906	0.886	1.73191e-59
DOCK2	6.21066e-64	-0.40553	0.843	0.825	1.83618e-59
MRPS26	6.52776e-64	-0.329907	0.441	0.617	1.92993e-59
FBL	6.8964e-64	-0.362262	0.756	0.795	2.03892e-59
CHCHD1	8.40253e-64	-0.319348	0.522	0.68	2.48421e-59
NAA25	9.1469e-64	-0.322388	0.378	0.539	2.70428e-59
ETF1	1.01478e-63	-0.312505	0.411	0.575	3.0002e-59
CYTL1	1.0164e-63	0.0836138	0.833	0.722	3.00497e-59
NUP188	1.01919e-63	-0.282291	0.181	0.404	3.01324e-59
VBP1	1.10035e-63	-0.296972	0.414	0.573	3.25319e-59
SRSF6	1.37229e-63	-0.279739	0.341	0.53	4.05717e-59
ZFX	1.3734e-63	-0.303855	0.349	0.517	4.06045e-59
CENPS	1.40108e-63	-0.27066	0.227	0.451	4.1423e-59
UBALD2	1.41167e-63	-0.268051	0.227	0.421	4.17361e-59
SIN3A	1.42897e-63	-0.292947	0.354	0.523	4.22476e-59
TXNL4A	1.55142e-63	-0.359963	0.678	0.771	4.58678e-59
CRK	1.79051e-63	-0.283687	0.269	0.449	5.29365e-59
CCT7	2.82765e-63	-0.347643	0.621	0.73	8.35995e-59
PDE3B	3.39695e-63	-0.363789	0.331	0.516	1.00431e-58
DNA2	4.24589e-63	-0.314522	0.165	0.397	1.2553e-58
CPSF7	4.39787e-63	-0.266852	0.254	0.452	1.30023e-58
PRR14L	1.17588e-62	-0.305333	0.38	0.544	3.4765e-58
MTCH2	1.24047e-62	-0.328461	0.554	0.686	3.66745e-58
DDX23	1.29971e-62	-0.270196	0.261	0.443	3.84258e-58
QRICH1	1.33333e-62	-0.274379	0.3	0.477	3.942e-58
PDCD11	1.47911e-62	-0.276565	0.274	0.469	4.37297e-58
AHCYL1	1.82374e-62	-0.302805	0.416	0.593	5.39188e-58
DCXR	1.84835e-62	-0.325648	0.456	0.65	5.46465e-58
PSMD12	1.96948e-62	-0.321308	0.478	0.638	5.82276e-58
HSPA1A	2.21788e-62	-0.337712	0.122	0.37	6.55716e-58
PET100	2.48385e-62	-0.280838	0.373	0.562	7.34349e-58
PGD	2.48921e-62	-0.302751	0.444	0.605	7.35935e-58
EXOSC10	2.77049e-62	-0.26419	0.284	0.475	8.19094e-58
LARS2	2.80599e-62	-0.283014	0.313	0.486	8.29592e-58
CDYL	2.87899e-62	-0.351534	0.522	0.65	8.51174e-58
UBE3C	3.23494e-62	-0.359123	0.548	0.664	9.5641e-58
MAGOH	3.80827e-62	-0.329346	0.555	0.691	1.12592e-57
TTF1	3.97796e-62	-0.265194	0.272	0.467	1.17608e-57
AC068587.4	4.02454e-62	-0.416902	0.559	0.711	1.18986e-57
SEPHS1	4.45068e-62	-0.276768	0.308	0.488	1.31584e-57
TRAP1	4.59205e-62	-0.270541	0.272	0.467	1.35764e-57
ATP5MPL	5.81062e-62	-0.355408	0.841	0.861	1.71791e-57
NFATC3	6.17355e-62	-0.322623	0.433	0.574	1.82521e-57
TMX2	6.21364e-62	-0.264094	0.279	0.466	1.83706e-57
GRK6	7.48297e-62	-0.266172	0.218	0.416	2.21234e-57
NOL7	7.80117e-62	-0.358236	0.757	0.796	2.30642e-57
MAP4	9.32502e-62	-0.364988	0.543	0.655	2.75694e-57
VCP	9.54012e-62	-0.358149	0.644	0.73	2.82054e-57
POMP	1.16873e-61	-0.358596	0.792	0.836	3.45536e-57
MOB1A	1.31257e-61	-0.31194	0.471	0.614	3.88062e-57
PPP1R14B	1.36963e-61	-0.386442	0.862	0.88	4.0493e-57
HACD3	1.61442e-61	-0.36432	0.577	0.699	4.77302e-57
FANCC	1.63696e-61	-0.319575	0.291	0.48	4.83967e-57
AARS	1.67614e-61	-0.266281	0.218	0.428	4.95551e-57
AHSA1	1.6764e-61	-0.31806	0.377	0.562	4.95628e-57
HS2ST1	1.79225e-61	-0.383281	0.555	0.675	5.29878e-57
AGO2	2.02831e-61	-0.333118	0.491	0.621	5.99671e-57
PTCD3	2.05073e-61	-0.285711	0.369	0.541	6.06299e-57
NUP37	3.12931e-61	-0.267809	0.305	0.489	9.25181e-57
GNAI2	3.48894e-61	-0.369945	0.902	0.844	1.03151e-56
ZFP91	3.8457e-61	-0.308324	0.446	0.593	1.13698e-56
BRD8	3.87559e-61	-0.282685	0.185	0.395	1.14582e-56
PITPNB	4.07793e-61	-0.341079	0.548	0.666	1.20564e-56
MRPL3	4.19106e-61	-0.346319	0.552	0.67	1.23909e-56
LIN54	4.25771e-61	-0.28119	0.229	0.432	1.25879e-56
ANKFY1	4.32142e-61	-0.277853	0.298	0.475	1.27763e-56
RFC1	5.532e-61	-0.361848	0.649	0.734	1.63554e-56
ARPP19	5.85078e-61	-0.307229	0.461	0.611	1.72978e-56
NOP14	5.87844e-61	-0.308495	0.399	0.56	1.73796e-56
POM121C	7.50011e-61	-0.259965	0.245	0.437	2.21741e-56
USP22	7.93443e-61	-0.318976	0.512	0.647	2.34581e-56
HMG20B	9.02155e-61	-0.271605	0.272	0.442	2.66722e-56
POLD2	1.09511e-60	-0.28665	0.324	0.515	3.23769e-56
RCOR1	1.11032e-60	-0.314869	0.42	0.581	3.28266e-56
CHTOP	1.12782e-60	-0.258546	0.281	0.465	3.33439e-56
ATP13A3	1.12813e-60	-0.283146	0.308	0.498	3.33532e-56
ORC3	1.26349e-60	-0.276584	0.298	0.486	3.7355e-56
EMD	1.3885e-60	-0.260885	0.259	0.444	4.10511e-56
SFSWAP	1.51859e-60	-0.321275	0.476	0.614	4.48972e-56
FBXO5	1.58176e-60	-0.336762	0.112	0.371	4.67647e-56
UBE2N	1.65641e-60	-0.33986	0.583	0.717	4.89718e-56
NDUFB6	1.75047e-60	-0.314405	0.501	0.653	5.17526e-56
NUDT5	2.16936e-60	-0.324673	0.552	0.681	6.41371e-56
TMEM181	2.38479e-60	-0.292384	0.382	0.531	7.05064e-56
SPECC1L	2.46634e-60	-0.372984	0.589	0.687	7.29175e-56
IPO11	2.87439e-60	-0.319296	0.443	0.599	8.49815e-56
GTF2A2	3.07625e-60	-0.343525	0.665	0.761	9.09493e-56
ZMAT2	3.27083e-60	-0.300319	0.456	0.612	9.6702e-56
SNRNP70	3.38706e-60	-0.342018	0.585	0.703	1.00138e-55
RFC4	3.5827e-60	-0.276774	0.286	0.507	1.05923e-55
THOC2	3.86033e-60	-0.365478	0.693	0.747	1.14131e-55
ZNF407	4.03584e-60	-0.389195	0.494	0.62	1.1932e-55
USP54	4.87093e-60	-0.282216	0.252	0.448	1.44009e-55
RBM23	5.35067e-60	-0.255421	0.288	0.471	1.58193e-55
FKBP5	5.86412e-60	-0.366674	0.578	0.693	1.73373e-55
ANKLE2	6.43452e-60	-0.287596	0.39	0.534	1.90237e-55
PPP2R5E	6.48028e-60	-0.345333	0.547	0.661	1.9159e-55
PHAX	6.6734e-60	-0.280449	0.399	0.56	1.97299e-55
UCHL5	6.69346e-60	-0.293081	0.372	0.551	1.97892e-55
ABCE1	8.77267e-60	-0.337395	0.497	0.639	2.59364e-55
AHCY	1.10912e-59	-0.313651	0.492	0.637	3.27912e-55
NDUFAB1	1.32308e-59	-0.361685	0.782	0.818	3.91169e-55
TFCP2	1.41521e-59	-0.337669	0.508	0.636	4.18406e-55
MAST2	1.66186e-59	-0.310312	0.329	0.51	4.91327e-55
MRTO4	1.72736e-59	-0.309236	0.393	0.578	5.10695e-55
ADGRE5	1.8699e-59	-0.370863	0.543	0.641	5.52836e-55
CDK2AP2	2.1209e-59	-0.260518	0.273	0.449	6.27044e-55
NDUFA2	2.25858e-59	-0.330192	0.621	0.727	6.67749e-55
SMARCB1	2.35116e-59	-0.28859	0.405	0.565	6.9512e-55
TTLL5	2.87854e-59	-0.358139	0.519	0.661	8.51041e-55
EBP	2.88699e-59	-0.285433	0.372	0.549	8.53538e-55
ARF1	2.89212e-59	-0.345005	0.609	0.709	8.55055e-55
PSMA4	2.90286e-59	-0.366356	0.759	0.817	8.58231e-55
ARL2	2.94278e-59	-0.344943	0.724	0.795	8.70034e-55
USP4	3.87323e-59	-0.281194	0.371	0.536	1.14512e-54
ATOX1	4.07644e-59	-0.315875	0.553	0.692	1.2052e-54
PSME2	4.34206e-59	-0.376498	0.665	0.802	1.28373e-54
NDUFV1	4.36298e-59	-0.330357	0.606	0.724	1.28992e-54
DDX39B	4.45399e-59	-0.336266	0.66	0.724	1.31682e-54
PVT1	5.61151e-59	-0.335358	0.262	0.437	1.65904e-54
GNG11	5.77259e-59	0.0495287	0.88	0.771	1.70667e-54
EIF2AK1	9.24371e-59	-0.31304	0.501	0.636	2.7329e-54
EIF4B	1.07558e-58	-0.379884	0.839	0.814	3.17996e-54
FANCB	1.36663e-58	-0.30637	0.133	0.384	4.04044e-54
BLOC1S1	1.48264e-58	-0.332628	0.634	0.746	4.38343e-54
NSD1	1.6798e-58	-0.350704	0.603	0.686	4.96634e-54
FBXL20	1.83394e-58	0.197065	0.524	0.342	5.42203e-54
MRPL52	2.1722e-58	-0.307407	0.503	0.67	6.4221e-54
RPS3	2.44314e-58	-0.155992	1	1	7.22314e-54
TRPM7	2.54035e-58	-0.343467	0.548	0.663	7.51056e-54
TBC1D31	3.09508e-58	-0.278282	0.229	0.427	9.15061e-54
MYO19	3.42827e-58	-0.310254	0.34	0.528	1.01357e-53
ME2	3.79025e-58	-0.3256	0.478	0.62	1.12059e-53
UCK2	4.06089e-58	-0.288718	0.33	0.49	1.2006e-53
AQR	4.2024e-58	-0.301735	0.42	0.568	1.24244e-53
ACTR3	4.4044e-58	-0.364026	0.686	0.748	1.30216e-53
GALNT14	4.6204e-58	-0.339824	0.278	0.458	1.36602e-53
PTP4A2	4.63698e-58	-0.34108	0.659	0.727	1.37092e-53
MRPS10	4.64289e-58	-0.262427	0.324	0.506	1.37267e-53
GMPS	4.85918e-58	-0.342281	0.534	0.675	1.43662e-53
SMARCC2	6.3589e-58	-0.277309	0.358	0.523	1.88001e-53
MCM4	7.37141e-58	-0.36847	0.431	0.618	2.17936e-53
SF3A3	7.74774e-58	-0.301425	0.443	0.608	2.29062e-53
MRPS6	8.63683e-58	-0.275954	0.363	0.53	2.55348e-53
SSBP3	8.99925e-58	-0.452047	0.81	0.815	2.66063e-53
SLC16A1	1.25826e-57	-0.275976	0.251	0.437	3.72005e-53
BCR	1.66558e-57	-0.322267	0.466	0.613	4.92428e-53
GNG5	1.78818e-57	-0.355194	0.821	0.839	5.28676e-53
MOK	2.70908e-57	-0.307162	0.343	0.507	8.0094e-53
DDX5	2.80198e-57	-0.387124	0.904	0.862	8.28407e-53
ZC3H13	3.14512e-57	-0.348001	0.638	0.728	9.29854e-53
RAF1	3.18919e-57	-0.276973	0.378	0.534	9.42883e-53
PELP1	3.50551e-57	-0.255819	0.284	0.461	1.0364e-52
UBE2G2	4.39585e-57	-0.305968	0.445	0.595	1.29963e-52
RPS16	5.1071e-57	-0.321294	1	0.995	1.50991e-52
SEPTIN7	5.85688e-57	-0.362196	0.915	0.869	1.73159e-52
GPI	6.01359e-57	-0.306288	0.466	0.615	1.77792e-52
SSB	7.63235e-57	-0.375891	0.869	0.861	2.2565e-52
WAPL	8.63383e-57	-0.319916	0.506	0.636	2.55259e-52
LCORL	8.76249e-57	-0.413851	0.646	0.72	2.59063e-52
AP2B1	9.10075e-57	-0.321632	0.557	0.667	2.69064e-52
MDN1	9.44563e-57	-0.325604	0.466	0.607	2.7926e-52
ARPC5	9.72905e-57	-0.352288	0.771	0.8	2.87639e-52
COTL1	1.11698e-56	-0.254177	0.282	0.465	3.30235e-52
TMSB10	1.59909e-56	-0.344341	0.997	0.966	4.72772e-52
NUP155	1.78202e-56	-0.262097	0.207	0.413	5.26854e-52
TMBIM6	1.80784e-56	-0.349855	0.762	0.8	5.34488e-52
USP16	1.83002e-56	-0.286278	0.41	0.568	5.41045e-52
LUC7L	1.85331e-56	-0.276464	0.368	0.53	5.4793e-52
PSMB2	1.93223e-56	-0.342972	0.67	0.752	5.71264e-52
STK39	2.15057e-56	-0.303497	0.361	0.532	6.35817e-52
MED27	2.45023e-56	-0.302842	0.383	0.542	7.24411e-52
TGS1	2.72178e-56	-0.282422	0.382	0.541	8.04694e-52
CLASP2	2.73696e-56	-0.366789	0.626	0.706	8.09182e-52
CGAS	2.84002e-56	-0.267453	0.232	0.418	8.39651e-52
MCM3	2.93476e-56	-0.38447	0.553	0.731	8.67662e-52
PRDX1	3.26778e-56	-0.402538	0.995	0.995	9.66121e-52
NCOR1	3.32628e-56	-0.36025	0.775	0.775	9.83414e-52
RNASEH1	3.88126e-56	-0.254617	0.264	0.457	1.14749e-51
RTF1	3.92063e-56	-0.338889	0.69	0.773	1.15913e-51
NR6A1	4.17513e-56	-0.419884	0.625	0.707	1.23438e-51
ARPC5L	4.9794e-56	-0.311364	0.481	0.638	1.47216e-51
NUP58	5.04298e-56	-0.271746	0.332	0.515	1.49096e-51
CENPX	5.40529e-56	-0.275453	0.352	0.538	1.59808e-51
UQCRC1	5.5053e-56	-0.276824	0.417	0.568	1.62764e-51
RNF4	5.59643e-56	-0.255368	0.259	0.43	1.65458e-51
EXOSC6	5.8412e-56	-0.246989	0.281	0.465	1.72695e-51
DCTN1	6.26537e-56	-0.258359	0.304	0.479	1.85236e-51
GTDC1	7.38147e-56	-0.30465	0.283	0.458	2.18233e-51
BPTF	7.49789e-56	-0.405125	0.904	0.842	2.21675e-51
PPP2R3C	8.90419e-56	-0.267107	0.332	0.503	2.63252e-51
LONP1	9.28771e-56	-0.258539	0.192	0.398	2.74591e-51
DIS3L2	9.33223e-56	-0.3276	0.454	0.593	2.75907e-51
PUS7	1.32386e-55	-0.325679	0.389	0.551	3.91399e-51
MRPL14	1.34949e-55	-0.295432	0.475	0.623	3.98976e-51
COX5A	1.72437e-55	-0.34673	0.898	0.885	5.0981e-51
LRP8	1.7497e-55	-0.284437	0.231	0.412	5.17297e-51
NDUFS1	1.95417e-55	-0.285023	0.403	0.568	5.77749e-51
GAR1	2.03624e-55	-0.280467	0.375	0.536	6.02015e-51
KIAA0232	2.21943e-55	-0.312541	0.418	0.567	6.56175e-51
ZBTB20	2.37273e-55	0.138486	0.718	0.605	7.01499e-51
THOC6	2.48818e-55	-0.247828	0.287	0.467	7.35631e-51
LSM14A	2.5839e-55	-0.342796	0.662	0.733	7.63931e-51
WTAP	2.72654e-55	-0.317652	0.554	0.669	8.06103e-51
YTHDC1	3.05767e-55	-0.306576	0.507	0.634	9.03999e-51
CLIC4	3.11777e-55	-0.298073	0.374	0.53	9.21768e-51
FAM133B	3.22749e-55	-0.324591	0.584	0.696	9.54208e-51
DEPDC1	3.33508e-55	-0.409789	0.045	0.349	9.86017e-51
MBD3	3.33586e-55	-0.255675	0.209	0.411	9.86248e-51
TMEM245	3.64151e-55	-0.283686	0.357	0.527	1.07661e-50
LUC7L2	3.76668e-55	-0.367333	0.788	0.794	1.11362e-50
ZBTB7A	4.31405e-55	-0.257586	0.318	0.478	1.27545e-50
UBN1	4.36398e-55	-0.270904	0.37	0.543	1.29021e-50
RER1	4.3727e-55	-0.301795	0.501	0.649	1.29279e-50
ATXN2L	4.63211e-55	-0.26878	0.382	0.545	1.36948e-50
AVEN	5.91181e-55	-0.292254	0.357	0.525	1.74783e-50
SMC5	6.01826e-55	-0.353153	0.629	0.717	1.7793e-50
H2AFY	6.34259e-55	-0.373665	0.966	0.902	1.87519e-50
TIAM1	6.59102e-55	-0.323935	0.387	0.567	1.94864e-50
RNGTT	6.69246e-55	-0.331924	0.508	0.635	1.97863e-50
SLC25A1	6.86871e-55	-0.258826	0.334	0.505	2.03073e-50
CARHSP1	6.9437e-55	-0.307523	0.533	0.685	2.05291e-50
RPL4	7.34642e-55	-0.336443	0.999	0.972	2.17197e-50
ASH2L	7.37735e-55	-0.255735	0.297	0.473	2.18111e-50
API5	9.38936e-55	-0.299631	0.438	0.587	2.77596e-50
SEM1	1.00069e-54	-0.341837	0.84	0.844	2.95853e-50
RBM3	1.13283e-54	-0.350551	0.847	0.836	3.34923e-50
EIF3L	1.18236e-54	-0.334622	0.753	0.781	3.49564e-50
TAF1B	1.22059e-54	-0.274575	0.349	0.516	3.60866e-50
THADA	1.24032e-54	-0.349018	0.506	0.628	3.66702e-50
RSRC2	1.29791e-54	-0.320347	0.547	0.67	3.83727e-50
COA1	1.33236e-54	-0.345699	0.628	0.73	3.93913e-50
COPS3	1.41418e-54	-0.287747	0.449	0.62	4.18102e-50
CTBP2	1.43529e-54	-0.345643	0.607	0.702	4.24345e-50
NUDT21	1.50153e-54	-0.294802	0.463	0.609	4.43927e-50
EIF2S1	1.65065e-54	-0.301222	0.437	0.597	4.88015e-50
GNL3	1.80185e-54	-0.30739	0.431	0.59	5.32718e-50
FXN	1.96986e-54	-0.276142	0.371	0.542	5.82388e-50
TPRKB	2.18643e-54	-0.304784	0.515	0.659	6.46418e-50
TNRC6C	2.49737e-54	-0.296553	0.38	0.53	7.38347e-50
ARL6IP4	3.00218e-54	-0.345512	0.928	0.893	8.87596e-50
TCF25	3.31085e-54	-0.325425	0.621	0.712	9.78854e-50
DDX1	3.37202e-54	-0.308896	0.502	0.63	9.96939e-50
CSNK2A1	3.58816e-54	-0.328145	0.576	0.671	1.06084e-49
CLIP2	4.29489e-54	-0.307597	0.39	0.536	1.26978e-49
SZRD1	4.85005e-54	-0.25286	0.309	0.489	1.43392e-49
RAD23A	5.26536e-54	-0.31868	0.57	0.676	1.5567e-49
RPL10A	5.44014e-54	-0.134257	1	0.997	1.60838e-49
CNIH4	6.21918e-54	-0.244758	0.307	0.467	1.8387e-49
ITGB3BP	6.30741e-54	-0.300181	0.436	0.604	1.86479e-49
TXNDC12	7.16701e-54	-0.268158	0.391	0.55	2.11893e-49
SCAF11	7.67969e-54	-0.362143	0.825	0.8	2.2705e-49
SENP1	9.02127e-54	-0.255389	0.262	0.434	2.66714e-49
CCNF	9.52084e-54	-0.418438	0.035	0.346	2.81484e-49
PTPRA	1.05234e-53	-0.344284	0.623	0.697	3.11123e-49
SFXN1	1.13742e-53	-0.302675	0.461	0.61	3.36278e-49
UBTF	1.34253e-53	-0.330345	0.524	0.635	3.96918e-49
ROMO1	1.46214e-53	-0.309119	0.575	0.709	4.32282e-49
CARS2	2.06284e-53	-0.271789	0.381	0.528	6.09879e-49
NME2	2.1034e-53	-0.327669	1	0.989	6.21872e-49
TSR1	2.30303e-53	-0.259468	0.276	0.462	6.8089e-49
STK32B	2.41918e-53	-0.340465	0.361	0.535	7.1523e-49
HECTD1	2.54804e-53	-0.34774	0.659	0.71	7.53327e-49
UBE2Q2	2.97811e-53	-0.280195	0.358	0.503	8.80478e-49
INO80	3.07199e-53	-0.298	0.412	0.544	9.08233e-49
POLD3	3.09945e-53	-0.271846	0.308	0.49	9.16352e-49
XYLT1	3.1276e-53	-0.372826	0.492	0.625	9.24675e-49
NAA15	3.32179e-53	-0.32425	0.502	0.631	9.82087e-49
RAD51	3.39753e-53	-0.292165	0.134	0.385	1.00448e-48
NCOR2	3.62398e-53	-0.280776	0.382	0.535	1.07143e-48
MRPS18C	3.84308e-53	-0.286651	0.47	0.622	1.13621e-48
DPP8	4.35792e-53	-0.281566	0.387	0.542	1.28842e-48
RRP7A	5.05726e-53	-0.254032	0.254	0.443	1.49518e-48
EIF2AK2	5.64581e-53	-0.325028	0.599	0.686	1.66918e-48
EIF3J	5.67977e-53	-0.332947	0.568	0.69	1.67922e-48
MFSD14B	6.82744e-53	-0.265639	0.363	0.519	2.01853e-48
SMC6	7.5185e-53	-0.294943	0.41	0.577	2.22285e-48
TPI1	7.7854e-53	-0.398967	0.943	0.929	2.30175e-48
PPP4R2	7.87676e-53	-0.310354	0.482	0.609	2.32876e-48
RFX2	8.5116e-53	-0.41493	0.747	0.775	2.51645e-48
ZNF326	1.00073e-52	-0.315929	0.519	0.651	2.95865e-48
RRP36	1.16407e-52	-0.252854	0.327	0.502	3.44158e-48
CAMTA1	1.44779e-52	-0.341714	0.654	0.734	4.28038e-48
RNF216	1.77554e-52	-0.323202	0.549	0.656	5.24937e-48
CENPO	1.8384e-52	-0.308101	0.101	0.368	5.43523e-48
UBE2R2	1.94415e-52	-0.340797	0.641	0.702	5.74788e-48
MED13	1.9915e-52	-0.339498	0.547	0.66	5.88786e-48
ITGB1BP1	2.12674e-52	-0.315668	0.565	0.695	6.28772e-48
AC008014.1	2.39307e-52	0.125467	0.731	0.629	7.0751e-48
KPNA3	2.48442e-52	-0.325618	0.508	0.64	7.34518e-48
PRPF31	2.54595e-52	-0.264831	0.386	0.553	7.52709e-48
CTDNEP1	2.61487e-52	-0.260412	0.392	0.554	7.73087e-48
SNRPC	2.8055e-52	-0.324905	0.644	0.744	8.29446e-48
SLF2	2.95789e-52	-0.278774	0.39	0.553	8.74499e-48
XXYLT1	3.48089e-52	-0.274293	0.315	0.469	1.02913e-47
CLINT1	3.50312e-52	-0.344076	0.689	0.729	1.0357e-47
STAG2	4.1916e-52	-0.352647	0.668	0.723	1.23925e-47
PPP6R3	4.23044e-52	-0.365482	0.703	0.747	1.25073e-47
TCF3	4.78379e-52	-0.24842	0.234	0.409	1.41433e-47
RBBP8	5.29838e-52	-0.291318	0.368	0.545	1.56647e-47
SEPTIN2	5.57807e-52	-0.335275	0.675	0.731	1.64916e-47
NDUFA4	5.63578e-52	-0.341681	0.939	0.904	1.66622e-47
CEP70	6.24241e-52	-0.270017	0.21	0.38	1.84557e-47
NDUFB7	6.93384e-52	-0.329397	0.716	0.794	2.04999e-47
KARS	7.51113e-52	-0.262459	0.382	0.54	2.22067e-47
SAP18	7.72195e-52	-0.338409	0.81	0.833	2.28299e-47
USP7	7.79308e-52	-0.255498	0.315	0.475	2.30402e-47
CHEK2	8.82754e-52	-0.305269	0.11	0.363	2.60986e-47
YLPM1	8.87805e-52	-0.341428	0.595	0.679	2.6248e-47
PNN	1.07112e-51	-0.364596	0.882	0.869	3.16676e-47
NDUFA11	1.15994e-51	-0.340308	0.792	0.847	3.42937e-47
NDUFA3	1.22171e-51	-0.265746	0.4	0.562	3.612e-47
MCM8	1.25705e-51	-0.28921	0.129	0.369	3.71647e-47
OIP5-AS1	1.25819e-51	-0.286393	0.466	0.603	3.71985e-47
B4GALT5	1.29788e-51	-0.270748	0.312	0.481	3.83718e-47
GGCT	1.37087e-51	-0.318607	0.564	0.709	4.05297e-47
SELENOW	1.38348e-51	-0.342552	0.747	0.805	4.09027e-47
ATG7	1.58725e-51	-0.308043	0.409	0.566	4.69271e-47
NEAT1	1.60532e-51	0.0467987	0.91	0.822	4.74614e-47
GTF3C2	1.67397e-51	-0.2442	0.241	0.421	4.94911e-47
XBP1	1.74126e-51	-0.330433	0.533	0.654	5.14803e-47
CBL	1.76406e-51	-0.279625	0.377	0.529	5.21544e-47
ENY2	1.90596e-51	-0.332103	0.741	0.812	5.63497e-47
MARK3	1.92266e-51	-0.318231	0.521	0.624	5.68433e-47
ARMC1	2.16314e-51	-0.243304	0.225	0.41	6.39532e-47
SCAF4	2.35807e-51	-0.25267	0.315	0.481	6.97163e-47
MACF1	2.51874e-51	-0.411823	0.902	0.84	7.44665e-47
GABPB1	2.8082e-51	-0.299706	0.379	0.529	8.30244e-47
PAFAH1B1	2.85814e-51	-0.345931	0.657	0.739	8.4501e-47
SPTAN1	3.29373e-51	-0.303954	0.477	0.602	9.73791e-47
ROCK2	3.75368e-51	-0.319072	0.492	0.615	1.10978e-46
AP3D1	4.10105e-51	-0.25259	0.321	0.487	1.21247e-46
CHID1	4.45913e-51	-0.241813	0.321	0.488	1.31834e-46
HLTF	4.7771e-51	-0.280658	0.408	0.56	1.41235e-46
RPN1	1.01336e-50	-0.263186	0.392	0.547	2.99601e-46
EEFSEC	1.05928e-50	-0.264101	0.332	0.487	3.13175e-46
ATP5MG	1.06726e-50	-0.337041	0.956	0.912	3.15536e-46
METTL26	1.14539e-50	-0.312584	0.558	0.702	3.38635e-46
C6orf62	1.29588e-50	-0.253254	0.349	0.508	3.83128e-46
CCDC82	1.36335e-50	-0.244537	0.296	0.468	4.03076e-46
LCLAT1	1.44164e-50	-0.314934	0.443	0.586	4.26222e-46
KPNA6	1.472e-50	-0.262244	0.33	0.483	4.35197e-46
RPL27A	1.6751e-50	-0.319089	1	0.997	4.95242e-46
DHX36	1.74137e-50	-0.314843	0.564	0.667	5.14835e-46
CAMK1D	1.84006e-50	-0.473184	0.96	0.915	5.44014e-46
CYP20A1	1.84379e-50	-0.27485	0.386	0.544	5.45117e-46
TRIM37	1.93422e-50	-0.269003	0.352	0.515	5.71852e-46
MAP3K20	1.95551e-50	-0.351287	0.589	0.69	5.78146e-46
CHORDC1	1.9817e-50	-0.258782	0.219	0.395	5.85889e-46
TDG	2.12537e-50	-0.250006	0.305	0.46	6.28366e-46
NUP88	2.42384e-50	-0.258934	0.349	0.512	7.16607e-46
GPBP1	3.01268e-50	-0.336928	0.635	0.698	8.90699e-46
FAM192A	3.3353e-50	-0.254402	0.37	0.54	9.86083e-46
LSM12	3.3709e-50	-0.245134	0.311	0.474	9.96605e-46
ITPR2	3.4231e-50	-0.412667	0.739	0.757	1.01204e-45
FSCN1	3.58155e-50	-0.275906	0.441	0.592	1.05889e-45
PITHD1	3.76493e-50	-0.23821	0.259	0.444	1.1131e-45
NT5DC2	3.82865e-50	-0.250305	0.198	0.396	1.13194e-45
IARS2	3.83561e-50	-0.277628	0.42	0.56	1.134e-45
CHMP4A	4.06859e-50	-0.274035	0.439	0.595	1.20288e-45
RPS23	4.11406e-50	-0.30055	1	0.999	1.21632e-45
GLOD4	4.27093e-50	-0.258696	0.378	0.534	1.2627e-45
WDPCP	4.96837e-50	-0.412807	0.608	0.706	1.4689e-45
SPCS2	5.79873e-50	-0.331459	0.772	0.804	1.71439e-45
CYB5R3	5.93648e-50	-0.292215	0.525	0.654	1.75512e-45
PBX3	6.07057e-50	-0.401617	0.582	0.687	1.79477e-45
PUM3	7.00064e-50	-0.327129	0.505	0.632	2.06974e-45
CDCA7	7.20659e-50	-0.315428	0.521	0.658	2.13063e-45
SUDS3	7.43708e-50	-0.236157	0.322	0.493	2.19877e-45
RAP1B	7.79238e-50	-0.353451	0.786	0.784	2.30382e-45
IKBIP	8.42436e-50	-0.269688	0.381	0.538	2.49066e-45
NPM3	8.51591e-50	-0.260531	0.358	0.517	2.51773e-45
RAB1B	9.35916e-50	-0.237335	0.26	0.429	2.76703e-45
MRTFA	1.0137e-49	-0.308326	0.469	0.601	2.99702e-45
ADNP	1.10622e-49	-0.325755	0.58	0.681	3.27053e-45
RALY	1.10975e-49	-0.319801	0.594	0.699	3.28096e-45
OPA1	1.27019e-49	-0.311515	0.488	0.631	3.75532e-45
NEMP1	1.36025e-49	-0.261594	0.167	0.377	4.02158e-45
MCMBP	1.4358e-49	-0.259765	0.327	0.498	4.24494e-45
PRPF19	1.56296e-49	-0.237248	0.241	0.427	4.6209e-45
DIDO1	1.62507e-49	-0.281402	0.421	0.57	4.80452e-45
GPN3	1.66506e-49	-0.236346	0.275	0.456	4.92274e-45
DNAJA2	1.76722e-49	-0.272931	0.404	0.552	5.22478e-45
XPO4	2.02805e-49	-0.300562	0.458	0.598	5.99592e-45
RALBP1	2.22005e-49	-0.33704	0.733	0.757	6.56357e-45
MRPL4	2.32554e-49	-0.292597	0.468	0.604	6.87544e-45
TARDBP	2.52678e-49	-0.268449	0.4	0.549	7.47042e-45
DR1	2.66743e-49	-0.236211	0.273	0.44	7.88626e-45
DNAJB11	3.41001e-49	-0.237852	0.263	0.431	1.00817e-44
PCNX4	4.21483e-49	-0.32366	0.506	0.629	1.24612e-44
DBF4B	4.50279e-49	-0.281648	0.14	0.359	1.33125e-44
PPP2R2D	4.86587e-49	-0.239041	0.262	0.435	1.43859e-44
PAM16	5.05757e-49	-0.241763	0.308	0.46	1.49527e-44
LARP7	5.2349e-49	-0.301854	0.523	0.648	1.5477e-44
UQCRH	5.3246e-49	-0.330502	0.98	0.939	1.57422e-44
SF3B1	7.98897e-49	-0.3325	0.703	0.747	2.36194e-44
CUL1	8.0974e-49	-0.315367	0.517	0.64	2.394e-44
MRPL18	8.33788e-49	-0.298921	0.546	0.674	2.46509e-44
RFLNB	8.43576e-49	-0.310576	0.531	0.659	2.49403e-44
SMYD3	9.48112e-49	-0.442589	0.886	0.87	2.80309e-44
P4HB	9.48602e-49	-0.298794	0.522	0.645	2.80454e-44
NDUFB3	1.38374e-48	-0.31489	0.648	0.748	4.09103e-44
DENND1A	1.46284e-48	-0.337728	0.508	0.64	4.3249e-44
HTATSF1	1.55453e-48	-0.293251	0.47	0.612	4.59596e-44
CEP350	1.63295e-48	-0.359226	0.655	0.71	4.82781e-44
RAPGEF1	1.65257e-48	-0.296348	0.426	0.56	4.88581e-44
SLC43A3	1.72149e-48	-0.249554	0.311	0.485	5.08958e-44
PRMT3	1.8262e-48	-0.285814	0.329	0.482	5.39916e-44
MDC1	1.84696e-48	-0.251307	0.211	0.393	5.46053e-44
TGIF2	1.84793e-48	-0.268313	0.379	0.525	5.46339e-44
AKR1A1	1.87367e-48	-0.380206	0.828	0.831	5.5395e-44
ZNF146	1.89953e-48	-0.268048	0.394	0.534	5.61597e-44
EHMT1	1.98868e-48	-0.362186	0.742	0.754	5.87953e-44
TENT4A	2.17098e-48	-0.245081	0.22	0.39	6.4185e-44
U2SURP	2.18956e-48	-0.343298	0.735	0.775	6.47345e-44
EMC6	2.28081e-48	-0.27256	0.46	0.605	6.74321e-44
TUBG1	2.32431e-48	-0.248603	0.177	0.386	6.87181e-44
NCOA5	2.55544e-48	-0.243072	0.239	0.413	7.55516e-44
CDC42	2.72871e-48	-0.343399	0.884	0.856	8.06744e-44
IQCB1	2.9642e-48	-0.349184	0.497	0.626	8.76366e-44
NSMCE4A	3.18371e-48	-0.232708	0.306	0.475	9.41265e-44
SSR1	3.21358e-48	-0.268832	0.419	0.567	9.50094e-44
SNW1	3.61742e-48	-0.300703	0.559	0.679	1.06949e-43
AATF	3.96083e-48	-0.267863	0.38	0.539	1.17102e-43
CUL3	4.02965e-48	-0.339599	0.652	0.717	1.19137e-43
TAOK1	5.45218e-48	-0.32221	0.526	0.636	1.61194e-43
ARPC4	5.50367e-48	-0.278062	0.47	0.613	1.62716e-43
PILRB	5.74768e-48	-0.250479	0.188	0.379	1.6993e-43
PSMA3	5.92293e-48	-0.32809	0.686	0.758	1.75112e-43
SNU13	6.29361e-48	-0.342353	0.842	0.85	1.86071e-43
PUF60	6.75143e-48	-0.272747	0.424	0.58	1.99606e-43
FTL	6.86261e-48	-0.114761	1	0.996	2.02893e-43
SIK2	6.9526e-48	-0.320505	0.463	0.604	2.05554e-43
GTF3C1	7.05806e-48	-0.238163	0.276	0.443	2.08672e-43
POLA2	7.72268e-48	-0.263408	0.161	0.382	2.28321e-43
SPOP	8.21399e-48	-0.326759	0.582	0.68	2.42847e-43
PRPF6	8.77288e-48	-0.246246	0.359	0.503	2.5937e-43
RAI1	9.82249e-48	-0.25434	0.301	0.458	2.90402e-43
GTPBP4	1.09403e-47	-0.299839	0.438	0.584	3.23449e-43
DHCR24	1.35914e-47	-0.264352	0.171	0.375	4.0183e-43
ZFR	1.51485e-47	-0.344543	0.707	0.738	4.47865e-43
CSNK1G1	1.70121e-47	-0.300815	0.432	0.569	5.02963e-43
MED4	1.73365e-47	-0.298272	0.549	0.663	5.12553e-43
MRPS5	1.83172e-47	-0.266219	0.399	0.549	5.41549e-43
SEC61G	1.83976e-47	-0.309158	0.649	0.74	5.43926e-43
RAD54L2	1.9642e-47	-0.24807	0.324	0.478	5.80714e-43
RESF1	2.05203e-47	-0.259293	0.359	0.502	6.06683e-43
ZNF609	2.22404e-47	-0.404809	0.827	0.791	6.57536e-43
ATP5MC3	2.28663e-47	-0.357482	0.968	0.929	6.76043e-43
POP5	2.35241e-47	-0.233919	0.322	0.502	6.9549e-43
RPS6KB1	2.3857e-47	-0.235894	0.266	0.438	7.05332e-43
RAB7A	2.40842e-47	-0.334397	0.7	0.748	7.12048e-43
CHSY1	2.45666e-47	-0.248694	0.298	0.461	7.26311e-43
DFFA	2.48983e-47	-0.240294	0.332	0.494	7.36118e-43
SARNP	2.49124e-47	-0.304311	0.615	0.718	7.36534e-43
LEO1	2.79563e-47	-0.250199	0.363	0.517	8.26529e-43
SAP130	2.85961e-47	-0.240561	0.265	0.423	8.45445e-43
ALMS1	2.89393e-47	-0.281727	0.371	0.517	8.55592e-43
SNF8	2.93092e-47	-0.301292	0.546	0.674	8.66526e-43
ZC3H7A	2.95303e-47	-0.234613	0.29	0.453	8.73063e-43
SELENOK	2.96062e-47	-0.254361	0.402	0.551	8.75309e-43
NCOA6	3.09662e-47	-0.284004	0.398	0.548	9.15516e-43
MTA1	3.12592e-47	-0.234034	0.277	0.428	9.24179e-43
MPRIP	3.25858e-47	-0.255459	0.359	0.51	9.63399e-43
DNAJC7	3.79025e-47	-0.313723	0.646	0.71	1.12059e-42
AK6	3.9316e-47	-0.25034	0.375	0.536	1.16238e-42
RBM10	3.96482e-47	-0.236377	0.273	0.437	1.1722e-42
RFC2	5.09681e-47	-0.254589	0.318	0.506	1.50687e-42
EIF4EBP1	5.15823e-47	-0.338938	0.647	0.741	1.52503e-42
SMU1	5.19789e-47	-0.239212	0.331	0.481	1.53676e-42
SNHG29	5.61864e-47	-0.104048	1	0.986	1.66115e-42
LAS1L	6.4566e-47	-0.244828	0.223	0.399	1.90889e-42
XPO5	6.60141e-47	-0.240416	0.232	0.403	1.95171e-42
REX1BD	6.62769e-47	-0.304447	0.6	0.725	1.95948e-42
SH2B3	6.94783e-47	-0.245978	0.294	0.453	2.05413e-42
PRKD2	7.39247e-47	-0.24869	0.288	0.437	2.18558e-42
PRMT1	8.57753e-47	-0.343338	0.695	0.765	2.53595e-42
WDR82	9.05296e-47	-0.235886	0.313	0.477	2.67651e-42
AC010615.2	9.70981e-47	-0.259689	0.181	0.392	2.87071e-42
WWP2	9.84446e-47	-0.274223	0.392	0.528	2.91051e-42
ADRM1	1.0543e-46	-0.264755	0.388	0.553	3.11704e-42
THUMPD1	1.15452e-46	-0.249805	0.358	0.505	3.41333e-42
UBE2Z	1.19989e-46	-0.23547	0.311	0.458	3.54746e-42
SPTBN1	1.21246e-46	-0.39804	0.87	0.814	3.58465e-42
ELOVL6	1.24715e-46	-0.269632	0.345	0.493	3.6872e-42
TAF2	1.27502e-46	-0.263924	0.382	0.537	3.7696e-42
POGZ	1.28835e-46	-0.30014	0.5	0.618	3.809e-42
DDX3X	1.29595e-46	-0.327691	0.592	0.684	3.83149e-42
SREK1	1.35394e-46	-0.294599	0.497	0.616	4.00294e-42
NUP85	1.61752e-46	-0.237644	0.193	0.386	4.78219e-42
NOP10	1.65752e-46	-0.321895	0.741	0.793	4.90044e-42
MAPK1IP1L	1.71669e-46	-0.271396	0.44	0.585	5.0754e-42
NOL10	1.72689e-46	-0.289849	0.417	0.56	5.10554e-42
MRPS34	1.78988e-46	-0.31555	0.588	0.707	5.29179e-42
SERF2	2.53937e-46	-0.324386	0.996	0.976	7.50765e-42
ECPAS	3.37859e-46	-0.3082	0.497	0.62	9.98882e-42
UPF3B	3.41477e-46	-0.267373	0.421	0.586	1.00958e-41
PLIN3	3.52059e-46	-0.265095	0.378	0.483	1.04086e-41
NSRP1	3.78115e-46	-0.307072	0.558	0.669	1.1179e-41
SUB1	4.12261e-46	-0.336537	0.945	0.903	1.21885e-41
SREK1IP1	4.45875e-46	-0.243347	0.34	0.509	1.31823e-41
UBE2M	4.57403e-46	-0.295534	0.554	0.668	1.35231e-41
ZCCHC17	4.79274e-46	-0.255445	0.379	0.528	1.41697e-41
GLO1	4.82724e-46	-0.295582	0.506	0.641	1.42717e-41
MFSD14C	5.08746e-46	-0.291924	0.486	0.618	1.50411e-41
GMDS	5.33181e-46	-0.381241	0.664	0.729	1.57635e-41
TRIM33	5.63746e-46	-0.29109	0.483	0.611	1.66672e-41
ACO2	5.77646e-46	-0.234086	0.307	0.469	1.70781e-41
SELENOH	5.89999e-46	-0.332807	0.971	0.911	1.74433e-41
ELP5	5.96756e-46	-0.239101	0.357	0.528	1.76431e-41
MRPL12	5.9745e-46	-0.286765	0.449	0.609	1.76636e-41
ILKAP	6.7762e-46	-0.251009	0.383	0.532	2.00338e-41
TANGO6	7.32359e-46	-0.256752	0.216	0.377	2.16522e-41
SHMT2	7.32562e-46	-0.232404	0.298	0.447	2.16582e-41
CERS5	7.47832e-46	-0.231851	0.265	0.432	2.21096e-41
RAVER1	7.5789e-46	-0.244294	0.169	0.376	2.2407e-41
UBE2G1	8.12931e-46	-0.311501	0.478	0.594	2.40343e-41
UBA1	8.39789e-46	-0.234346	0.326	0.485	2.48284e-41
TUFM	8.45815e-46	-0.324901	0.715	0.762	2.50065e-41
ZNF207	8.9731e-46	-0.320188	0.676	0.719	2.6529e-41
NUFIP2	9.03028e-46	-0.307819	0.525	0.642	2.6698e-41
GAS7	9.62273e-46	-0.386646	0.564	0.664	2.84496e-41
ADAR	9.6587e-46	-0.286002	0.494	0.615	2.85559e-41
PIGU	9.69026e-46	-0.241912	0.278	0.439	2.86493e-41
ARL4A	9.7337e-46	-0.244141	0.354	0.511	2.87777e-41
EIF2B3	1.00819e-45	-0.263854	0.362	0.515	2.98072e-41
CDK14	1.07205e-45	-0.292821	0.277	0.425	3.16951e-41
IMMP1L	1.10692e-45	-0.272795	0.433	0.575	3.27262e-41
ITCH	1.14239e-45	-0.316072	0.548	0.65	3.37748e-41
PABPN1	1.21666e-45	-0.295172	0.572	0.67	3.59705e-41
DAXX	1.27301e-45	-0.226997	0.285	0.444	3.76366e-41
TRAF3IP2-AS1	1.28134e-45	-0.336473	0.503	0.625	3.78829e-41
GDI2	1.33268e-45	-0.332611	0.735	0.759	3.94007e-41
RAD23B	1.41217e-45	-0.311077	0.579	0.669	4.17509e-41
KDELR2	1.42257e-45	-0.236362	0.329	0.489	4.20584e-41
USP39	1.44578e-45	-0.221963	0.261	0.434	4.27445e-41
NRDC	1.45643e-45	-0.31973	0.65	0.699	4.30593e-41
KLHL23	1.4887e-45	-0.296411	0.474	0.628	4.40136e-41
RHOA	1.57756e-45	-0.331696	0.878	0.835	4.66406e-41
DROSHA	1.63504e-45	-0.23724	0.293	0.449	4.83401e-41
CDC25C	1.67568e-45	-0.385244	0.039	0.335	4.95414e-41
PTPN9	1.67723e-45	-0.242972	0.277	0.439	4.95872e-41
TBL1XR1	1.79036e-45	-0.367546	0.749	0.777	5.29321e-41
MRPL11	1.89517e-45	-0.318637	0.723	0.779	5.60306e-41
VPS26A	1.95269e-45	-0.272508	0.443	0.576	5.77313e-41
PPP1CC	2.11901e-45	-0.298731	0.579	0.67	6.26486e-41
RPS26	2.15981e-45	-0.320568	0.998	0.981	6.38548e-41
NCBP3	2.39793e-45	-0.240338	0.33	0.477	7.08949e-41
NBN	2.41101e-45	-0.27454	0.451	0.584	7.12814e-41
MYADM	2.57187e-45	-0.34128	0.689	0.741	7.60372e-41
HDAC2	2.66956e-45	-0.294514	0.556	0.672	7.89256e-41
KRT10	2.71859e-45	-0.295627	0.582	0.694	8.03751e-41
SHLD2	2.81238e-45	-0.333098	0.567	0.669	8.31482e-41
MSH2	3.07644e-45	-0.300225	0.479	0.621	9.09551e-41
C9orf78	3.2759e-45	-0.28072	0.471	0.596	9.6852e-41
NOL11	3.47765e-45	-0.233631	0.287	0.447	1.02817e-40
CENPI	3.67034e-45	-0.349569	0.059	0.339	1.08514e-40
KCMF1	3.82905e-45	-0.306436	0.503	0.624	1.13206e-40
BCL7A	4.04392e-45	-0.233803	0.291	0.449	1.19558e-40
CSDE1	4.12334e-45	-0.348555	0.858	0.811	1.21907e-40
UBE2O	4.64716e-45	-0.2388	0.226	0.397	1.37393e-40
WDR6	5.64982e-45	-0.222845	0.234	0.401	1.67037e-40
GSE1	6.47937e-45	-0.2873	0.396	0.538	1.91563e-40
MASTL	6.67538e-45	-0.286046	0.119	0.355	1.97358e-40
TRIM24	6.89256e-45	-0.33505	0.698	0.738	2.03778e-40
PAFAH1B2	7.39402e-45	-0.272016	0.439	0.579	2.18604e-40
ARPC2	7.74224e-45	-0.349065	0.961	0.908	2.28899e-40
TLK2	7.75448e-45	-0.291734	0.454	0.575	2.29261e-40
STRN	7.80145e-45	-0.272407	0.422	0.559	2.3065e-40
ERC1	8.09281e-45	-0.378182	0.808	0.799	2.39264e-40
TBC1D1	8.41531e-45	-0.283525	0.441	0.58	2.48799e-40
PRELID1	8.89664e-45	-0.340189	0.853	0.841	2.63029e-40
GRK2	9.2879e-45	-0.249961	0.382	0.523	2.74597e-40
NACA	1.14815e-44	-0.116203	1	0.99	3.39451e-40
EEF1AKMT2	1.15295e-44	-0.238123	0.336	0.478	3.40871e-40
KDM2B	1.22352e-44	-0.254725	0.357	0.505	3.61734e-40
RPP30	1.31054e-44	-0.226859	0.321	0.477	3.87461e-40
TECR	1.32449e-44	-0.273907	0.471	0.616	3.91585e-40
GAPVD1	1.34085e-44	-0.254948	0.402	0.535	3.96421e-40
ANKRD17	1.37566e-44	-0.380765	0.846	0.821	4.06715e-40
MRPS25	1.38452e-44	-0.291354	0.537	0.66	4.09332e-40
EIPR1	1.39387e-44	-0.244047	0.335	0.489	4.12096e-40
LARP4B	1.54865e-44	-0.331333	0.623	0.697	4.57859e-40
MED21	1.74605e-44	-0.238757	0.347	0.49	5.16219e-40
CASP8AP2	1.79665e-44	-0.271303	0.333	0.51	5.31181e-40
EEF1E1	1.86603e-44	-0.294312	0.513	0.65	5.51691e-40
PHF6	1.95038e-44	-0.243685	0.363	0.504	5.76629e-40
SSNA1	1.9652e-44	-0.290529	0.538	0.663	5.81013e-40
MRPL22	2.1814e-44	-0.286521	0.56	0.679	6.44932e-40
RAB5IF	2.59538e-44	-0.289404	0.52	0.668	7.67326e-40
CPSF3	2.74306e-44	-0.225176	0.288	0.446	8.10985e-40
ESCO2	2.77563e-44	-0.33917	0.06	0.345	8.20615e-40
ACBD6	2.94688e-44	-0.353048	0.793	0.785	8.71246e-40
TMEM87A	3.18615e-44	-0.276692	0.434	0.572	9.41984e-40
NDUFA6	3.23296e-44	-0.280952	0.472	0.627	9.55825e-40
AP3B1	4.09046e-44	-0.344503	0.67	0.722	1.20934e-39
RAB5C	4.18236e-44	-0.256884	0.426	0.582	1.23651e-39
FBXO34	4.24356e-44	-0.266636	0.385	0.524	1.25461e-39
NOL8	4.63317e-44	-0.251338	0.371	0.516	1.3698e-39
ALDH18A1	4.94516e-44	-0.231537	0.29	0.443	1.46204e-39
NDUFA12	5.49565e-44	-0.320994	0.744	0.794	1.62479e-39
BRIX1	5.60865e-44	-0.245813	0.348	0.515	1.6582e-39
RPS19	5.67998e-44	-0.295397	1	0.998	1.67929e-39
KNOP1	5.72117e-44	-0.23053	0.268	0.441	1.69146e-39
PSMG1	6.35471e-44	-0.282124	0.463	0.613	1.87877e-39
NAT10	6.59236e-44	-0.234852	0.301	0.455	1.94903e-39
VMA21	6.92617e-44	-0.23142	0.346	0.502	2.04772e-39
MOB3A	7.80804e-44	-0.248218	0.381	0.516	2.30845e-39
ATP2A2	7.85486e-44	-0.261379	0.386	0.539	2.32229e-39
BRD2	8.54517e-44	-0.236516	0.322	0.477	2.52638e-39
LATS1	8.91527e-44	-0.247504	0.324	0.464	2.6358e-39
DYRK1A	9.06507e-44	-0.388448	0.719	0.762	2.68009e-39
MYH10	9.17008e-44	-0.332909	0.554	0.657	2.71114e-39
CTNNAL1	9.47073e-44	-0.248111	0.335	0.508	2.80002e-39
THOC1	9.61993e-44	-0.282652	0.427	0.573	2.84413e-39
IREB2	9.77428e-44	-0.257973	0.417	0.548	2.88977e-39
CDC45	1.0147e-43	-0.268188	0.138	0.368	2.99997e-39
AGFG1	1.02835e-43	-0.240941	0.339	0.485	3.04031e-39
LLPH	1.03505e-43	-0.243361	0.383	0.538	3.06013e-39
STAT1	1.12977e-43	-0.226473	0.289	0.449	3.34017e-39
ATR	1.24999e-43	-0.320155	0.504	0.633	3.69561e-39
BRD3	1.33e-43	-0.225286	0.231	0.402	3.93214e-39
PFKP	1.47598e-43	-0.252327	0.354	0.499	4.36372e-39
MAGI3	1.54793e-43	-0.267091	0.239	0.403	4.57645e-39
UBE3A	1.67328e-43	-0.328154	0.626	0.707	4.94706e-39
CHD1	1.69117e-43	-0.300516	0.54	0.652	4.99995e-39
ANKHD1	1.78299e-43	-0.334683	0.681	0.729	5.2714e-39
MYO18A	1.90176e-43	-0.25229	0.333	0.473	5.62255e-39
SEC14L1	1.94096e-43	-0.237571	0.359	0.499	5.73845e-39
NCK2	2.04656e-43	-0.249831	0.377	0.516	6.05065e-39
CAP1	2.05747e-43	-0.30814	0.664	0.727	6.0829e-39
TIMM13	2.07226e-43	-0.325602	0.713	0.782	6.12663e-39
VPS25	2.4756e-43	-0.224518	0.313	0.465	7.31911e-39
SCLY	2.5432e-43	-0.238178	0.265	0.426	7.51898e-39
CREBBP	2.5459e-43	-0.30026	0.513	0.612	7.52695e-39
SAMD4B	2.62447e-43	-0.230232	0.239	0.403	7.75925e-39
RPS2	2.82071e-43	-0.165502	1	1	8.33944e-39
RREB1	2.85528e-43	-0.345315	0.623	0.702	8.44163e-39
CSNK2A2	2.94347e-43	-0.265461	0.44	0.56	8.70238e-39
COMMD4	3.07125e-43	-0.284522	0.537	0.664	9.08015e-39
TMA16	3.13041e-43	-0.248346	0.392	0.536	9.25507e-39
AC009093.2	3.55488e-43	-0.244806	0.265	0.415	1.051e-38
HK1	3.61888e-43	-0.23878	0.326	0.472	1.06992e-38
CDC123	3.90257e-43	-0.297874	0.591	0.682	1.1538e-38
ATP6V1E1	4.08026e-43	-0.237493	0.38	0.522	1.20633e-38
DNAJC21	5.01084e-43	-0.298362	0.595	0.691	1.48145e-38
ISOC2	5.21558e-43	-0.25872	0.396	0.545	1.54199e-38
METTL16	5.72924e-43	-0.237929	0.308	0.444	1.69385e-38
CRCP	6.15167e-43	-0.230823	0.309	0.464	1.81874e-38
HTT	6.41504e-43	-0.283313	0.474	0.604	1.89661e-38
AAK1	6.59893e-43	-0.239657	0.314	0.47	1.95097e-38
GPATCH4	7.3509e-43	-0.272341	0.391	0.534	2.17329e-38
PMM2	7.49214e-43	-0.249524	0.272	0.419	2.21505e-38
ANAPC15	7.56902e-43	-0.241697	0.376	0.53	2.23778e-38
PSMD9	7.98823e-43	-0.280218	0.527	0.662	2.36172e-38
AKR1B1	8.34334e-43	-0.268385	0.458	0.597	2.46671e-38
BMS1	8.51068e-43	-0.255022	0.377	0.508	2.51618e-38
PPM1F	8.85691e-43	-0.244429	0.37	0.509	2.61855e-38
MAP2K1	9.22859e-43	-0.240008	0.304	0.469	2.72843e-38
MANF	9.48876e-43	-0.284136	0.401	0.584	2.80535e-38
PDCD5	9.82464e-43	-0.326132	0.715	0.794	2.90465e-38
IVD	1.04125e-42	-0.238251	0.372	0.516	3.07845e-38
ST13	1.05512e-42	-0.329875	0.856	0.826	3.11945e-38
TRAPPC10	1.08236e-42	-0.267607	0.42	0.552	3.20001e-38
DDX50	1.09281e-42	-0.281661	0.511	0.638	3.2309e-38
CFDP1	1.16016e-42	-0.323609	0.69	0.757	3.43001e-38
ZC3H4	1.23467e-42	-0.238104	0.2	0.379	3.6503e-38
BIRC6	1.28233e-42	-0.37193	0.816	0.79	3.7912e-38
WDR33	1.32061e-42	-0.305128	0.595	0.674	3.90437e-38
CNOT9	1.38729e-42	-0.223668	0.278	0.439	4.10154e-38
WAC	1.42065e-42	-0.343207	0.711	0.752	4.20014e-38
HDAC7	1.42419e-42	-0.25499	0.38	0.525	4.21062e-38
MTFP1	1.42666e-42	-0.22245	0.257	0.433	4.21791e-38
NUP54	1.51163e-42	-0.261372	0.429	0.567	4.46913e-38
GIGYF2	1.52298e-42	-0.327499	0.628	0.69	4.5027e-38
HMGN5	1.52523e-42	-0.243748	0.34	0.519	4.50933e-38
SAP30BP	1.57343e-42	-0.214987	0.263	0.42	4.65185e-38
PBDC1	1.57782e-42	-0.236773	0.359	0.503	4.66483e-38
PINX1	1.73664e-42	-0.23821	0.199	0.379	5.13437e-38
TMEM126B	1.77474e-42	-0.2426	0.385	0.521	5.247e-38
SEC61B	1.83867e-42	-0.321535	0.843	0.838	5.43603e-38
RABEP1	2.02547e-42	-0.316685	0.609	0.669	5.9883e-38
CALU	2.04964e-42	-0.250079	0.383	0.534	6.05976e-38
DDX52	2.08816e-42	-0.235267	0.332	0.483	6.17365e-38
C19orf53	2.09033e-42	-0.318925	0.794	0.833	6.18005e-38
CCDC150	2.24451e-42	-0.322991	0.077	0.337	6.63589e-38
FADS2	2.27491e-42	-0.228499	0.24	0.404	6.72577e-38
SMG7	2.45944e-42	-0.299021	0.492	0.604	7.27134e-38
CPT1A	2.54243e-42	-0.280079	0.49	0.598	7.51668e-38
POLR2D	2.61664e-42	-0.229092	0.208	0.391	7.73608e-38
PAPOLA	2.69646e-42	-0.306543	0.666	0.727	7.97207e-38
ARPC1A	2.73841e-42	-0.249478	0.426	0.575	8.0961e-38
KLC1	3.32483e-42	-0.247085	0.393	0.522	9.82985e-38
BRD9	3.34918e-42	-0.220753	0.239	0.397	9.90184e-38
RCC1L	3.40843e-42	-0.217394	0.257	0.418	1.0077e-37
PRPF38A	3.41403e-42	-0.226824	0.35	0.498	1.00936e-37
MECP2	3.66398e-42	-0.25005	0.368	0.506	1.08326e-37
EXOSC3	3.69528e-42	-0.222786	0.304	0.461	1.09251e-37
C2CD3	3.87292e-42	-0.236334	0.28	0.444	1.14503e-37
LZIC	3.91936e-42	-0.224737	0.33	0.484	1.15876e-37
IWS1	3.92124e-42	-0.283646	0.487	0.613	1.15931e-37
AJ009632.2	3.92137e-42	0.108819	0.638	0.522	1.15935e-37
NIN	4.20839e-42	-0.342384	0.63	0.695	1.24421e-37
OIP5	4.25289e-42	-0.289218	0.099	0.346	1.25737e-37
PSMC4	4.55994e-42	-0.221595	0.311	0.486	1.34815e-37
POLE4	4.76087e-42	-0.236277	0.371	0.53	1.40755e-37
SELENOI	5.04637e-42	-0.228961	0.265	0.426	1.49196e-37
ABR	5.58346e-42	-0.258867	0.366	0.497	1.65075e-37
SIPA1L3	6.29232e-42	-0.337651	0.569	0.657	1.86032e-37
RASAL2	6.61807e-42	-0.365545	0.599	0.689	1.95663e-37
GCSH	7.17811e-42	-0.289811	0.482	0.628	2.12221e-37
AC004540.2	7.35503e-42	0.12327	0.529	0.412	2.17451e-37
RNF10	7.63048e-42	-0.227791	0.322	0.461	2.25595e-37
UBTD2	7.75798e-42	-0.239775	0.307	0.454	2.29365e-37
MRPL47	8.00284e-42	-0.267345	0.479	0.621	2.36604e-37
POLR2K	8.42874e-42	-0.232393	0.344	0.504	2.49196e-37
TRRAP	8.98891e-42	-0.271873	0.44	0.554	2.65757e-37
PSMD8	9.24216e-42	-0.3189	0.78	0.789	2.73245e-37
PMF1	1.07573e-41	-0.276085	0.559	0.672	3.1804e-37
HBS1L	1.07733e-41	-0.225895	0.339	0.49	3.18513e-37
PSME3	1.37364e-41	-0.22487	0.221	0.389	4.06117e-37
PHF20L1	1.53308e-41	-0.264235	0.459	0.578	4.53255e-37
PTPN1	1.57872e-41	-0.233095	0.343	0.484	4.66748e-37
ABL1	1.68629e-41	-0.290516	0.38	0.512	4.98552e-37
PIEZO1	1.73526e-41	-0.221293	0.302	0.445	5.13031e-37
TET3	1.87037e-41	-0.257452	0.336	0.482	5.52974e-37
BSG	1.92489e-41	-0.292817	0.589	0.694	5.69095e-37
CDK6	2.0129e-41	-0.471102	0.941	0.901	5.95115e-37
WBP4	2.02407e-41	-0.224348	0.321	0.484	5.98415e-37
FMNL1	2.11232e-41	-0.254883	0.421	0.545	6.24507e-37
MRPL37	2.18797e-41	-0.269348	0.482	0.614	6.46875e-37
DNAJC2	2.54226e-41	-0.285261	0.478	0.604	7.51619e-37
HEATR1	2.59988e-41	-0.237886	0.339	0.481	7.68655e-37
EIF4H	2.96948e-41	-0.281241	0.517	0.632	8.77928e-37
CERS6	3.05931e-41	-0.340432	0.615	0.698	9.04484e-37
NAA20	3.07582e-41	-0.27199	0.504	0.63	9.09365e-37
PRPF4	3.63721e-41	-0.225207	0.195	0.381	1.07534e-36
INPP5A	3.88824e-41	-0.229069	0.262	0.411	1.14956e-36
EFHD2	4.20497e-41	-0.220927	0.322	0.474	1.2432e-36
MRPS16	4.31651e-41	-0.269245	0.504	0.639	1.27618e-36
FAM13B	4.31789e-41	-0.301944	0.555	0.647	1.27658e-36
UBR4	4.35758e-41	-0.246626	0.377	0.513	1.28832e-36
CBR3	4.78637e-41	-0.327213	0.089	0.318	1.41509e-36
DPYSL2	4.91488e-41	-0.277895	0.489	0.6	1.45308e-36
VTA1	4.93522e-41	-0.23992	0.362	0.512	1.4591e-36
GNA15	5.17546e-41	-0.264642	0.433	0.568	1.53012e-36
LAGE3	5.29524e-41	-0.285735	0.57	0.689	1.56554e-36
RPL13	5.38078e-41	-0.161437	1	1	1.59083e-36
RPL21	5.75727e-41	-0.293339	0.999	0.996	1.70214e-36
CRHBP	6.03618e-41	0.12651	0.623	0.515	1.7846e-36
CLIP1	6.24407e-41	-0.26259	0.401	0.525	1.84606e-36
SRP68	6.68976e-41	-0.213786	0.259	0.412	1.97783e-36
SMARCE1	7.02731e-41	-0.301538	0.662	0.716	2.07762e-36
MAP7D3	7.20918e-41	-0.217706	0.299	0.449	2.1314e-36
THEM4	7.22288e-41	-0.238233	0.347	0.482	2.13545e-36
NUDCD3	7.29596e-41	-0.230107	0.326	0.467	2.15705e-36
ZNF43	7.29617e-41	-0.262772	0.433	0.566	2.15711e-36
INO80D	7.55579e-41	-0.24481	0.347	0.492	2.23387e-36
FAM98B	7.69154e-41	-0.217802	0.284	0.439	2.274e-36
CHD3	7.8263e-41	-0.269665	0.457	0.572	2.31384e-36
CGGBP1	8.01359e-41	-0.300375	0.607	0.682	2.36922e-36
GPS2	8.17151e-41	-0.21473	0.308	0.464	2.41591e-36
HECTD4	9.22364e-41	-0.291081	0.487	0.611	2.72697e-36
CBFA2T3	9.2861e-41	-0.224791	0.283	0.432	2.74544e-36
HMGN3	9.28838e-41	-0.319593	0.85	0.844	2.74611e-36
MLLT10	9.61489e-41	-0.335945	0.687	0.728	2.84264e-36
PNP	9.77011e-41	-0.226826	0.311	0.473	2.88853e-36
SPAG9	1.03098e-40	-0.285108	0.487	0.599	3.0481e-36
FLOT2	1.10454e-40	-0.222852	0.322	0.462	3.26559e-36
LNCAROD	1.11478e-40	0.252673	0.335	0.199	3.29586e-36
TXNDC9	1.17711e-40	-0.217202	0.327	0.465	3.48012e-36
ATG4B	1.20105e-40	-0.214839	0.244	0.405	3.55091e-36
AP1M1	1.21399e-40	-0.226486	0.205	0.381	3.58916e-36
METAP2	1.27049e-40	-0.303115	0.702	0.747	3.75619e-36
GTPBP6	1.32423e-40	-0.224385	0.344	0.48	3.9151e-36
COX5B	1.34687e-40	-0.321225	0.893	0.862	3.98203e-36
MFAP1	1.50947e-40	-0.251218	0.43	0.579	4.46275e-36
CTR9	1.55342e-40	-0.246803	0.415	0.558	4.59269e-36
ZMIZ1	1.59404e-40	-0.31851	0.599	0.673	4.71278e-36
POLDIP2	1.64684e-40	-0.213946	0.283	0.433	4.86889e-36
PIN4	1.65017e-40	-0.248367	0.437	0.59	4.87872e-36
ATF7IP	1.71847e-40	-0.323212	0.535	0.625	5.08067e-36
CHD8	1.93467e-40	-0.273259	0.465	0.583	5.71986e-36
CTPS1	2.0359e-40	-0.232158	0.215	0.391	6.01915e-36
SMURF1	2.09186e-40	-0.266233	0.369	0.502	6.18459e-36
UIMC1	2.09851e-40	-0.274618	0.46	0.589	6.20425e-36
TLN1	2.33003e-40	-0.320806	0.759	0.759	6.88872e-36
PITPNA	2.33425e-40	-0.247863	0.379	0.512	6.90122e-36
CSNK1A1	2.33645e-40	-0.335027	0.804	0.782	6.90772e-36
LINC00278	2.63063e-40	0.223907	0.34	0.18	7.77747e-36
PRPF38B	2.63357e-40	-0.28239	0.534	0.645	7.78615e-36
TEX30	2.71651e-40	-0.228827	0.351	0.515	8.03137e-36
PACSIN2	2.80746e-40	-0.35895	0.674	0.712	8.30025e-36
EP300	2.85443e-40	-0.259646	0.418	0.542	8.43912e-36
YME1L1	2.91489e-40	-0.287172	0.533	0.631	8.61788e-36
MRPL33	3.06071e-40	-0.262663	0.496	0.628	9.049e-36
OLA1	3.22109e-40	-0.355036	0.825	0.798	9.52316e-36
DPP7	3.49191e-40	-0.289154	0.595	0.68	1.03238e-35
CDV3	3.64709e-40	-0.327072	0.747	0.761	1.07826e-35
C8orf33	3.86746e-40	-0.216104	0.252	0.407	1.14341e-35
ATF4	3.93368e-40	-0.291458	0.568	0.659	1.16299e-35
POLR2B	4.02036e-40	-0.252057	0.419	0.546	1.18862e-35
CDC5L	4.1856e-40	-0.27413	0.499	0.613	1.23747e-35
NIPSNAP2	4.38182e-40	-0.2647	0.477	0.587	1.29548e-35
ING5	4.48382e-40	-0.225791	0.323	0.467	1.32564e-35
LARP4	4.58457e-40	-0.260277	0.411	0.551	1.35543e-35
JAM3	4.65956e-40	-0.272293	0.381	0.515	1.3776e-35
RDH11	4.6707e-40	-0.21866	0.228	0.394	1.38089e-35
NOM1	4.6797e-40	-0.228222	0.19	0.375	1.38355e-35
PEBP1	4.94252e-40	-0.345055	0.974	0.927	1.46126e-35
PDSS1	4.96902e-40	-0.247156	0.168	0.349	1.46909e-35
PEX14	5.02498e-40	-0.234484	0.311	0.449	1.48563e-35
POLR3K	5.0953e-40	-0.224943	0.291	0.463	1.50643e-35
SHANK3	5.18155e-40	-0.250811	0.377	0.513	1.53192e-35
FBXW7	5.95119e-40	-0.340065	0.565	0.657	1.75947e-35
MARK2	6.2281e-40	-0.214751	0.248	0.407	1.84134e-35
KANSL1	6.23962e-40	-0.342939	0.696	0.74	1.84474e-35
EEA1	6.97201e-40	-0.301286	0.517	0.619	2.06128e-35
CNBP	7.04615e-40	-0.325713	0.767	0.798	2.08319e-35
CTBP1	7.10223e-40	-0.208275	0.258	0.413	2.09977e-35
USP24	7.42834e-40	-0.296181	0.488	0.596	2.19619e-35
FDX1	7.52806e-40	-0.257534	0.461	0.597	2.22567e-35
GPATCH8	8.19419e-40	-0.323728	0.66	0.717	2.42261e-35
YBX3	8.45414e-40	-0.323829	0.814	0.821	2.49947e-35
CDC25B	8.98352e-40	-0.317853	0.085	0.321	2.65598e-35
N4BP2	9.91659e-40	-0.33055	0.569	0.681	2.93184e-35
KDM1A	1.08196e-39	-0.289664	0.538	0.631	3.1988e-35
NUP133	1.08955e-39	-0.220306	0.27	0.415	3.22124e-35
ACSL3	1.23199e-39	-0.241892	0.364	0.496	3.64239e-35
ADIPOR2	1.34528e-39	-0.230294	0.332	0.479	3.97733e-35
CDK11B	1.36677e-39	-0.215925	0.212	0.38	4.04086e-35
LRRC58	1.69082e-39	-0.255032	0.404	0.539	4.9989e-35
MLH1	1.93828e-39	-0.208442	0.239	0.407	5.73052e-35
DRG1	2.22179e-39	-0.219464	0.338	0.481	6.56873e-35
SUPT5H	2.47988e-39	-0.214934	0.322	0.46	7.33178e-35
MCM2	2.88026e-39	-0.228582	0.285	0.452	8.5155e-35
NSL1	2.8909e-39	-0.2254	0.338	0.486	8.54696e-35
ZXDC	2.9476e-39	-0.23683	0.369	0.514	8.71458e-35
PPRC1	2.96517e-39	-0.227407	0.204	0.374	8.76651e-35
GORASP2	2.96852e-39	-0.219805	0.328	0.464	8.77643e-35
ZBED4	3.03219e-39	-0.214004	0.286	0.426	8.96468e-35
ZBTB8OS	3.07081e-39	-0.225469	0.365	0.519	9.07886e-35
ZCCHC8	3.09118e-39	-0.219135	0.225	0.391	9.13908e-35
NUCB2	3.10849e-39	-0.345418	0.809	0.81	9.19026e-35
FARP2	3.31127e-39	-0.232321	0.212	0.375	9.78976e-35
EYA3	3.52628e-39	-0.236353	0.365	0.505	1.04255e-34
2007-03-01	3.58016e-39	-0.31059	0.652	0.706	1.05848e-34
BAG5	3.67926e-39	-0.217308	0.309	0.456	1.08777e-34
FIBP	3.69512e-39	-0.281098	0.567	0.684	1.09246e-34
PPIF	4.11234e-39	-0.224438	0.224	0.398	1.21581e-34
ATP1A1	4.47857e-39	-0.228407	0.351	0.497	1.32409e-34
MTG1	4.57721e-39	-0.247198	0.458	0.584	1.35325e-34
CASC3	4.76945e-39	-0.213742	0.259	0.413	1.41009e-34
SLC25A33	4.81254e-39	-0.244018	0.379	0.502	1.42283e-34
RAC1	4.82951e-39	-0.322592	0.917	0.866	1.42784e-34
LRRFIP1	5.16743e-39	-0.369137	0.938	0.86	1.52775e-34
FUBP3	5.36358e-39	-0.217017	0.301	0.444	1.58574e-34
ZNF106	5.63349e-39	-0.267477	0.481	0.592	1.66554e-34
UFD1	5.88567e-39	-0.225783	0.352	0.525	1.7401e-34
FBXO22	5.90962e-39	-0.231175	0.344	0.487	1.74718e-34
AL589693.1	6.28309e-39	0.195261	0.558	0.477	1.85759e-34
DEAF1	6.384e-39	-0.21608	0.326	0.463	1.88743e-34
PSMF1	6.39514e-39	-0.27031	0.479	0.584	1.89072e-34
TOMM70	6.56747e-39	-0.218435	0.306	0.453	1.94167e-34
KPNA1	6.63801e-39	-0.27364	0.473	0.607	1.96253e-34
SYMPK	6.71879e-39	-0.213688	0.32	0.449	1.98641e-34
STK24	7.07304e-39	-0.271532	0.472	0.588	2.09115e-34
HPF1	7.50735e-39	-0.252098	0.44	0.571	2.21955e-34
PPP4C	7.76571e-39	-0.258198	0.485	0.614	2.29593e-34
RPL35A	8.01312e-39	-0.297044	0.999	0.994	2.36908e-34
U2AF2	9.417e-39	-0.214847	0.213	0.379	2.78414e-34
SPTLC1	9.68269e-39	-0.221538	0.316	0.451	2.86269e-34
AKIRIN1	1.04175e-38	-0.223094	0.337	0.463	3.07995e-34
RPL34	1.08229e-38	-0.29044	1	0.996	3.19979e-34
DCTPP1	1.24502e-38	-0.304021	0.516	0.667	3.68089e-34
NSMCE2	1.26336e-38	-0.3641	0.719	0.753	3.73511e-34
EI24	1.29852e-38	-0.252647	0.442	0.568	3.83908e-34
PAXBP1	1.39674e-38	-0.236522	0.374	0.523	4.12947e-34
PFDN1	1.46763e-38	-0.23279	0.397	0.531	4.33904e-34
MAP3K7	1.55327e-38	-0.23264	0.364	0.501	4.59225e-34
ELP6	1.58847e-38	-0.208438	0.267	0.425	4.69631e-34
SEH1L	1.59402e-38	-0.208232	0.239	0.404	4.71272e-34
MAGI2	1.75647e-38	0.20209	0.455	0.331	5.19302e-34
PSMB5	1.92968e-38	-0.302513	0.712	0.785	5.70509e-34
SPC24	2.13166e-38	-0.297928	0.07	0.335	6.30226e-34
SCAF8	2.24772e-38	-0.293426	0.512	0.62	6.64539e-34
NIFK	2.25596e-38	-0.289409	0.503	0.633	6.66976e-34
WDR76	2.33929e-38	-0.240679	0.241	0.406	6.91611e-34
TMX4	2.58479e-38	-0.262367	0.45	0.583	7.64194e-34
LRPAP1	2.60046e-38	-0.240983	0.427	0.559	7.68827e-34
MPHOSPH10	2.66428e-38	-0.237148	0.386	0.523	7.87693e-34
SAP30	2.80241e-38	-0.211992	0.246	0.397	8.28532e-34
PFDN6	2.87493e-38	-0.208093	0.304	0.448	8.49972e-34
SFI1	3.1965e-38	-0.213936	0.252	0.426	9.45045e-34
GNAQ	3.48252e-38	-0.373708	0.854	0.808	1.02961e-33
PPP4R1	3.51783e-38	-0.241457	0.397	0.527	1.04005e-33
HADH	3.63171e-38	-0.229873	0.375	0.526	1.07371e-33
PABPC4	3.76524e-38	-0.26355	0.481	0.61	1.11319e-33
PABPC1	4.07401e-38	-0.353514	0.982	0.898	1.20448e-33
IMPA2	4.11493e-38	-0.221166	0.337	0.483	1.21658e-33
EMC8	4.2826e-38	-0.207678	0.267	0.425	1.26615e-33
TULP4	4.39434e-38	-0.235836	0.337	0.474	1.29919e-33
BID	4.70347e-38	-0.259815	0.493	0.622	1.39058e-33
TRIOBP	4.80397e-38	-0.20989	0.273	0.429	1.42029e-33
FAF2	4.91314e-38	-0.234922	0.389	0.521	1.45257e-33
ABL2	4.96394e-38	-0.262386	0.381	0.522	1.46759e-33
AAGAB	5.12444e-38	-0.2384	0.372	0.525	1.51504e-33
INTS7	6.15392e-38	-0.226624	0.315	0.46	1.81941e-33
TIPRL	6.47953e-38	-0.270221	0.544	0.636	1.91567e-33
ICE2	6.5575e-38	-0.241492	0.383	0.51	1.93872e-33
SNUPN	6.73203e-38	-0.212401	0.263	0.408	1.99032e-33
UBE2J2	8.01401e-38	-0.207879	0.295	0.438	2.36934e-33
CANX	8.36416e-38	-0.341238	0.815	0.787	2.47286e-33
PTPN7	8.41112e-38	-0.231523	0.367	0.492	2.48675e-33
TTL	8.42639e-38	-0.221212	0.227	0.389	2.49126e-33
GATAD2B	8.54914e-38	-0.31496	0.578	0.654	2.52755e-33
ATG3	8.71758e-38	-0.257061	0.485	0.616	2.57735e-33
FAM222B	8.8991e-38	-0.287484	0.505	0.612	2.63102e-33
UBQLN1	9.30032e-38	-0.228776	0.355	0.487	2.74964e-33
RNF138	9.33631e-38	-0.23833	0.371	0.509	2.76028e-33
ROCK1	9.44614e-38	-0.336632	0.809	0.802	2.79275e-33
UMPS	9.55036e-38	-0.212832	0.281	0.434	2.82356e-33
RNF115	9.79736e-38	-0.284037	0.545	0.642	2.89659e-33
RGS12	1.00767e-37	-0.219415	0.239	0.386	2.97916e-33
HSPB11	1.02897e-37	-0.275429	0.53	0.666	3.04216e-33
HADHA	1.03785e-37	-0.312857	0.765	0.757	3.06841e-33
TRIM58	1.06784e-37	-0.228758	0.325	0.448	3.15706e-33
SKI	1.07544e-37	-0.223503	0.257	0.411	3.17953e-33
POLR2I	1.08981e-37	-0.254636	0.44	0.603	3.22204e-33
MBOAT7	1.26164e-37	-0.269538	0.517	0.602	3.73004e-33
GNAI3	1.28334e-37	-0.271482	0.507	0.627	3.79421e-33
PPFIA1	1.29431e-37	-0.260329	0.442	0.561	3.82662e-33
FAM216A	1.30882e-37	-0.225672	0.359	0.49	3.86951e-33
SERPINB1	1.33897e-37	-0.00600096	0.893	0.79	3.95867e-33
RARS	1.40952e-37	-0.251674	0.443	0.571	4.16724e-33
VARS	1.50566e-37	-0.225508	0.191	0.365	4.45149e-33
TRAPPC9	1.5208e-37	-0.341143	0.663	0.721	4.49624e-33
RNF126	1.75438e-37	-0.20961	0.211	0.384	5.18683e-33
CNOT10	1.79968e-37	-0.24954	0.435	0.56	5.32077e-33
PGAM1	1.8814e-37	-0.295897	0.592	0.688	5.56236e-33
NRGN	2.10464e-37	-0.209752	0.291	0.44	6.22236e-33
REV1	2.33919e-37	-0.246426	0.405	0.528	6.9158e-33
GART	2.43441e-37	-0.243861	0.398	0.548	7.19733e-33
FARSB	2.43619e-37	-0.248794	0.38	0.53	7.20261e-33
AHI1	2.48936e-37	-0.250938	0.348	0.492	7.35978e-33
ABHD12	2.62136e-37	-0.211511	0.257	0.41	7.75004e-33
ITM2B	2.73694e-37	-0.0234828	0.926	0.803	8.09176e-33
CWC15	2.87197e-37	-0.27466	0.574	0.671	8.49098e-33
VTI1A	3.64725e-37	-0.341476	0.621	0.708	1.07831e-32
LSM8	3.97219e-37	-0.266852	0.548	0.659	1.17438e-32
GNL2	4.05599e-37	-0.20699	0.234	0.389	1.19915e-32
LSM6	4.25027e-37	-0.276545	0.607	0.695	1.25659e-32
KRAS	4.59735e-37	-0.284102	0.569	0.661	1.35921e-32
SP1	4.71719e-37	-0.215334	0.205	0.372	1.39464e-32
DPM1	5.37134e-37	-0.217434	0.349	0.491	1.58804e-32
DHX8	5.37465e-37	-0.219734	0.187	0.357	1.58901e-32
TRMT10C	5.62395e-37	-0.251652	0.431	0.568	1.66272e-32
DYM	5.65738e-37	-0.325788	0.647	0.703	1.6726e-32
FARSA	6.04369e-37	-0.207244	0.258	0.405	1.78682e-32
DCAF13	6.22663e-37	-0.23482	0.405	0.545	1.8409e-32
MFHAS1	6.69713e-37	-0.247778	0.356	0.5	1.98001e-32
CNTLN	7.49468e-37	-0.316995	0.561	0.667	2.2158e-32
CAND1	7.7436e-37	-0.268047	0.486	0.605	2.28939e-32
PFDN2	7.77177e-37	-0.299308	0.637	0.716	2.29772e-32
CMIP	8.53211e-37	-0.297628	0.527	0.62	2.52252e-32
DDX24	8.58712e-37	-0.288484	0.598	0.688	2.53878e-32
NLN	9.6807e-37	-0.241542	0.353	0.49	2.8621e-32
ZNF652	9.99511e-37	-0.272799	0.477	0.605	2.95505e-32
ARHGAP22	1.01007e-36	-0.245365	0.36	0.479	2.98627e-32
PUM2	1.13123e-36	-0.322045	0.736	0.753	3.34449e-32
HSF1	1.26511e-36	-0.210918	0.312	0.443	3.74029e-32
TADA2A	1.28475e-36	-0.21851	0.227	0.379	3.79837e-32
RPL27	1.30464e-36	-0.305032	1	0.973	3.85717e-32
BCOR	1.30772e-36	-0.218249	0.287	0.412	3.86626e-32
AK2	1.32156e-36	-0.230061	0.384	0.525	3.90719e-32
CDC37	1.4095e-36	-0.262066	0.502	0.622	4.16718e-32
TGFB1	1.41266e-36	-0.291602	0.586	0.673	4.17654e-32
PRCC	1.4221e-36	-0.202995	0.27	0.408	4.20443e-32
ATXN2	1.51463e-36	-0.344332	0.741	0.753	4.478e-32
CALN1	1.52049e-36	-0.449177	0.876	0.856	4.49532e-32
KLHDC10	1.55272e-36	-0.261518	0.465	0.576	4.59063e-32
SART3	1.62517e-36	-0.207224	0.249	0.404	4.80482e-32
YY1	1.68629e-36	-0.311256	0.691	0.734	4.98552e-32
DENR	1.80804e-36	-0.299612	0.677	0.733	5.34548e-32
YPEL3	1.84144e-36	0.171915	0.381	0.232	5.44421e-32
DNAJB6	2.06373e-36	-0.298759	0.595	0.68	6.10143e-32
VPS13D	2.07846e-36	-0.244028	0.393	0.508	6.14496e-32
DYNLT1	2.11054e-36	-0.269351	0.568	0.689	6.23981e-32
YDJC	2.15487e-36	-0.209169	0.277	0.429	6.37088e-32
MRPL23	2.2368e-36	-0.20108	0.277	0.423	6.61311e-32
NTMT1	2.25962e-36	-0.201128	0.27	0.424	6.68057e-32
RNF34	2.31199e-36	-0.227893	0.371	0.516	6.8354e-32
DAAM1	2.90209e-36	-0.236455	0.234	0.39	8.58003e-32
CDK19	3.04039e-36	-0.328373	0.518	0.619	8.98892e-32
UBAC1	3.19165e-36	-0.209462	0.334	0.489	9.43611e-32
SDHA	3.5118e-36	-0.251864	0.465	0.587	1.03826e-31
SMPD4	3.64412e-36	-0.219592	0.173	0.355	1.07738e-31
POLR2J	3.76159e-36	-0.28511	0.657	0.755	1.11211e-31
PTPN2	3.8361e-36	-0.257173	0.46	0.583	1.13414e-31
ZCCHC10	3.94796e-36	-0.208432	0.321	0.459	1.16722e-31
NOC2L	4.03685e-36	-0.20702	0.279	0.423	1.19349e-31
FARP1	4.26172e-36	-0.260962	0.385	0.521	1.25998e-31
PRKRA	4.31347e-36	-0.210247	0.318	0.458	1.27528e-31
NF2	4.39218e-36	-0.212586	0.232	0.38	1.29855e-31
PDSS2	4.53868e-36	-0.295366	0.468	0.568	1.34186e-31
MEA1	5.16916e-36	-0.217805	0.362	0.505	1.52826e-31
CLPTM1L	5.26845e-36	-0.203998	0.271	0.422	1.55762e-31
CARNMT1	5.44719e-36	-0.217533	0.29	0.428	1.61046e-31
PSMG3	5.54756e-36	-0.197986	0.281	0.436	1.64013e-31
ZNF706	5.63442e-36	-0.303213	0.778	0.786	1.66582e-31
NFATC1	5.73306e-36	-0.274839	0.407	0.549	1.69498e-31
CSPP1	5.74683e-36	-0.344344	0.69	0.735	1.69905e-31
MRPL42	5.93665e-36	-0.245461	0.449	0.569	1.75517e-31
PDHA1	5.97553e-36	-0.244224	0.455	0.592	1.76667e-31
SMAD5	6.33852e-36	-0.208789	0.321	0.46	1.87398e-31
PSME4	6.52152e-36	-0.266348	0.485	0.6	1.92809e-31
UNK	6.52293e-36	-0.207793	0.272	0.419	1.9285e-31
MDM2	7.13041e-36	-0.225329	0.265	0.403	2.10811e-31
MPC1	7.24527e-36	-0.206546	0.305	0.462	2.14206e-31
ARF5	7.28292e-36	-0.196969	0.286	0.439	2.15319e-31
ZNF710	7.55517e-36	-0.222551	0.303	0.441	2.23369e-31
NOTCH1	7.70239e-36	-0.215336	0.259	0.396	2.27721e-31
CAPZB	7.83755e-36	-0.309545	0.858	0.817	2.31717e-31
CLDN10	7.99582e-36	-0.21757	0.304	0.428	2.36396e-31
TIMM17A	8.0966e-36	-0.209035	0.313	0.458	2.39376e-31
DNAJC11	8.17608e-36	-0.210554	0.289	0.431	2.41726e-31
DNTTIP2	8.58765e-36	-0.229725	0.388	0.515	2.53894e-31
UTP11	9.12779e-36	-0.209502	0.314	0.47	2.69863e-31
MTCH1	9.53052e-36	-0.222825	0.384	0.521	2.8177e-31
C20orf27	9.5838e-36	-0.218258	0.338	0.483	2.83345e-31
CLYBL	9.83545e-36	-0.23214	0.321	0.447	2.90785e-31
ANXA2	9.90794e-36	-0.218924	0.257	0.409	2.92928e-31
HIST1H2AH	1.09456e-35	-0.308005	0.088	0.305	3.23606e-31
RTKN2	1.128e-35	-0.329003	0.056	0.319	3.33494e-31
ERI3	1.14403e-35	-0.225126	0.363	0.502	3.38232e-31
PDCL3	1.1729e-35	-0.198506	0.279	0.423	3.46769e-31
PSMD3	1.17468e-35	-0.209951	0.32	0.465	3.47293e-31
MED24	1.19451e-35	-0.228164	0.153	0.35	3.53156e-31
OXSR1	1.2367e-35	-0.230427	0.365	0.494	3.65629e-31
ACER3	1.27502e-35	-0.225795	0.317	0.47	3.7696e-31
SETD5	1.39559e-35	-0.327647	0.716	0.736	4.12608e-31
NOL9	1.41631e-35	-0.208636	0.208	0.368	4.18733e-31
ELOC	1.4313e-35	-0.272842	0.544	0.651	4.23164e-31
YAF2	1.49869e-35	-0.274707	0.473	0.602	4.43088e-31
TMEM67	1.55111e-35	-0.243571	0.387	0.512	4.58586e-31
DIAPH2	1.58623e-35	-0.351131	0.753	0.778	4.68968e-31
PLEKHO1	1.66456e-35	-0.214388	0.345	0.475	4.92128e-31
CTNNBL1	1.79414e-35	-0.214416	0.347	0.473	5.30437e-31
NDUFC2	1.93481e-35	-0.307596	0.848	0.839	5.72028e-31
DCUN1D5	1.96457e-35	-0.253757	0.465	0.586	5.80824e-31
TOMM22	1.98216e-35	-0.275376	0.586	0.683	5.86026e-31
GGA2	1.98717e-35	-0.207259	0.286	0.432	5.87507e-31
SPATS2	2.01418e-35	-0.280474	0.52	0.621	5.95492e-31
BMP2K	2.03255e-35	-0.266841	0.437	0.552	6.00923e-31
TLK1	2.06844e-35	-0.330907	0.76	0.762	6.11534e-31
ZFAND3	2.07239e-35	-0.366509	0.839	0.81	6.12702e-31
DHX57	2.33352e-35	-0.214875	0.314	0.449	6.89906e-31
RNF5	2.40389e-35	-0.197918	0.268	0.416	7.10709e-31
CEP57	2.47778e-35	-0.298357	0.644	0.703	7.32556e-31
CCDC12	2.53694e-35	-0.269353	0.575	0.662	7.50046e-31
PCGF6	2.60605e-35	-0.209732	0.213	0.377	7.70478e-31
CNOT6	2.61402e-35	-0.237082	0.395	0.512	7.72835e-31
ERI1	2.63867e-35	-0.209126	0.22	0.38	7.80123e-31
OSBPL8	2.66714e-35	-0.356118	0.816	0.799	7.88539e-31
ICA1L	2.75261e-35	-0.24403	0.335	0.462	8.13808e-31
RIOK1	2.80531e-35	-0.209001	0.289	0.43	8.2939e-31
[truncated: 8,295 more rows]

## Sheet: C) p values module scores
Supplementary Table 7: Differentially expressed genes in endocytosis Low and endocytosis High HLF+ HSCs and module scores from single cell RNAseq.
c p values for the different module scores in endocytosis Low or endocytosis Mid compared to endocytosis High.
Module	pval Low vs High	pval Mid vs High
ETS factors	7.91702e-32	6.20327e-05
Mitochondrial complex I	4.09689e-43	2.54758e-29
Mitochondrial complex III	5.24682e-19	1.00248e-08
Mitochondrial complex IV	1.69471e-11	1.67419e-08
OXPHOS	4.84828e-40	7.88977e-19
Spindle	0	1.69328e-162
Mitotic cell cycle	0	3.49291e-145
Microtubule	0	9.11295e-171
RNA splicing	1.68436e-227	1.5822e-27
SMN-SM complex	7.25665e-150	1.54352e-30
Ribosome	9.22628e-59	0.00143219
Ribosome biogenesis	1.43746e-24	2.58604e-05
Proteasome complex	1.52819e-24	5.12415e-20
Proteasome core complex	0.742246	0.000798406
Protein-folding chaperone binding	2.05686e-143	1.21015e-23
Akt positive regulators	2.38573e-07	1.48608e-07
Akt negative regulators	7.74476e-65	4.23351e-08
TGFb response	2.48224e-40	5.60846e-21
Notch targets	0.00016174	0.014547
Wnt targets up	2.75275e-25	4.50759e-27
