# Supplementary material for: MYCT1 controls environmental sensing in human haematopoietic stem cells
Source: Nature. 2024 Jun 5;630(8016):412–20. doi: 10.1038/s41586-024-07478-x (PMC11168926; doi:10.1038/s41586-024-07478-x)
Supplement: Supplementary file 10 — Phosphoproteomic profiling of ECs (E4EC) after control or MYCT1 KD. a,b, Differentially phosphorylated sites between control and MYCT1 KD1 (a) or KD2 (b). P values adjusted using the approach by Benjamini and Hochberg. P values and adjusted P values are provided in the default ArtMS output (see Methods). c,d, Functional enrichment analysis for the proteins with increased (c) or decreased (d) phosphorylation in MYCT1 KD compared with control performed using gProfiler (Raudvere et al. 2019), which performs g:SCS multiple testing correction method applying significance threshold of 0.05. Data include GO terms for molecular function (GO:MF), biological process (GO:BP), and cellular compartment (GO:CC), signalling pathway analysis using KEGG, Reactome (REAC) and Wikipathway (WP), and protein complexes (CORUM). e, Selected terms from the functional enrichment analysis shown in Extended Data Fig. 11e. f,g, Inferred relative kinase activity after MYCT1 KD compared with control was calculated using kinase substrate enrichment analysis (KSEA, Wiredja et al. 2017) for KD1 (f) and KD2 (g). m denotes the total number of phosphosite substrates identified for the specified kinase. The KSEA output provides the kinase score based on a z-score transformation. The P value is determined by assessing the one-tailed probability of having a more extreme score than the one measured, followed by a Benjamini and Hochberg false discovery rate correction for multiple hypothesis testing. h, Perturbation and pathway scores for MYCT1 KD 1 and 2 compared with control calculated using PTM-SEA (Krug et al. 2019, v.PTMsigDB v.1.9.0). The PTM-SEA output provides normalized enrichment scores (NES) and P values (calculated using 10,000 permutations) corrected for multiple hypothesis testing by Benjamini–Hochberg correction. [file 41586_2024_7478_MOESM10_ESM.xlsx]

## Sheet: A) KD1vsCtrl phospho sites
Supplementary Table 8: Phospho-proteomic profiling of endothelial cells (E4EC) after control or MYCT1 KD
a Differentially phosphorylated sites between control and MYCT1 KD1.
Protein	Gene	ProteinName	EntrezID	ProteinRef	Log2FC (KD1/Ctrl)	pvalue	adj.pvalue
Q1KMD3	HNRNPUL2	heterogeneous nuclear ribonucleoprotein U like 2	221092	Q1KMD3_S226	4.65951	0.0836246	0.256969
O60256	PRPSAP2	phosphoribosyl pyrophosphate synthetase associated protein 2	5636	O60256_S227	3.81969	0.0359335	0.188014
P19174	PLCG1	phospholipase C gamma 1	5335	P19174_S1263	3.76276	0.0637725	0.232888
P51991	HNRNPA3	heterogeneous nuclear ribonucleoprotein A3	220988	P51991_S355	3.66273	0.00719345	0.140422
Q16643	DBN1	drebrin 1	1627	Q16643_S142	3.63799	0.716358	0.801919
P46821	MAP1B	microtubule associated protein 1B	4131	P46821_S1501	3.61961	0.0128725	0.146875
Q15121	PEA15	proliferation and apoptosis adaptor protein 15	8682	Q15121_S116	3.46006	0.0533835	0.219878
Q14166	TTLL12	tubulin tyrosine ligase like 12	23170	Q14166_S15	3.36884	0.00923884	0.140422
Q7Z6Z7	HUWE1	HECT, UBA and WWE domain containing E3 ubiquitin protein ligase 1	10075	Q7Z6Z7_S3919	3.27706	0.00598132	0.136023
A0A7I2V3R8	A0A7I2V3R8			A0A7I2V3R8_S315	3.26972	0.00116984	0.102497
Q96F63	CCDC97	coiled-coil domain containing 97	90324	Q96F63_S212	3.24453	0.0159526	0.156729
P22681	CBL	Cbl proto-oncogene	867	P22681_S483	3.15798	0.058741	0.226696
Q9ULP9	TBC1D24	TBC1 domain family member 24	57465	Q9ULP9_S480	3.12973	0.00987694	0.14194
Q9Y4I1	MYO5A	myosin VA	4644	Q9Y4I1_T1650	3.1065	0.121856	0.298231
O43318	MAP3K7	mitogen-activated protein kinase kinase kinase 7	6885	O43318_S439	3.09994	0.000191885	0.085662
Q9UKV3	ACIN1	apoptotic chromatin condensation inducer 1	22985	Q9UKV3_S825	3.07419	0.00955155	0.14194
P23497	SP100	SP100 nuclear antigen	6672	P23497_S18	2.97328	0.0307059	0.181204
Q9Y478	PRKAB1	protein kinase AMP-activated non-catalytic subunit beta 1	5564	Q9Y478_S108	2.96562	0.00758536	0.140422
Q9BYX4	IFIH1	interferon induced with helicase C domain 1	64135	Q9BYX4_S301	2.86307	0.0861165	0.26105
Q9UPN4	CEP131	centrosomal protein 131	22994	Q9UPN4_S87	2.78186	0.0915313	0.267318
Q9Y6I3	EPN1	epsin 1	29924	Q9Y6I3_T470	2.75616	0.0986157	0.2716
P60174	TPI1	triosephosphate isomerase 1	7167	P60174_S21	2.74608	0.0159533	0.156729
Q96TA1	NIBAN2	niban apoptosis regulator 2	64855	Q96TA1_S692;Q96TA1_S696	2.7421	0.109002	0.285237
P56524	HDAC4	histone deacetylase 4	9759	P56524_S467	2.7404	0.00668355	0.139519
O95810	CAVIN2	caveolae associated protein 2	8436	O95810_S288;O95810_S293	2.68123	0.10509	0.281467
Q9H3Z4	DNAJC5	DnaJ heat shock protein family (Hsp40) member C5	80331	Q9H3Z4_S10	2.65738	0.0135185	0.146944
Q4KMP7	TBC1D10B	TBC1 domain family member 10B	26000	Q4KMP7_S687	2.65074	0.0122598	0.144438
Q9Y4B5	MTCL1	microtubule crosslinking factor 1	23255	Q9Y4B5_S622	2.63714	0.0937846	0.268291
P08670	VIM	vimentin	7431	P08670_S325	2.623	0.0204489	0.168367
G3V3B0	G3V3B0			G3V3B0_S67	2.62169	0.0204501	0.168367
Q13813	SPTAN1	spectrin alpha, non-erythrocytic 1	6709	Q13813_S1031	2.60765	0.0467956	0.20573
P35269	GTF2F1	general transcription factor IIF subunit 1	2962	P35269_S433	2.59501	0.00134677	0.102497
O95810	CAVIN2	caveolae associated protein 2	8436	O95810_S293	2.55184	0.00433787	0.132811
Q9NQC3	RTN4	reticulon 4	57142	Q9NQC3_S181	2.53481	0.00244196	0.118847
Q07889	SOS1	SOS Ras/Rac guanine nucleotide exchange factor 1	6654	Q07889_S1275	2.48324	0.00840744	0.140422
P46821	MAP1B	microtubule associated protein 1B	4131	P46821_S1666	2.47924	0.0845603	0.259194
Q93008	USP9X	ubiquitin specific peptidase 9 X-linked	8239	Q93008_S2443	2.47545	0.0134563	0.146944
C9J840	C9J840			C9J840_S648	2.44934	0.0540034	0.220417
Q12769	NUP160	nucleoporin 160	23279	Q12769_S1157	2.44068	0.00803658	0.140422
P41212	ETV6	ETS variant transcription factor 6	2120	P41212_S16	2.41735	0.0957231	0.268492
Q9UJU6	DBNL	drebrin like	28988	Q9UJU6_S269	2.39298	0.0259027	0.172332
P46019	PHKA2	phosphorylase kinase regulatory subunit alpha 2	5256	P46019_S1015	2.30714	0.00610202	0.1367
Q9UQ35	SRRM2	serine/arginine repetitive matrix 2	23524	Q9UQ35_S1188	2.29972	0.00139489	0.102497
P46060	RANGAP1	Ran GTPase activating protein 1	5905	P46060_S427	2.24449	0.0277753	0.174141
Q12888	TP53BP1	tumor protein p53 binding protein 1	7158	Q12888_S1101	2.24279	0.025793	0.172332
Q2KHT3	CLEC16A	C-type lectin domain containing 16A	23274	Q2KHT3_S980	2.20475	0.00536769	0.13375
Q9UQ35	SRRM2	serine/arginine repetitive matrix 2	23524	Q9UQ35_T1063	2.19777	0.0178138	0.162487
Q9H4G0	EPB41L1	erythrocyte membrane protein band 4.1 like 1	2036	Q9H4G0_S510	2.17632	0.000279789	0.085662
Q00536	CDK16	cyclin dependent kinase 16	5127	Q00536_S153	2.13916	0.152623	0.325294
Q0JRZ9	FCHO2	FCH and mu domain containing endocytic adaptor 2	115548	Q0JRZ9_S488	2.13445	0.136016	0.310688
Q14315	FLNC	filamin C	2318	Q14315_S2233	2.11219	0.0219018	0.168367
Q9UKV3	ACIN1	apoptotic chromatin condensation inducer 1	22985	Q9UKV3_S1004	2.10894	0.00533145	0.13375
Q9Y2W1	THRAP3	thyroid hormone receptor associated protein 3	9967	Q9Y2W1_S248	2.10448	0.0127982	0.146875
Q96A49	SYAP1	synapse associated protein 1	94056	Q96A49_T248	2.04218	0.0165577	0.157733
Q9Y2D5	PALM2AKAP2	PALM2 and AKAP2 fusion	445815	Q9Y2D5_S778	2.04185	0.00280423	0.120145
P12270	TPR	translocated promoter region, nuclear basket protein	7175	P12270_S2155	2.03063	0.008461	0.140422
Q5VZL5	ZMYM4	zinc finger MYM-type containing 4	9202	Q5VZL5_S1181	2.01614	0.254207	0.431588
A0A7I2V647	A0A7I2V647			A0A7I2V647_S131	2.00994	0.0836512	0.256969
Q13283	G3BP1	G3BP stress granule assembly factor 1	10146	Q13283_S232	2.00273	0.128135	0.303722
Q68CZ2	TNS3	tensin 3	64759	Q68CZ2_S361	1.98092	0.00389189	0.126446
Q8NEY1	NAV1	neuron navigator 1	89796	Q8NEY1_S452	1.96821	0.0117768	0.144438
Q9NPI6	DCP1A	decapping mRNA 1A	55802	Q9NPI6_S353	1.94826	0.0364001	0.188358
P43243	MATR3	matrin 3	9782	P43243_S188	1.9341	0.185036	0.359314
O15085	ARHGEF11	Rho guanine nucleotide exchange factor 11	9826	O15085_S556	1.93023	0.00330622	0.122304
Q92997	DVL3	dishevelled segment polarity protein 3	1857	Q92997_S125	1.90789	0.308878	0.478827
P11171	EPB41	erythrocyte membrane protein band 4.1	2035	P11171_S551	1.90623	0.0997543	0.273377
Q9H7L9	SUDS3	SDS3 homolog, SIN3A corepressor complex component	64426	Q9H7L9_S234	1.88796	0.000634838	0.102497
P26641	EEF1G	eukaryotic translation elongation factor 1 gamma	1937	P26641_T46	1.87559	0.0261561	0.172332
Q14671	PUM1	pumilio RNA binding family member 1	9698	Q14671_S209	1.86976	0.0606329	0.228712
P46821	MAP1B	microtubule associated protein 1B	4131	P46821_S1818	1.86781	0.00190363	0.118847
Q9H7N4	SCAF1	SR-related CTD associated factor 1	58506	Q9H7N4_S239	1.85392	0.0240755	0.170103
A0A3B3IRZ4	A0A3B3IRZ4			A0A3B3IRZ4_S1033	1.8146	0.01606	0.156729
P27448	MARK3	microtubule affinity regulating kinase 3	4140	P27448_S419	1.80517	0.157751	0.330431
Q96AY4	TTC28	tetratricopeptide repeat domain 28	23331	Q96AY4_S28	1.8032	0.206859	0.384542
Q8NDT2	RBM15B	RNA binding motif protein 15B	29890	Q8NDT2_S237	1.80118	0.117074	0.296572
A0A0A0MSA4	A0A0A0MSA4			A0A0A0MSA4_S278	1.79135	0.00556136	0.13375
Q8NAF0	ZNF579	zinc finger protein 579	163033	Q8NAF0_T482	1.79119	0.0417105	0.196607
O00499	BIN1	bridging integrator 1	274	O00499_S331	1.72367	0.0065373	0.138035
Q07955	SRSF1	serine and arginine rich splicing factor 1	6426	Q07955_S199	1.72319	0.0166753	0.157733
Q9BYK8	HELZ2	helicase with zinc finger 2	85441	Q9BYK8_S338	1.72052	0.0654715	0.234905
Q96MU7	YTHDC1	YTH domain containing 1	91746	Q96MU7_S424	1.71595	0.000479195	0.102497
Q9H7P9	PLEKHG2	pleckstrin homology and RhoGEF domain containing G2	64857	Q9H7P9_S482	1.71057	0.00293306	0.120145
Q6ZUT9	DENND5B	DENN domain containing 5B	160518	Q6ZUT9_S1076	1.70146	0.0801011	0.252391
Q86TB9	PATL1	PAT1 homolog 1, processing body mRNA decay factor	219988	Q86TB9_T178	1.69575	0.0704772	0.240066
Q96EP0	RNF31	ring finger protein 31	55072	Q96EP0_S466	1.69409	0.00877802	0.140422
A0A1B0GTL5	A0A1B0GTL5			A0A1B0GTL5_S356	1.67085	0.140619	0.31598
K7EPZ6	K7EPZ6			K7EPZ6_S196	1.66896	0.0697825	0.238272
Q9UKV3	ACIN1	apoptotic chromatin condensation inducer 1	22985	Q9UKV3_S490	1.66034	0.15143	0.325294
Q07157	TJP1	tight junction protein 1	7082	Q07157_S926	1.64256	0.00575191	0.13375
Q01433	AMPD2	adenosine monophosphate deaminase 2	271	Q01433_S168	1.63554	0.0303303	0.180313
Q6Y7W6	GIGYF2	GRB10 interacting GYF protein 2	26058	Q6Y7W6_S236	1.63549	0.0319334	0.181204
Q9BQQ3	GORASP1	golgi reassembly stacking protein 1	64689	Q9BQQ3_S220	1.63381	0.324362	0.488104
Q8NFA0	USP32	ubiquitin specific peptidase 32	84669	Q8NFA0_S1423	1.63051	0.107568	0.283505
Q6PKG0	LARP1	La ribonucleoprotein 1, translational regulator	23367	Q6PKG0_S824	1.62998	0.0160851	0.156729
Q8N4B1	PHETA1	PH domain containing endocytic trafficking adaptor 1	144717	Q8N4B1_S213	1.62636	0.0151713	0.152862
P40818	USP8	ubiquitin specific peptidase 8	9101	P40818_S716	1.62621	0.117919	0.296572
Q9P0V3	SH3BP4	SH3 domain binding protein 4	23677	Q9P0V3_S246	1.6238	0.0910352	0.266907
Q9Y2D5	PALM2AKAP2	PALM2 and AKAP2 fusion	445815	Q9Y2D5_S393	1.61469	0.0136132	0.147103
O43432	EIF4G3	eukaryotic translation initiation factor 4 gamma 3	8672	O43432_S495	1.61111	0.11127	0.288297
O75396	SEC22B	SEC22 homolog B, vesicle trafficking protein	9554	O75396_S137	1.60776	0.0371645	0.190702
O94885	SASH1	SAM and SH3 domain containing 1	23328	O94885_S90	1.60459	0.0974288	0.271019
Q9BZL6	PRKD2	protein kinase D2	25865	Q9BZL6_S710	1.59678	0.0287529	0.178443
Q2TBE0	CWF19L2	CWF19 like cell cycle control factor 2	143884	Q2TBE0_S479	1.59117	0.141047	0.31598
Q9ULQ0	STRIP2	striatin interacting protein 2	57464	Q9ULQ0_S318	1.59047	0.0950072	0.268291
A9Z1X7	A9Z1X7			A9Z1X7_S778;A9Z1X7_S784	1.58732	0.0463721	0.20573
Q5T1M5	FKBP15	FKBP prolyl isomerase family member 15	23307	Q5T1M5_S956	1.58349	0.00135865	0.102497
Q69YQ0	SPECC1L	sperm antigen with calponin homology and coiled-coil domains 1 like	23384	Q69YQ0_S832	1.58142	0.0938074	0.268291
Q9P266	JCAD	junctional cadherin 5 associated	57608	Q9P266_S885	1.57639	0.00208207	0.118847
Q13619	CUL4A	cullin 4A	8451	Q13619_S10	1.55943	0.0212483	0.168367
Q16513	PKN2	protein kinase N2	5586	Q16513_T958	1.55528	0.110975	0.287939
Q8NEY1	NAV1	neuron navigator 1	89796	Q8NEY1_T647	1.55487	0.0865088	0.261376
O95639	CPSF4	cleavage and polyadenylation specific factor 4	10898	O95639_S200	1.5508	0.00245845	0.118847
Q9NP74	PALMD	palmdelphin	54873	Q9NP74_S253	1.54507	0.00874684	0.140422
P46821	MAP1B	microtubule associated protein 1B	4131	P46821_S2209	1.53751	0.0234982	0.168367
Q05519	SRSF11	serine and arginine rich splicing factor 11	9295	Q05519_T325	1.52693	0.0472012	0.20573
Q8TC26	TMEM163	transmembrane protein 163	81615	Q8TC26_S12	1.52608	0.0284984	0.178067
O75676	RPS6KA4	ribosomal protein S6 kinase A4	8986	O75676_S681	1.52528	0.0100912	0.14194
Q8N6H7	ARFGAP2	ADP ribosylation factor GTPase activating protein 2	84364	Q8N6H7_S146	1.52421	0.00572009	0.13375
Q9NRH2	SNRK	SNF related kinase	54861	Q9NRH2_S518	1.52014	0.033006	0.181204
Q92614	MYO18A	myosin XVIIIA	399687	Q92614_S140	1.51963	0.0224838	0.168367
Q69YQ0	SPECC1L	sperm antigen with calponin homology and coiled-coil domains 1 like	23384	Q69YQ0_S831	1.51105	0.0214226	0.168367
Q15149	PLEC	plectin	5339	Q15149_S1732	1.50121	0.00241281	0.118847
Q9UKE5	TNIK	TRAF2 and NCK interacting kinase	23043	Q9UKE5_S764	1.49856	0.1312	0.307731
Q6NZI2	CAVIN1	caveolae associated protein 1	284119	Q6NZI2_T302	1.48445	0.202434	0.377535
P53396	ACLY	ATP citrate lyase	47	P53396_S457	1.48344	0.00708958	0.140422
P16333	NCK1	NCK adaptor protein 1	4690	P16333_S85	1.48125	0.0447034	0.204279
Q8TF01	PNISR	PNN interacting serine and arginine rich protein	25957	Q8TF01_S211	1.47743	0.00480496	0.13375
Q68EM7	ARHGAP17	Rho GTPase activating protein 17	55114	Q68EM7_S674	1.47456	0.00355399	0.123361
P00519	ABL1	ABL proto-oncogene 1, non-receptor tyrosine kinase	25	P00519_S569	1.47392	0.0624957	0.231432
Q9NSK0	KLC4	kinesin light chain 4	89953	Q9NSK0_S590	1.4733	0.0346987	0.186134
P49006	MARCKSL1	MARCKS like 1	65108	P49006_S104	1.47049	0.0132645	0.146944
P49023	PXN	paxillin	5829	P49023_S137	1.46942	0.105605	0.281604
O75592	MYCBP2	MYC binding protein 2	23077	O75592_T2683	1.46798	0.24079	0.420468
Q68EM7	ARHGAP17	Rho GTPase activating protein 17	55114	Q68EM7_S625	1.46623	0.136539	0.311194
O95071	UBR5	ubiquitin protein ligase E3 component n-recognin 5	51366	O95071_S636	1.44801	0.183976	0.358393
Q15366	PCBP2	poly(rC) binding protein 2	5094	Q15366_S189	1.43965	0.0514204	0.213709
Q9Y4E1	WASHC2C	WASH complex subunit 2C	253725	Q9Y4E1_S333	1.43695	0.0510486	0.213548
Q96D71	REPS1	RALBP1 associated Eps domain containing 1	85021	Q96D71_S537	1.43577	0.164334	0.336545
P14317	HCLS1	hematopoietic cell-specific Lyn substrate 1	3059	P14317_S275	1.42575	0.0878872	0.262416
Q69YQ0	SPECC1L	sperm antigen with calponin homology and coiled-coil domains 1 like	23384	Q69YQ0_S384	1.42136	0.00157632	0.108103
Q6PCT2	FBXL19	F-box and leucine rich repeat protein 19	54620	Q6PCT2_S408	1.42132	0.0183705	0.165598
P49840	GSK3A	glycogen synthase kinase 3 alpha	2931	P49840_T19	1.41951	0.0298978	0.18029
Q9Y608	LRRFIP2	LRR binding FLII interacting protein 2	9209	Q9Y608_S323	1.41155	0.108301	0.28462
A0A494BZV2	A0A494BZV2			A0A494BZV2_S2403	1.41111	0.0141047	0.149418
Q04637	EIF4G1	eukaryotic translation initiation factor 4 gamma 1	1981	Q04637_S1185	1.40008	0.0454204	0.20573
Q6L8Q7	PDE12	phosphodiesterase 12	201626	Q6L8Q7_S219	1.38669	0.128019	0.303722
Q9BRD0	BUD13	BUD13 homolog	84811	Q9BRD0_S271	1.38614	0.0550337	0.22185
P27361	MAPK3	mitogen-activated protein kinase 3	5595	P27361_Y204	1.3848	0.125763	0.303184
Q9UPT8	ZC3H4	zinc finger CCCH-type containing 4	23211	Q9UPT8_S1269	1.38218	0.0342261	0.185095
Q8N4C8	MINK1	misshapen like kinase 1	50488	Q8N4C8_S763	1.38082	0.00158888	0.108103
F8W9S7	GAPVD1	GTPase activating protein and VPS9 domains 1	26130	F8W9S7_S881	1.38074	0.0244764	0.170963
Q08211	DHX9	DExH-box helicase 9	1660	Q08211_S87	1.38034	0.0388545	0.193163
P49023	PXN	paxillin	5829	P49023_S106	1.36727	0.195149	0.369169
P50479	PDLIM4	PDZ and LIM domain 4	8572	P50479_S120	1.36662	0.00547534	0.13375
Q96CX2	KCTD12	potassium channel tetramerization domain containing 12	115207	Q96CX2_S185	1.36419	0.00307775	0.120145
Q99759	MAP3K3	mitogen-activated protein kinase kinase kinase 3	4215	Q99759_S175	1.36039	0.00106443	0.102497
Q14247	CTTN	cortactin	2017	Q14247_T399	1.35376	0.0890107	0.26362
Q14764	MVP	major vault protein	9961	Q14764_S873	1.35358	0.0271471	0.172332
Q9Y385	UBE2J1	ubiquitin conjugating enzyme E2 J1	51465	Q9Y385_S266	1.3513	0.254021	0.431588
A9Z1X7	A9Z1X7			A9Z1X7_S778	1.34727	0.0326387	0.181204
Q9UBC2	EPS15L1	epidermal growth factor receptor pathway substrate 15 like 1	58513	Q9UBC2_S255	1.34496	0.000159705	0.085662
Q15149	PLEC	plectin	5339	Q15149_T4030	1.34438	0.0934854	0.268291
Q96IF1	AJUBA	ajuba LIM protein	84962	Q96IF1_S136	1.33617	0.169546	0.342636
P98175	RBM10	RNA binding motif protein 10	8241	P98175_S89	1.33288	0.00294844	0.120145
O94915	FRYL	FRY like transcription coactivator	285527	O94915_S1914	1.32818	0.0268953	0.172332
Q9UDY2	TJP2	tight junction protein 2	9414	Q9UDY2_S966	1.32728	0.148919	0.323724
Q9UQ35	SRRM2	serine/arginine repetitive matrix 2	23524	Q9UQ35_S1320	1.32514	0.0618627	0.230995
P28290	ITPRID2	ITPR interacting domain containing 2	6744	P28290_S352	1.3205	0.287981	0.46324
Q05397	PTK2	protein tyrosine kinase 2	5747	Q05397_S843	1.31666	0.0113726	0.144079
Q6PKG0	LARP1	La ribonucleoprotein 1, translational regulator	23367	Q6PKG0_T526	1.31548	0.00896691	0.140422
Q96D71	REPS1	RALBP1 associated Eps domain containing 1	85021	Q96D71_S482	1.31098	0.194761	0.369169
P08670	VIM	vimentin	7431	P08670_T63	1.30436	0.143441	0.317846
Q8N3V7	SYNPO	synaptopodin	11346	Q8N3V7_S685	1.30408	0.107817	0.283752
Q9NYF8	BCLAF1	BCL2 associated transcription factor 1	9774	Q9NYF8_T494	1.29936	0.268002	0.447089
Q15019	SEPTIN2	septin 2	4735	Q15019_S218	1.29758	0.279489	0.455397
Q14671	PUM1	pumilio RNA binding family member 1	9698	Q14671_S709	1.29698	0.000989132	0.102497
Q0VF96	CGNL1	cingulin like 1	84952	Q0VF96_S414	1.28738	0.0790483	0.249934
O43293	DAPK3	death associated protein kinase 3	1613	O43293_S311	1.28604	0.00808568	0.140422
Q12996	CSTF3	cleavage stimulation factor subunit 3	1479	Q12996_S691	1.28109	0.545733	0.675547
O15400	STX7	syntaxin 7	8417	O15400_S129	1.27841	0.0133901	0.146944
P29590	PML	PML nuclear body scaffold	5371	P29590_S530	1.27573	0.0270265	0.172332
Q6PKG0	LARP1	La ribonucleoprotein 1, translational regulator	23367	Q6PKG0_T845	1.27446	0.0386551	0.193163
Q9NRY4	ARHGAP35	Rho GTPase activating protein 35	2909	Q9NRY4_S1150	1.2715	0.057088	0.224083
Q9NZT2	OGFR	opioid growth factor receptor	11054	Q9NZT2_S484	1.26748	0.11932	0.297512
O15013	ARHGEF10	Rho guanine nucleotide exchange factor 10	9639	O15013_S379	1.26545	0.0220941	0.168367
Q96MM6	HSPA12B	heat shock protein family A (Hsp70) member 12B	116835	Q96MM6_T42	1.26471	0.0355655	0.187203
Q13242	SRSF9	serine and arginine rich splicing factor 9	8683	Q13242_S211	1.26294	0.0209257	0.168367
Q96K21	ZFYVE19	zinc finger FYVE-type containing 19	84936	Q96K21_S463	1.26158	0.005555	0.13375
Q13177	PAK2	p21 (RAC1) activated kinase 2	5062	Q13177_S141	1.25489	0.0152279	0.152862
Q9P266	JCAD	junctional cadherin 5 associated	57608	Q9P266_S757	1.25022	0.283104	0.459014
Q12802	AKAP13	A-kinase anchoring protein 13	11214	Q12802_T953	1.24741	0.272659	0.450427
Q92530	PSMF1	proteasome inhibitor subunit 1	9491	Q92530_S153	1.24665	0.145418	0.320304
Q92538	GBF1	golgi brefeldin A resistant guanine nucleotide exchange factor 1	8729	Q92538_T1317	1.23978	0.282165	0.458563
P46821	MAP1B	microtubule associated protein 1B	4131	P46821_T1949	1.23946	0.1356	0.310688
Q14573	ITPR3	inositol 1,4,5-trisphosphate receptor type 3	3710	Q14573_S934	1.23438	0.0100344	0.14194
P29966	MARCKS	myristoylated alanine rich protein kinase C substrate	4082	P29966_S170	1.23124	0.0468607	0.20573
P21127	CDK11B	cyclin dependent kinase 11B	984	P21127_T595	1.22948	0.146101	0.320822
O95810	CAVIN2	caveolae associated protein 2	8436	O95810_S27	1.22837	0.0272054	0.172332
Q9UDY2	TJP2	tight junction protein 2	9414	Q9UDY2_S1159	1.22339	0.374364	0.530229
P28715	ERCC5	ERCC excision repair 5, endonuclease	2073	P28715_S526	1.22246	0.101479	0.275766
Q53T59	HS1BP3	HCLS1 binding protein 3	64342	Q53T59_S249	1.22124	0.0509471	0.213548
Q9UKV3	ACIN1	apoptotic chromatin condensation inducer 1	22985	Q9UKV3_S710	1.22074	0.0493332	0.211738
Q68EM7	ARHGAP17	Rho GTPase activating protein 17	55114	Q68EM7_S676	1.21819	0.0815943	0.254557
Q9NRA0	SPHK2	sphingosine kinase 2	56848	Q9NRA0_S387	1.21416	0.0186545	0.165598
Q9C0B5	ZDHHC5	zinc finger DHHC-type palmitoyltransferase 5	25921	Q9C0B5_S554	1.20984	0.00301491	0.120145
H0YG16	H0YG16			H0YG16_S230	1.20664	0.0230935	0.168367
Q13428	TCOF1	treacle ribosome biogenesis factor 1	6949	Q13428_S1228	1.20356	0.0494478	0.211738
Q6NZI2	CAVIN1	caveolae associated protein 1	284119	Q6NZI2_S167	1.20154	0.00646953	0.138035
O15530	PDPK1	3-phosphoinositide dependent protein kinase 1	5170	O15530_S241	1.1985	0.039538	0.193163
Q8TDB6	DTX3L	deltex E3 ubiquitin ligase 3L	151636	Q8TDB6_S202	1.1983	0.0225954	0.168367
Q9H4L5	OSBPL3	oxysterol binding protein like 3	26031	Q9H4L5_S251	1.19283	0.0230085	0.168367
Q5VWN6	TASOR2	transcription activation suppressor family member 2	54906	Q5VWN6_S2035	1.19136	0.0663545	0.236175
Q9BXB4	OSBPL11	oxysterol binding protein like 11	114885	Q9BXB4_S189	1.18774	0.0737766	0.242447
A9Z1X7	A9Z1X7			A9Z1X7_S778;A9Z1X7_S790	1.18338	0.0734293	0.242109
Q9UHB7	AFF4	AF4/FMR2 family member 4	27125	Q9UHB7_S671	1.18278	0.0315439	0.181204
Q9UGV2	NDRG3	NDRG family member 3	57446	Q9UGV2_S331	1.18235	0.0619926	0.230995
Q8IZP0	ABI1	abl interactor 1	10006	Q8IZP0_S183	1.18072	0.0611366	0.230139
O75152	ZC3H11A	zinc finger CCCH-type containing 11A	9877	O75152_S758	1.17275	0.00371511	0.124085
Q9P2Y5	UVRAG	UV radiation resistance associated	7405	Q9P2Y5_T518	1.17181	0.0786053	0.249823
Q6Y7W6	GIGYF2	GRB10 interacting GYF protein 2	26058	Q6Y7W6_S26	1.16852	0.11426	0.292633
P34947	GRK5	G protein-coupled receptor kinase 5	2869	P34947_S589	1.16733	0.291059	0.466151
Q9Y2X3	NOP58	NOP58 ribonucleoprotein	51602	Q9Y2X3_S502	1.16686	0.0020678	0.118847
Q13428	TCOF1	treacle ribosome biogenesis factor 1	6949	Q13428_S1378	1.16686	0.0127993	0.146875
P08670	VIM	vimentin	7431	P08670_S430	1.16543	0.264557	0.443422
P46821	MAP1B	microtubule associated protein 1B	4131	P46821_S1322	1.16405	0.165878	0.338576
Q96TA1	NIBAN2	niban apoptosis regulator 2	64855	Q96TA1_S691	1.15311	0.0376503	0.191589
P21980	TGM2	transglutaminase 2	7052	P21980_S216	1.15065	0.168882	0.342047
Q01082	SPTBN1	spectrin beta, non-erythrocytic 1	6711	Q01082_T2328	1.14764	0.0957335	0.268492
Q07666	KHDRBS1	KH RNA binding domain containing, signal transduction associated 1	10657	Q07666_S20	1.14643	0.0512654	0.213548
Q8TDM6	DLG5	discs large MAGUK scaffold protein 5	9231	Q8TDM6_S1666	1.14513	0.0154594	0.154342
Q04727	TLE4	TLE family member 4, transcriptional corepressor	7091	Q04727_S292	1.14428	0.0147068	0.15093
Q5T0N5	FNBP1L	formin binding protein 1 like	54874	Q5T0N5_S488	1.14071	0.0495741	0.211785
Q9UJF2	RASAL2	RAS protein activator like 2	9462	Q9UJF2_S16	1.13559	0.0538447	0.220417
Q9Y2I7	PIKFYVE	phosphoinositide kinase, FYVE-type zinc finger containing	200576	Q9Y2I7_S307	1.12961	0.175852	0.349479
Q96B36	AKT1S1	AKT1 substrate 1	84335	Q96B36_T246	1.12647	0.133387	0.308216
O15164	TRIM24	tripartite motif containing 24	8805	O15164_S660	1.12202	0.0458764	0.20573
Q13425	SNTB2	syntrophin beta 2	6645	Q13425_S222	1.11908	0.0820753	0.255114
Q6NZI2	CAVIN1	caveolae associated protein 1	284119	Q6NZI2_S171	1.11403	0.0362313	0.188014
Q6P0Q8	MAST2	microtubule associated serine/threonine kinase 2	23139	Q6P0Q8_S74	1.11387	0.0416785	0.196607
P08670	VIM	vimentin	7431	P08670_S39	1.112	0.000733876	0.102497
Q9H7P9	PLEKHG2	pleckstrin homology and RhoGEF domain containing G2	64857	Q9H7P9_T445	1.11064	0.0618904	0.230995
P26368	U2AF2	U2 small nuclear RNA auxiliary factor 2	11338	P26368_S79	1.11049	0.0927969	0.268291
P61764	STXBP1	syntaxin binding protein 1	6812	P61764_S506	1.11026	0.0149167	0.151392
Q00613	HSF1	heat shock transcription factor 1	3297	Q00613_S303	1.10665	0.269045	0.447677
Q66K14	TBC1D9B	TBC1 domain family member 9B	23061	Q66K14_S411	1.10627	0.29405	0.468562
Q9UDY2	TJP2	tight junction protein 2	9414	Q9UDY2_S430	1.1044	0.129323	0.304963
Q99567	NUP88	nucleoporin 88	4927	Q99567_S50	1.10277	0.0248513	0.172271
Q15052	ARHGEF6	Rac/Cdc42 guanine nucleotide exchange factor 6	9459	Q15052_S684	1.1016	0.14237	0.317009
Q8N1G1	REXO1	RNA exonuclease 1 homolog	57455	Q8N1G1_S459	1.10014	0.0119571	0.144438
P28290	ITPRID2	ITPR interacting domain containing 2	6744	P28290_S668	1.09928	0.152301	0.325294
P21359	NF1	neurofibromin 1	4763	P21359_T2514	1.08967	0.0667286	0.236277
Q93100	PHKB	phosphorylase kinase regulatory subunit beta	5257	Q93100_S700	1.08851	0.0437701	0.201518
Q9UQQ2	SH2B3	SH2B adaptor protein 3	10019	Q9UQQ2_S120	1.08737	0.213077	0.391031
P18669	PGAM1	phosphoglycerate mutase 1	5223	P18669_S118	1.08437	0.0348554	0.186134
Q9H1E3	NUCKS1	nuclear casein kinase and cyclin dependent kinase substrate 1	64710	Q9H1E3_S181	1.08401	0.00106819	0.102497
Q9BYW2	SETD2	SET domain containing 2, histone lysine methyltransferase	29072	Q9BYW2_S742	1.08355	0.175232	0.349133
A9Z1X7	A9Z1X7			A9Z1X7_S397	1.0782	0.0209664	0.168367
Q32P44	EML3	EMAP like 3	256364	Q32P44_S176	1.07664	0.0399041	0.193414
Q13428	TCOF1	treacle ribosome biogenesis factor 1	6949	Q13428_T581	1.07394	0.00239841	0.118847
O75533	SF3B1	splicing factor 3b subunit 1	23451	O75533_T267	1.06765	0.0418553	0.196607
Q9HB58	SP110	SP110 nuclear body protein	3431	Q9HB58_S380	1.06577	0.00851434	0.140422
Q16875	PFKFB3	6-phosphofructo-2-kinase/fructose-2,6-biphosphatase 3	5209	Q16875_S461	1.0635	0.00633054	0.138035
Q9Y2D5	PALM2AKAP2	PALM2 and AKAP2 fusion	445815	Q9Y2D5_S152	1.06076	0.17773	0.350511
O94763	URI1	URI1 prefoldin like chaperone	8725	O94763_S372	1.06003	0.0319744	0.181204
Q9H4L7	SMARCAD1	SWI/SNF-related, matrix-associated actin-dependent regulator of chromatin, subfamily a, containing DEAD/H box 1	56916	Q9H4L7_S79	1.05822	0.324948	0.488485
Q12888	TP53BP1	tumor protein p53 binding protein 1	7158	Q12888_S1094	1.05784	0.00515492	0.13375
P13639	EEF2	eukaryotic translation elongation factor 2	1938	P13639_T57	1.04988	0.128036	0.303722
Q02410	APBA1	amyloid beta precursor protein binding family A member 1	320	Q02410_S566	1.04978	0.0732946	0.242109
Q9Y624	F11R	F11 receptor	50848	Q9Y624_S284	1.0426	0.0596125	0.227668
Q9Y2W1	THRAP3	thyroid hormone receptor associated protein 3	9967	Q9Y2W1_S253	1.04191	0.0709487	0.240066
P40818	USP8	ubiquitin specific peptidase 8	9101	P40818_S718	1.03935	0.00233987	0.118847
Q6ZTN6	ANKRD13D	ankyrin repeat domain 13D	338692	Q6ZTN6_S465;Q6ZTN6_T469	1.03453	0.00850221	0.140422
K7ESB7	K7ESB7			K7ESB7_S167	1.03285	0.0381268	0.19285
Q15111	PLCL1	phospholipase C like 1 (inactive)	5334	Q15111_S77	1.02866	0.0753014	0.246125
O60716	CTNND1	catenin delta 1	1500	O60716_S230	1.02587	0.147976	0.323225
Q9ULU4	ZMYND8	zinc finger MYND-type containing 8	23613	Q9ULU4_S756	1.0219	0.16146	0.334388
Q96JC9	EAF1	ELL associated factor 1	85403	Q96JC9_T157	1.02146	0.0210758	0.168367
Q07666	KHDRBS1	KH RNA binding domain containing, signal transduction associated 1	10657	Q07666_S18	1.0165	0.0545009	0.221011
Q9UQ35	SRRM2	serine/arginine repetitive matrix 2	23524	Q9UQ35_S1014	1.00854	0.0203561	0.168367
P36507	MAP2K2	mitogen-activated protein kinase kinase 2	5605	P36507_S293	1.00833	0.357924	0.515932
Q15811	ITSN1	intersectin 1	6453	Q15811_S986	1.00516	0.13802	0.313016
Q9HCD6	TANC2	tetratricopeptide repeat, ankyrin repeat and coiled-coil containing 2	26115	Q9HCD6_S1579	1.00382	0.19021	0.365116
Q8N122	RPTOR	regulatory associated protein of MTOR complex 1	57521	Q8N122_S877	1.00218	0.100952	0.275147
P98175	RBM10	RNA binding motif protein 10	8241	P98175_S723	1.00041	0.0299338	0.18029
Q14526	HIC1	HIC ZBTB transcriptional repressor 1	3090	Q14526_S366	0.999109	0.00349548	0.123361
O00559	EBAG9	estrogen receptor binding site associated antigen 9	9166	O00559_S36	0.996531	0.092201	0.268209
Q9P2D0	IBTK	inhibitor of Bruton tyrosine kinase	25998	Q9P2D0_S1045	0.992625	0.455393	0.599253
Q9UBF8	PI4KB	phosphatidylinositol 4-kinase beta	5298	Q9UBF8_S511	0.98115	0.00524077	0.13375
Q9NYV4	CDK12	cyclin dependent kinase 12	51755	Q9NYV4_S420	0.976706	0.00796519	0.140422
P09601	HMOX1	heme oxygenase 1	3162	P09601_S229	0.975987	0.020706	0.168367
Q8NEY1	NAV1	neuron navigator 1	89796	Q8NEY1_S1253	0.975843	0.125109	0.3028
Q9Y2W1	THRAP3	thyroid hormone receptor associated protein 3	9967	Q9Y2W1_S682	0.975322	0.0085117	0.140422
Q5PRF9	SAMD4B	sterile alpha motif domain containing 4B	55095	Q5PRF9_S271	0.974307	0.0374473	0.191085
Q12888	TP53BP1	tumor protein p53 binding protein 1	7158	Q12888_S1094;Q12888_S1101	0.974095	0.0969007	0.270116
Q5VZ89	DENND4C	DENN domain containing 4C	55667	Q5VZ89_S1278	0.973234	0.0803563	0.252391
Q14678	KANK1	KN motif and ankyrin repeat domains 1	23189	Q14678_S325	0.96639	0.0351055	0.186134
Q2M1P5	KIF7	kinesin family member 7	374654	Q2M1P5_S893	0.965329	0.131889	0.307731
Q8IZ69	TRMT2A	tRNA methyltransferase 2 homolog A	27037	Q8IZ69_S602	0.96209	0.527858	0.65941
Q9H019	MTFR1L	mitochondrial fission regulator 1 like	56181	Q9H019_S103	0.957925	0.024226	0.17051
Q00613	HSF1	heat shock transcription factor 1	3297	Q00613_S363	0.954941	0.00451034	0.133637
Q04637	EIF4G1	eukaryotic translation initiation factor 4 gamma 1	1981	Q04637_S1187	0.953755	0.0964657	0.269722
A0A2R8Y661	A0A2R8Y661			A0A2R8Y661_S995	0.952737	0.232348	0.409814
Q9NYF8	BCLAF1	BCL2 associated transcription factor 1	9774	Q9NYF8_S290	0.951017	0.145766	0.320685
P08670	VIM	vimentin	7431	P08670_S25	0.950367	0.0887357	0.26362
P49593	PPM1F	protein phosphatase, Mg2+/Mn2+ dependent 1F	9647	P49593_S454	0.948518	0.526199	0.658465
O95394	PGM3	phosphoglucomutase 3	5238	O95394_S64	0.941872	0.327003	0.489971
Q5SRE5	NUP188	nucleoporin 188	23511	Q5SRE5_S1708	0.937449	0.0757551	0.246125
Q96PU5	NEDD4L	NEDD4 like E3 ubiquitin protein ligase	23327	Q96PU5_S448	0.931292	0.0673161	0.236582
A0A1B0GTL5	A0A1B0GTL5			A0A1B0GTL5_T899	0.930616	0.0342582	0.185095
Q9H3P2	NELFA	negative elongation factor complex member A	7469	Q9H3P2_S363	0.929133	0.0390172	0.193163
Q96S44	TP53RK	TP53 regulating kinase	112858	Q96S44_T7	0.928786	0.15406	0.326799
P56524	HDAC4	histone deacetylase 4	9759	P56524_S632	0.928436	0.0380304	0.19285
Q07889	SOS1	SOS Ras/Rac guanine nucleotide exchange factor 1	6654	Q07889_S1210	0.928101	0.0185316	0.165598
Q9UPT8	ZC3H4	zinc finger CCCH-type containing 4	23211	Q9UPT8_S159	0.926927	0.00313935	0.120145
Q9Y2U5	MAP3K2	mitogen-activated protein kinase kinase kinase 2	10746	Q9Y2U5_S163	0.92558	0.0275864	0.174141
P06748	NPM1	nucleophosmin 1	4869	P06748_S70	0.922354	0.537829	0.667562
P57768	SNX16	sorting nexin 16	64089	P57768_S29	0.919677	0.00113272	0.102497
O15085	ARHGEF11	Rho guanine nucleotide exchange factor 11	9826	O15085_S1295	0.918919	0.0697217	0.238272
Q9NYF8	BCLAF1	BCL2 associated transcription factor 1	9774	Q9NYF8_Y284;Q9NYF8_S290	0.915602	0.0201162	0.168367
Q8N1I0	DOCK4	dedicator of cytokinesis 4	9732	Q8N1I0_T1899	0.910458	0.0630313	0.232507
Q09666	AHNAK	AHNAK nucleoprotein	79026	Q09666_S5841	0.908905	0.198442	0.372211
P19838	NFKB1	nuclear factor kappa B subunit 1	4790	P19838_S907	0.907817	0.0832571	0.256969
Q9H3S7	PTPN23	protein tyrosine phosphatase non-receptor type 23	25930	Q9H3S7_S1121	0.907706	0.0553509	0.22185
Q92835	INPP5D	inositol polyphosphate-5-phosphatase D	3635	Q92835_S1039	0.906831	0.0950775	0.268291
P46821	MAP1B	microtubule associated protein 1B	4131	P46821_S1208	0.90676	0.0640215	0.232888
Q7Z6E9	RBBP6	RB binding protein 6, ubiquitin ligase	5930	Q7Z6E9_S1277	0.905865	0.0586797	0.226696
O60231	DHX16	DEAH-box helicase 16	8449	O60231_S160	0.905414	0.558867	0.684883
Q92609	TBC1D5	TBC1 domain family member 5	9779	Q92609_S43	0.90375	0.0330449	0.181204
Q14526	HIC1	HIC ZBTB transcriptional repressor 1	3090	Q14526_S313	0.903339	0.215762	0.391916
O15085	ARHGEF11	Rho guanine nucleotide exchange factor 11	9826	O15085_S614	0.902465	0.0769251	0.247915
O95684	CEP43	centrosomal protein 43	11116	O95684_S156	0.900671	0.0626138	0.231432
O94964	SOGA1	suppressor of glucose, autophagy associated 1	140710	O94964_S1303	0.898723	0.419438	0.566967
Q5VSL9	STRIP1	striatin interacting protein 1	85369	Q5VSL9_S335	0.897855	0.0764199	0.247135
P16070	CD44	CD44 molecule (Indian blood group)	960	P16070_S706	0.897835	0.0694012	0.237855
O00443	PIK3C2A	phosphatidylinositol-4-phosphate 3-kinase catalytic subunit type 2 alpha	5286	O00443_S259	0.896916	0.0172952	0.159654
Q6ZNJ1	NBEAL2	neurobeachin like 2	23218	Q6ZNJ1_S2739	0.896727	0.126701	0.303722
Q8NFZ0	FBH1	F-box DNA helicase 1	84893	Q8NFZ0_S124	0.893932	0.0233255	0.168367
Q9UKE5	TNIK	TRAF2 and NCK interacting kinase	23043	Q9UKE5_S764;Q9UKE5_S769	0.893793	0.195565	0.369169
Q05397	PTK2	protein tyrosine kinase 2	5747	Q05397_S910	0.893596	0.0382131	0.19285
Q9UBF8	PI4KB	phosphatidylinositol 4-kinase beta	5298	Q9UBF8_S428	0.892699	0.191039	0.366324
Q96JP5	ZFP91	ZFP91 zinc finger protein, atypical E3 ubiquitin ligase	80829	Q96JP5_S83	0.892655	0.196874	0.370551
Q13459	MYO9B	myosin IXB	4650	Q13459_S1354	0.890446	0.0313599	0.181204
Q14D04	VEPH1	ventricular zone expressed PH domain containing 1	79674	Q14D04_S430	0.888888	0.0802075	0.252391
Q9Y2W1	THRAP3	thyroid hormone receptor associated protein 3	9967	Q9Y2W1_S320	0.885573	0.00901725	0.140422
Q96MY1	NOL4L	nucleolar protein 4 like	140688	Q96MY1_S130	0.88411	0.00687106	0.140422
Q71RC2	LARP4	La ribonucleoprotein 4	113251	Q71RC2_S583	0.882883	0.0353704	0.186711
Q96I25	RBM17	RNA binding motif protein 17	84991	Q96I25_S222	0.875476	0.0715175	0.240178
Q4KMP7	TBC1D10B	TBC1 domain family member 10B	26000	Q4KMP7_S22	0.873282	0.094506	0.268291
O15013	ARHGEF10	Rho guanine nucleotide exchange factor 10	9639	O15013_S1282	0.871314	0.0871698	0.262416
Q8NFC6	BOD1L1	biorientation of chromosomes in cell division 1 like 1	259282	Q8NFC6_S1531	0.869109	0.234407	0.411276
Q07157	TJP1	tight junction protein 1	7082	Q07157_S899	0.865099	0.0777192	0.248729
O60271	SPAG9	sperm associated antigen 9	9043	O60271_S730	0.858084	0.0909821	0.266907
Q9NZN4	EHD2	EH domain containing 2	30846	Q9NZN4_S468	0.857696	0.354616	0.514017
Q00537	CDK17	cyclin dependent kinase 17	5128	Q00537_S146	0.857139	0.388314	0.539995
Q14247	CTTN	cortactin	2017	Q14247_T401	0.855454	0.0139731	0.149236
Q9H6S3	EPS8L2	EPS8 like 2	64787	Q9H6S3_S570	0.852491	0.479511	0.622957
Q6P1N0	CC2D1A	coiled-coil and C2 domain containing 1A	54862	Q6P1N0_S118	0.851841	0.0366222	0.188445
Q9H4L5	OSBPL3	oxysterol binding protein like 3	26031	Q9H4L5_S437	0.851342	0.0386322	0.193163
O00499	BIN1	bridging integrator 1	274	O00499_S303	0.851288	0.0481103	0.20795
Q9BVC5	C2orf49	chromosome 2 open reading frame 49	79074	Q9BVC5_S189	0.849695	0.215862	0.391916
H0YG16	H0YG16			H0YG16_S262	0.846744	0.059145	0.226979
Q14D04	VEPH1	ventricular zone expressed PH domain containing 1	79674	Q14D04_S380	0.845296	0.296984	0.469566
Q8TD55	PLEKHO2	pleckstrin homology domain containing O2	80301	Q8TD55_T311	0.842816	0.160876	0.333555
Q9C0C2	TNKS1BP1	tankyrase 1 binding protein 1	85456	Q9C0C2_S368	0.838758	0.210141	0.38758
Q5VT52	RPRD2	regulation of nuclear pre-mRNA domain containing 2	23248	Q5VT52_S665	0.838574	0.142688	0.317335
Q9BPZ7	MAPKAP1	MAPK associated protein 1	79109	Q9BPZ7_S510	0.837613	0.132755	0.308216
Q8TBZ3	WDR20	WD repeat domain 20	91833	Q8TBZ3_S434	0.835011	0.0118889	0.144438
Q9Y4F5	CEP170B	centrosomal protein 170B	283638	Q9Y4F5_S772	0.831265	0.144423	0.31926
Q96CV9	OPTN	optineurin	10133	Q96CV9_S342	0.829105	0.0957066	0.268492
Q9BYB0	Q9BYB0			Q9BYB0_S395	0.828457	0.00209468	0.118847
P41970	ELK3	ETS transcription factor ELK3	2004	P41970_S396	0.828381	0.0559409	0.223157
Q86UU1	PHLDB1	pleckstrin homology like domain family B member 1	23187	Q86UU1_S563	0.827906	0.120641	0.298231
Q9UQ35	SRRM2	serine/arginine repetitive matrix 2	23524	Q9UQ35_S1179	0.827252	0.111798	0.288613
Q92613	JADE3	jade family PHD finger 3	9767	Q92613_S566	0.825894	0.0186602	0.165598
Q13459	MYO9B	myosin IXB	4650	Q13459_T1346	0.824448	0.200157	0.373667
Q7Z460	CLASP1	cytoplasmic linker associated protein 1	23332	Q7Z460_S1196	0.823864	0.0562447	0.223157
Q9P1Y6	PHRF1	PHD and ring finger domains 1	57661	Q9P1Y6_S1124	0.82074	0.188081	0.363308
A0A2R8YG42	A0A2R8YG42			A0A2R8YG42_S655	0.820206	0.222379	0.396997
Q9UPU9	SAMD4A	sterile alpha motif domain containing 4A	23034	Q9UPU9_S420	0.818625	0.0687482	0.237855
Q12888	TP53BP1	tumor protein p53 binding protein 1	7158	Q12888_T1056	0.817118	0.0277396	0.174141
P46379	BAG6	BAG cochaperone 6	7917	P46379_S113	0.813487	0.0714588	0.240178
P56945	BCAR1	BCAR1 scaffold protein, Cas family member	9564	P56945_S639	0.812808	0.0186106	0.165598
Q9Y6D5	ARFGEF2	ADP ribosylation factor guanine nucleotide exchange factor 2	10564	Q9Y6D5_S218;Q9Y6D5_S227	0.811449	0.333933	0.49616
Q9NVD7	PARVA	parvin alpha	55742	Q9NVD7_S14	0.810041	0.12407	0.301478
Q7Z478	DHX29	DExH-box helicase 29	54505	Q7Z478_S200	0.8099	0.12547	0.303099
Q7Z6E9	RBBP6	RB binding protein 6, ubiquitin ligase	5930	Q7Z6E9_T1468	0.807606	0.0644023	0.232888
P48730	CSNK1D	casein kinase 1 delta	1453	P48730_T349	0.807328	0.16938	0.342636
P28715	ERCC5	ERCC excision repair 5, endonuclease	2073	P28715_S341	0.800964	0.503102	0.643144
P04049	RAF1	Raf-1 proto-oncogene, serine/threonine kinase	5894	P04049_S295	0.799943	0.230474	0.407488
P49023	PXN	paxillin	5829	P49023_S85	0.799879	0.0105072	0.142367
Q9NYB9	ABI2	abl interactor 2	10152	Q9NYB9_S227	0.798538	0.16379	0.336467
P46821	MAP1B	microtubule associated protein 1B	4131	P46821_S1792	0.798522	0.158923	0.332083
Q9BXI6	TBC1D10A	TBC1 domain family member 10A	83874	Q9BXI6_S407	0.797694	0.0463084	0.20573
Q13427	PPIG	peptidylprolyl isomerase G	9360	Q13427_S397	0.792223	0.127803	0.303722
Q6PKG0	LARP1	La ribonucleoprotein 1, translational regulator	23367	Q6PKG0_S90	0.792201	0.217137	0.392876
Q16512	PKN1	protein kinase N1	5585	Q16512_S916	0.791862	0.152468	0.325294
Q96AX9	MIB2	MIB E3 ubiquitin protein ligase 2	142678	Q96AX9_S309	0.791572	0.152161	0.325294
Q96JK2	DCAF5	DDB1 and CUL4 associated factor 5	8816	Q96JK2_T639	0.790832	0.0013243	0.102497
Q5EBL4	RILPL1	Rab interacting lysosomal protein like 1	353116	Q5EBL4_T345	0.789593	0.0169152	0.157733
Q9NZM3	ITSN2	intersectin 2	50618	Q9NZM3_S884	0.789336	0.00362628	0.123361
H3BT57	H3BT57			H3BT57_S482	0.789277	0.165314	0.338175
P51531	SMARCA2	SWI/SNF related, matrix associated, actin dependent regulator of chromatin, subfamily a, member 2	6595	P51531_S1377	0.787191	0.159321	0.332146
P07910	HNRNPC	heterogeneous nuclear ribonucleoprotein C	3183	P07910_S241	0.786297	0.424682	0.571113
Q66K74	MAP1S	microtubule associated protein 1S	55201	Q66K74_S657	0.770681	0.0583122	0.226696
P18754	RCC1	regulator of chromosome condensation 1	1104	P18754_S11	0.769908	0.0108223	0.142367
P25098	GRK2	G protein-coupled receptor kinase 2	156	P25098_S670	0.769375	0.163929	0.336467
Q9H7N4	SCAF1	SR-related CTD associated factor 1	58506	Q9H7N4_S498	0.765417	0.12161	0.298231
Q9UPT8	ZC3H4	zinc finger CCCH-type containing 4	23211	Q9UPT8_S907	0.762128	0.0444326	0.203548
Q96F86	EDC3	enhancer of mRNA decapping 3	80153	Q96F86_S131	0.760087	0.129216	0.304963
A0A0A0MSA4	A0A0A0MSA4			A0A0A0MSA4_S336	0.758411	0.0643822	0.232888
Q15678	PTPN14	protein tyrosine phosphatase non-receptor type 14	5784	Q15678_S642	0.756614	0.174578	0.348966
Q7Z3K3	POGZ	pogo transposable element derived with ZNF domain	23126	Q7Z3K3_S445	0.756205	0.306428	0.478003
Q7Z401	DENND4A	DENN domain containing 4A	10260	Q7Z401_S1508	0.751568	0.13415	0.309202
Q15811	ITSN1	intersectin 1	6453	Q15811_S313	0.75113	0.16224	0.33487
Q9H4M9	EHD1	EH domain containing 1	10938	Q9H4M9_S456	0.750502	0.488906	0.631146
Q86W92	PPFIBP1	PPFIA binding protein 1	8496	Q86W92_S466	0.75046	0.0540662	0.220417
Q12888	TP53BP1	tumor protein p53 binding protein 1	7158	Q12888_S1317	0.750169	0.0256761	0.172332
A0A0A0MRJ1	A0A0A0MRJ1			A0A0A0MRJ1_S831	0.749888	0.254012	0.431588
Q7L2J0	MEPCE	methylphosphate capping enzyme	56257	Q7L2J0_T291	0.749858	0.255927	0.432676
P62136	PPP1CA	protein phosphatase 1 catalytic subunit alpha	5499	P62136_T320	0.747564	0.264841	0.443494
P19338	NCL	nucleolin	4691	P19338_S563	0.744053	0.010122	0.14194
Q13017	ARHGAP5	Rho GTPase activating protein 5	394	Q13017_S1195	0.743792	0.329516	0.491731
Q8N5F7	NKAP	NFKB activating protein	79576	Q8N5F7_S149	0.741117	0.217473	0.392876
Q6PKG0	LARP1	La ribonucleoprotein 1, translational regulator	23367	Q6PKG0_S143	0.739963	0.00880976	0.140422
Q9UMZ2	SYNRG	synergin gamma	11276	Q9UMZ2_S935	0.738882	0.0910998	0.266907
Q8TB72	PUM2	pumilio RNA binding family member 2	23369	Q8TB72_S587	0.738002	0.0302502	0.180313
Q9UIF9	BAZ2A	bromodomain adjacent to zinc finger domain 2A	11176	Q9UIF9_S1770	0.736566	0.286088	0.461408
Q9UQ35	SRRM2	serine/arginine repetitive matrix 2	23524	Q9UQ35_S2121	0.734722	0.0444134	0.203548
Q86U42	PABPN1	poly(A) binding protein nuclear 1	8106	Q86U42_S150	0.733666	0.319752	0.485844
Q9UHB6	LIMA1	LIM domain and actin binding 1	51474	Q9UHB6_S362	0.727009	0.0212852	0.168367
Q9C0C2	TNKS1BP1	tankyrase 1 binding protein 1	85456	Q9C0C2_S1024	0.726424	0.00444679	0.133637
Q99700	ATXN2	ataxin 2	6311	Q99700_T666	0.726144	0.0784317	0.249704
Q7KZI7	MARK2	microtubule affinity regulating kinase 2	2011	Q7KZI7_S486	0.720104	0.0541143	0.220417
A0A494BZV2	A0A494BZV2			A0A494BZV2_S2380	0.719899	0.0270775	0.172332
Q9Y4F3	MARF1	meiosis regulator and mRNA stability factor 1	9665	Q9Y4F3_S1091	0.719556	0.419961	0.567064
Q96HC4	PDLIM5	PDZ and LIM domain 5	10611	Q96HC4_S360	0.719098	0.173829	0.348481
Q9BZ23	PANK2	pantothenate kinase 2	80025	Q9BZ23_S168	0.718014	0.152819	0.325294
Q9H4L5	OSBPL3	oxysterol binding protein like 3	26031	Q9H4L5_S304	0.7168	0.0120655	0.144438
Q01130	SRSF2	serine and arginine rich splicing factor 2	6427	Q01130_T25	0.71672	0.430123	0.574644
P46821	MAP1B	microtubule associated protein 1B	4131	P46821_S1265	0.714541	0.135604	0.310688
Q15678	PTPN14	protein tyrosine phosphatase non-receptor type 14	5784	Q15678_S312	0.713752	0.447923	0.591542
Q63ZY3	KANK2	KN motif and ankyrin repeat domains 2	25959	Q63ZY3_S540	0.712051	0.249072	0.427859
Q12802	AKAP13	A-kinase anchoring protein 13	11214	Q12802_S1565	0.711386	0.339928	0.502371
A0A0A0MSY4	A0A0A0MSY4			A0A0A0MSY4_S1274	0.710274	0.0577301	0.225567
Q9C0C2	TNKS1BP1	tankyrase 1 binding protein 1	85456	Q9C0C2_S429	0.709487	0.0132083	0.146944
O94885	SASH1	SAM and SH3 domain containing 1	23328	O94885_S442	0.704977	0.0147965	0.151007
Q9Y6D5	ARFGEF2	ADP ribosylation factor guanine nucleotide exchange factor 2	10564	Q9Y6D5_S227	0.70409	0.00479398	0.13375
Q92609	TBC1D5	TBC1 domain family member 5	9779	Q92609_S554	0.703361	0.0963109	0.2697
O60293	ZFC3H1	zinc finger C3H1-type containing	196441	O60293_S655	0.691538	0.409192	0.556805
O00499	BIN1	bridging integrator 1	274	O00499_S298	0.690386	0.00732759	0.140422
O96013	PAK4	p21 (RAC1) activated kinase 4	10298	O96013_S181	0.689152	0.0102891	0.142113
P11274	BCR	BCR activator of RhoGEF and GTPase	613	P11274_S459	0.687727	0.0643625	0.232888
P35611	ADD1	adducin 1	118	P35611_S726	0.685019	0.0724049	0.241223
Q05519	SRSF11	serine and arginine rich splicing factor 11	9295	Q05519_S207	0.684172	0.16315	0.335642
Q9H4A3	WNK1	WNK lysine deficient protein kinase 1	65125	Q9H4A3_S174	0.682699	0.122738	0.299428
Q9H792	PEAK1	pseudopodium enriched atypical kinase 1	79834	Q9H792_T1151	0.681731	0.039231	0.193163
Q9Y608	LRRFIP2	LRR binding FLII interacting protein 2	9209	Q9Y608_S320	0.681193	0.413466	0.560957
Q9BXP5	SRRT	serrate, RNA effector molecule	51593	Q9BXP5_T544	0.680803	0.159654	0.332146
Q68DK2	ZFYVE26	zinc finger FYVE-type containing 26	23503	Q68DK2_S297	0.678776	0.109563	0.285914
Q7KZI7	MARK2	microtubule affinity regulating kinase 2	2011	Q7KZI7_S40	0.676812	0.0417884	0.196607
A9Z1X7	A9Z1X7			A9Z1X7_S260	0.674182	0.0553527	0.22185
Q9P2Q2	FRMD4A	FERM domain containing 4A	55691	Q9P2Q2_S800	0.665662	0.147935	0.323225
Q04724	TLE1	TLE family member 1, transcriptional corepressor	7088	Q04724_S285	0.665625	0.108741	0.284961
Q9UKJ3	GPATCH8	G-patch domain containing 8	23131	Q9UKJ3_S1107	0.664	0.00204425	0.118847
P28290	ITPRID2	ITPR interacting domain containing 2	6744	P28290_S739	0.663184	0.063972	0.232888
A0A2R8YG42	A0A2R8YG42			A0A2R8YG42_S776	0.660857	0.0675534	0.236582
Q96T58	SPEN	spen family transcriptional repressor	23013	Q96T58_S1918	0.658175	0.00599775	0.136023
Q12851	MAP4K2	mitogen-activated protein kinase kinase kinase kinase 2	5871	Q12851_S328	0.652114	0.555762	0.682443
Q86TB9	PATL1	PAT1 homolog 1, processing body mRNA decay factor	219988	Q86TB9_S177	0.651521	0.533693	0.664224
Q9NYB9	ABI2	abl interactor 2	10152	Q9NYB9_S183	0.650579	0.528281	0.65941
Q5VY43	PEAR1	platelet endothelial aggregation receptor 1	375033	Q5VY43_S953	0.646865	0.0324273	0.181204
O15027	SEC16A	SEC16 homolog A, endoplasmic reticulum export factor	9919	O15027_S1368	0.646728	0.103139	0.278773
Q9C0C2	TNKS1BP1	tankyrase 1 binding protein 1	85456	Q9C0C2_S983	0.643748	0.322704	0.487105
P46821	MAP1B	microtubule associated protein 1B	4131	P46821_S1443	0.638452	0.276792	0.454592
P49585	PCYT1A	phosphate cytidylyltransferase 1A, choline	5130	P49585_T342	0.638395	0.137323	0.312205
Q7Z4S6	KIF21A	kinesin family member 21A	55605	Q7Z4S6_S853	0.638019	0.0297067	0.18029
P55884	EIF3B	eukaryotic translation initiation factor 3 subunit B	8662	P55884_S81	0.637486	0.481731	0.624516
Q8TD19	NEK9	NIMA related kinase 9	91754	Q8TD19_S868	0.636821	0.0846579	0.259194
P49916	LIG3	DNA ligase 3	3980	P49916_S242	0.632422	0.341892	0.504057
Q7Z2T5	TRMT1L	tRNA methyltransferase 1 like	81627	Q7Z2T5_S707	0.630988	0.27263	0.450427
O94929	ABLIM3	actin binding LIM protein family member 3	22885	O94929_S372	0.630137	0.103621	0.279519
A9Z1X7	A9Z1X7			A9Z1X7_S625	0.628056	0.0551511	0.22185
P46821	MAP1B	microtubule associated protein 1B	4131	P46821_S1339	0.626369	0.2338	0.411022
Q8WUI4	HDAC7	histone deacetylase 7	51564	Q8WUI4_S486	0.624821	0.00985136	0.14194
P08670	VIM	vimentin	7431	P08670_S73	0.620109	0.0243662	0.170842
Q5HYJ3	FAM76B	family with sequence similarity 76 member B	143684	Q5HYJ3_S193	0.619094	0.140754	0.31598
Q9UPT8	ZC3H4	zinc finger CCCH-type containing 4	23211	Q9UPT8_S1275	0.61743	0.0677739	0.236693
Q9UKE5	TNIK	TRAF2 and NCK interacting kinase	23043	Q9UKE5_S680	0.613765	0.0122658	0.144438
Q08AD1	CAMSAP2	calmodulin regulated spectrin associated protein family member 2	23271	Q08AD1_S464	0.613622	0.0361235	0.188014
Q86W92	PPFIBP1	PPFIA binding protein 1	8496	Q86W92_S579	0.612052	0.479923	0.622995
Q6IQ22	RAB12	RAB12, member RAS oncogene family	201475	Q6IQ22_S21	0.607915	0.555054	0.682208
Q14151	SAFB2	scaffold attachment factor B2	9667	Q14151_S513	0.606324	0.482279	0.624786
P51812	RPS6KA3	ribosomal protein S6 kinase A3	6197	P51812_S369	0.602392	0.0327027	0.181204
Q05397	PTK2	protein tyrosine kinase 2	5747	Q05397_S722	0.601707	0.07632	0.247135
Q96B23	C18orf25	chromosome 18 open reading frame 25	147339	Q96B23_S66	0.60153	0.219301	0.393414
O95425	SVIL	supervillin	6840	O95425_S221	0.601323	0.314073	0.482782
Q8N3F8	MICALL1	MICAL like 1	85377	Q8N3F8_S295	0.598684	0.152657	0.325294
Q9UHB7	AFF4	AF4/FMR2 family member 4	27125	Q9UHB7_S487	0.597815	0.312356	0.481779
P21333	FLNA	filamin A	2316	P21333_S2152	0.596764	0.0231914	0.168367
O00273	DFFA	DNA fragmentation factor subunit alpha	1676	O00273_S315	0.594975	0.458119	0.600688
Q13813	SPTAN1	spectrin alpha, non-erythrocytic 1	6709	Q13813_S1217	0.590071	0.0317721	0.181204
P21359	NF1	neurofibromin 1	4763	P21359_S864	0.5886	0.277408	0.454592
Q96L34	MARK4	microtubule affinity regulating kinase 4	57787	Q96L34_S438	0.587948	0.32419	0.488104
Q8N5H7	SH2D3C	SH2 domain containing 3C	10044	Q8N5H7_S440	0.58647	0.0260073	0.172332
Q13428	TCOF1	treacle ribosome biogenesis factor 1	6949	Q13428_S1350	0.583841	0.116308	0.295108
P46821	MAP1B	microtubule associated protein 1B	4131	P46821_S1400	0.583214	0.565111	0.688401
Q14195	DPYSL3	dihydropyrimidinase like 3	1809	Q14195_T508	0.582724	0.398145	0.549093
P40818	USP8	ubiquitin specific peptidase 8	9101	P40818_T692	0.582619	0.155771	0.329604
O43166	SIPA1L1	signal induced proliferation associated 1 like 1	26037	O43166_S1433	0.581882	0.0049061	0.13375
Q96JP5	ZFP91	ZFP91 zinc finger protein, atypical E3 ubiquitin ligase	80829	Q96JP5_S82	0.580758	0.0105708	0.142367
O95782	AP2A1	adaptor related protein complex 2 subunit alpha 1	160	O95782_S655	0.579829	0.457177	0.60031
Q86VX9	MON1A	MON1 homolog A, secretory trafficking associated	84315	Q86VX9_S128	0.57941	0.0913774	0.267293
Q86U90	YRDC	yrdC N6-threonylcarbamoyltransferase domain containing	79693	Q86U90_S37	0.577807	0.022956	0.168367
Q6IN85	PPP4R3A	protein phosphatase 4 regulatory subunit 3A	55671	Q6IN85_S741	0.57701	0.0178673	0.162487
Q14738	PPP2R5D	protein phosphatase 2 regulatory subunit B'delta	5528	Q14738_S573	0.576729	0.0758338	0.246125
Q8IXT5	RBM12B	RNA binding motif protein 12B	389677	Q8IXT5_S280	0.5761	0.0119508	0.144438
P0C1Z6	TFPT	TCF3 fusion partner	29844	P0C1Z6_S180	0.573839	0.105263	0.281467
Q13595	TRA2A	transformer 2 alpha homolog	29896	Q13595_T202	0.573696	0.0106904	0.142367
Q9UQ35	SRRM2	serine/arginine repetitive matrix 2	23524	Q9UQ35_T983;Q9UQ35_S994	0.569098	0.0934103	0.268291
Q9BXP5	SRRT	serrate, RNA effector molecule	51593	Q9BXP5_S67	0.568089	0.198303	0.372211
Q86U70	LDB1	LIM domain binding 1	8861	Q86U70_S302	0.566686	0.0602694	0.228279
P46940	IQGAP1	IQ motif containing GTPase activating protein 1	8826	P46940_S1443	0.566593	0.153016	0.325336
Q5VZ89	DENND4C	DENN domain containing 4C	55667	Q5VZ89_S973	0.560144	0.172802	0.347306
Q9NSI8	SAMSN1	SAM domain, SH3 domain and nuclear localization signals 1	64092	Q9NSI8_S90	0.560048	0.608125	0.72635
Q14004	CDK13	cyclin dependent kinase 13	8621	Q14004_S493	0.554047	0.315197	0.483185
Q9Y2W1	THRAP3	thyroid hormone receptor associated protein 3	9967	Q9Y2W1_S698	0.553585	0.162114	0.33487
P78344	EIF4G2	eukaryotic translation initiation factor 4 gamma 2	1982	P78344_S395	0.551535	0.270839	0.449035
Q8WUI4	HDAC7	histone deacetylase 7	51564	Q8WUI4_S155	0.550922	0.0878307	0.262416
P04049	RAF1	Raf-1 proto-oncogene, serine/threonine kinase	5894	P04049_S301	0.548446	0.137034	0.311935
Q92622	RUBCN	rubicon autophagy regulator	9711	Q92622_S197	0.548222	0.0345781	0.186134
A9Z1X7	A9Z1X7			A9Z1X7_S445	0.545933	0.123651	0.300856
P02545	LMNA	lamin A/C	4000	P02545_S17	0.545794	0.0414124	0.196607
A0A494BZV2	A0A494BZV2			A0A494BZV2_S289	0.545213	0.139735	0.31598
Q01813	PFKP	phosphofructokinase, platelet	5214	Q01813_S386	0.540898	0.307967	0.478519
Q7Z6J2	TAMALIN	trafficking regulator and scaffold protein tamalin	160622	Q7Z6J2_S94	0.53612	0.417974	0.565403
A1X283	SH3PXD2B	SH3 and PX domains 2B	285590	A1X283_S291	0.535349	0.0692172	0.237855
P27816	MAP4	microtubule associated protein 4	4134	P27816_S280	0.535119	0.347119	0.508534
Q99567	NUP88	nucleoporin 88	4927	Q99567_S35	0.533735	0.0473813	0.20573
O75190	DNAJB6	DnaJ heat shock protein family (Hsp40) member B6	10049	O75190_S277	0.532382	0.406172	0.553515
Q96HC4	PDLIM5	PDZ and LIM domain 5	10611	Q96HC4_S111	0.532052	0.29663	0.469566
Q9GZV5	WWTR1	WW domain containing transcription regulator 1	25937	Q9GZV5_S89	0.531511	0.012206	0.144438
A0A494BZV2	A0A494BZV2			A0A494BZV2_S483	0.529786	0.10274	0.278369
P04637	TP53	tumor protein p53	7157	P04637_S313	0.526324	0.302897	0.474358
Q86TV6	TTC7B	tetratricopeptide repeat domain 7B	145567	Q86TV6_S678	0.526286	0.51117	0.648047
Q9Y6M1	IGF2BP2	insulin like growth factor 2 mRNA binding protein 2	10644	Q9Y6M1_S162	0.525571	0.329942	0.491968
Q14980	NUMA1	nuclear mitotic apparatus protein 1	4926	Q14980_S169	0.525436	0.0742401	0.243534
Q9NSY1	BMP2K	BMP2 inducible kinase	55589	Q9NSY1_T1014	0.52426	0.0397472	0.193163
Q8N5H7	SH2D3C	SH2 domain containing 3C	10044	Q8N5H7_S346	0.523833	0.0891172	0.26362
Q9NWB6	ARGLU1	arginine and glutamate rich 1	55082	Q9NWB6_S77	0.522781	0.243396	0.423007
Q9UPU9	SAMD4A	sterile alpha motif domain containing 4A	23034	Q9UPU9_S168	0.520212	0.379169	0.533743
P29590	PML	PML nuclear body scaffold	5371	P29590_S518	0.519277	0.0252054	0.172332
Q13428	TCOF1	treacle ribosome biogenesis factor 1	6949	Q13428_S381	0.517741	0.127853	0.303722
O14545	TRAFD1	TRAF-type zinc finger domain containing 1	10906	O14545_S327	0.516412	0.374765	0.530388
Q8N612	FHIP1B	FHF complex subunit HOOK interacting protein 1B	84067	Q8N612_S467	0.514442	0.196233	0.369723
O94979	SEC31A	SEC31 homolog A, COPII coat complex component	22872	O94979_S1163	0.511939	0.00518805	0.13375
Q9NTJ4	MAN2C1	mannosidase alpha class 2C member 1	4123	Q9NTJ4_S480	0.509789	0.323474	0.487866
P57081	WDR4	WD repeat domain 4	10785	P57081_S391	0.509077	0.211394	0.389109
Q9ULL8	SHROOM4	shroom family member 4	57477	Q9ULL8_S1059	0.500337	0.443013	0.5859
Q9NRH2	SNRK	SNF related kinase	54861	Q9NRH2_S569	0.499752	0.013336	0.146944
Q9H7N4	SCAF1	SR-related CTD associated factor 1	58506	Q9H7N4_S874	0.498831	0.225047	0.400592
O94964	SOGA1	suppressor of glucose, autophagy associated 1	140710	O94964_S1017	0.497225	0.108524	0.284798
Q13098	GPS1	G protein pathway suppressor 1	2873	Q13098_S468	0.495761	0.0946723	0.268291
Q53GS9	USP39	ubiquitin specific peptidase 39	10713	Q53GS9_S46	0.494636	0.0977961	0.271019
P46821	MAP1B	microtubule associated protein 1B	4131	P46821_S1797	0.492347	0.528585	0.65941
Q9NPI6	DCP1A	decapping mRNA 1A	55802	Q9NPI6_S522	0.491507	0.0325206	0.181204
P35269	GTF2F1	general transcription factor IIF subunit 1	2962	P35269_S385	0.490625	0.157261	0.329782
Q15149	PLEC	plectin	5339	Q15149_S720	0.486373	0.214187	0.391761
Q8WUI4	HDAC7	histone deacetylase 7	51564	Q8WUI4_S181	0.485376	0.140556	0.31598
Q8NEN9	PDZD8	PDZ domain containing 8	118987	Q8NEN9_S521	0.48186	0.383195	0.538172
Q9UJX2	CDC23	cell division cycle 23	8697	Q9UJX2_S588	0.479945	0.429117	0.573718
O00567	NOP56	NOP56 ribonucleoprotein	10528	O00567_S569	0.478246	0.51324	0.649327
Q8NE71	ABCF1	ATP binding cassette subfamily F member 1	23	Q8NE71_S109	0.477388	0.0667638	0.236277
Q6ZRS2	SRCAP	Snf2 related CREBBP activator protein	10847	Q6ZRS2_S1859	0.475261	0.385864	0.539036
Q9P1Y6	PHRF1	PHD and ring finger domains 1	57661	Q9P1Y6_S1359	0.474971	0.339497	0.502139
P21333	FLNA	filamin A	2316	P21333_S1459	0.474292	0.0323104	0.181204
Q8NDT2	RBM15B	RNA binding motif protein 15B	29890	Q8NDT2_S267	0.470988	0.286692	0.461572
Q8IZL8	PELP1	proline, glutamate and leucine rich protein 1	27043	Q8IZL8_T745	0.470846	0.351517	0.511272
Q9UNZ2	NSFL1C	NSFL1 cofactor	55968	Q9UNZ2_S114	0.468704	0.385559	0.53902
Q8TE77	SSH3	slingshot protein phosphatase 3	54961	Q8TE77_S9	0.468265	0.186917	0.362301
P29474	NOS3	nitric oxide synthase 3	4846	P29474_S114	0.467814	0.0302874	0.180313
Q9BSJ8	ESYT1	extended synaptotagmin 1	23344	Q9BSJ8_S820	0.465984	0.135282	0.310688
Q9UFC0	LRWD1	leucine rich repeats and WD repeat domain containing 1	222229	Q9UFC0_S251	0.46296	0.327501	0.490131
Q8IU81	IRF2BP1	interferon regulatory factor 2 binding protein 1	26145	Q8IU81_S453	0.462827	0.112148	0.288613
A0A0A0MSY4	A0A0A0MSY4			A0A0A0MSY4_S926	0.462724	0.0266417	0.172332
Q86VM9	ZC3H18	zinc finger CCCH-type containing 18	124245	Q86VM9_S795	0.461971	0.653958	0.757453
O76094	SRP72	signal recognition particle 72	6731	O76094_S621	0.461842	0.248862	0.427859
P41229	KDM5C	lysine demethylase 5C	8242	P41229_S299	0.461693	0.117962	0.296572
Q9UDY2	TJP2	tight junction protein 2	9414	Q9UDY2_S266	0.461226	0.291804	0.466539
Q8N9Q2	SREK1IP1	SREK1 interacting protein 1	285672	Q8N9Q2_T146	0.458369	0.630883	0.742602
Q15643	TRIP11	thyroid hormone receptor interactor 11	9321	Q15643_S1891	0.454113	0.0857276	0.26105
P50851	LRBA	LPS responsive beige-like anchor protein	987	P50851_S1261	0.453202	0.113079	0.290121
Q8TB72	PUM2	pumilio RNA binding family member 2	23369	Q8TB72_S82	0.452042	0.346006	0.508534
P53396	ACLY	ATP citrate lyase	47	P53396_S455	0.451008	0.204649	0.380891
Q8IZL8	PELP1	proline, glutamate and leucine rich protein 1	27043	Q8IZL8_S743	0.450545	0.433274	0.577175
Q96T37	RBM15	RNA binding motif protein 15	64783	Q96T37_S700	0.449728	0.0884203	0.263254
Q9HCK8	CHD8	chromodomain helicase DNA binding protein 8	57680	Q9HCK8_S1995	0.447342	0.0633276	0.232666
P27708	CAD	carbamoyl-phosphate synthetase 2, aspartate transcarbamylase, and dihydroorotase	790	P27708_S1406	0.446577	0.641669	0.750793
P48681	NES	nestin	10763	P48681_S455	0.446422	0.0599051	0.228279
A0FGR8	ESYT2	extended synaptotagmin 2	57488	A0FGR8_S691	0.445603	0.525851	0.658465
Q8NFW9	MYRIP	myosin VIIA and Rab interacting protein	25924	Q8NFW9_S280	0.442643	3.10454e-05	0.0570303
P46821	MAP1B	microtubule associated protein 1B	4131	P46821_S1779	0.442413	0.39981	0.549739
Q8TD16	BICD2	BICD cargo adaptor 2	23299	Q8TD16_S582	0.441072	0.0208865	0.168367
Q13561	DCTN2	dynactin subunit 2	10540	Q13561_T198	0.440271	0.126416	0.303722
Q9Y4E6	WDR7	WD repeat domain 7	23335	Q9Y4E6_S935	0.440033	0.441541	0.584829
Q8NEY1	NAV1	neuron navigator 1	89796	Q8NEY1_S760	0.438209	0.00421509	0.132398
Q3KQU3	MAP7D1	MAP7 domain containing 1	55700	Q3KQU3_S113	0.438209	0.0860205	0.26105
Q04637	EIF4G1	eukaryotic translation initiation factor 4 gamma 1	1981	Q04637_T1211	0.43806	0.316688	0.483185
O15234	CASC3	CASC3 exon junction complex subunit	22794	O15234_S265	0.43615	0.209469	0.387118
P48681	NES	nestin	10763	P48681_S471	0.43602	0.000474042	0.102497
Q96B23	C18orf25	chromosome 18 open reading frame 25	147339	Q96B23_S145	0.434536	0.411667	0.559528
Q9NYF8	BCLAF1	BCL2 associated transcription factor 1	9774	Q9NYF8_S658	0.433096	0.0146509	0.15093
Q8TBZ3	WDR20	WD repeat domain 20	91833	Q8TBZ3_S491	0.432124	0.01679	0.157733
Q9NYV4	CDK12	cyclin dependent kinase 12	51755	Q9NYV4_T514	0.430405	0.0878657	0.262416
P04049	RAF1	Raf-1 proto-oncogene, serine/threonine kinase	5894	P04049_S257	0.429112	0.255338	0.432676
Q08AE8	SPIRE1	spire type actin nucleation factor 1	56907	Q08AE8_S387	0.427298	0.00780747	0.140422
P98175	RBM10	RNA binding motif protein 10	8241	P98175_S718	0.427277	0.0174745	0.160503
Q9C0J8	WDR33	WD repeat domain 33	55339	Q9C0J8_S1210	0.422716	0.122966	0.299588
Q9UBK8	MTRR	5-methyltetrahydrofolate-homocysteine methyltransferase reductase	4552	Q9UBK8_S156	0.420142	0.189107	0.36414
P08559	PDHA1	pyruvate dehydrogenase E1 subunit alpha 1	5160	P08559_S293	0.419601	0.0928535	0.268291
O94915	FRYL	FRY like transcription coactivator	285527	O94915_S1957	0.419007	0.552792	0.680616
O14924	RGS12	regulator of G protein signaling 12	6002	O14924_S850	0.418362	0.0594195	0.227404
Q9BXL7	CARD11	caspase recruitment domain family member 11	84433	Q9BXL7_S886	0.418333	0.366782	0.52389
Q92625	ANKS1A	ankyrin repeat and sterile alpha motif domain containing 1A	23294	Q92625_S647	0.418004	0.324429	0.488104
P35611	ADD1	adducin 1	118	P35611_S358	0.412301	0.0215526	0.168367
Q7Z2W4	ZC3HAV1	zinc finger CCCH-type containing, antiviral 1	56829	Q7Z2W4_S378	0.411362	0.28337	0.459039
P48681	NES	nestin	10763	P48681_S680	0.410749	0.368765	0.525948
Q9C0C2	TNKS1BP1	tankyrase 1 binding protein 1	85456	Q9C0C2_S1545	0.409877	0.218787	0.392876
Q5VT52	RPRD2	regulation of nuclear pre-mRNA domain containing 2	23248	Q5VT52_S593	0.407659	0.307808	0.478519
Q9UQ35	SRRM2	serine/arginine repetitive matrix 2	23524	Q9UQ35_S2272	0.405702	0.222901	0.397542
O75909	CCNK	cyclin K	8812	O75909_S340	0.405435	0.0550802	0.22185
Q8TAD8	SNIP1	Smad nuclear interacting protein 1	79753	Q8TAD8_S52	0.405403	0.399393	0.549681
O14974	PPP1R12A	protein phosphatase 1 regulatory subunit 12A	4659	O14974_T443	0.404753	0.181381	0.35522
Q66K74	MAP1S	microtubule associated protein 1S	55201	Q66K74_S759	0.404285	0.0544219	0.221011
Q15311	RALBP1	ralA binding protein 1	10928	Q15311_S29	0.403961	0.511637	0.648192
P46821	MAP1B	microtubule associated protein 1B	4131	P46821_S1396	0.403343	0.955012	0.97627
Q96RR4	CAMKK2	calcium/calmodulin dependent protein kinase kinase 2	10645	Q96RR4_S100	0.401895	0.00425231	0.132398
P38432	COIL	coilin	8161	P38432_S271	0.401339	0.328865	0.491158
P04049	RAF1	Raf-1 proto-oncogene, serine/threonine kinase	5894	P04049_S259	0.401245	0.0893486	0.26388
Q05D32	CTDSPL2	CTD small phosphatase like 2	51496	Q05D32_S28	0.400882	0.403755	0.551939
Q7L2J0	MEPCE	methylphosphate capping enzyme	56257	Q7L2J0_S216	0.39808	0.128487	0.304162
A0A2R8Y661	A0A2R8Y661			A0A2R8Y661_S1057	0.397408	0.00475846	0.13375
Q9UKV3	ACIN1	apoptotic chromatin condensation inducer 1	22985	Q9UKV3_S838	0.394829	0.174279	0.348747
Q9Y4E1	WASHC2C	WASH complex subunit 2C	253725	Q9Y4E1_S284	0.393758	0.32579	0.488682
P17029	ZKSCAN1	zinc finger with KRAB and SCAN domains 1	7586	P17029_S208	0.387483	0.425942	0.571789
P18887	XRCC1	X-ray repair cross complementing 1	7515	P18887_S447	0.384434	0.35295	0.512544
Q8N3F8	MICALL1	MICAL like 1	85377	Q8N3F8_S578	0.38252	0.0431254	0.199388
Q6Y7W6	GIGYF2	GRB10 interacting GYF protein 2	26058	Q6Y7W6_T382	0.380381	0.0632025	0.232666
Q9BYB0	Q9BYB0			Q9BYB0_T1234	0.380112	0.396132	0.547551
P07910	HNRNPC	heterogeneous nuclear ribonucleoprotein C	3183	P07910_S233	0.379012	0.251086	0.429065
O75533	SF3B1	splicing factor 3b subunit 1	23451	O75533_S349	0.378227	0.010742	0.142367
A9Z1X7	A9Z1X7			A9Z1X7_S458	0.374861	0.543713	0.6735
Q9P2K8	EIF2AK4	eukaryotic translation initiation factor 2 alpha kinase 4	440275	Q9P2K8_T667	0.374495	0.0570147	0.224083
P40425	PBX2	PBX homeobox 2	5089	P40425_S330	0.373894	0.30707	0.478445
Q9NWH9	SLTM	SAFB like transcription modulator	79811	Q9NWH9_S553	0.373015	0.435324	0.579486
Q16181	SEPTIN7	septin 7	989	Q16181_S423	0.370465	0.29486	0.468562
Q12857	NFIA	nuclear factor I A	4774	Q12857_S300	0.369466	0.0239348	0.170103
O75376	NCOR1	nuclear receptor corepressor 1	9611	O75376_S2151	0.368756	0.515964	0.652269
Q8N684	CPSF7	cleavage and polyadenylation specific factor 7	79869	Q8N684_T203	0.365873	0.547755	0.677138
O43294	TGFB1I1	transforming growth factor beta 1 induced transcript 1	7041	O43294_S137;O43294_S141	0.361872	0.260689	0.438138
A9Z1X7	A9Z1X7			A9Z1X7_S705	0.361682	0.0511871	0.213548
Q9UQC2	GAB2	GRB2 associated binding protein 2	9846	Q9UQC2_S140	0.361348	0.266528	0.44532
Q9Y2W1	THRAP3	thyroid hormone receptor associated protein 3	9967	Q9Y2W1_S55	0.361248	0.0013751	0.102497
P19174	PLCG1	phospholipase C gamma 1	5335	P19174_S1248	0.357938	0.21429	0.391761
Q8N5H7	SH2D3C	SH2 domain containing 3C	10044	Q8N5H7_S343	0.354076	0.0950308	0.268291
Q9NZN5	ARHGEF12	Rho guanine nucleotide exchange factor 12	23365	Q9NZN5_T1286	0.353929	0.453744	0.597511
P42694	HELZ	helicase with zinc finger	9931	P42694_S1317	0.353716	0.0204652	0.168367
Q00537	CDK17	cyclin dependent kinase 17	5128	Q00537_S165	0.353697	0.273279	0.451045
Q6PJG2	MIDEAS	mitotic deacetylase associated SANT domain protein	91748	Q6PJG2_S461	0.349846	0.400155	0.549801
Q8IX21	SLF2	SMC5-SMC6 complex localization factor 2	55719	Q8IX21_S701	0.349634	0.136148	0.310688
Q9NYF8	BCLAF1	BCL2 associated transcription factor 1	9774	Q9NYF8_S512	0.348879	0.537819	0.667562
Q7L4I2	RSRC2	arginine and serine rich coiled-coil 2	65117	Q7L4I2_S32	0.347689	0.118177	0.296572
Q9UPQ0	LIMCH1	LIM and calponin homology domains 1	22998	Q9UPQ0_S718	0.346384	0.327643	0.490131
Q13200	PSMD2	proteasome 26S subunit ubiquitin receptor, non-ATPase 2	5708	Q13200_S16	0.343927	0.218444	0.392876
Q15424	SAFB	scaffold attachment factor B	6294	Q15424_S604	0.34346	0.425494	0.571787
Q9Y6X9	MORC2	MORC family CW-type zinc finger 2	22880	Q9Y6X9_S615	0.342569	0.634302	0.745498
Q9BXP5	SRRT	serrate, RNA effector molecule	51593	Q9BXP5_S74	0.342053	0.351213	0.511272
P22059	OSBP	oxysterol binding protein	5007	P22059_T377	0.337673	0.285838	0.461408
P08651	NFIC	nuclear factor I C	4782	P08651_S333	0.335563	0.127036	0.303722
Q9H792	PEAK1	pseudopodium enriched atypical kinase 1	79834	Q9H792_S1036	0.335201	0.232718	0.409878
O14617	AP3D1	adaptor related protein complex 3 subunit delta 1	8943	O14617_S829	0.334352	0.426118	0.571789
O94776	MTA2	metastasis associated 1 family member 2	9219	O94776_S435	0.333124	0.207238	0.384542
Q9BZL6	PRKD2	protein kinase D2	25865	Q9BZL6_S197	0.332903	0.365261	0.522573
P07197	NEFM	neurofilament medium chain	4741	P07197_S620	0.330824	0.0946507	0.268291
Q16181	SEPTIN7	septin 7	989	Q16181_S334	0.329488	0.507225	0.645637
Q8N1F8	STK11IP	serine/threonine kinase 11 interacting protein	114790	Q8N1F8_T465	0.32667	0.117893	0.296572
Q9P2P5	HECW2	HECT, C2 and WW domain containing E3 ubiquitin protein ligase 2	57520	Q9P2P5_S852	0.326632	0.00881313	0.140422
Q8NI08	NCOA7	nuclear receptor coactivator 7	135112	Q8NI08_S502	0.324907	0.347536	0.508704
C9J840	C9J840			C9J840_S375	0.321739	0.428866	0.573718
Q9H6Z4	RANBP3	RAN binding protein 3	8498	Q9H6Z4_S333	0.319757	0.501834	0.642418
O00178	GTPBP1	GTP binding protein 1	9567	O00178_S24	0.319422	0.72891	0.812012
Q96JM3	CHAMP1	chromosome alignment maintaining phosphoprotein 1	283489	Q96JM3_S282	0.319164	0.405692	0.553485
E7EV09	E7EV09			E7EV09_S81	0.318667	0.631434	0.742602
Q99759	MAP3K3	mitogen-activated protein kinase kinase kinase 3	4215	Q99759_S250	0.318096	0.397936	0.549093
Q9BUR4	WRAP53	WD repeat containing antisense to TP53	55135	Q9BUR4_S54	0.318036	0.642566	0.751365
C9J840	C9J840			C9J840_S443	0.317415	0.24169	0.420839
O15027	SEC16A	SEC16 homolog A, endoplasmic reticulum export factor	9919	O15027_S1069	0.317248	0.00392346	0.126446
A0A1W2PRG7	A0A1W2PRG7			A0A1W2PRG7_S6	0.316222	0.185004	0.359314
Q4KMP7	TBC1D10B	TBC1 domain family member 10B	26000	Q4KMP7_S132	0.315117	0.492663	0.633769
Q86WB0	ZC3HC1	zinc finger C3HC-type containing 1	51530	Q86WB0_T352	0.314048	0.401413	0.550296
P29590	PML	PML nuclear body scaffold	5371	P29590_S8	0.313748	0.268448	0.447089
Q9Y6K1	DNMT3A	DNA methyltransferase 3 alpha	1788	Q9Y6K1_S105	0.309968	0.371148	0.528117
Q9H9J4	USP42	ubiquitin specific peptidase 42	84132	Q9H9J4_S856	0.309355	0.531599	0.662066
Q9UKG1	APPL1	adaptor protein, phosphotyrosine interacting with PH domain and leucine zipper 1	26060	Q9UKG1_S401	0.307734	0.0201435	0.168367
P49792	RANBP2	RAN binding protein 2	5903	P49792_T799	0.307287	0.119413	0.297512
Q12888	TP53BP1	tumor protein p53 binding protein 1	7158	Q12888_S380	0.302218	0.561013	0.686139
H3BMG9	H3BMG9			H3BMG9_S36	0.302028	0.0361427	0.188014
P08670	VIM	vimentin	7431	P08670_S47	0.301839	0.00932582	0.140422
Q08174	PCDH1	protocadherin 1	5097	Q08174_S984	0.298658	0.164154	0.336545
Q14498	RBM39	RNA binding motif protein 39	9584	Q14498_S97	0.297968	0.285803	0.461408
A7E2V4	ZSWIM8	zinc finger SWIM-type containing 8	23053	A7E2V4_S1130	0.297927	0.486186	0.628518
Q03164	KMT2A	lysine methyltransferase 2A	4297	Q03164_S2098	0.297884	0.64978	0.75404
O43847	NRDC	nardilysin convertase	4898	O43847_S94	0.297498	0.0206121	0.168367
Q8IVT5	KSR1	kinase suppressor of ras 1	8844	Q8IVT5_S406	0.295607	0.421264	0.56818
A9Z1X7	A9Z1X7			A9Z1X7_S606	0.292365	0.0809431	0.253309
Q9NYF8	BCLAF1	BCL2 associated transcription factor 1	9774	Q9NYF8_S222	0.290874	0.322298	0.487105
Q8NF91	SYNE1	spectrin repeat containing nuclear envelope protein 1	23345	Q8NF91_T8360	0.289897	0.396539	0.547701
Q92625	ANKS1A	ankyrin repeat and sterile alpha motif domain containing 1A	23294	Q92625_S663	0.289883	0.739345	0.818672
O95425	SVIL	supervillin	6840	O95425_S245	0.289739	0.384792	0.538358
Q0VF96	CGNL1	cingulin like 1	84952	Q0VF96_S297	0.288704	0.75079	0.827356
O75052	NOS1AP	nitric oxide synthase 1 adaptor protein	9722	O75052_S266	0.288226	0.0257925	0.172332
P42167	TMPO	thymopoietin	7112	P42167_T74	0.277737	0.615799	0.731709
A0A7I2V647	A0A7I2V647			A0A7I2V647_T133	0.274476	0.00306982	0.120145
Q9Y613	FHOD1	formin homology 2 domain containing 1	29109	Q9Y613_S367	0.273727	0.0928807	0.268291
Q5VT52	RPRD2	regulation of nuclear pre-mRNA domain containing 2	23248	Q5VT52_S730	0.273426	0.674509	0.774905
O15344	MID1	midline 1	4281	O15344_S96	0.271377	0.614173	0.730722
Q52LW3	ARHGAP29	Rho GTPase activating protein 29	9411	Q52LW3_S930	0.270913	0.262478	0.440742
Q16666	IFI16	interferon gamma inducible protein 16	3428	Q16666_S153	0.269797	0.00734185	0.140422
O15013	ARHGEF10	Rho guanine nucleotide exchange factor 10	9639	O15013_S1284	0.269569	0.0133924	0.146944
P42694	HELZ	helicase with zinc finger	9931	P42694_S1614	0.269255	0.502921	0.643144
P27816	MAP4	microtubule associated protein 4	4134	P27816_S941	0.265818	0.322597	0.487105
P32519	ELF1	E74 like ETS transcription factor 1	1997	P32519_S187	0.265461	0.478329	0.621861
Q6VMQ6	ATF7IP	activating transcription factor 7 interacting protein	55729	Q6VMQ6_S477	0.262997	0.557709	0.684377
Q96QC0	PPP1R10	protein phosphatase 1 regulatory subunit 10	5514	Q96QC0_S313	0.262683	0.15697	0.329782
Q86WB0	ZC3HC1	zinc finger C3HC-type containing 1	51530	Q86WB0_S354	0.256746	0.412509	0.560074
Q9BXK5	BCL2L13	BCL2 like 13	23786	Q9BXK5_S441	0.255687	0.300588	0.473197
Q9UKV3	ACIN1	apoptotic chromatin condensation inducer 1	22985	Q9UKV3_S729	0.254274	0.470202	0.613031
Q8N1G0	ZNF687	zinc finger protein 687	57592	Q8N1G0_S1057	0.251882	0.274548	0.452733
Q92597	NDRG1	N-myc downstream regulated 1	10397	Q92597_T366	0.25129	0.160151	0.332802
Q9ULU4	ZMYND8	zinc finger MYND-type containing 8	23613	Q9ULU4_S24	0.250333	0.149262	0.323724
P50402	EMD	emerin	2010	P50402_S49	0.249264	0.315847	0.483185
Q92615	LARP4B	La ribonucleoprotein 4B	23185	Q92615_S601	0.247891	0.250466	0.428775
Q6PID6	TTC33	tetratricopeptide repeat domain 33	23548	Q6PID6_S197	0.24738	0.50649	0.645632
O00443	PIK3C2A	phosphatidylinositol-4-phosphate 3-kinase catalytic subunit type 2 alpha	5286	O00443_S338	0.242455	0.052298	0.216377
Q06455	RUNX1T1	RUNX1 partner transcriptional co-repressor 1	862	Q06455_S417	0.242149	0.697295	0.791012
P35269	GTF2F1	general transcription factor IIF subunit 1	2962	P35269_T445	0.241547	0.668096	0.769462
O94826	TOMM70	translocase of outer mitochondrial membrane 70	9868	O94826_S91	0.240561	0.505648	0.6455
Q12888	TP53BP1	tumor protein p53 binding protein 1	7158	Q12888_S1068	0.237668	0.384158	0.538358
Q2M1Z3	ARHGAP31	Rho GTPase activating protein 31	57514	Q2M1Z3_S1178	0.237066	0.438656	0.582655
Q9C0B5	ZDHHC5	zinc finger DHHC-type palmitoyltransferase 5	25921	Q9C0B5_S693	0.236685	0.369089	0.526001
Q9Y6J0	CABIN1	calcineurin binding protein 1	23523	Q9Y6J0_S2093	0.236543	0.842031	0.897743
Q2VPK5	CTU2	cytosolic thiouridylase subunit 2	348180	Q2VPK5_S419	0.23368	0.114536	0.292633
Q8N1I0	DOCK4	dedicator of cytokinesis 4	9732	Q8N1I0_S1631	0.23279	0.523513	0.656446
Q96T23	RSF1	remodeling and spacing factor 1	51773	Q96T23_S748	0.232001	0.595409	0.716754
O95365	ZBTB7A	zinc finger and BTB domain containing 7A	51341	O95365_S525	0.228696	0.112145	0.288613
Q5THJ4	VPS13D	vacuolar protein sorting 13 homolog D	55187	Q5THJ4_S1042	0.227829	0.400594	0.549875
P29474	NOS3	nitric oxide synthase 3	4846	P29474_S1177	0.227371	0.81064	0.873399
O95398	RAPGEF3	Rap guanine nucleotide exchange factor 3	10411	O95398_S864	0.222383	0.501527	0.642418
Q96FS4	SIPA1	signal-induced proliferation-associated 1	6494	Q96FS4_S55	0.220181	0.0528679	0.218244
Q53EL6	PDCD4	programmed cell death 4	27250	Q53EL6_S94	0.220176	0.109583	0.285914
P12931	SRC	SRC proto-oncogene, non-receptor tyrosine kinase	6714	P12931_S17	0.218499	0.386963	0.539632
A0A7I2V3R8	A0A7I2V3R8			A0A7I2V3R8_S6	0.215429	0.149196	0.323724
Q5JS72	Q5JS72			Q5JS72_S140	0.214904	0.387436	0.539632
Q86U06	RBM23	RNA binding motif protein 23	55147	Q86U06_S149	0.214848	0.700256	0.791468
Q5VZ89	DENND4C	DENN domain containing 4C	55667	Q5VZ89_S741	0.214578	0.627078	0.742602
Q04726	TLE3	TLE family member 3, transcriptional corepressor	7090	Q04726_S286	0.214306	0.282724	0.458802
Q9UQ35	SRRM2	serine/arginine repetitive matrix 2	23524	Q9UQ35_T1413	0.214087	0.10748	0.283505
Q9UEY8	ADD3	adducin 3	120	Q9UEY8_S681	0.213743	0.234171	0.411254
P08670	VIM	vimentin	7431	P08670_S29	0.212265	0.440041	0.583805
Q9H3U1	UNC45A	unc-45 myosin chaperone A	55898	Q9H3U1_T15	0.21169	0.270482	0.449035
Q86WB0	ZC3HC1	zinc finger C3HC-type containing 1	51530	Q86WB0_S359	0.211448	0.562979	0.687677
P35658	NUP214	nucleoporin 214	8021	P35658_S678	0.20975	0.590834	0.71218
O15047	SETD1A	SET domain containing 1A, histone lysine methyltransferase	9739	O15047_S468	0.208601	0.27081	0.449035
P43243	MATR3	matrin 3	9782	P43243_S164	0.208123	0.457955	0.600688
Q9UHB7	AFF4	AF4/FMR2 family member 4	27125	Q9UHB7_S212	0.206537	0.312318	0.481779
Q92597	NDRG1	N-myc downstream regulated 1	10397	Q92597_S330	0.204065	0.0693347	0.237855
Q8ND56	LSM14A	LSM14A mRNA processing body assembly factor	26065	Q8ND56_S216	0.204055	0.583035	0.705092
O75533	SF3B1	splicing factor 3b subunit 1	23451	O75533_T211	0.20133	0.358372	0.515932
Q13263	TRIM28	tripartite motif containing 28	10155	Q13263_S473	0.200015	0.75774	0.832517
P98171	ARHGAP4	Rho GTPase activating protein 4	393	P98171_S906	0.194071	0.0947225	0.268291
Q96L91	EP400	E1A binding protein p400	57634	Q96L91_S1732	0.193532	0.662497	0.765413
Q4KMP7	TBC1D10B	TBC1 domain family member 10B	26000	Q4KMP7_S678	0.190855	0.404364	0.55228
Q9NP87	POLM	DNA polymerase mu	27434	Q9NP87_S12	0.19034	0.738168	0.818355
O94806	PRKD3	protein kinase D3	23683	O94806_S391	0.189241	0.754977	0.830011
Q92835	INPP5D	inositol polyphosphate-5-phosphatase D	3635	Q92835_S971	0.186676	0.178957	0.351599
Q12888	TP53BP1	tumor protein p53 binding protein 1	7158	Q12888_S831	0.185221	0.789515	0.857792
P29966	MARCKS	myristoylated alanine rich protein kinase C substrate	4082	P29966_S27	0.184396	0.490657	0.632073
P25054	APC	APC regulator of WNT signaling pathway	324	P25054_S1436	0.184033	0.585334	0.706478
P08670	VIM	vimentin	7431	P08670_Y53	0.182513	0.63625	0.746355
Q69YN4	VIRMA	vir like m6A methyltransferase associated	25962	Q69YN4_S173	0.180117	0.379154	0.533743
O43896	KIF1C	kinesin family member 1C	10749	O43896_S915	0.179279	0.818084	0.879871
P35221	CTNNA1	catenin alpha 1	1495	P35221_S652	0.177957	0.690429	0.787775
Q92598	HSPH1	heat shock protein family H (Hsp110) member 1	10808	Q92598_S809	0.177066	0.343686	0.50589
Q96S94	CCNL2	cyclin L2	81669	Q96S94_S338	0.175812	0.815295	0.877713
Q12906	ILF3	interleukin enhancer binding factor 3	3609	Q12906_S792	0.175021	0.101278	0.275626
Q5VZK9	CARMIL1	capping protein regulator and myosin 1 linker 1	55604	Q5VZK9_S968	0.174905	0.0617647	0.230995
Q16643	DBN1	drebrin 1	1627	Q16643_T335	0.173402	0.247705	0.427235
Q9BUJ2	HNRNPUL1	heterogeneous nuclear ribonucleoprotein U like 1	11100	Q9BUJ2_S716	0.170429	0.581632	0.704323
Q9H4L4	SENP3	SUMO specific peptidase 3	26168	Q9H4L4_S169	0.169508	0.733394	0.815392
O43493	TGOLN2	trans-golgi network protein 2	10618	O43493_S71	0.169094	0.683908	0.783742
O43293	DAPK3	death associated protein kinase 3	1613	O43293_S312	0.167607	0.214541	0.391761
P29590	PML	PML nuclear body scaffold	5371	P29590_S403	0.166841	0.92551	0.957298
Q8N612	FHIP1B	FHF complex subunit HOOK interacting protein 1B	84067	Q8N612_S582	0.165214	0.631253	0.742602
P53621	COPA	COPI coat complex subunit alpha	1314	P53621_S173	0.164944	0.405849	0.553485
Q8NHG8	ZNRF2	zinc and ring finger 2	223082	Q8NHG8_S135	0.164752	0.472407	0.615469
Q6P3W7	SCYL2	SCY1 like pseudokinase 2	55681	Q6P3W7_S677	0.163608	0.734288	0.815392
Q92609	TBC1D5	TBC1 domain family member 5	9779	Q92609_T42	0.157988	0.615351	0.731651
O43432	EIF4G3	eukaryotic translation initiation factor 4 gamma 3	8672	O43432_S1156	0.156578	0.796526	0.862239
A9Z1X7	A9Z1X7			A9Z1X7_S722	0.155347	0.133331	0.308216
O95155	UBE4B	ubiquitination factor E4B	10277	O95155_S88	0.154044	0.558287	0.684628
Q04637	EIF4G1	eukaryotic translation initiation factor 4 gamma 1	1981	Q04637_S1194	0.153813	0.832479	0.892219
Q9UMX1	SUFU	SUFU negative regulator of hedgehog signaling	51684	Q9UMX1_S301	0.152683	0.664395	0.766642
Q86WB0	ZC3HC1	zinc finger C3HC-type containing 1	51530	Q86WB0_S395	0.151465	0.221886	0.396502
Q5T5C0	STXBP5	syntaxin binding protein 5	134957	Q5T5C0_S785	0.150232	0.647733	0.753798
O60333	KIF1B	kinesin family member 1B	23095	O60333_S1454	0.150084	0.310487	0.480509
Q09666	AHNAK	AHNAK nucleoprotein	79026	Q09666_S5448	0.148407	0.69194	0.788366
P51532	SMARCA4	SWI/SNF related, matrix associated, actin dependent regulator of chromatin, subfamily a, member 4	6597	P51532_S1452	0.146303	0.447692	0.591542
Q03135	CAV1	caveolin 1	857	Q03135_S37	0.14519	0.583615	0.70533
Q8TEU7	RAPGEF6	Rap guanine nucleotide exchange factor 6	51735	Q8TEU7_S1094	0.144337	0.635785	0.746286
P46821	MAP1B	microtubule associated protein 1B	4131	P46821_S1915	0.144302	0.552265	0.680616
O60885	BRD4	bromodomain containing 4	23476	O60885_S1117	0.143791	0.192895	0.367962
Q8TED9	AFAP1L1	actin filament associated protein 1 like 1	134265	Q8TED9_S745	0.142677	0.5982	0.719172
O75494	SRSF10	serine and arginine rich splicing factor 10	10772	O75494_S106	0.13689	0.734234	0.815392
Q9P227	ARHGAP23	Rho GTPase activating protein 23	57636	Q9P227_S677	0.135952	0.596971	0.718163
Q04637	EIF4G1	eukaryotic translation initiation factor 4 gamma 1	1981	Q04637_S1231	0.135942	0.604418	0.72376
P50402	EMD	emerin	2010	P50402_S171	0.13574	0.518219	0.652269
O15085	ARHGEF11	Rho guanine nucleotide exchange factor 11	9826	O15085_S1480	0.135527	0.715851	0.80184
Q14004	CDK13	cyclin dependent kinase 13	8621	Q14004_T1147	0.133778	0.563394	0.687677
C9J840	C9J840			C9J840_S400	0.132163	0.473676	0.616685
Q9UPN6	SCAF8	SR-related CTD associated factor 8	22828	Q9UPN6_S617	0.13195	0.697144	0.791012
Q9NZ52	GGA3	golgi associated, gamma adaptin ear containing, ARF binding protein 3	23163	Q9NZ52_S159	0.130243	0.289313	0.464355
P35222	CTNNB1	catenin beta 1	1499	P35222_S552	0.129705	0.459014	0.601432
Q09666	AHNAK	AHNAK nucleoprotein	79026	Q09666_S5731	0.129054	0.530247	0.660831
P63208	SKP1	S-phase kinase associated protein 1	6500	P63208_T131	0.128857	0.611648	0.728719
P43243	MATR3	matrin 3	9782	P43243_S604	0.127454	0.894891	0.938815
Q9UKM9	RALY	RALY heterogeneous nuclear ribonucleoprotein	22913	Q9UKM9_S135	0.127011	0.295163	0.468638
Q00610	CLTC	clathrin heavy chain	1213	Q00610_T394	0.124808	0.371768	0.528494
O00712	NFIB	nuclear factor I B	4781	O00712_S328	0.124228	0.743944	0.821783
O75494	SRSF10	serine and arginine rich splicing factor 10	10772	O75494_S131	0.123513	0.627838	0.742602
P62750	RPL23A	ribosomal protein L23a	6147	P62750_S43	0.118463	0.798635	0.864012
P17858	PFKL	phosphofructokinase, liver type	5211	P17858_S775	0.118252	0.94496	0.968149
Q9NR19	ACSS2	acyl-CoA synthetase short chain family member 2	55902	Q9NR19_S267	0.118031	0.621414	0.736476
P49585	PCYT1A	phosphate cytidylyltransferase 1A, choline	5130	P49585_S331	0.118025	0.627771	0.742602
P49796	RGS3	regulator of G protein signaling 3	5998	P49796_S674	0.117994	0.751366	0.827493
Q13425	SNTB2	syntrophin beta 2	6645	Q13425_S393	0.117985	0.469053	0.612838
Q9UKE5	TNIK	TRAF2 and NCK interacting kinase	23043	Q9UKE5_S769	0.117832	0.61678	0.732043
Q9P1Y6	PHRF1	PHD and ring finger domains 1	57661	Q9P1Y6_S814	0.117754	0.351001	0.511272
Q2M2I8	AAK1	AP2 associated kinase 1	22848	Q2M2I8_T606	0.117327	0.310234	0.480509
Q8N3V7	SYNPO	synaptopodin	11346	Q8N3V7_S833	0.11637	0.712683	0.799266
Q5T4S7	UBR4	ubiquitin protein ligase E3 component n-recognin 4	23352	Q5T4S7_T2884	0.113799	0.8784	0.927368
Q9BWG4	SSBP4	single stranded DNA binding protein 4	170463	Q9BWG4_S341	0.113032	0.0807357	0.253091
Q14195	DPYSL3	dihydropyrimidinase like 3	1809	Q14195_S522	0.111576	0.441945	0.584908
P46379	BAG6	BAG cochaperone 6	7917	P46379_S973	0.109227	0.551895	0.680616
Q9NYV4	CDK12	cyclin dependent kinase 12	51755	Q9NYV4_T893	0.107983	0.645917	0.752887
Q12888	TP53BP1	tumor protein p53 binding protein 1	7158	Q12888_S1028	0.107573	0.809382	0.872555
Q86XL3	ANKLE2	ankyrin repeat and LEM domain containing 2	23141	Q86XL3_S662	0.107234	0.634977	0.745814
Q5TZA2	CROCC	ciliary rootlet coiled-coil, rootletin	9696	Q5TZA2_S1460	0.106872	0.387466	0.539632
Q7Z5K2	WAPL	WAPL cohesin release factor	23063	Q7Z5K2_S221	0.105967	0.852417	0.906186
Q96D71	REPS1	RALBP1 associated Eps domain containing 1	85021	Q96D71_T481	0.105605	0.77269	0.844397
Q07889	SOS1	SOS Ras/Rac guanine nucleotide exchange factor 1	6654	Q07889_S1082	0.100351	0.861422	0.911539
Q03001	DST	dystonin	667	Q03001_S3968	0.0994341	0.500646	0.641792
A0A2R8Y4Z8	A0A2R8Y4Z8			A0A2R8Y4Z8_S386	0.0977743	0.708986	0.79683
A0A590UJS4	A0A590UJS4			A0A590UJS4_S2609	0.0975248	0.70218	0.792247
Q9Y5S2	CDC42BPB	CDC42 binding protein kinase beta	9578	Q9Y5S2_S1690	0.0932148	0.841676	0.897743
Q8N4C8	MINK1	misshapen like kinase 1	50488	Q8N4C8_S777	0.0929605	0.747558	0.825004
Q8IWX8	CHERP	calcium homeostasis endoplasmic reticulum protein	10523	Q8IWX8_S806	0.0899936	0.0327921	0.181204
Q9Y4P8	WIPI2	WD repeat domain, phosphoinositide interacting 2	26100	Q9Y4P8_S413	0.0878676	0.60968	0.727261
Q12888	TP53BP1	tumor protein p53 binding protein 1	7158	Q12888_S265	0.0876956	0.844715	0.89904
P55196	AFDN	afadin, adherens junction formation factor	4301	P55196_S1182	0.0856349	0.69316	0.788366
Q9H7D7	WDR26	WD repeat domain 26	80232	Q9H7D7_S121	0.0827325	0.689987	0.78776
Q05209	PTPN12	protein tyrosine phosphatase non-receptor type 12	5782	Q05209_T509	0.0814653	0.768497	0.840815
Q96T58	SPEN	spen family transcriptional repressor	23013	Q96T58_S190	0.0782651	0.64916	0.753798
Q8IZQ1	WDFY3	WD repeat and FYVE domain containing 3	23001	Q8IZQ1_S817	0.078106	0.452066	0.596156
O94989	ARHGEF15	Rho guanine nucleotide exchange factor 15	22899	O94989_S109	0.0779001	0.139567	0.31598
P40222	TXLNA	taxilin alpha	200081	P40222_S515	0.0765672	0.801867	0.866488
Q13615	MTMR3	myotubularin related protein 3	8897	Q13615_T731	0.0763248	0.698149	0.791012
O43294	TGFB1I1	transforming growth factor beta 1 induced transcript 1	7041	O43294_S137	0.0743642	0.301559	0.473197
Q53GT1	KLHL22	kelch like family member 22	84861	Q53GT1_T605	0.0709103	0.555199	0.682208
P78344	EIF4G2	eukaryotic translation initiation factor 4 gamma 2	1982	P78344_T508	0.0708138	0.228877	0.405056
O75592	MYCBP2	MYC binding protein 2	23077	O75592_S2789	0.0700605	0.541092	0.671159
Q06455	RUNX1T1	RUNX1 partner transcriptional co-repressor 1	862	Q06455_T592	0.0690223	0.693522	0.788366
P17029	ZKSCAN1	zinc finger with KRAB and SCAN domains 1	7586	P17029_S13	0.0670137	0.766137	0.838732
Q8N6T7	SIRT6	sirtuin 6	51548	Q8N6T7_S303	0.0666834	0.629827	0.742602
Q15057	ACAP2	ArfGAP with coiled-coil, ankyrin repeat and PH domains 2	23527	Q15057_S379	0.0664702	0.855857	0.908791
Q96MM6	HSPA12B	heat shock protein family A (Hsp70) member 12B	116835	Q96MM6_S434	0.0664581	0.883053	0.930143
O14828	SCAMP3	secretory carrier membrane protein 3	10067	O14828_S76	0.0659032	0.815599	0.877713
Q8N3X1	FNBP4	formin binding protein 4	23360	Q8N3X1_S432	0.0657222	0.644658	0.752205
Q9Y618	NCOR2	nuclear receptor corepressor 2	9612	Q9Y618_S215	0.0653841	0.776095	0.847614
Q99700	ATXN2	ataxin 2	6311	Q99700_S624	0.061588	0.882458	0.930049
Q9Y6G9	DYNC1LI1	dynein cytoplasmic 1 light intermediate chain 1	51143	Q9Y6G9_S510	0.0612249	0.646705	0.753327
O43399	TPD52L2	TPD52 like 2	7165	O43399_S166	0.0611307	0.946388	0.968532
Q06210	GFPT1	glutamine--fructose-6-phosphate transaminase 1	2673	Q06210_S261	0.0596415	0.903779	0.944325
Q9ULU4	ZMYND8	zinc finger MYND-type containing 8	23613	Q9ULU4_S668	0.0579458	0.940201	0.96742
Q86WB0	ZC3HC1	zinc finger C3HC-type containing 1	51530	Q86WB0_S344	0.0562918	0.844527	0.89904
P49792	RANBP2	RAN binding protein 2	5903	P49792_S2251	0.0541866	0.319711	0.485844
Q9UPN3	MACF1	microtubule actin crosslinking factor 1	23499	Q9UPN3_T2020	0.0537351	0.857989	0.91006
O60583	CCNT2	cyclin T2	905	O60583_S480	0.0533913	0.793342	0.859674
Q99590	SCAF11	SR-related CTD associated factor 11	9169	Q99590_S796	0.0526276	0.683116	0.783323
Q92538	GBF1	golgi brefeldin A resistant guanine nucleotide exchange factor 1	8729	Q92538_S1784	0.0516483	0.900386	0.942456
Q6P1L5	FAM117B	family with sequence similarity 117 member B	150864	Q6P1L5_T105	0.0514205	0.637493	0.746859
Q9Y4E1	WASHC2C	WASH complex subunit 2C	253725	Q9Y4E1_S288	0.050778	0.884822	0.931472
C9J840	C9J840			C9J840_S383	0.0495602	0.888817	0.934071
Q13330	MTA1	metastasis associated 1	9112	Q13330_S449	0.0486837	0.828949	0.888955
Q9UQ35	SRRM2	serine/arginine repetitive matrix 2	23524	Q9UQ35_S295;Q9UQ35_S297	0.0485899	0.960558	0.979758
P29590	PML	PML nuclear body scaffold	5371	P29590_S38	0.0483415	0.914628	0.951185
Q9NUJ3	TCP11L1	t-complex 11 like 1	55346	Q9NUJ3_S55	0.0482812	0.943427	0.968035
Q3B726	POLR1F	RNA polymerase I subunit F	221830	Q3B726_S328	0.0473996	0.821275	0.882786
A9Z1X7	A9Z1X7			A9Z1X7_S747	0.0468401	0.731283	0.814161
Q96S55	WRNIP1	WRN helicase interacting protein 1	56897	Q96S55_S75	0.0465898	0.910656	0.94888
Q86VM9	ZC3H18	zinc finger CCCH-type containing 18	124245	Q86VM9_S842	0.0457185	0.741049	0.819128
O43426	SYNJ1	synaptojanin 1	8867	O43426_T1220	0.0457036	0.90284	0.943949
O94887	FARP2	FERM, ARH/RhoGEF and pleckstrin domain protein 2	9855	O94887_S439	0.0451869	0.89179	0.93666
Q86UW7	CADPS2	calcium dependent secretion activator 2	93664	Q86UW7_S58	0.0441128	0.836268	0.894194
Q7RTN6	STRADA	STE20 related adaptor alpha	92335	Q7RTN6_S46	0.0431524	0.901031	0.942593
Q9H1E3	NUCKS1	nuclear casein kinase and cyclin dependent kinase substrate 1	64710	Q9H1E3_S214	0.0431011	0.943795	0.968035
Q9UQ35	SRRM2	serine/arginine repetitive matrix 2	23524	Q9UQ35_S2132	0.042094	0.894129	0.93858
Q15111	PLCL1	phospholipase C like 1 (inactive)	5334	Q15111_S95	0.0415559	0.575181	0.698352
Q9UQ35	SRRM2	serine/arginine repetitive matrix 2	23524	Q9UQ35_T1003;Q9UQ35_S1014	0.0410287	0.944647	0.968149
O75044	SRGAP2	SLIT-ROBO Rho GTPase activating protein 2	23380	O75044_S427	0.0409813	0.898338	0.941384
Q13131	PRKAA1	protein kinase AMP-activated catalytic subunit alpha 1	5562	Q13131_S496	0.0407631	0.940562	0.96742
Q12789	GTF3C1	general transcription factor IIIC subunit 1	2975	Q12789_S1856	0.0405239	0.568032	0.691043
Q9HCE1	MOV10	Mov10 RISC complex RNA helicase	4343	Q9HCE1_S969	0.0400265	0.956211	0.976952
P21359	NF1	neurofibromin 1	4763	P21359_T2565	0.0393108	0.9088	0.94856
Q9NYF8	BCLAF1	BCL2 associated transcription factor 1	9774	Q9NYF8_S177	0.0390989	0.967094	0.984784
Q96T58	SPEN	spen family transcriptional repressor	23013	Q96T58_S736	0.0383212	0.755007	0.830011
Q15057	ACAP2	ArfGAP with coiled-coil, ankyrin repeat and PH domains 2	23527	Q15057_S521	0.0336951	0.82499	0.886262
P46821	MAP1B	microtubule associated protein 1B	4131	P46821_S1438	0.0302241	0.9657	0.984457
O14639	ABLIM1	actin binding LIM protein 1	3983	O14639_S450	0.0297398	0.973967	0.98862
Q5U651	RASIP1	Ras interacting protein 1	54922	Q5U651_S292	0.0283517	0.628332	0.742602
Q9UKA4	AKAP11	A-kinase anchoring protein 11	11215	Q9UKA4_S1242	0.027447	0.930086	0.96095
P02545	LMNA	lamin A/C	4000	P02545_S632	0.023058	0.697646	0.791012
Q9HC35	EML4	EMAP like 4	27436	Q9HC35_S144	0.0224495	0.969877	0.987071
Q96IG2	FBXL20	F-box and leucine rich repeat protein 20	84961	Q96IG2_T417	0.0214107	0.952773	0.974524
P35269	GTF2F1	general transcription factor IIF subunit 1	2962	P35269_T389	0.0203762	0.490269	0.632073
Q7Z6E9	RBBP6	RB binding protein 6, ubiquitin ligase	5930	Q7Z6E9_S772	0.0192178	0.93647	0.965916
Q5JSH3	WDR44	WD repeat domain 44	54521	Q5JSH3_S96	0.0181097	0.957755	0.977985
Q8NDT2	RBM15B	RNA binding motif protein 15B	29890	Q8NDT2_T532	0.0171881	0.916493	0.951185
A0A2R8YG42	A0A2R8YG42			A0A2R8YG42_S497	0.0152547	0.936072	0.965916
Q96JM3	CHAMP1	chromosome alignment maintaining phosphoprotein 1	283489	Q96JM3_T458	0.0137659	0.971307	0.987433
P33176	KIF5B	kinesin family member 5B	3799	P33176_S933	0.0116162	0.989232	0.996282
Q9NYF8	BCLAF1	BCL2 associated transcription factor 1	9774	Q9NYF8_S285;Q9NYF8_S290	0.0111819	0.984376	0.994579
P49792	RANBP2	RAN binding protein 2	5903	P49792_S2250	0.00991579	0.919749	0.953487
Q8TBZ3	WDR20	WD repeat domain 20	91833	Q8TBZ3_S357	0.00977709	0.911659	0.949386
O15063	GARRE1	granule associated Rac and RHOG effector 1	9710	O15063_S723	0.00852208	0.972348	0.987944
H3BMG9	H3BMG9			H3BMG9_S310	0.00830765	0.977914	0.989768
A0A2R8YG42	A0A2R8YG42			A0A2R8YG42_S132	0.0073068	0.974089	0.98862
Q9BST9	RTKN	rhotekin	6242	Q9BST9_S106	0.00606282	0.990502	0.996591
O15027	SEC16A	SEC16 homolog A, endoplasmic reticulum export factor	9919	O15027_S1369	0.0045576	0.975345	0.988802
P35611	ADD1	adducin 1	118	P35611_S355	0.00365974	0.994633	0.997347
Q92994	BRF1	BRF1 RNA polymerase III transcription initiation factor subunit	2972	Q92994_S553	0.00289492	0.992794	0.996591
Q7Z4V5	HDGFL2	HDGF like 2	84717	Q7Z4V5_S454	0.00187259	0.982342	0.993702
O15085	ARHGEF11	Rho guanine nucleotide exchange factor 11	9826	O15085_S1457	0.00067623	0.996316	0.997827
Q99459	CDC5L	cell division cycle 5 like	988	Q99459_T396	0.000566109	0.99674	0.997827
Q9NZM3	ITSN2	intersectin 2	50618	Q9NZM3_S889	-0.000990492	0.998831	0.998831
H0YG16	H0YG16			H0YG16_S152	-0.00152299	0.993735	0.996991
Q9NYF8	BCLAF1	BCL2 associated transcription factor 1	9774	Q9NYF8_S285	-0.00156045	0.992598	0.996591
Q9Y4F3	MARF1	meiosis regulator and mRNA stability factor 1	9665	Q9Y4F3_S1093	-0.00253059	0.984833	0.994579
P35611	ADD1	adducin 1	118	P35611_S12	-0.00258899	0.995533	0.997706
O94989	ARHGEF15	Rho guanine nucleotide exchange factor 15	22899	O94989_S41	-0.00400397	0.99811	0.998654
Q7RTP6	MICAL3	microtubule associated monooxygenase, calponin and LIM domain containing 3	57553	Q7RTP6_S1649	-0.00554754	0.992286	0.996591
P49815	TSC2	TSC complex subunit 2	7249	P49815_S1452	-0.0058801	0.987152	0.996108
Q9H792	PEAK1	pseudopodium enriched atypical kinase 1	79834	Q9H792_S281	-0.00611802	0.987996	0.99613
O14874	BCKDK	branched chain keto acid dehydrogenase kinase	10295	O14874_S31	-0.00828617	0.971207	0.987433
Q9UKV3	ACIN1	apoptotic chromatin condensation inducer 1	22985	Q9UKV3_S365	-0.0090095	0.987432	0.996108
Q9UGU0	TCF20	transcription factor 20	6942	Q9UGU0_T1671	-0.00993946	0.988631	0.996223
P05455	SSB	small RNA binding exonuclease protection factor La	6741	P05455_S366	-0.0104358	0.990991	0.996591
Q9UQ35	SRRM2	serine/arginine repetitive matrix 2	23524	Q9UQ35_S536	-0.0114852	0.984794	0.994579
Q5T200	ZC3H13	zinc finger CCCH-type containing 13	23091	Q5T200_T1033	-0.0122137	0.942832	0.968035
Q8TDN4	CABLES1	Cdk5 and Abl enzyme substrate 1	91768	Q8TDN4_T415	-0.0135656	0.976409	0.989169
Q3B726	POLR1F	RNA polymerase I subunit F	221830	Q3B726_S304	-0.0143435	0.976784	0.989169
O43294	TGFB1I1	transforming growth factor beta 1 induced transcript 1	7041	O43294_S194	-0.0198154	0.922513	0.955813
O15234	CASC3	CASC3 exon junction complex subunit	22794	O15234_S148	-0.0199651	0.991462	0.996591
Q15059	BRD3	bromodomain containing 3	8019	Q15059_S263	-0.019992	0.942514	0.968035
Q5T4S7	UBR4	ubiquitin protein ligase E3 component n-recognin 4	23352	Q5T4S7_S2719	-0.0203736	0.941706	0.968035
P28715	ERCC5	ERCC excision repair 5, endonuclease	2073	P28715_S384	-0.022361	0.937994	0.966945
Q96S99	PLEKHF1	pleckstrin homology and FYVE domain containing 1	79156	Q96S99_S227	-0.024466	0.959576	0.9793
Q5VWQ8	DAB2IP	DAB2 interacting protein	153090	Q5VWQ8_S978	-0.027727	0.899029	0.941571
O14639	ABLIM1	actin binding LIM protein 1	3983	O14639_S655	-0.0281307	0.912371	0.949589
Q9NRL2	BAZ1A	bromodomain adjacent to zinc finger domain 1A	11177	Q9NRL2_S1413	-0.028309	0.51781	0.652269
Q5T0F9	CC2D1B	coiled-coil and C2 domain containing 1B	200014	Q5T0F9_S528	-0.0335115	0.928664	0.960021
P51813	BMX	BMX non-receptor tyrosine kinase	660	P51813_S324	-0.0339677	0.777508	0.848148
Q15678	PTPN14	protein tyrosine phosphatase non-receptor type 14	5784	Q15678_S578	-0.0342979	0.916218	0.951185
Q99700	ATXN2	ataxin 2	6311	Q99700_S466	-0.035611	0.939924	0.96742
O60716	CTNND1	catenin delta 1	1500	O60716_S349	-0.0369941	0.575901	0.698765
P29353	SHC1	SHC adaptor protein 1	6464	P29353_S139	-0.0377749	0.946224	0.968532
Q9UHB7	AFF4	AF4/FMR2 family member 4	27125	Q9UHB7_S1043	-0.0386165	0.919697	0.953487
Q9NVR2	INTS10	integrator complex subunit 10	55174	Q9NVR2_S231	-0.0394285	0.873699	0.922936
Q9Y4F1	FARP1	FERM, ARH/RhoGEF and pleckstrin domain protein 1	10160	Q9Y4F1_S427	-0.040061	0.700559	0.791468
Q13535	ATR	ATR serine/threonine kinase	545	Q13535_S435	-0.0402239	0.938951	0.967389
Q92466	DDB2	damage specific DNA binding protein 2	1643	Q92466_S26	-0.0417993	0.966579	0.984784
Q13459	MYO9B	myosin IXB	4650	Q13459_S1290	-0.0424567	0.910651	0.94888
Q6XZF7	DNMBP	dynamin binding protein	23268	Q6XZF7_S1351	-0.0435615	0.915191	0.951185
Q5SYE7	NHSL1	NHS like 1	57224	Q5SYE7_S1233	-0.0502304	0.119342	0.297512
Q6P3S6	FBXO42	F-box protein 42	54455	Q6P3S6_S488	-0.0530582	0.859034	0.91006
Q5U651	RASIP1	Ras interacting protein 1	54922	Q5U651_S299	-0.0548925	0.925051	0.957298
P08670	VIM	vimentin	7431	P08670_S34	-0.0553458	0.59987	0.720236
Q9H7D0	DOCK5	dedicator of cytokinesis 5	80005	Q9H7D0_S1830	-0.0560895	0.0709153	0.240066
Q9UDY2	TJP2	tight junction protein 2	9414	Q9UDY2_S424	-0.0570839	0.895375	0.938815
P49006	MARCKSL1	MARCKS like 1	65108	P49006_T148	-0.0575924	0.762499	0.836245
Q9NWH9	SLTM	SAFB like transcription modulator	79811	Q9NWH9_S289	-0.0582206	0.887694	0.933425
Q08170	SRSF4	serine and arginine rich splicing factor 4	6429	Q08170_S460	-0.0600106	0.781203	0.851168
Q9Y2D5	PALM2AKAP2	PALM2 and AKAP2 fusion	445815	Q9Y2D5_S748	-0.0605739	0.85869	0.91006
Q53GS9	USP39	ubiquitin specific peptidase 39	10713	Q53GS9_S42	-0.062451	0.910346	0.94888
Q9NRG9	AAAS	aladin WD repeat nucleoporin	8086	Q9NRG9_S495	-0.0643315	0.669228	0.770283
Q8N556	AFAP1	actin filament associated protein 1	60312	Q8N556_S668	-0.064391	0.653595	0.757453
Q9UQ35	SRRM2	serine/arginine repetitive matrix 2	23524	Q9UQ35_S398	-0.0645556	0.741094	0.819128
O15027	SEC16A	SEC16 homolog A, endoplasmic reticulum export factor	9919	O15027_S568	-0.0666571	0.932213	0.962606
Q8TAD8	SNIP1	Smad nuclear interacting protein 1	79753	Q8TAD8_S35	-0.0682489	0.855285	0.90871
P04792	HSPB1	heat shock protein family B (small) member 1	3315	P04792_S82	-0.0690758	0.156458	0.329604
Q68EM7	ARHGAP17	Rho GTPase activating protein 17	55114	Q68EM7_S575	-0.0693234	0.115787	0.294601
A0A0G2JNH2	A0A0G2JNH2			A0A0G2JNH2_S900	-0.0693255	0.791187	0.858013
Q7L1V2	MON1B	MON1 homolog B, secretory trafficking associated	22879	Q7L1V2_S59	-0.0698682	0.570089	0.693086
Q9BQA1	WDR77	WD repeat domain 77	79084	Q9BQA1_T5	-0.0712428	0.605563	0.72376
Q8IZP0	ABI1	abl interactor 1	10006	Q8IZP0_S323	-0.0713387	0.974729	0.988723
Q9C0C2	TNKS1BP1	tankyrase 1 binding protein 1	85456	Q9C0C2_S672	-0.0723768	0.840052	0.897196
O60716	CTNND1	catenin delta 1	1500	O60716_S268	-0.0733165	0.563918	0.68786
Q01543	FLI1	Fli-1 proto-oncogene, ETS transcription factor	2313	Q01543_S39	-0.0747395	0.747758	0.825004
Q9Y217	MTMR6	myotubularin related protein 6	9107	Q9Y217_S561	-0.0757081	0.421798	0.568332
Q96PK6	RBM14	RNA binding motif protein 14	10432	Q96PK6_T206	-0.0783748	0.776995	0.848092
Q96JC9	EAF1	ELL associated factor 1	85403	Q96JC9_S165	-0.0787391	0.651646	0.755728
Q9UQ35	SRRM2	serine/arginine repetitive matrix 2	23524	Q9UQ35_T983	-0.0817579	0.321214	0.487105
Q8IX12	CCAR1	cell division cycle and apoptosis regulator 1	55749	Q8IX12_T627	-0.0824645	0.803688	0.867945
Q7Z460	CLASP1	cytoplasmic linker associated protein 1	23332	Q7Z460_S559	-0.082524	0.0473398	0.20573
Q9ULU4	ZMYND8	zinc finger MYND-type containing 8	23613	Q9ULU4_S425	-0.08466	0.536269	0.666527
Q4LE39	ARID4B	AT-rich interaction domain 4B	51742	Q4LE39_S778	-0.0862753	0.629904	0.742602
Q7Z3K3	POGZ	pogo transposable element derived with ZNF domain	23126	Q7Z3K3_S425	-0.0866542	0.250381	0.428775
Q14004	CDK13	cyclin dependent kinase 13	8621	Q14004_T871	-0.0869842	0.630129	0.742602
Q96T37	RBM15	RNA binding motif protein 15	64783	Q96T37_S257	-0.0871029	0.789617	0.857792
Q2KHT3	CLEC16A	C-type lectin domain containing 16A	23274	Q2KHT3_S863	-0.0884658	0.904228	0.944325
A0A494BZV2	A0A494BZV2			A0A494BZV2_S402	-0.0896078	0.864405	0.913643
Q6XZF7	DNMBP	dynamin binding protein	23268	Q6XZF7_S1353	-0.0948137	0.924094	0.956911
Q92785	DPF2	double PHD fingers 2	5977	Q92785_T248	-0.0950164	0.916017	0.951185
K7EPZ6	K7EPZ6			K7EPZ6_S198	-0.0955171	0.763422	0.836758
Q8NFW9	MYRIP	myosin VIIA and Rab interacting protein	25924	Q8NFW9_S543	-0.0975619	0.858791	0.91006
O75781	PALM	paralemmin	5064	O75781_S124	-0.0980046	0.600586	0.720624
Q8NFG4	FLCN	folliculin	201163	Q8NFG4_S62	-0.100323	0.414421	0.561435
O75694	NUP155	nucleoporin 155	9631	O75694_S992	-0.10237	0.577316	0.700019
Q9BYB0	Q9BYB0			Q9BYB0_S366	-0.103791	0.840713	0.897379
O94915	FRYL	FRY like transcription coactivator	285527	O94915_S1978	-0.104086	0.159082	0.332083
P35611	ADD1	adducin 1	118	P35611_T11	-0.104103	0.325877	0.488682
P21127	CDK11B	cyclin dependent kinase 11B	984	P21127_S65	-0.108036	0.724543	0.808128
Q9UQ35	SRRM2	serine/arginine repetitive matrix 2	23524	Q9UQ35_T1208	-0.108282	0.456823	0.60031
Q9NYV4	CDK12	cyclin dependent kinase 12	51755	Q9NYV4_T692	-0.108784	0.316548	0.483185
Q7Z401	DENND4A	DENN domain containing 4A	10260	Q7Z401_S1511	-0.109304	0.366697	0.52389
Q9NV70	EXOC1	exocyst complex component 1	55763	Q9NV70_S473	-0.111066	0.294255	0.468562
Q9UQ35	SRRM2	serine/arginine repetitive matrix 2	23524	Q9UQ35_S1124	-0.112432	0.720305	0.803889
Q9Y6M7	SLC4A7	solute carrier family 4 member 7	9497	Q9Y6M7_S242	-0.113765	0.692526	0.788366
Q6P1N0	CC2D1A	coiled-coil and C2 domain containing 1A	54862	Q6P1N0_S455	-0.115246	0.719932	0.803889
Q13501	SQSTM1	sequestosome 1	8878	Q13501_T269	-0.117174	0.238962	0.417672
P49006	MARCKSL1	MARCKS like 1	65108	P49006_T85	-0.117758	0.886904	0.933129
Q63HR2	TNS2	tensin 2	23371	Q63HR2_S832	-0.118077	0.564657	0.688305
O60318	MCM3AP	minichromosome maintenance complex component 3 associated protein	8888	O60318_S527	-0.118104	0.685765	0.784891
P29966	MARCKS	myristoylated alanine rich protein kinase C substrate	4082	P29966_T150	-0.118715	0.78312	0.852751
P35606	COPB2	COPI coat complex subunit beta 2	9276	P35606_S859	-0.122289	0.524356	0.657055
Q96MT3	PRICKLE1	prickle planar cell polarity protein 1	144165	Q96MT3_S683	-0.123319	0.734608	0.815392
Q05519	SRSF11	serine and arginine rich splicing factor 11	9295	Q05519_S449	-0.124428	0.187324	0.362301
Q07157	TJP1	tight junction protein 1	7082	Q07157_S968	-0.124506	0.761892	0.836079
Q9UKJ3	GPATCH8	G-patch domain containing 8	23131	Q9UKJ3_S738	-0.125281	0.484127	0.626738
Q9BSQ5	CCM2	CCM2 scaffold protein	83605	Q9BSQ5_S238	-0.125734	0.740174	0.819096
Q14966	ZNF638	zinc finger protein 638	27332	Q14966_S552	-0.127943	0.346972	0.508534
Q9UQ35	SRRM2	serine/arginine repetitive matrix 2	23524	Q9UQ35_T866	-0.128172	0.719718	0.803889
Q9UQ35	SRRM2	serine/arginine repetitive matrix 2	23524	Q9UQ35_S377;Q9UQ35_S398	-0.128365	0.752833	0.828612
P02545	LMNA	lamin A/C	4000	P02545_S18	-0.128875	0.714913	0.801278
Q92784	DPF3	double PHD fingers 3	8110	Q92784_T235	-0.128938	0.863225	0.912922
P42684	ABL2	ABL proto-oncogene 2, non-receptor tyrosine kinase	27	P42684_S631	-0.130182	0.667969	0.769462
Q8IVT5	KSR1	kinase suppressor of ras 1	8844	Q8IVT5_T288	-0.132673	0.680607	0.780934
Q7Z460	CLASP1	cytoplasmic linker associated protein 1	23332	Q7Z460_S1091	-0.133308	0.338743	0.501427
P49792	RANBP2	RAN binding protein 2	5903	P49792_S2804	-0.133868	0.79975	0.864709
Q96D71	REPS1	RALBP1 associated Eps domain containing 1	85021	Q96D71_S143	-0.134871	0.663646	0.766258
P46937	YAP1	Yes1 associated transcriptional regulator	10413	P46937_S109	-0.136831	0.520355	0.653825
Q9BTE3	MCMBP	minichromosome maintenance complex binding protein	79892	Q9BTE3_S154	-0.139915	0.601278	0.720984
Q15149	PLEC	plectin	5339	Q15149_S149	-0.139951	0.778173	0.848371
O00712	NFIB	nuclear factor I B	4781	O00712_S332	-0.141301	0.328251	0.490641
O14617	AP3D1	adaptor related protein complex 3 subunit delta 1	8943	O14617_S658	-0.141525	0.805676	0.869581
Q8WYL5	SSH1	slingshot protein phosphatase 1	54434	Q8WYL5_S937	-0.144524	0.360883	0.519141
Q9BTC0	DIDO1	death inducer-obliterator 1	11083	Q9BTC0_S1456	-0.144721	0.696549	0.791012
Q53EL6	PDCD4	programmed cell death 4	27250	Q53EL6_S457	-0.145363	0.860349	0.910929
P48681	NES	nestin	10763	P48681_S768	-0.145859	0.688996	0.78776
Q12789	GTF3C1	general transcription factor IIIC subunit 1	2975	Q12789_S1865	-0.14684	0.791116	0.858013
Q9NRM7	LATS2	large tumor suppressor kinase 2	26524	Q9NRM7_S576	-0.152818	0.709209	0.79683
Q9NRY4	ARHGAP35	Rho GTPase activating protein 35	2909	Q9NRY4_Y1105	-0.155756	0.644923	0.752205
Q96NE9	FRMD6	FERM domain containing 6	122786	Q96NE9_S542	-0.156367	0.732443	0.81496
Q9UQ35	SRRM2	serine/arginine repetitive matrix 2	23524	Q9UQ35_S1693	-0.156431	0.692554	0.788366
Q8IU81	IRF2BP1	interferon regulatory factor 2 binding protein 1	26145	Q8IU81_S436	-0.156822	0.703269	0.792247
Q8WYP5	AHCTF1	AT-hook containing transcription factor 1	25909	Q8WYP5_S1222	-0.157271	0.678084	0.778525
A0A1C7CYX9	DPYSL2	dihydropyrimidinase like 2	1808	A0A1C7CYX9_S27	-0.157678	0.497986	0.639547
Q9NTI5	PDS5B	PDS5 cohesin associated factor B	23047	Q9NTI5_S1166	-0.158289	0.507864	0.645637
Q09666	AHNAK	AHNAK nucleoprotein	79026	Q09666_S5752	-0.160279	0.847207	0.901169
P23508	MCC	MCC regulator of WNT signaling pathway	4163	P23508_S294	-0.160577	0.167211	0.340162
Q0JRZ9	FCHO2	FCH and mu domain containing endocytic adaptor 2	115548	Q0JRZ9_S403	-0.161742	0.266659	0.44532
Q13459	MYO9B	myosin IXB	4650	Q13459_S1267	-0.161834	0.640606	0.750027
Q9UQ35	SRRM2	serine/arginine repetitive matrix 2	23524	Q9UQ35_T1531	-0.162192	0.325216	0.488489
Q05655	PRKCD	protein kinase C delta	5580	Q05655_S645	-0.162261	0.835105	0.893518
P49815	TSC2	TSC complex subunit 2	7249	P49815_S939	-0.162878	0.546354	0.67586
P51116	FXR2	FMR1 autosomal homolog 2	9513	P51116_S453	-0.16321	0.83515	0.893518
Q86TV6	TTC7B	tetratricopeptide repeat domain 7B	145567	Q86TV6_S160	-0.163877	0.441566	0.584829
Q8N3F8	MICALL1	MICAL like 1	85377	Q8N3F8_S640	-0.164653	0.703405	0.792247
O43166	SIPA1L1	signal induced proliferation associated 1 like 1	26037	O43166_S1181	-0.168361	0.82802	0.888478
Q99607	ELF4	E74 like ETS transcription factor 4	2000	Q99607_S186	-0.17079	0.217848	0.392876
P02545	LMNA	lamin A/C	4000	P02545_S392	-0.170841	0.268288	0.447089
Q15007	WTAP	WT1 associated protein	9589	Q15007_S306	-0.172836	0.880838	0.928875
Q14162	SCARF1	scavenger receptor class F member 1	8578	Q14162_S606	-0.179433	0.648243	0.753798
P33527	ABCC1	ATP binding cassette subfamily C member 1	4363	P33527_S915	-0.180321	0.764827	0.837798
Q9UQ35	SRRM2	serine/arginine repetitive matrix 2	23524	Q9UQ35_S1539	-0.181379	0.381412	0.536078
Q9NS56	TOPORS	TOP1 binding arginine/serine rich protein, E3 ubiquitin ligase	10210	Q9NS56_S585	-0.181916	0.00758561	0.140422
Q6NZI2	CAVIN1	caveolae associated protein 1	284119	Q6NZI2_S127	-0.182253	0.226519	0.402043
O94929	ABLIM3	actin binding LIM protein family member 3	22885	O94929_S282	-0.18239	0.595238	0.716754
P49815	TSC2	TSC complex subunit 2	7249	P49815_S1132	-0.185843	0.613199	0.730037
P30414	NKTR	natural killer cell triggering receptor	4820	P30414_S379	-0.186194	0.117336	0.296572
P11274	BCR	BCR activator of RhoGEF and GTPase	613	P11274_S354	-0.18717	0.508951	0.646125
Q5T200	ZC3H13	zinc finger CCCH-type containing 13	23091	Q5T200_S943	-0.188147	0.750664	0.827356
Q8WYQ5	DGCR8	DGCR8 microprocessor complex subunit	54487	Q8WYQ5_S377	-0.189214	0.469896	0.613031
O94979	SEC31A	SEC31 homolog A, COPII coat complex component	22872	O94979_S799	-0.1908	0.135792	0.310688
Q12888	TP53BP1	tumor protein p53 binding protein 1	7158	Q12888_S1362	-0.191107	0.146352	0.320822
O75533	SF3B1	splicing factor 3b subunit 1	23451	O75533_T261	-0.191668	0.1318	0.307731
P49756	RBM25	RNA binding motif protein 25	58517	P49756_S677	-0.195411	0.399105	0.549681
Q01518	CAP1	cyclase associated actin cytoskeleton regulatory protein 1	10487	Q01518_S308	-0.195572	0.207846	0.385026
Q86YD1	PTOV1	PTOV1 extended AT-hook containing adaptor protein	53635	Q86YD1_S36	-0.195897	0.177593	0.350511
P29966	MARCKS	myristoylated alanine rich protein kinase C substrate	4082	P29966_S145	-0.196058	0.136147	0.310688
O76021	RSL1D1	ribosomal L1 domain containing 1	26156	O76021_T358	-0.199199	0.563283	0.687677
O95835	LATS1	large tumor suppressor kinase 1	9113	O95835_S613	-0.20137	0.0684726	0.237777
Q9NV70	EXOC1	exocyst complex component 1	55763	Q9NV70_S470	-0.202138	0.338741	0.501427
P30419	NMT1	N-myristoyltransferase 1	4836	P30419_S47	-0.20335	0.373353	0.529613
Q8NDT2	RBM15B	RNA binding motif protein 15B	29890	Q8NDT2_S562	-0.205947	0.440158	0.583805
Q9UQ35	SRRM2	serine/arginine repetitive matrix 2	23524	Q9UQ35_S2581	-0.206256	0.399469	0.549681
O43896	KIF1C	kinesin family member 1C	10749	O43896_S1092	-0.206913	0.484573	0.626874
Q9UKV3	ACIN1	apoptotic chromatin condensation inducer 1	22985	Q9UKV3_S386;Q9UKV3_S388	-0.207118	0.833222	0.892495
Q9Y4D8	Q9Y4D8			Q9Y4D8_T2080	-0.20716	0.390688	0.542475
Q96S94	CCNL2	cyclin L2	81669	Q96S94_S369	-0.20772	0.0601926	0.228279
Q9NYF8	BCLAF1	BCL2 associated transcription factor 1	9774	Q9NYF8_S760	-0.209252	0.490583	0.632073
Q9UQ35	SRRM2	serine/arginine repetitive matrix 2	23524	Q9UQ35_S1854	-0.210171	0.0240131	0.170103
P11142	HSPA8	heat shock protein family A (Hsp70) member 8	3312	P11142_S511	-0.210459	0.238278	0.416872
Q52LW3	ARHGAP29	Rho GTPase activating protein 29	9411	Q52LW3_S1029	-0.211059	0.275217	0.453397
Q13427	PPIG	peptidylprolyl isomerase G	9360	Q13427_T358	-0.211342	0.11452	0.292633
P50613	CDK7	cyclin dependent kinase 7	1022	P50613_T170	-0.211469	0.657037	0.760036
O94915	FRYL	FRY like transcription coactivator	285527	O94915_S1971	-0.211569	0.791222	0.858013
Q92538	GBF1	golgi brefeldin A resistant guanine nucleotide exchange factor 1	8729	Q92538_S1318	-0.213482	0.11205	0.288613
Q9H9D4	ZNF408	zinc finger protein 408	79797	Q9H9D4_T322	-0.213858	0.517767	0.652269
Q96N46	TTC14	tetratricopeptide repeat domain 14	151613	Q96N46_S671	-0.214112	0.198769	0.372211
Q13501	SQSTM1	sequestosome 1	8878	Q13501_S272	-0.216179	0.512586	0.648946
P27816	MAP4	microtubule associated protein 4	4134	P27816_S358	-0.21904	0.336879	0.499473
Q14160	SCRIB	scribble planar cell polarity protein	23513	Q14160_S1475	-0.21961	0.212703	0.390736
Q6Y7W6	GIGYF2	GRB10 interacting GYF protein 2	26058	Q6Y7W6_S160	-0.219803	0.0474849	0.20573
P22626	HNRNPA2B1	heterogeneous nuclear ribonucleoprotein A2/B1	3181	P22626_S259	-0.220252	0.296482	0.469566
Q04726	TLE3	TLE family member 3, transcriptional corepressor	7090	Q04726_S203	-0.221015	0.449127	0.592706
Q9UQ35	SRRM2	serine/arginine repetitive matrix 2	23524	Q9UQ35_T1492	-0.221301	0.342381	0.504373
Q9NVD7	PARVA	parvin alpha	55742	Q9NVD7_S14;Q9NVD7_S19	-0.221474	0.21188	0.389614
Q99536	VAT1	vesicle amine transport 1	10493	Q99536_S44	-0.222235	0.78565	0.855
Q9C0C2	TNKS1BP1	tankyrase 1 binding protein 1	85456	Q9C0C2_S893	-0.225297	0.521929	0.655355
H0Y8P7	H0Y8P7			H0Y8P7_S149	-0.225881	0.250073	0.428775
Q9UNE7	STUB1	STIP1 homology and U-box containing protein 1	10273	Q9UNE7_S19	-0.226091	0.32193	0.487105
Q8NFW9	MYRIP	myosin VIIA and Rab interacting protein	25924	Q8NFW9_S534	-0.227848	0.693034	0.788366
Q9Y2I7	PIKFYVE	phosphoinositide kinase, FYVE-type zinc finger containing	200576	Q9Y2I7_S1754	-0.228349	0.131263	0.307731
Q92466	DDB2	damage specific DNA binding protein 2	1643	Q92466_S24	-0.228507	0.710015	0.797248
Q9UPN3	MACF1	microtubule actin crosslinking factor 1	23499	Q9UPN3_S3927	-0.228892	0.374335	0.530229
Q14498	RBM39	RNA binding motif protein 39	9584	Q14498_S136	-0.229102	0.119929	0.29812
Q96FS4	SIPA1	signal-induced proliferation-associated 1	6494	Q96FS4_S67	-0.230245	0.141839	0.316595
Q8IV36	HID1	HID1 domain containing	283987	Q8IV36_T591	-0.234631	0.431629	0.5754
P49023	PXN	paxillin	5829	P49023_S302	-0.235314	0.55181	0.680616
P24723	PRKCH	protein kinase C eta	5583	P24723_S317	-0.235326	0.214221	0.391761
Q8N122	RPTOR	regulatory associated protein of MTOR complex 1	57521	Q8N122_S863	-0.236549	0.110874	0.287939
Q9Y6G9	DYNC1LI1	dynein cytoplasmic 1 light intermediate chain 1	51143	Q9Y6G9_S516	-0.240342	0.64326	0.751417
E9PCK9	E9PCK9			E9PCK9_S476	-0.24117	0.689432	0.78776
O75382	TRIM3	tripartite motif containing 3	10612	O75382_S437	-0.24289	0.590009	0.711652
O94929	ABLIM3	actin binding LIM protein family member 3	22885	O94929_S388	-0.243172	0.684932	0.784426
P62995	TRA2B	transformer 2 beta homolog	6434	P62995_T201	-0.248791	0.247922	0.427235
Q7L9L4	MOB1B	MOB kinase activator 1B	92597	Q7L9L4_S38	-0.250238	0.14066	0.31598
Q9NZN8	CNOT2	CCR4-NOT transcription complex subunit 2	4848	Q9NZN8_S165	-0.251409	0.673643	0.774394
Q14103	HNRNPD	heterogeneous nuclear ribonucleoprotein D	3184	Q14103_S83	-0.251643	0.605276	0.72376
Q96JM3	CHAMP1	chromosome alignment maintaining phosphoprotein 1	283489	Q96JM3_S204	-0.252491	0.39019	0.542193
Q9NWS9	ZNF446	zinc finger protein 446	55663	Q9NWS9_S137	-0.253762	0.758568	0.832929
P23588	EIF4B	eukaryotic translation initiation factor 4B	1975	P23588_S406	-0.254902	0.480218	0.622995
Q9BYB0	Q9BYB0			Q9BYB0_S1577	-0.25633	0.300657	0.473197
Q9UQ35	SRRM2	serine/arginine repetitive matrix 2	23524	Q9UQ35_S2407	-0.257051	0.503914	0.643734
O14579	COPE	COPI coat complex subunit epsilon	11316	O14579_S99	-0.260367	0.559458	0.68515
Q9BWW4	SSBP3	single stranded DNA binding protein 3	23648	Q9BWW4_S347	-0.260946	0.827235	0.888153
Q9H270	VPS11	VPS11 core subunit of CORVET and HOPS complexes	55823	Q9H270_S813	-0.261513	0.580519	0.703439
Q86U86	PBRM1	polybromo 1	55193	Q86U86_T9	-0.261994	0.462206	0.604753
O43318	MAP3K7	mitogen-activated protein kinase kinase kinase 7	6885	O43318_S389	-0.262857	0.630926	0.742602
Q9UDY2	TJP2	tight junction protein 2	9414	Q9UDY2_S986	-0.263052	0.362441	0.519753
O60658	PDE8A	phosphodiesterase 8A	5151	O60658_S457	-0.2633	0.256044	0.432676
Q13443	ADAM9	ADAM metallopeptidase domain 9	8754	Q13443_T761	-0.267423	0.500183	0.641646
Q8WWI1	LMO7	LIM domain 7	4008	Q8WWI1_S1586	-0.268276	0.435805	0.579706
Q13459	MYO9B	myosin IXB	4650	Q13459_S716	-0.268378	0.106924	0.283025
Q5VTL8	PRPF38B	pre-mRNA processing factor 38B	55119	Q5VTL8_S527	-0.269801	0.370339	0.527374
Q86VM9	ZC3H18	zinc finger CCCH-type containing 18	124245	Q86VM9_T677	-0.273412	0.719918	0.803889
Q14247	CTTN	cortactin	2017	Q14247_S405	-0.273586	0.666009	0.768022
Q9NWV8	BABAM1	BRISC and BRCA1 A complex member 1	29086	Q9NWV8_S29	-0.273742	0.698433	0.791012
P04049	RAF1	Raf-1 proto-oncogene, serine/threonine kinase	5894	P04049_S621	-0.274504	0.336786	0.499473
Q14204	DYNC1H1	dynein cytoplasmic 1 heavy chain 1	1778	Q14204_S4368	-0.275755	0.599678	0.720236
P02545	LMNA	lamin A/C	4000	P02545_T19	-0.275758	0.131956	0.307731
Q09666	AHNAK	AHNAK nucleoprotein	79026	Q09666_S5110	-0.276107	0.357331	0.515932
Q9UNZ2	NSFL1C	NSFL1 cofactor	55968	Q9UNZ2_S140	-0.276372	0.438101	0.582338
O75962	TRIO	trio Rho guanine nucleotide exchange factor	7204	O75962_S1723	-0.27699	0.218772	0.392876
A0A0A0MSA4	A0A0A0MSA4			A0A0A0MSA4_S306	-0.278052	0.392602	0.543703
A0A0A0MRJ1	A0A0A0MRJ1			A0A0A0MRJ1_S256	-0.278856	0.182542	0.356355
Q9NZN5	ARHGEF12	Rho guanine nucleotide exchange factor 12	23365	Q9NZN5_S341	-0.280001	0.506532	0.645632
Q13315	ATM	ATM serine/threonine kinase	472	Q13315_S1883	-0.281547	0.649117	0.753798
Q92556	ELMO1	engulfment and cell motility 1	9844	Q92556_S344	-0.284121	0.620149	0.735452
Q9UFC0	LRWD1	leucine rich repeats and WD repeat domain containing 1	222229	Q9UFC0_S212	-0.284137	0.130873	0.307731
P08651	NFIC	nuclear factor I C	4782	P08651_S323	-0.285324	0.459511	0.601654
P07199	CENPB	centromere protein B	1059	P07199_S156	-0.28848	0.411803	0.559528
P08621	SNRNP70	small nuclear ribonucleoprotein U1 subunit 70	6625	P08621_S226	-0.289905	0.431345	0.5754
Q9P1Y6	PHRF1	PHD and ring finger domains 1	57661	Q9P1Y6_S1202	-0.289976	0.316636	0.483185
Q9C0E2	XPO4	exportin 4	64328	Q9C0E2_S521	-0.291038	0.237471	0.415857
Q9NUG4	CCM2L	CCM2 like scaffold protein	140706	Q9NUG4_S266	-0.291514	0.518103	0.652269
A0A087WZ13	A0A087WZ13			A0A087WZ13_S617	-0.294144	0.609351	0.727261
A0A494BZV2	A0A494BZV2			A0A494BZV2_S2278	-0.295277	0.727246	0.81065
Q15111	PLCL1	phospholipase C like 1 (inactive)	5334	Q15111_S569	-0.29809	0.0995587	0.273377
Q8NCN2	ZBTB34	zinc finger and BTB domain containing 34	403341	Q8NCN2_S463	-0.29845	0.257666	0.433614
P49585	PCYT1A	phosphate cytidylyltransferase 1A, choline	5130	P49585_S329	-0.299756	0.534576	0.664873
P36507	MAP2K2	mitogen-activated protein kinase kinase 2	5605	P36507_T394	-0.300164	0.332429	0.494872
P27708	CAD	carbamoyl-phosphate synthetase 2, aspartate transcarbamylase, and dihydroorotase	790	P27708_S1859	-0.300251	0.19996	0.373667
Q15648	MED1	mediator complex subunit 1	5469	Q15648_T1051	-0.301598	0.168223	0.341087
Q0VF96	CGNL1	cingulin like 1	84952	Q0VF96_S283	-0.302342	0.708854	0.79683
Q8N264	ARHGAP24	Rho GTPase activating protein 24	83478	Q8N264_S391	-0.30299	0.159019	0.332083
P43243	MATR3	matrin 3	9782	P43243_S598	-0.303492	0.194602	0.369169
Q5T200	ZC3H13	zinc finger CCCH-type containing 13	23091	Q5T200_S207	-0.304411	0.735143	0.815494
Q01130	SRSF2	serine and arginine rich splicing factor 2	6427	Q01130_S26	-0.305752	0.14308	0.317465
Q14980	NUMA1	nuclear mitotic apparatus protein 1	4926	Q14980_S1757	-0.307396	0.177372	0.350511
Q07955	SRSF1	serine and arginine rich splicing factor 1	6426	Q07955_S234;Q07955_S238	-0.307781	0.738983	0.818672
P31321	PRKAR1B	protein kinase cAMP-dependent type I regulatory subunit beta	5575	P31321_S83	-0.308214	0.218586	0.392876
Q96T37	RBM15	RNA binding motif protein 15	64783	Q96T37_S294	-0.308335	0.080375	0.252391
Q03252	LMNB2	lamin B2	84823	Q03252_S405	-0.309121	0.306031	0.478003
Q9UQQ2	SH2B3	SH2B adaptor protein 3	10019	Q9UQQ2_S150	-0.309335	0.0504281	0.213548
P55795	HNRNPH2	heterogeneous nuclear ribonucleoprotein H2	3188	P55795_S104	-0.309708	0.0676131	0.236582
Q99460	PSMD1	proteasome 26S subunit, non-ATPase 1	5707	Q99460_T273	-0.30994	0.18726	0.362301
P62805	H4C9	H4 clustered histone 9	8294	P62805_S48	-0.311725	0.0291065	0.179425
Q9UPU5	USP24	ubiquitin specific peptidase 24	23358	Q9UPU5_S2047	-0.313877	0.114939	0.293253
Q14241	ELOA	elongin A	6924	Q14241_S151	-0.313978	0.519312	0.652961
Q9UKJ3	GPATCH8	G-patch domain containing 8	23131	Q9UKJ3_S976	-0.315777	0.771432	0.843524
Q96TC7	RMDN3	regulator of microtubule dynamics 3	55177	Q96TC7_S46	-0.316154	0.191475	0.366633
Q9UNE7	STUB1	STIP1 homology and U-box containing protein 1	10273	Q9UNE7_S23	-0.316929	0.0591849	0.226979
P62140	PPP1CB	protein phosphatase 1 catalytic subunit beta	5500	P62140_T316	-0.317416	0.291809	0.466539
P17812	CTPS1	CTP synthase 1	1503	P17812_S562	-0.318978	0.361341	0.519392
Q9BU76	C1orf35	chromosome 1 open reading frame 35	79169	Q9BU76_S220	-0.31994	0.253277	0.431588
Q92614	MYO18A	myosin XVIIIA	399687	Q92614_S2020	-0.320613	0.8791	0.927575
Q9NZT2	OGFR	opioid growth factor receptor	11054	Q9NZT2_S315	-0.32126	0.839792	0.897196
Q9BYB0	Q9BYB0			Q9BYB0_S373	-0.322071	0.167663	0.340705
Q9UPT6	MAPK8IP3	mitogen-activated protein kinase 8 interacting protein 3	23162	Q9UPT6_S365	-0.323741	0.24568	0.42617
Q9NYF8	BCLAF1	BCL2 associated transcription factor 1	9774	Q9NYF8_S259;Q9NYF8_S268	-0.326357	0.192091	0.36681
Q8NAF0	ZNF579	zinc finger protein 579	163033	Q8NAF0_S483	-0.326514	0.421995	0.568332
P13612	ITGA4	integrin subunit alpha 4	3676	P13612_S1021	-0.328282	0.34186	0.504057
Q13905	RAPGEF1	Rap guanine nucleotide exchange factor 1	2889	Q13905_S338	-0.329277	0.670791	0.771599
Q13098	GPS1	G protein pathway suppressor 1	2873	Q13098_S474	-0.331185	0.392375	0.543703
P35222	CTNNB1	catenin beta 1	1499	P35222_T551	-0.331271	0.121765	0.298231
Q14693	LPIN1	lipin 1	23175	Q14693_S162	-0.33247	0.307629	0.478519
A9Z1X7	A9Z1X7			A9Z1X7_T220	-0.333751	0.60454	0.72376
Q9UQ35	SRRM2	serine/arginine repetitive matrix 2	23524	Q9UQ35_T1434	-0.334044	0.400807	0.549875
Q14839	CHD4	chromodomain helicase DNA binding protein 4	1108	Q14839_S515	-0.33481	0.277254	0.454592
Q14693	LPIN1	lipin 1	23175	Q14693_S294	-0.334898	0.0225944	0.168367
Q9UMZ2	SYNRG	synergin gamma	11276	Q9UMZ2_S1075	-0.341864	0.492608	0.633769
Q9H8G2	CAAP1	caspase activity and apoptosis inhibitor 1	79886	Q9H8G2_S89	-0.342534	0.0109275	0.142367
P29692	EEF1D	eukaryotic translation elongation factor 1 delta	1936	P29692_S133	-0.344798	0.105801	0.281675
O43493	TGOLN2	trans-golgi network protein 2	10618	O43493_S68	-0.347228	0.414734	0.561435
P15056	BRAF	B-Raf proto-oncogene, serine/threonine kinase	673	P15056_S729	-0.353977	0.152086	0.325294
O14497	ARID1A	AT-rich interaction domain 1A	8289	O14497_S363	-0.356063	0.0261229	0.172332
Q9UQ35	SRRM2	serine/arginine repetitive matrix 2	23524	Q9UQ35_S323	-0.356661	0.0465801	0.20573
Q8N3D4	EHBP1L1	EH domain binding protein 1 like 1	254102	Q8N3D4_T284	-0.357881	0.187363	0.362301
Q7KZ85	SUPT6H	SPT6 homolog, histone chaperone and transcription elongation factor	6830	Q7KZ85_T1523	-0.36058	0.060394	0.228279
Q6XZF7	DNMBP	dynamin binding protein	23268	Q6XZF7_S1369	-0.361343	0.699424	0.791159
Q6PCE3	PGM2L1	phosphoglucomutase 2 like 1	283209	Q6PCE3_S175	-0.361889	0.000535134	0.102497
O00429	DNM1L	dynamin 1 like	10059	O00429_S616	-0.364481	0.301117	0.473197
Q6DD88	ATL3	atlastin GTPase 3	25923	Q6DD88_S535	-0.364557	0.809301	0.872555
Q5T200	ZC3H13	zinc finger CCCH-type containing 13	23091	Q5T200_T364	-0.364596	0.318987	0.485484
Q9P1Y6	PHRF1	PHD and ring finger domains 1	57661	Q9P1Y6_S867	-0.365381	0.178022	0.350511
Q96D71	REPS1	RALBP1 associated Eps domain containing 1	85021	Q96D71_S709	-0.366958	0.637128	0.746859
Q9UPN3	MACF1	microtubule actin crosslinking factor 1	23499	Q9UPN3_S3331	-0.367284	0.257387	0.433614
Q9NYB0	TERF2IP	TERF2 interacting protein	54386	Q9NYB0_S203	-0.36788	0.298333	0.471228
Q7Z401	DENND4A	DENN domain containing 4A	10260	Q7Z401_S1015	-0.368161	0.654688	0.757821
Q8IZ21	PHACTR4	phosphatase and actin regulator 4	65979	Q8IZ21_S116	-0.370355	0.0705893	0.240066
Q13233	MAP3K1	mitogen-activated protein kinase kinase kinase 1	4214	Q13233_S292	-0.372104	0.384516	0.538358
Q9BXB4	OSBPL11	oxysterol binding protein like 11	114885	Q9BXB4_S181	-0.373166	0.000221499	0.085662
P10644	PRKAR1A	protein kinase cAMP-dependent type I regulatory subunit alpha	5573	P10644_S83	-0.373926	0.38435	0.538358
P02545	LMNA	lamin A/C	4000	P02545_S12	-0.375691	0.176166	0.349479
Q86Y82	STX12	syntaxin 12	23673	Q86Y82_S142	-0.376239	0.0618783	0.230995
Q9UQ35	SRRM2	serine/arginine repetitive matrix 2	23524	Q9UQ35_S2032	-0.380827	0.10562	0.281604
Q8NDX5	PHC3	polyhomeotic homolog 3	80012	Q8NDX5_S263	-0.381937	0.786293	0.855193
Q92597	NDRG1	N-myc downstream regulated 1	10397	Q92597_T366;Q92597_S367	-0.383028	0.698969	0.791132
Q13595	TRA2A	transformer 2 alpha homolog	29896	Q13595_S262	-0.386257	0.420128	0.567064
P08670	VIM	vimentin	7431	P08670_T426	-0.388493	0.340293	0.502507
O15067	PFAS	phosphoribosylformylglycinamidine synthase	5198	O15067_S569	-0.390327	0.0783289	0.249704
A9Z1X7	A9Z1X7			A9Z1X7_S547	-0.391827	0.0163971	0.157704
Q9H4G0	EPB41L1	erythrocyte membrane protein band 4.1 like 1	2036	Q9H4G0_T475	-0.392716	0.0507337	0.213548
Q9NQG5	RPRD1B	regulation of nuclear pre-mRNA domain containing 1B	58490	Q9NQG5_S134	-0.395051	0.403456	0.551939
Q13459	MYO9B	myosin IXB	4650	Q13459_S1405	-0.397482	0.128727	0.304338
P55265	ADAR	adenosine deaminase RNA specific	103	P55265_T601	-0.398863	0.277304	0.454592
P35240	NF2	neurofibromin 2	4771	P35240_S518	-0.401591	0.245621	0.42617
P18583	SON	SON DNA and RNA binding protein	6651	P18583_S1769	-0.401717	0.109728	0.285914
P50750	CDK9	cyclin dependent kinase 9	1025	P50750_T186	-0.401823	0.567309	0.69062
Q9C0C2	TNKS1BP1	tankyrase 1 binding protein 1	85456	Q9C0C2_S872	-0.401925	0.508543	0.646053
P23193	TCEA1	transcription elongation factor A1	6917	P23193_S100	-0.403795	0.30842	0.478519
Q8N1F7	NUP93	nucleoporin 93	9688	Q8N1F7_S767	-0.406514	0.643429	0.751417
Q13627	DYRK1A	dual specificity tyrosine phosphorylation regulated kinase 1A	1859	Q13627_Y321	-0.407659	0.150212	0.324636
E7EVX2	E7EVX2			E7EVX2_S41	-0.408222	0.182366	0.356355
Q709C8	VPS13C	vacuolar protein sorting 13 homolog C	54832	Q709C8_S737	-0.41167	0.703138	0.792247
O14683	TP53I11	tumor protein p53 inducible protein 11	9537	O14683_S14	-0.412053	0.040279	0.194334
O95251	KAT7	lysine acetyltransferase 7	11143	O95251_S57	-0.413539	0.0326909	0.181204
Q8IWV7	UBR1	ubiquitin protein ligase E3 component n-recognin 1	197131	Q8IWV7_T21	-0.413593	0.279066	0.455397
Q96PK6	RBM14	RNA binding motif protein 14	10432	Q96PK6_S582	-0.4174	0.51835	0.652269
Q96EB6	SIRT1	sirtuin 1	23411	Q96EB6_S27	-0.418404	0.427085	0.572251
Q14004	CDK13	cyclin dependent kinase 13	8621	Q14004_S383	-0.42127	0.279575	0.455397
Q5T200	ZC3H13	zinc finger CCCH-type containing 13	23091	Q5T200_S242	-0.421509	0.17893	0.351599
Q96T58	SPEN	spen family transcriptional repressor	23013	Q96T58_S727	-0.422285	0.553785	0.681382
Q9UQ35	SRRM2	serine/arginine repetitive matrix 2	23524	Q9UQ35_S440	-0.42405	0.191811	0.366656
Q6PJG2	MIDEAS	mitotic deacetylase associated SANT domain protein	91748	Q6PJG2_S996	-0.424589	0.466711	0.610213
Q6PKG0	LARP1	La ribonucleoprotein 1, translational regulator	23367	Q6PKG0_S517	-0.426875	0.611696	0.728719
Q9H1E3	NUCKS1	nuclear casein kinase and cyclin dependent kinase substrate 1	64710	Q9H1E3_S223	-0.429228	0.629378	0.742602
Q07960	ARHGAP1	Rho GTPase activating protein 1	392	Q07960_S51	-0.430194	0.0727477	0.241223
Q96FS4	SIPA1	signal-induced proliferation-associated 1	6494	Q96FS4_S74	-0.43193	0.216934	0.392876
A6ND36	FAM83G	family with sequence similarity 83 member G	644815	A6ND36_S356	-0.432395	0.170401	0.343609
Q9UQ35	SRRM2	serine/arginine repetitive matrix 2	23524	Q9UQ35_S994	-0.434701	0.285384	0.461408
Q13129	RLF	RLF zinc finger	6018	Q13129_S634	-0.435084	0.293471	0.468562
P02545	LMNA	lamin A/C	4000	P02545_S458	-0.435357	0.207214	0.384542
Q96JI7	SPG11	SPG11 vesicle trafficking associated, spatacsin	80208	Q96JI7_S1958	-0.435839	0.0828993	0.256806
Q14644	RASA3	RAS p21 protein activator 3	22821	Q14644_S809	-0.435901	0.702912	0.792247
Q9NYF8	BCLAF1	BCL2 associated transcription factor 1	9774	Q9NYF8_T257;Q9NYF8_S268	-0.436073	0.311457	0.481605
Q6ZUT6	CCDC9B	coiled-coil domain containing 9B	388115	Q6ZUT6_S201	-0.440708	0.297025	0.469566
Q07157	TJP1	tight junction protein 1	7082	Q07157_S329	-0.441248	0.256435	0.432676
O14639	ABLIM1	actin binding LIM protein 1	3983	O14639_T351	-0.441692	0.271519	0.449501
Q9P1Y6	PHRF1	PHD and ring finger domains 1	57661	Q9P1Y6_S991	-0.44242	0.375701	0.530894
P02545	LMNA	lamin A/C	4000	P02545_S390	-0.444919	0.0909299	0.266907
P55196	AFDN	afadin, adherens junction formation factor	4301	P55196_S1083	-0.445122	0.121374	0.298231
P29590	PML	PML nuclear body scaffold	5371	P29590_S518;P29590_S527	-0.446771	0.560342	0.685775
Q12802	AKAP13	A-kinase anchoring protein 13	11214	Q12802_S2728	-0.447548	0.249216	0.427859
Q9NQ29	LUC7L	LUC7 like	55692	Q9NQ29_S336	-0.447933	0.351443	0.511272
Q8N1I0	DOCK4	dedicator of cytokinesis 4	9732	Q8N1I0_S1700	-0.451653	0.177847	0.350511
Q9HCD5	NCOA5	nuclear receptor coactivator 5	57727	Q9HCD5_S151	-0.451657	0.214463	0.391761
Q9NUA8	ZBTB40	zinc finger and BTB domain containing 40	9923	Q9NUA8_S190	-0.452333	0.0872947	0.262416
Q8WWI1	LMO7	LIM domain 7	4008	Q8WWI1_S1593	-0.45414	0.304269	0.476058
Q7Z3K3	POGZ	pogo transposable element derived with ZNF domain	23126	Q7Z3K3_S1364	-0.455262	0.431119	0.5754
Q7L1V2	MON1B	MON1 homolog B, secretory trafficking associated	22879	Q7L1V2_S61	-0.455594	0.142135	0.316872
Q9BQ52	ELAC2	elaC ribonuclease Z 2	60528	Q9BQ52_S199	-0.455677	0.120663	0.298231
Q15042	RAB3GAP1	RAB3 GTPase activating protein catalytic subunit 1	22930	Q15042_S537	-0.456135	0.357832	0.515932
Q9UQ35	SRRM2	serine/arginine repetitive matrix 2	23524	Q9UQ35_S1103	-0.456336	0.0329265	0.181204
A0A1B0GTL5	A0A1B0GTL5			A0A1B0GTL5_S307	-0.458947	0.350095	0.510822
Q02040	AKAP17A	A-kinase anchoring protein 17A	8227	Q02040_S537	-0.460423	0.294689	0.468562
Q01105	SET	SET nuclear proto-oncogene	6418	Q01105_S7	-0.460829	0.246986	0.426423
O75533	SF3B1	splicing factor 3b subunit 1	23451	O75533_T273	-0.461158	0.393442	0.544242
O15085	ARHGEF11	Rho guanine nucleotide exchange factor 11	9826	O15085_T254	-0.461827	0.304501	0.476058
A0A2R8YG42	A0A2R8YG42			A0A2R8YG42_S673	-0.463209	0.195738	0.369169
O95071	UBR5	ubiquitin protein ligase E3 component n-recognin 5	51366	O95071_S1549	-0.463633	0.149733	0.324362
Q15149	PLEC	plectin	5339	Q15149_S4396	-0.464698	0.0316821	0.181204
Q8WVV9	HNRNPLL	heterogeneous nuclear ribonucleoprotein L like	92906	Q8WVV9_S35	-0.465975	0.712195	0.799207
Q9UPT5	EXOC7	exocyst complex component 7	23265	Q9UPT5_S250	-0.467703	0.086282	0.26112
Q9UQ35	SRRM2	serine/arginine repetitive matrix 2	23524	Q9UQ35_S1878	-0.468212	0.0978148	0.271019
O75533	SF3B1	splicing factor 3b subunit 1	23451	O75533_T303	-0.468668	0.0141528	0.149418
E9PSG1	E9PSG1			E9PSG1_S11	-0.474556	0.122085	0.298231
Q99459	CDC5L	cell division cycle 5 like	988	Q99459_T385	-0.477063	0.208396	0.385523
O14908	GIPC1	GIPC PDZ domain containing family member 1	10755	O14908_S232	-0.48403	0.215906	0.391916
Q9P2F8	SIPA1L2	signal induced proliferation associated 1 like 2	57568	Q9P2F8_S194	-0.484363	0.271609	0.449501
O14920	IKBKB	inhibitor of nuclear factor kappa B kinase subunit beta	3551	O14920_S672	-0.486256	0.312997	0.482362
Q8N2M8	CLASRP	CLK4 associating serine/arginine rich protein	11129	Q8N2M8_S285	-0.48751	0.0294551	0.18029
Q52LW3	ARHGAP29	Rho GTPase activating protein 29	9411	Q52LW3_S357	-0.491622	0.00919291	0.140422
P42858	HTT	huntingtin	3064	P42858_S1199	-0.494418	0.616877	0.732043
Q6VMQ6	ATF7IP	activating transcription factor 7 interacting protein	55729	Q6VMQ6_S673	-0.498776	0.0254326	0.172332
O94875	SORBS2	sorbin and SH3 domain containing 2	8470	O94875_S259	-0.498941	0.36213	0.519713
Q13247	SRSF6	serine and arginine rich splicing factor 6	6431	Q13247_S316	-0.499875	0.457054	0.60031
Q9UKJ3	GPATCH8	G-patch domain containing 8	23131	Q9UKJ3_S740	-0.503062	0.156549	0.329604
Q9UQ35	SRRM2	serine/arginine repetitive matrix 2	23524	Q9UQ35_S2100;Q9UQ35_S2102	-0.503428	0.582519	0.704932
Q16204	CCDC6	coiled-coil domain containing 6	8030	Q16204_S244	-0.503577	0.0889187	0.26362
Q86W92	PPFIBP1	PPFIA binding protein 1	8496	Q86W92_S794	-0.503713	0.347143	0.508534
P42167	TMPO	thymopoietin	7112	P42167_T208	-0.503797	0.364436	0.5218
Q16204	CCDC6	coiled-coil domain containing 6	8030	Q16204_S351	-0.504334	0.134614	0.309883
O75533	SF3B1	splicing factor 3b subunit 1	23451	O75533_T296	-0.504943	0.0162867	0.157467
Q5U651	RASIP1	Ras interacting protein 1	54922	Q5U651_S962	-0.50744	0.00783298	0.140422
Q9NZI8	IGF2BP1	insulin like growth factor 2 mRNA binding protein 1	10642	Q9NZI8_S181	-0.507837	0.353789	0.513357
Q9H0D6	XRN2	5'-3' exoribonuclease 2	22803	Q9H0D6_S448	-0.508143	0.191599	0.366633
P18887	XRCC1	X-ray repair cross complementing 1	7515	P18887_S447;P18887_T453	-0.510012	0.225272	0.400605
O15027	SEC16A	SEC16 homolog A, endoplasmic reticulum export factor	9919	O15027_S2083	-0.511488	0.148193	0.323315
Q96MG7	NSMCE3	NSE3 homolog, SMC5-SMC6 complex component	56160	Q96MG7_S64	-0.511531	0.321918	0.487105
P49815	TSC2	TSC complex subunit 2	7249	P49815_S1411	-0.512716	0.0709613	0.240066
O95453	PARN	poly(A)-specific ribonuclease	5073	O95453_S619	-0.513017	0.251673	0.429669
P85037	FOXK1	forkhead box K1	221937	P85037_S445	-0.518018	0.288295	0.46334
Q9UQ35	SRRM2	serine/arginine repetitive matrix 2	23524	Q9UQ35_T2397	-0.522424	0.414439	0.561435
Q8N2M8	CLASRP	CLK4 associating serine/arginine rich protein	11129	Q8N2M8_S547	-0.522902	0.0816326	0.254557
Q13425	SNTB2	syntrophin beta 2	6645	Q13425_S110	-0.524398	0.0253735	0.172332
Q0JRZ9	FCHO2	FCH and mu domain containing endocytic adaptor 2	115548	Q0JRZ9_S394	-0.525329	0.096776	0.270116
Q9Y2I9	TBC1D30	TBC1 domain family member 30	23329	Q9Y2I9_S114	-0.525861	0.367037	0.52389
Q9P1Y6	PHRF1	PHD and ring finger domains 1	57661	Q9P1Y6_S1360	-0.525971	0.171127	0.344693
P42167	TMPO	thymopoietin	7112	P42167_T160	-0.528151	0.0414368	0.196607
Q9UQ35	SRRM2	serine/arginine repetitive matrix 2	23524	Q9UQ35_S2684	-0.528936	0.233815	0.411022
Q9BVG9	PTDSS2	phosphatidylserine synthase 2	81490	Q9BVG9_S16	-0.531312	0.257761	0.433614
Q66K14	TBC1D9B	TBC1 domain family member 9B	23061	Q66K14_S435	-0.531394	0.01054	0.142367
Q15149	PLEC	plectin	5339	Q15149_S125	-0.539762	0.11035	0.28713
Q9UKV3	ACIN1	apoptotic chromatin condensation inducer 1	22985	Q9UKV3_S216	-0.539993	0.842607	0.897836
Q99759	MAP3K3	mitogen-activated protein kinase kinase kinase 3	4215	Q99759_S337	-0.541792	0.689684	0.78776
Q8NEY8	PPHLN1	periphilin 1	51535	Q8NEY8_S201	-0.542962	0.301641	0.473197
Q7Z6E9	RBBP6	RB binding protein 6, ubiquitin ligase	5930	Q7Z6E9_S1179	-0.547029	0.256038	0.432676
Q16658	FSCN1	fascin actin-bundling protein 1	6624	Q16658_S39	-0.547502	0.0124312	0.144631
P51858	HDGF	heparin binding growth factor	3068	P51858_S165	-0.551272	0.0827718	0.256806
P07814	EPRS1	glutamyl-prolyl-tRNA synthetase 1	2058	P07814_S886	-0.553505	0.510424	0.647548
Q8TB72	PUM2	pumilio RNA binding family member 2	23369	Q8TB72_S182	-0.554743	0.0817574	0.254557
Q8NDT2	RBM15B	RNA binding motif protein 15B	29890	Q8NDT2_S109	-0.555477	0.132004	0.307731
Q9Y5Q9	GTF3C3	general transcription factor IIIC subunit 3	9330	Q9Y5Q9_S43	-0.556208	0.284347	0.460215
Q69YN4	VIRMA	vir like m6A methyltransferase associated	25962	Q69YN4_S1579	-0.557588	0.203876	0.379838
O15357	INPPL1	inositol polyphosphate phosphatase like 1	3636	O15357_S241	-0.558326	0.177806	0.350511
C9J813	C9J813			C9J813_S202	-0.558442	0.0755424	0.246125
Q9NZT2	OGFR	opioid growth factor receptor	11054	Q9NZT2_S378	-0.558764	0.487661	0.629981
Q9UQ35	SRRM2	serine/arginine repetitive matrix 2	23524	Q9UQ35_S2449	-0.561339	0.0403684	0.194334
Q9ULJ3	ZBTB21	zinc finger and BTB domain containing 21	49854	Q9ULJ3_S411	-0.563268	0.378864	0.533743
Q5T0N5	FNBP1L	formin binding protein 1 like	54874	Q5T0N5_T496	-0.563371	0.793689	0.859674
Q5BKZ1	ZNF326	zinc finger protein 326	284695	Q5BKZ1_S270	-0.566078	0.270583	0.449035
Q9HCD6	TANC2	tetratricopeptide repeat, ankyrin repeat and coiled-coil containing 2	26115	Q9HCD6_S400	-0.56894	0.506805	0.645632
Q96PU5	NEDD4L	NEDD4 like E3 ubiquitin protein ligase	23327	Q96PU5_S475	-0.569617	0.188692	0.363955
Q8WUA4	GTF3C2	general transcription factor IIIC subunit 2	2976	Q8WUA4_S893	-0.569922	0.0233396	0.168367
Q5T200	ZC3H13	zinc finger CCCH-type containing 13	23091	Q5T200_S77	-0.570579	0.127542	0.303722
Q5SRE5	NUP188	nucleoporin 188	23511	Q5SRE5_S1709	-0.571183	0.042033	0.196607
Q9NWH9	SLTM	SAFB like transcription modulator	79811	Q9NWH9_S543	-0.571283	0.195396	0.369169
Q02108	GUCY1A1	guanylate cyclase 1 soluble subunit alpha 1	2982	Q02108_S58	-0.572953	0.143092	0.317465
Q9UFC0	LRWD1	leucine rich repeats and WD repeat domain containing 1	222229	Q9UFC0_S243	-0.574739	0.083578	0.256969
Q12893	TMEM115	transmembrane protein 115	11070	Q12893_T329	-0.575541	0.198727	0.372211
O15085	ARHGEF11	Rho guanine nucleotide exchange factor 11	9826	O15085_T1292	-0.57561	0.246617	0.426186
Q9H307	PNN	pinin, desmosome associated protein	5411	Q9H307_S443	-0.582041	0.0168726	0.157733
A6NFI3	ZNF316	zinc finger protein 316	100131017	A6NFI3_S112	-0.582591	0.248556	0.427859
Q9NWH9	SLTM	SAFB like transcription modulator	79811	Q9NWH9_S1002	-0.587153	0.0777182	0.248729
Q96Q42	ALS2	alsin Rho guanine nucleotide exchange factor ALS2	57679	Q96Q42_S1335	-0.588668	0.0145772	0.15093
Q7Z6Z7	HUWE1	HECT, UBA and WWE domain containing E3 ubiquitin protein ligase 1	10075	Q7Z6Z7_S2918	-0.588728	0.279634	0.455397
P17987	TCP1	t-complex 1	6950	P17987_S551	-0.589664	0.0776654	0.248729
Q1KMD3	HNRNPUL2	heterogeneous nuclear ribonucleoprotein U like 2	221092	Q1KMD3_S655	-0.594152	0.140741	0.31598
Q07157	TJP1	tight junction protein 1	7082	Q07157_S617	-0.594451	0.35824	0.515932
O94804	STK10	serine/threonine kinase 10	6793	O94804_S438	-0.595616	0.356012	0.515362
Q96S55	WRNIP1	WRN helicase interacting protein 1	56897	Q96S55_S153	-0.59589	0.0264766	0.172332
O95365	ZBTB7A	zinc finger and BTB domain containing 7A	51341	O95365_S526	-0.596208	0.357751	0.515932
Q5T200	ZC3H13	zinc finger CCCH-type containing 13	23091	Q5T200_S877	-0.59811	0.0288923	0.178704
Q12873	CHD3	chromodomain helicase DNA binding protein 3	1107	Q12873_S713	-0.604746	0.294588	0.468562
P52926	HMGA2	high mobility group AT-hook 2	8091	P52926_S44	-0.605279	0.348665	0.509561
Q15642	TRIP10	thyroid hormone receptor interactor 10	9322	Q15642_S296	-0.605765	0.507821	0.645637
Q00341	HDLBP	high density lipoprotein binding protein	3069	Q00341_S31	-0.607862	0.403814	0.551939
Q9UQ35	SRRM2	serine/arginine repetitive matrix 2	23524	Q9UQ35_T2104	-0.610613	0.165798	0.338576
Q96JH7	VCPIP1	valosin containing protein interacting protein 1	80124	Q96JH7_S768	-0.614815	0.375679	0.530894
Q13425	SNTB2	syntrophin beta 2	6645	Q13425_S95	-0.61853	0.0297462	0.18029
P41208	CETN2	centrin 2	1069	P41208_S20	-0.61862	0.118037	0.296572
Q9UQ35	SRRM2	serine/arginine repetitive matrix 2	23524	Q9UQ35_S1857	-0.620171	0.121426	0.298231
P49792	RANBP2	RAN binding protein 2	5903	P49792_S2280	-0.620992	0.0713327	0.240178
Q9NY27	PPP4R2	protein phosphatase 4 regulatory subunit 2	151987	Q9NY27_S226	-0.621998	0.220291	0.394723
Q92922	SMARCC1	SWI/SNF related, matrix associated, actin dependent regulator of chromatin subfamily c member 1	6599	Q92922_S328;Q92922_S330	-0.623394	0.231724	0.409305
Q96JI7	SPG11	SPG11 vesicle trafficking associated, spatacsin	80208	Q96JI7_S1955	-0.624131	0.189592	0.36431
Q9H930	SP140L	SP140 nuclear body protein like	93349	Q9H930_S180	-0.626027	0.548602	0.677729
Q99973	TEP1	telomerase associated protein 1	7011	Q99973_S397	-0.627934	0.313827	0.482782
Q15678	PTPN14	protein tyrosine phosphatase non-receptor type 14	5784	Q15678_S314	-0.634031	0.064379	0.232888
Q8N1F8	STK11IP	serine/threonine kinase 11 interacting protein	114790	Q8N1F8_S387	-0.634855	0.105954	0.281675
Q86WB0	ZC3HC1	zinc finger C3HC-type containing 1	51530	Q86WB0_S321	-0.636433	0.334105	0.49616
Q1KMD3	HNRNPUL2	heterogeneous nuclear ribonucleoprotein U like 2	221092	Q1KMD3_S228	-0.637444	0.0726872	0.241223
Q9P2K5	MYEF2	myelin expression factor 2	50804	Q9P2K5_S17	-0.63753	0.147687	0.323225
Q04637	EIF4G1	eukaryotic translation initiation factor 4 gamma 1	1981	Q04637_S1209	-0.639383	0.10684	0.283025
A0A0A0MSA4	A0A0A0MSA4			A0A0A0MSA4_S301	-0.646309	0.282156	0.458563
P29474	NOS3	nitric oxide synthase 3	4846	P29474_S633	-0.647915	0.0466635	0.20573
Q9BYB0	Q9BYB0			Q9BYB0_S388	-0.648023	0.0215055	0.168367
P57682	KLF3	Kruppel like factor 3	51274	P57682_S250	-0.648516	0.308271	0.478519
Q16643	DBN1	drebrin 1	1627	Q16643_S339	-0.650862	0.528514	0.65941
Q92786	PROX1	prospero homeobox 1	5629	Q92786_S511	-0.659528	0.195446	0.369169
Q9UQ35	SRRM2	serine/arginine repetitive matrix 2	23524	Q9UQ35_S1552	-0.66075	0.18501	0.359314
A0A0A0MSA4	A0A0A0MSA4			A0A0A0MSA4_S921	-0.661675	0.0983634	0.271312
A9Z1X7	A9Z1X7			A9Z1X7_S424;A9Z1X7_S426	-0.663616	0.517315	0.652269
Q13242	SRSF9	serine and arginine rich splicing factor 9	8683	Q13242_S204	-0.666425	0.377392	0.532875
A0A0A0MSA4	A0A0A0MSA4			A0A0A0MSA4_S88	-0.667285	0.124587	0.302334
P46821	MAP1B	microtubule associated protein 1B	4131	P46821_S1252	-0.667881	0.159561	0.332146
Q92786	PROX1	prospero homeobox 1	5629	Q92786_S199	-0.668834	0.121896	0.298231
Q03252	LMNB2	lamin B2	84823	Q03252_T34	-0.674113	0.0712585	0.240178
Q8IZ73	RPUSD2	RNA pseudouridine synthase domain containing 2	27079	Q8IZ73_S68	-0.679204	0.0554322	0.22185
Q9NQX5	NPDC1	neural proliferation, differentiation and control 1	56654	Q9NQX5_S229	-0.682188	0.182387	0.356355
Q92797	SYMPK	symplekin	8189	Q92797_S1259	-0.685964	0.199325	0.372872
Q6UN15	FIP1L1	factor interacting with PAPOLA and CPSF1	81608	Q6UN15_S492	-0.686585	0.427928	0.572961
Q13586	STIM1	stromal interaction molecule 1	6786	Q13586_S618	-0.689122	0.542077	0.671927
A9Z1X7	A9Z1X7			A9Z1X7_S384;A9Z1X7_S388	-0.689369	0.13221	0.307819
Q13247	SRSF6	serine and arginine rich splicing factor 6	6431	Q13247_S303	-0.696133	0.0660142	0.236175
Q69YN4	VIRMA	vir like m6A methyltransferase associated	25962	Q69YN4_S133	-0.69815	0.705512	0.794133
P05455	SSB	small RNA binding exonuclease protection factor La	6741	P05455_S92	-0.69898	0.0265634	0.172332
O14974	PPP1R12A	protein phosphatase 1 regulatory subunit 12A	4659	O14974_S299	-0.701661	0.0519517	0.215429
Q96EV2	RBM33	RNA binding motif protein 33	155435	Q96EV2_S765	-0.703382	0.314522	0.482782
A0A4W8VX11	A0A4W8VX11			A0A4W8VX11_S65	-0.703461	0.166212	0.338881
O75533	SF3B1	splicing factor 3b subunit 1	23451	O75533_T227	-0.704967	0.193717	0.368764
Q9UQ35	SRRM2	serine/arginine repetitive matrix 2	23524	Q9UQ35_S854;Q9UQ35_T866	-0.705304	0.116164	0.295108
P49792	RANBP2	RAN binding protein 2	5903	P49792_S788	-0.705905	0.139857	0.31598
O60264	SMARCA5	SWI/SNF related, matrix associated, actin dependent regulator of chromatin, subfamily a, member 5	8467	O60264_S116	-0.708873	0.295985	0.469538
P29590	PML	PML nuclear body scaffold	5371	P29590_T867	-0.708901	0.0691805	0.237855
Q5VZL5	ZMYM4	zinc finger MYM-type containing 4	9202	Q5VZL5_S122	-0.709565	0.193425	0.368592
Q96T58	SPEN	spen family transcriptional repressor	23013	Q96T58_S1006	-0.71058	0.37915	0.533743
Q9Y4I1	MYO5A	myosin VA	4644	Q9Y4I1_S600	-0.71373	0.0393302	0.193163
Q9UHY1	NRBP1	nuclear receptor binding protein 1	29959	Q9UHY1_T433	-0.71493	0.518407	0.652269
Q8WYA6	CTNNBL1	catenin beta like 1	56259	Q8WYA6_S545	-0.720419	0.100466	0.274637
Q13595	TRA2A	transformer 2 alpha homolog	29896	Q13595_S260	-0.721167	0.0464668	0.20573
O60343	TBC1D4	TBC1 domain family member 4	9882	O60343_T749	-0.723146	0.171368	0.344801
Q9H1E3	NUCKS1	nuclear casein kinase and cyclin dependent kinase substrate 1	64710	Q9H1E3_S79	-0.723417	0.402274	0.551065
Q9NYF8	BCLAF1	BCL2 associated transcription factor 1	9774	Q9NYF8_S496	-0.730744	0.107401	0.283505
P31749	AKT1	AKT serine/threonine kinase 1	207	P31749_S122	-0.731243	0.299558	0.472351
Q92922	SMARCC1	SWI/SNF related, matrix associated, actin dependent regulator of chromatin subfamily c member 1	6599	Q92922_S310	-0.732519	0.127851	0.303722
Q96MU7	YTHDC1	YTH domain containing 1	91746	Q96MU7_S308	-0.734215	0.0462678	0.20573
Q9UHB6	LIMA1	LIM domain and actin binding 1	51474	Q9UHB6_S490	-0.736189	0.0416375	0.196607
Q9C0C2	TNKS1BP1	tankyrase 1 binding protein 1	85456	Q9C0C2_S1385	-0.739602	0.408501	0.556276
Q92797	SYMPK	symplekin	8189	Q92797_S1243	-0.740755	0.145259	0.320304
Q8WWM7	ATXN2L	ataxin 2 like	11273	Q8WWM7_S339	-0.744709	0.0373422	0.19108
Q96CC6	RHBDF1	rhomboid 5 homolog 1	64285	Q96CC6_S390	-0.745118	0.424425	0.571113
Q9Y4F1	FARP1	FERM, ARH/RhoGEF and pleckstrin domain protein 1	10160	Q9Y4F1_T24	-0.745793	0.0167286	0.157733
Q8TB03	CXorf38	chromosome X open reading frame 38	159013	Q8TB03_T314	-0.747522	0.216961	0.392876
P49915	GMPS	guanine monophosphate synthase	8833	P49915_S332	-0.755755	0.151668	0.325294
Q92974	ARHGEF2	Rho/Rac guanine nucleotide exchange factor 2	9181	Q92974_S696	-0.757533	0.154888	0.328177
Q9UHD8	SEPTIN9	septin 9	10801	Q9UHD8_S85	-0.757807	0.013898	0.149236
P15880	RPS2	ribosomal protein S2	6187	P15880_S281	-0.757943	0.496942	0.638827
P51114	FXR1	FMR1 autosomal homolog 1	8087	P51114_S409	-0.758268	0.299542	0.472351
Q9NWW5	CLN6	CLN6 transmembrane ER protein	54982	Q9NWW5_S31	-0.75887	0.0404114	0.194334
P49207	RPL34	ribosomal protein L34	6164	P49207_S12	-0.759919	0.0729001	0.241293
Q92499	DDX1	DEAD-box helicase 1	1653	Q92499_S481	-0.760438	0.180038	0.352966
Q9HCG8	CWC22	CWC22 spliceosome associated protein homolog	57703	Q9HCG8_S61	-0.761413	0.0351597	0.186134
Q01804	OTUD4	OTU deubiquitinase 4	54726	Q01804_S1006	-0.762195	0.372885	0.529358
Q8N1I0	DOCK4	dedicator of cytokinesis 4	9732	Q8N1I0_S1815	-0.763011	0.148547	0.323703
O94929	ABLIM3	actin binding LIM protein family member 3	22885	O94929_S567	-0.763307	0.226899	0.40233
Q8IXZ2	ZC3H3	zinc finger CCCH-type containing 3	23144	Q8IXZ2_T775	-0.765062	0.00966902	0.14194
O75122	CLASP2	cytoplasmic linker associated protein 2	23122	O75122_S370	-0.770795	0.25403	0.431588
Q6PJT7	ZC3H14	zinc finger CCCH-type containing 14	79882	Q6PJT7_S409	-0.773483	0.115123	0.293317
Q7L4I2	RSRC2	arginine and serine rich coiled-coil 2	65117	Q7L4I2_S17	-0.774274	0.584464	0.705891
O14497	ARID1A	AT-rich interaction domain 1A	8289	O14497_S696	-0.774844	0.0143868	0.15093
Q86WB0	ZC3HC1	zinc finger C3HC-type containing 1	51530	Q86WB0_S62	-0.777056	0.225994	0.401499
Q7Z5L9	IRF2BP2	interferon regulatory factor 2 binding protein 2	359948	Q7Z5L9_S175	-0.778563	0.0922337	0.268209
Q9UHB6	LIMA1	LIM domain and actin binding 1	51474	Q9UHB6_S374	-0.780692	0.15139	0.325294
Q14151	SAFB2	scaffold attachment factor B2	9667	Q14151_S787	-0.785768	0.057585	0.225551
Q14839	CHD4	chromodomain helicase DNA binding protein 4	1108	Q14839_T1553	-0.786922	0.0024266	0.118847
Q9H1B7	IRF2BPL	interferon regulatory factor 2 binding protein like	64207	Q9H1B7_S547	-0.78828	0.0651399	0.234631
Q96T37	RBM15	RNA binding motif protein 15	64783	Q96T37_S128	-0.798571	0.188813	0.363955
Q14847	LASP1	LIM and SH3 protein 1	3927	Q14847_S146	-0.799048	0.301566	0.473197
Q5C9Z4	NOM1	nucleolar protein with MIF4G domain 1	64434	Q5C9Z4_S139	-0.799108	0.350031	0.510822
Q03164	KMT2A	lysine methyltransferase 2A	4297	Q03164_S3527	-0.804054	0.0391721	0.193163
Q8WUA4	GTF3C2	general transcription factor IIIC subunit 2	2976	Q8WUA4_S901	-0.804089	0.552734	0.680616
Q9UKK3	PARP4	poly(ADP-ribose) polymerase family member 4	143	Q9UKK3_S1335	-0.804913	0.0299123	0.18029
P46821	MAP1B	microtubule associated protein 1B	4131	P46821_S561	-0.805688	0.322333	0.487105
Q9BXP5	SRRT	serrate, RNA effector molecule	51593	Q9BXP5_S67;Q9BXP5_S74	-0.806447	0.279006	0.455397
Q14669	TRIP12	thyroid hormone receptor interactor 12	9320	Q14669_T1426	-0.807677	0.452572	0.596395
Q13427	PPIG	peptidylprolyl isomerase G	9360	Q13427_S696	-0.8094	0.20983	0.387394
O14639	ABLIM1	actin binding LIM protein 1	3983	O14639_S431	-0.812101	0.071787	0.240205
Q03001	DST	dystonin	667	Q03001_S1382	-0.814457	0.105258	0.281467
O15231	ZNF185	zinc finger protein 185 with LIM domain	7739	O15231_S446	-0.81639	0.316091	0.483185
P21127	CDK11B	cyclin dependent kinase 11B	984	P21127_T751	-0.816496	0.011162	0.144079
Q9UK58	CCNL1	cyclin L1	57018	Q9UK58_S352	-0.817979	0.170234	0.343609
Q5T8P6	RBM26	RNA binding motif protein 26	64062	Q5T8P6_S127	-0.819376	0.0692531	0.237855
Q9UK61	TASOR	transcription activation suppressor	23272	Q9UK61_S1103	-0.819852	0.277704	0.454673
O14974	PPP1R12A	protein phosphatase 1 regulatory subunit 12A	4659	O14974_S422	-0.822874	0.332044	0.4947
P98082	DAB2	DAB adaptor protein 2	1601	P98082_S401	-0.828353	0.0944736	0.268291
P55196	AFDN	afadin, adherens junction formation factor	4301	P55196_S246	-0.829805	0.0474681	0.20573
P54727	RAD23B	RAD23 homolog B, nucleotide excision repair protein	5887	P54727_T159	-0.837029	0.0396015	0.193163
Q9H501	ESF1	ESF1 nucleolar pre-rRNA processing protein homolog	51575	Q9H501_S198	-0.839459	0.0724958	0.241223
O94804	STK10	serine/threonine kinase 10	6793	O94804_S454	-0.847754	0.388286	0.539995
Q9UER7	DAXX	death domain associated protein	1616	Q9UER7_S495	-0.8499	0.574064	0.697457
Q12959	DLG1	discs large MAGUK scaffold protein 1	1739	Q12959_S687	-0.860897	0.387447	0.539632
Q8NEY8	PPHLN1	periphilin 1	51535	Q8NEY8_S133	-0.864538	0.289432	0.464355
Q12888	TP53BP1	tumor protein p53 binding protein 1	7158	Q12888_S1634	-0.865955	0.0206776	0.168367
Q9UQ35	SRRM2	serine/arginine repetitive matrix 2	23524	Q9UQ35_S1083	-0.867339	0.173956	0.348481
Q9NYV4	CDK12	cyclin dependent kinase 12	51755	Q9NYV4_S1083	-0.869487	0.0877693	0.262416
Q9Y2W1	THRAP3	thyroid hormone receptor associated protein 3	9967	Q9Y2W1_S264	-0.871265	0.0780447	0.249336
Q9H8M2	BRD9	bromodomain containing 9	65980	Q9H8M2_S566	-0.871396	0.0860645	0.26105
P52594	AGFG1	ArfGAP with FG repeats 1	3267	P52594_S181	-0.876664	0.120238	0.298231
Q9BXW6	OSBPL1A	oxysterol binding protein like 1A	114876	Q9BXW6_S499	-0.876712	0.0386462	0.193163
Q07157	TJP1	tight junction protein 1	7082	Q07157_S175	-0.87927	0.314584	0.482782
P50750	CDK9	cyclin dependent kinase 9	1025	P50750_S347	-0.879476	0.604823	0.72376
Q03252	LMNB2	lamin B2	84823	Q03252_S37	-0.880792	0.0569678	0.224083
Q12873	CHD3	chromodomain helicase DNA binding protein 3	1107	Q12873_S1601	-0.882733	0.038963	0.193163
Q96T23	RSF1	remodeling and spacing factor 1	51773	Q96T23_S604	-0.886762	0.0033289	0.122304
Q13045	FLII	FLII actin remodeling protein	2314	Q13045_S856	-0.889038	0.161685	0.334477
P46821	MAP1B	microtubule associated protein 1B	4131	P46821_T1067	-0.8913	0.00989489	0.14194
P30414	NKTR	natural killer cell triggering receptor	4820	P30414_S1146	-0.892088	0.474215	0.61695
Q6PKG0	LARP1	La ribonucleoprotein 1, translational regulator	23367	Q6PKG0_S774	-0.895264	0.125563	0.303099
O75132	ZBED4	zinc finger BED-type containing 4	9889	O75132_S623	-0.898051	0.498199	0.639547
A0A590UJ08	A0A590UJ08			A0A590UJ08_S524	-0.898798	0.162927	0.335642
Q9UQ35	SRRM2	serine/arginine repetitive matrix 2	23524	Q9UQ35_S1463	-0.900706	0.00798535	0.140422
Q9NYF8	BCLAF1	BCL2 associated transcription factor 1	9774	Q9NYF8_S531	-0.901396	0.102155	0.277192
Q5T200	ZC3H13	zinc finger CCCH-type containing 13	23091	Q5T200_S986	-0.904704	0.3518	0.511279
Q5T7W0	ZNF618	zinc finger protein 618	114991	Q5T7W0_S429	-0.90746	0.0947646	0.268291
Q9UDY2	TJP2	tight junction protein 2	9414	Q9UDY2_S978	-0.90884	0.246523	0.426186
Q15776	ZKSCAN8	zinc finger with KRAB and SCAN domains 8	7745	Q15776_S193	-0.91384	0.215895	0.391916
Q9UDY2	TJP2	tight junction protein 2	9414	Q9UDY2_S415	-0.917545	0.0653595	0.234905
Q96EB6	SIRT1	sirtuin 1	23411	Q96EB6_S47	-0.91814	0.523472	0.656446
Q9UQ35	SRRM2	serine/arginine repetitive matrix 2	23524	Q9UQ35_T1472	-0.918184	0.0642573	0.232888
P49761	CLK3	CDC like kinase 3	1198	P49761_S157	-0.918226	0.15354	0.326072
P27824	CANX	calnexin	821	P27824_S564	-0.918947	0.0316546	0.181204
Q96RU3	FNBP1	formin binding protein 1	23048	Q96RU3_S296	-0.922417	0.0457078	0.20573
Q8IVF2	AHNAK2	AHNAK nucleoprotein 2	113146	Q8IVF2_S280	-0.925347	0.0027652	0.120145
Q13427	PPIG	peptidylprolyl isomerase G	9360	Q13427_S687	-0.925524	0.0420614	0.196607
Q15942	ZYX	zyxin	7791	Q15942_S281	-0.925812	0.0645314	0.232896
P46821	MAP1B	microtubule associated protein 1B	4131	P46821_S541	-0.925894	0.0624452	0.231432
Q15149	PLEC	plectin	5339	Q15149_S1435	-0.926323	0.0302776	0.180313
Q86X10	RALGAPB	Ral GTPase activating protein non-catalytic subunit beta	57148	Q86X10_S359	-0.933789	0.0922744	0.268209
Q9H6F5	CCDC86	coiled-coil domain containing 86	79080	Q9H6F5_S47	-0.934504	0.279288	0.455397
Q8N201	INTS1	integrator complex subunit 1	26173	Q8N201_S1326	-0.935111	0.0229501	0.168367
Q14669	TRIP12	thyroid hormone receptor interactor 12	9320	Q14669_S312	-0.940633	0.023504	0.168367
Q13428	TCOF1	treacle ribosome biogenesis factor 1	6949	Q13428_S906	-0.941146	0.223919	0.398971
Q12982	BNIP2	BCL2 interacting protein 2	663	Q12982_S114	-0.942916	0.019057	0.168297
Q5SSJ5	HP1BP3	heterochromatin protein 1 binding protein 3	50809	Q5SSJ5_T51	-0.942999	0.242738	0.422262
Q96D71	REPS1	RALBP1 associated Eps domain containing 1	85021	Q96D71_S562	-0.943796	0.00930706	0.140422
P21127	CDK11B	cyclin dependent kinase 11B	984	P21127_S234	-0.953366	0.0483523	0.208505
P08670	VIM	vimentin	7431	P08670_S10	-0.95455	0.391987	0.543703
Q8N9B5	JMY	junction mediating and regulatory protein, p53 cofactor	133746	Q8N9B5_S115	-0.958346	0.218668	0.392876
Q9BZZ5	API5	apoptosis inhibitor 5	8539	Q9BZZ5_S464	-0.963316	0.156638	0.329604
Q15276	RABEP1	rabaptin, RAB GTPase binding effector protein 1	9135	Q15276_S407	-0.965072	0.0259336	0.172332
Q09666	AHNAK	AHNAK nucleoprotein	79026	Q09666_S93	-0.965655	0.0937252	0.268291
Q9UQ35	SRRM2	serine/arginine repetitive matrix 2	23524	Q9UQ35_S2123	-0.966096	0.236346	0.414283
Q92797	SYMPK	symplekin	8189	Q92797_S1171	-0.972463	0.0336101	0.182668
Q9BRL6	SRSF8	serine and arginine rich splicing factor 8	10929	Q9BRL6_S158	-0.973266	0.0258253	0.172332
Q5T0B9	ZNF362	zinc finger protein 362	149076	Q5T0B9_S401	-0.97331	0.150119	0.324636
Q13813	SPTAN1	spectrin alpha, non-erythrocytic 1	6709	Q13813_S1029	-0.978261	0.0358313	0.188014
A0A590UJ08	A0A590UJ08			A0A590UJ08_S522	-0.983452	0.648652	0.753798
Q9Y2W1	THRAP3	thyroid hormone receptor associated protein 3	9967	Q9Y2W1_S184	-0.992037	0.0998562	0.273377
Q8NC56	LEMD2	LEM domain nuclear envelope protein 2	221496	Q8NC56_S499	-0.995199	0.346436	0.508534
P26358	DNMT1	DNA methyltransferase 1	1786	P26358_S143	-0.999826	0.286534	0.461572
Q8N2M8	CLASRP	CLK4 associating serine/arginine rich protein	11129	Q8N2M8_S294	-1.00388	0.046177	0.20573
Q5T200	ZC3H13	zinc finger CCCH-type containing 13	23091	Q5T200_S198	-1.00631	0.097717	0.271019
P55196	AFDN	afadin, adherens junction formation factor	4301	P55196_S1275	-1.00735	0.14625	0.320822
Q09666	AHNAK	AHNAK nucleoprotein	79026	Q09666_T490	-1.01411	0.0270045	0.172332
Q96ST3	SIN3A	SIN3 transcription regulator family member A	25942	Q96ST3_S1112	-1.02177	0.657429	0.760036
Q96AQ6	PBXIP1	PBX homeobox interacting protein 1	57326	Q96AQ6_S43	-1.02885	0.312263	0.481779
Q9C0C2	TNKS1BP1	tankyrase 1 binding protein 1	85456	Q9C0C2_S1666	-1.03282	0.275444	0.453397
Q01082	SPTBN1	spectrin beta, non-erythrocytic 1	6711	Q01082_S2102	-1.03877	0.0849069	0.259524
Q9UQ35	SRRM2	serine/arginine repetitive matrix 2	23524	Q9UQ35_S2694	-1.03936	0.12973	0.305531
Q9NYF8	BCLAF1	BCL2 associated transcription factor 1	9774	Q9NYF8_S183	-1.03938	0.144775	0.319654
O94875	SORBS2	sorbin and SH3 domain containing 2	8470	O94875_S302	-1.0404	0.290961	0.466151
Q9NQ29	LUC7L	LUC7 like	55692	Q9NQ29_S363	-1.04243	0.315463	0.483185
O75508	CLDN11	claudin 11	5010	O75508_S198	-1.04649	0.126675	0.303722
P86791	CCZ1	CCZ1 homolog, vacuolar protein trafficking and biogenesis associated	51622	P86791_S266	-1.05135	0.0673969	0.236582
A0A0A0MSY4	A0A0A0MSY4			A0A0A0MSY4_S37	-1.05205	0.0879957	0.262416
Q9UDY2	TJP2	tight junction protein 2	9414	Q9UDY2_S244	-1.05338	0.0568953	0.224083
Q8IWS0	PHF6	PHD finger protein 6	84295	Q8IWS0_S155	-1.0534	0.317328	0.483761
Q8WUA4	GTF3C2	general transcription factor IIIC subunit 2	2976	Q8WUA4_S167	-1.05763	0.214858	0.391916
Q9ULH0	KIDINS220	kinase D interacting substrate 220	57498	Q9ULH0_S1555	-1.05828	0.0585416	0.226696
Q9H5H4	ZNF768	zinc finger protein 768	79724	Q9H5H4_S125	-1.05828	0.0464169	0.20573
Q13242	SRSF9	serine and arginine rich splicing factor 9	8683	Q13242_S189	-1.05972	0.0324312	0.181204
Q15311	RALBP1	ralA binding protein 1	10928	Q15311_S645	-1.06113	0.0683934	0.237777
A0A0A0MSA4	A0A0A0MSA4			A0A0A0MSA4_T368	-1.06192	0.0325801	0.181204
O60551	NMT2	N-myristoyltransferase 2	9397	O60551_S66	-1.06248	0.026429	0.172332
Q9BQG0	MYBBP1A	MYB binding protein 1a	10514	Q9BQG0_S11	-1.06379	0.0981485	0.271126
P49006	MARCKSL1	MARCKS like 1	65108	P49006_S22	-1.06814	0.040854	0.19595
Q9BRZ2	TRIM56	tripartite motif containing 56	81844	Q9BRZ2_T442	-1.06941	0.133289	0.308216
O75533	SF3B1	splicing factor 3b subunit 1	23451	O75533_T326	-1.07566	0.00641384	0.138035
Q8WVM8	SCFD1	sec1 family domain containing 1	23256	Q8WVM8_S303	-1.07672	0.00733861	0.140422
Q6UN15	FIP1L1	factor interacting with PAPOLA and CPSF1	81608	Q6UN15_S304	-1.08751	0.071781	0.240205
Q96T37	RBM15	RNA binding motif protein 15	64783	Q96T37_T568	-1.08904	0.0161251	0.156729
Q16629	SRSF7	serine and arginine rich splicing factor 7	6432	Q16629_S192	-1.09039	0.0332486	0.181779
O43583	DENR	density regulated re-initiation and release factor	8562	O43583_S73	-1.09998	0.252332	0.430393
Q8IXT5	RBM12B	RNA binding motif protein 12B	389677	Q8IXT5_S718	-1.10215	0.175192	0.349133
P29590	PML	PML nuclear body scaffold	5371	P29590_S504	-1.10388	0.718436	0.803755
Q9UQ35	SRRM2	serine/arginine repetitive matrix 2	23524	Q9UQ35_S353	-1.10456	0.177759	0.350511
Q5T200	ZC3H13	zinc finger CCCH-type containing 13	23091	Q5T200_S993	-1.1083	0.0474407	0.20573
Q99575	POP1	POP1 homolog, ribonuclease P/MRP subunit	10940	Q99575_S730	-1.11175	0.0509637	0.213548
P35658	NUP214	nucleoporin 214	8021	P35658_S433;P35658_T437	-1.11333	0.293808	0.468562
Q9P1Y6	PHRF1	PHD and ring finger domains 1	57661	Q9P1Y6_S1229	-1.11336	0.112177	0.288613
P51813	BMX	BMX non-receptor tyrosine kinase	660	P51813_S253	-1.115	0.426498	0.571881
P41252	IARS1	isoleucyl-tRNA synthetase 1	3376	P41252_S1047	-1.1236	0.322317	0.487105
P02545	LMNA	lamin A/C	4000	P02545_S428	-1.12383	0.306525	0.478003
Q8NAP3	ZBTB38	zinc finger and BTB domain containing 38	253461	Q8NAP3_S309	-1.12472	0.354804	0.514017
Q9NPI1	BRD7	bromodomain containing 7	29117	Q9NPI1_S279	-1.1298	0.1761	0.349479
Q13427	PPIG	peptidylprolyl isomerase G	9360	Q13427_S356;Q13427_T358	-1.13455	0.0560236	0.223157
P22087	FBL	fibrillarin	2091	P22087_S124	-1.14675	0.0122184	0.144438
P40123	CAP2	cyclase associated actin cytoskeleton regulatory protein 2	10486	P40123_S312	-1.15063	0.0859078	0.26105
Q09666	AHNAK	AHNAK nucleoprotein	79026	Q09666_S216	-1.1563	0.0562256	0.223157
Q8N1I0	DOCK4	dedicator of cytokinesis 4	9732	Q8N1I0_S1620	-1.15733	0.175229	0.349133
O94880	PHF14	PHD finger protein 14	9678	O94880_S835	-1.16303	0.0449314	0.204811
Q12906	ILF3	interleukin enhancer binding factor 3	3609	Q12906_S382	-1.17062	0.0675825	0.236582
Q5T200	ZC3H13	zinc finger CCCH-type containing 13	23091	Q5T200_S643	-1.17062	0.0204364	0.168367
Q9NYF8	BCLAF1	BCL2 associated transcription factor 1	9774	Q9NYF8_S268	-1.17233	0.361948	0.519713
P18887	XRCC1	X-ray repair cross complementing 1	7515	P18887_S241	-1.1726	0.131705	0.307731
Q5VTL8	PRPF38B	pre-mRNA processing factor 38B	55119	Q5VTL8_S529	-1.17577	0.0204885	0.168367
C9JLW8	MCRIP1	MAPK regulated corepressor interacting protein 1	348262	C9JLW8_S21	-1.17963	0.0723326	0.241223
Q86VM9	ZC3H18	zinc finger CCCH-type containing 18	124245	Q86VM9_S487	-1.18636	0.0578345	0.225567
P56192	MARS1	methionyl-tRNA synthetase 1	4141	P56192_T824	-1.18857	0.173255	0.347836
Q9Y3T9	NOC2L	NOC2 like nucleolar associated transcriptional repressor	26155	Q9Y3T9_S49	-1.18996	0.0124397	0.144631
Q86VM9	ZC3H18	zinc finger CCCH-type containing 18	124245	Q86VM9_S67	-1.19545	0.189472	0.36431
P49023	PXN	paxillin	5829	P49023_S258	-1.19546	0.0788138	0.249934
Q8TB72	PUM2	pumilio RNA binding family member 2	23369	Q8TB72_S136	-1.19582	0.127082	0.303722
Q14699	RFTN1	raftlin, lipid raft linker 1	23180	Q14699_S220	-1.19801	0.0765487	0.247135
Q9NZ32	ACTR10	actin related protein 10	55860	Q9NZ32_S414	-1.20909	0.263527	0.4421
Q8IU81	IRF2BP1	interferon regulatory factor 2 binding protein 1	26145	Q8IU81_S384	-1.20919	0.000761227	0.102497
Q9UQ35	SRRM2	serine/arginine repetitive matrix 2	23524	Q9UQ35_S1387	-1.21597	0.0234844	0.168367
O00418	EEF2K	eukaryotic elongation factor 2 kinase	29904	O00418_S18	-1.22337	0.127063	0.303722
Q6NWY9	PRPF40B	pre-mRNA processing factor 40 homolog B	25766	Q6NWY9_S764	-1.22594	0.22046	0.394723
Q9P1Y6	PHRF1	PHD and ring finger domains 1	57661	Q9P1Y6_S915	-1.23695	0.348676	0.509561
Q9UQ35	SRRM2	serine/arginine repetitive matrix 2	23524	Q9UQ35_S424	-1.237	0.176153	0.349479
P27824	CANX	calnexin	821	P27824_S583	-1.23872	0.100868	0.275147
Q9UQ35	SRRM2	serine/arginine repetitive matrix 2	23524	Q9UQ35_T2409	-1.24759	0.0586192	0.226696
P56945	BCAR1	BCAR1 scaffold protein, Cas family member	9564	P56945_S428	-1.24856	0.0833624	0.256969
O15027	SEC16A	SEC16 homolog A, endoplasmic reticulum export factor	9919	O15027_S1356	-1.25167	0.121166	0.298231
Q8N8A6	DDX51	DEAD-box helicase 51	317781	Q8N8A6_S83	-1.2518	0.0117551	0.144438
Q13523	PRPF4B	pre-mRNA processing factor 4B	8899	Q13523_S93	-1.25186	0.0064521	0.138035
Q15652	JMJD1C	jumonji domain containing 1C	221037	Q15652_T2052	-1.25668	0.156494	0.329604
Q9H6F5	CCDC86	coiled-coil domain containing 86	79080	Q9H6F5_S91	-1.27609	0.148909	0.323724
Q13428	TCOF1	treacle ribosome biogenesis factor 1	6949	Q13428_S233	-1.28613	0.09802	0.271126
P18031	PTPN1	protein tyrosine phosphatase non-receptor type 1	5770	P18031_S50	-1.30377	0.346469	0.508534
O00308	WWP2	WW domain containing E3 ubiquitin protein ligase 2	11060	O00308_S211	-1.30641	0.0268507	0.172332
Q5JSH3	WDR44	WD repeat domain 44	54521	Q5JSH3_S50	-1.30956	0.0252061	0.172332
Q14157	UBAP2L	ubiquitin associated protein 2 like	9898	Q14157_S460	-1.31454	0.075052	0.245758
C9J840	C9J840			C9J840_S590	-1.31793	0.333167	0.495569
Q01082	SPTBN1	spectrin beta, non-erythrocytic 1	6711	Q01082_T2320	-1.32103	0.383526	0.538226
Q14258	TRIM25	tripartite motif containing 25	7706	Q14258_S435	-1.32899	0.0231704	0.168367
Q9UQ35	SRRM2	serine/arginine repetitive matrix 2	23524	Q9UQ35_S1878;Q9UQ35_T1880	-1.33098	0.380855	0.535705
Q15678	PTPN14	protein tyrosine phosphatase non-receptor type 14	5784	Q15678_S760	-1.33159	0.0192294	0.168297
Q96T37	RBM15	RNA binding motif protein 15	64783	Q96T37_S109	-1.3326	0.0507173	0.213548
Q9H4A3	WNK1	WNK lysine deficient protein kinase 1	65125	Q9H4A3_S185	-1.34054	0.266001	0.445031
Q9P2Q2	FRMD4A	FERM domain containing 4A	55691	Q9P2Q2_S694	-1.34061	0.168205	0.341087
Q8NAV1	PRPF38A	pre-mRNA processing factor 38A	84950	Q8NAV1_S209	-1.34305	0.0227994	0.168367
Q52LW3	ARHGAP29	Rho GTPase activating protein 29	9411	Q52LW3_S949	-1.34329	0.0427487	0.198306
Q01082	SPTBN1	spectrin beta, non-erythrocytic 1	6711	Q01082_S2138	-1.34732	0.246574	0.426186
Q8IXT5	RBM12B	RNA binding motif protein 12B	389677	Q8IXT5_S250;Q8IXT5_S254	-1.3489	0.0940246	0.268291
Q14839	CHD4	chromodomain helicase DNA binding protein 4	1108	Q14839_S1535	-1.35098	0.0511591	0.213548
Q96HP0	DOCK6	dedicator of cytokinesis 6	57572	Q96HP0_S178	-1.35147	0.166403	0.338894
P41212	ETV6	ETS variant transcription factor 6	2120	P41212_S213	-1.35515	0.0120596	0.144438
Q8IXT5	RBM12B	RNA binding motif protein 12B	389677	Q8IXT5_S710	-1.36181	0.180019	0.352966
Q96T23	RSF1	remodeling and spacing factor 1	51773	Q96T23_S473	-1.37606	0.0321494	0.181204
Q7Z6E9	RBBP6	RB binding protein 6, ubiquitin ligase	5930	Q7Z6E9_S861	-1.3872	0.00813233	0.140422
Q15435	PPP1R7	protein phosphatase 1 regulatory subunit 7	5510	Q15435_S24	-1.40143	0.194703	0.369169
Q9H5H4	ZNF768	zinc finger protein 768	79724	Q9H5H4_S160	-1.40675	0.256497	0.432676
Q9HCG8	CWC22	CWC22 spliceosome associated protein homolog	57703	Q9HCG8_S866	-1.40729	0.221273	0.395793
Q86U86	PBRM1	polybromo 1	55193	Q86U86_S1453	-1.41063	0.250683	0.428775
P19338	NCL	nucleolin	4691	P19338_S67	-1.41353	0.0506203	0.213548
Q9BVG4	PBDC1	polysaccharide biosynthesis domain containing 1	51260	Q9BVG4_S197	-1.42122	0.0170065	0.157783
Q03252	LMNB2	lamin B2	84823	Q03252_S421	-1.42238	0.255614	0.432676
Q9Y388	RBMX2	RNA binding motif protein X-linked 2	51634	Q9Y388_S186	-1.42364	0.00313677	0.120145
Q8TAQ2	SMARCC2	SWI/SNF related, matrix associated, actin dependent regulator of chromatin subfamily c member 2	6601	Q8TAQ2_S283	-1.42563	0.105084	0.281467
Q86UP2	KTN1	kinectin 1	3895	Q86UP2_S75	-1.43546	0.160778	0.333555
O75691	UTP20	UTP20 small subunit processome component	27340	O75691_T1741	-1.45469	0.0130825	0.146944
Q13595	TRA2A	transformer 2 alpha homolog	29896	Q13595_S236	-1.45647	0.0952562	0.268383
P46821	MAP1B	microtubule associated protein 1B	4131	P46821_S614	-1.46291	0.0112886	0.144079
Q9UPU9	SAMD4A	sterile alpha motif domain containing 4A	23034	Q9UPU9_S420;Q9UPU9_T424	-1.46309	0.207918	0.385026
Q96T37	RBM15	RNA binding motif protein 15	64783	Q96T37_S741	-1.46404	0.0235549	0.168367
Q9BTA9	WAC	WW domain containing adaptor with coiled-coil	51322	Q9BTA9_S511	-1.46579	0.0455238	0.20573
P49760	CLK2	CDC like kinase 2	1196	P49760_S98	-1.46628	0.133275	0.308216
Q9NTI5	PDS5B	PDS5 cohesin associated factor B	23047	Q9NTI5_S1358	-1.47067	0.0431989	0.199388
Q6PJT7	ZC3H14	zinc finger CCCH-type containing 14	79882	Q6PJT7_S515	-1.48805	0.00493785	0.13375
Q9UK58	CCNL1	cyclin L1	57018	Q9UK58_S372	-1.49078	0.241062	0.420542
Q16204	CCDC6	coiled-coil domain containing 6	8030	Q16204_S419	-1.50089	0.156516	0.329604
P50613	CDK7	cyclin dependent kinase 7	1022	P50613_S164	-1.53358	0.0991112	0.272556
O75494	SRSF10	serine and arginine rich splicing factor 10	10772	O75494_S133	-1.53383	0.0224578	0.168367
O76021	RSL1D1	ribosomal L1 domain containing 1	26156	O76021_S443	-1.53614	0.0789625	0.249934
Q96JM3	CHAMP1	chromosome alignment maintaining phosphoprotein 1	283489	Q96JM3_S445	-1.53937	0.0245716	0.170978
O75533	SF3B1	splicing factor 3b subunit 1	23451	O75533_T244	-1.53985	0.282327	0.458563
Q6NYC8	PPP1R18	protein phosphatase 1 regulatory subunit 18	170954	Q6NYC8_S145	-1.5474	0.124794	0.302437
O43765	SGTA	small glutamine rich tetratricopeptide repeat co-chaperone alpha	6449	O43765_S305	-1.55252	0.00916387	0.140422
Q9Y3T9	NOC2L	NOC2 like nucleolar associated transcriptional repressor	26155	Q9Y3T9_S56	-1.55478	0.0735422	0.242109
P49792	RANBP2	RAN binding protein 2	5903	P49792_T1399	-1.57587	0.141606	0.316551
Q9Y3Z3	SAMHD1	SAM and HD domain containing deoxynucleoside triphosphate triphosphohydrolase 1	25939	Q9Y3Z3_T592	-1.59541	0.0213253	0.168367
P46087	NOP2	NOP2 nucleolar protein	4839	P46087_T64	-1.59672	0.0770947	0.248026
Q15696	ZRSR2	zinc finger CCCH-type, RNA binding motif and serine/arginine rich 2	8233	Q15696_S384	-1.59908	0.317783	0.484053
A0A0A0MSA4	A0A0A0MSA4			A0A0A0MSA4_S449;A0A0A0MSA4_T450	-1.60064	0.302225	0.473709
O00159	MYO1C	myosin IC	4641	O00159_S408	-1.60267	0.232459	0.409814
P04049	RAF1	Raf-1 proto-oncogene, serine/threonine kinase	5894	P04049_S43	-1.62365	0.0206494	0.168367
Q96D71	REPS1	RALBP1 associated Eps domain containing 1	85021	Q96D71_S272	-1.62728	0.087558	0.262416
A9Z1X7	A9Z1X7			A9Z1X7_S722;A9Z1X7_S724	-1.63371	0.15721	0.329782
A9Z1X7	A9Z1X7			A9Z1X7_T581;A9Z1X7_T583	-1.63723	0.0691439	0.237855
Q9P0L0	VAPA	VAMP associated protein A	9218	Q9P0L0_S214	-1.65489	0.151244	0.325294
Q9UK59	DBR1	debranching RNA lariats 1	51163	Q9UK59_S514	-1.66066	0.137534	0.3123
Q8ND56	LSM14A	LSM14A mRNA processing body assembly factor	26065	Q8ND56_S182	-1.66302	0.246301	0.426186
Q8IXT5	RBM12B	RNA binding motif protein 12B	389677	Q8IXT5_S638	-1.67267	0.112591	0.289271
Q15424	SAFB	scaffold attachment factor B	6294	Q15424_S383	-1.68907	0.121978	0.298231
Q09666	AHNAK	AHNAK nucleoprotein	79026	Q09666_S5077	-1.69461	0.0335943	0.182668
O43149	ZZEF1	zinc finger ZZ-type and EF-hand domain containing 1	23140	O43149_S2443	-1.69554	0.275807	0.453587
Q03252	LMNB2	lamin B2	84823	Q03252_S407	-1.71861	0.0506113	0.213548
Q8NEY8	PPHLN1	periphilin 1	51535	Q8NEY8_S205	-1.72015	0.0208446	0.168367
Q03252	LMNB2	lamin B2	84823	Q03252_S422	-1.72242	0.0397162	0.193163
Q13595	TRA2A	transformer 2 alpha homolog	29896	Q13595_S260;Q13595_S266	-1.72588	0.121296	0.298231
Q9UQ35	SRRM2	serine/arginine repetitive matrix 2	23524	Q9UQ35_S1975	-1.72785	0.0286568	0.178443
Q06413	MEF2C	myocyte enhancer factor 2C	4208	Q06413_S461	-1.73458	0.0314329	0.181204
Q13523	PRPF4B	pre-mRNA processing factor 4B	8899	Q13523_S277	-1.75078	0.0193792	0.168367
O14646	CHD1	chromodomain helicase DNA binding protein 1	1105	O14646_S1677	-1.75298	0.0230305	0.168367
P49354	FNTA	farnesyltransferase, CAAX box, alpha	2339	P49354_S373	-1.75598	0.0192392	0.168297
Q9Y5S9	RBM8A	RNA binding motif protein 8A	9939	Q9Y5S9_S42	-1.75663	0.0145787	0.15093
Q9UQ35	SRRM2	serine/arginine repetitive matrix 2	23524	Q9UQ35_S2702;Q9UQ35_S2706	-1.75894	0.119052	0.297512
A9Z1X7	A9Z1X7			A9Z1X7_S569;A9Z1X7_S571	-1.76244	0.163162	0.335642
O96013	PAK4	p21 (RAC1) activated kinase 4	10298	O96013_S104	-1.76663	0.0426202	0.198211
Q03252	LMNB2	lamin B2	84823	Q03252_S424	-1.78854	0.198489	0.372211
Q4G0J3	LARP7	La ribonucleoprotein 7, transcriptional regulator	51574	Q4G0J3_S261	-1.79475	0.0349805	0.186134
Q7Z3K3	POGZ	pogo transposable element derived with ZNF domain	23126	Q7Z3K3_S1364;Q7Z3K3_T1368	-1.80344	0.371989	0.528494
P36915	GNL1	G protein nucleolar 1 (putative)	2794	P36915_S51	-1.80841	0.363288	0.520562
P50479	PDLIM4	PDZ and LIM domain 4	8572	P50479_S112	-1.82112	0.0308954	0.181204
Q5T0N5	FNBP1L	formin binding protein 1 like	54874	Q5T0N5_S295	-1.82134	0.0365147	0.18842
Q9UKJ3	GPATCH8	G-patch domain containing 8	23131	Q9UKJ3_S653	-1.82854	0.241477	0.420839
Q8WWM7	ATXN2L	ataxin 2 like	11273	Q8WWM7_S449	-1.83306	0.357181	0.515932
Q9UQ35	SRRM2	serine/arginine repetitive matrix 2	23524	Q9UQ35_S1132	-1.83961	0.0664685	0.236175
P46100	ATRX	ATRX chromatin remodeler	546	P46100_S1061	-1.87827	0.132693	0.308216
Q9BX95	SGPP1	sphingosine-1-phosphate phosphatase 1	81537	Q9BX95_S112	-1.88545	0.141647	0.316551
Q96PY5	FMNL2	formin like 2	114793	Q96PY5_S171	-1.89809	0.215138	0.391916
Q9Y6D6	ARFGEF1	ADP ribosylation factor guanine nucleotide exchange factor 1	10565	Q9Y6D6_S1079	-1.89823	0.392757	0.543703
P51532	SMARCA4	SWI/SNF related, matrix associated, actin dependent regulator of chromatin, subfamily a, member 4	6597	P51532_T1423	-1.901	0.0568187	0.224083
O95218	ZRANB2	zinc finger RANBP2-type containing 2	9406	O95218_S188	-1.91705	0.0538617	0.220417
A9Z1X7	A9Z1X7			A9Z1X7_T590;A9Z1X7_S592	-1.94013	0.210426	0.387716
Q96T58	SPEN	spen family transcriptional repressor	23013	Q96T58_S736;Q96T58_S740	-1.97086	0.0298091	0.18029
Q7Z5L9	IRF2BP2	interferon regulatory factor 2 binding protein 2	359948	Q7Z5L9_S360	-1.97263	0.0452549	0.20573
P61978	HNRNPK	heterogeneous nuclear ribonucleoprotein K	3190	P61978_S284	-1.97291	0.0906414	0.266907
Q9H6F5	CCDC86	coiled-coil domain containing 86	79080	Q9H6F5_S113	-1.97769	0.0309965	0.181204
Q9UQ35	SRRM2	serine/arginine repetitive matrix 2	23524	Q9UQ35_S435;Q9UQ35_S440	-2.03093	0.0391049	0.193163
O95391	SLU7	SLU7 homolog, splicing factor	10569	O95391_S215	-2.04028	0.010862	0.142367
Q9UKJ3	GPATCH8	G-patch domain containing 8	23131	Q9UKJ3_S1014	-2.07035	0.049382	0.211738
Q86VM9	ZC3H18	zinc finger CCCH-type containing 18	124245	Q86VM9_S534	-2.10808	0.00859839	0.140422
Q9NR30	DDX21	DExD-box helicase 21	9188	Q9NR30_S89	-2.12746	0.00511524	0.13375
Q08170	SRSF4	serine and arginine rich splicing factor 4	6429	Q08170_S431	-2.12841	0.000242861	0.085662
O75400	PRPF40A	pre-mRNA processing factor 40 homolog A	55660	O75400_S888	-2.13523	0.0314369	0.181204
Q9Y6M7	SLC4A7	solute carrier family 4 member 7	9497	Q9Y6M7_S84	-2.13605	0.313347	0.482496
P49407	ARRB1	arrestin beta 1	408	P49407_S412	-2.13714	0.150993	0.325294
Q9NR30	DDX21	DExD-box helicase 21	9188	Q9NR30_S121	-2.13956	0.00973505	0.14194
Q9UQ35	SRRM2	serine/arginine repetitive matrix 2	23524	Q9UQ35_S876	-2.16049	0.183811	0.358393
Q9Y4W2	LAS1L	LAS1 like ribosome biogenesis factor	81887	Q9Y4W2_S560	-2.17731	0.0680922	0.237354
P67809	YBX1	Y-box binding protein 1	4904	P67809_S165	-2.18049	0.469509	0.612997
P29966	MARCKS	myristoylated alanine rich protein kinase C substrate	4082	P29966_S101	-2.19353	0.0419758	0.196607
Q8NDT2	RBM15B	RNA binding motif protein 15B	29890	Q8NDT2_S609	-2.20608	0.062569	0.231432
Q9UQ35	SRRM2	serine/arginine repetitive matrix 2	23524	Q9UQ35_T1856;Q9UQ35_S1857	-2.22759	0.227534	0.403066
P08670	VIM	vimentin	7431	P08670_S339	-2.24452	0.0320377	0.181204
Q15149	PLEC	plectin	5339	Q15149_S1721	-2.24554	0.0663382	0.236175
Q9HCD5	NCOA5	nuclear receptor coactivator 5	57727	Q9HCD5_S29;Q9HCD5_S34	-2.32337	0.106723	0.283025
P38159	RBMX	RNA binding motif protein X-linked	27316	P38159_S208	-2.37357	0.0603871	0.228279
Q14739	LBR	lamin B receptor	3930	Q14739_S99	-2.40572	0.0663798	0.236175
A9Z1X7	A9Z1X7			A9Z1X7_T623;A9Z1X7_S625	-2.40871	0.00912863	0.140422
P46821	MAP1B	microtubule associated protein 1B	4131	P46821_T704	-2.434	0.0424225	0.197792
Q9UQ35	SRRM2	serine/arginine repetitive matrix 2	23524	Q9UQ35_S2020;Q9UQ35_T2022	-2.451	0.140972	0.31598
Q9UQ35	SRRM2	serine/arginine repetitive matrix 2	23524	Q9UQ35_S534;Q9UQ35_S536	-2.45649	0.059141	0.226979
Q16630	CPSF6	cleavage and polyadenylation specific factor 6	11052	Q16630_S513	-2.47964	0.0262182	0.172332
P49736	MCM2	minichromosome maintenance complex component 2	4171	P49736_S41	-2.53045	0.0220007	0.168367
Q15061	WDR43	WD repeat domain 43	23160	Q15061_S77	-2.56929	0.0203881	0.168367
P55884	EIF3B	eukaryotic translation initiation factor 3 subunit B	8662	P55884_S78	-2.57449	0.118552	0.297107
O75167	PHACTR2	phosphatase and actin regulator 2	9749	O75167_S237	-2.58647	0.0668829	0.236277
Q14498	RBM39	RNA binding motif protein 39	9584	Q14498_S127;Q14498_S129	-2.61709	0.104131	0.280481
P36915	GNL1	G protein nucleolar 1 (putative)	2794	P36915_T48	-2.69605	0.00360059	0.123361
P08670	VIM	vimentin	7431	P08670_S459	-2.7599	0.105183	0.281467
A9Z1X7	A9Z1X7			A9Z1X7_S558;A9Z1X7_S560	-2.79503	0.0230929	0.168367
Q9HCG8	CWC22	CWC22 spliceosome associated protein homolog	57703	Q9HCG8_S39	-2.80114	0.0940152	0.268291
A9Z1X7	A9Z1X7			A9Z1X7_S445;A9Z1X7_S447	-2.81156	0.218279	0.392876
Q86VM9	ZC3H18	zinc finger CCCH-type containing 18	124245	Q86VM9_S868	-2.8477	0.002604	0.120145
Q8N9T8	KRI1	KRI1 homolog	65095	Q8N9T8_S136	-2.97028	0.011348	0.144079
Q8TAQ2	SMARCC2	SWI/SNF related, matrix associated, actin dependent regulator of chromatin subfamily c member 2	6601	Q8TAQ2_S302;Q8TAQ2_S304	-2.99456	0.0102795	0.142113
Q9UDY2	TJP2	tight junction protein 2	9414	Q9UDY2_S174	-3.00618	0.19555	0.369169
Q13595	TRA2A	transformer 2 alpha homolog	29896	Q13595_S260;Q13595_S262	-3.02919	0.143611	0.317846
Q9UQ35	SRRM2	serine/arginine repetitive matrix 2	23524	Q9UQ35_S333	-3.13689	0.103193	0.278773
Q13796	SHROOM2	shroom family member 2	357	Q13796_S974	-3.16362	0.13374	0.308645
Q9UQ35	SRRM2	serine/arginine repetitive matrix 2	23524	Q9UQ35_S1890;Q9UQ35_S1893	-3.17348	0.119523	0.297512
Q9UQ35	SRRM2	serine/arginine repetitive matrix 2	23524	Q9UQ35_S2407;Q9UQ35_T2409	-3.32753	0.000974585	0.102497
A9Z1X7	A9Z1X7			A9Z1X7_S635;A9Z1X7_S637	-3.58373	0.117577	0.296572
P36915	GNL1	G protein nucleolar 1 (putative)	2794	P36915_T50	-3.60131	0.528748	0.65941
Q13247	SRSF6	serine and arginine rich splicing factor 6	6431	Q13247_S314;Q13247_S316	-3.76202	0.00762203	0.140422
Q7Z4V5	HDGFL2	HDGF like 2	84717	Q7Z4V5_S652	-3.92144	0.0350134	0.186134
Q9UQ35	SRRM2	serine/arginine repetitive matrix 2	23524	Q9UQ35_S1984;Q9UQ35_S1987	-4.35498	0.000565481	0.102497
P02545	LMNA	lamin A/C	4000	P02545_S404;P02545_S407	-4.51533	0.152461	0.325294
Q9UQ35	SRRM2	serine/arginine repetitive matrix 2	23524	Q9UQ35_S351;Q9UQ35_S353	-4.55116	0.0756492	0.246125
Q9UQ35	SRRM2	serine/arginine repetitive matrix 2	23524	Q9UQ35_S1925;Q9UQ35_T1927	-5.22691	0.00567537	0.13375
Q15149	PLEC	plectin	5339	Q15149_S4613	-6.19453	0.00127063	0.102497

## Sheet: B) KD2vsCtrl phospho sites
Supplementary Table 8: Phospho-proteomic profiling of endothelial cells (E4EC) after control or MYCT1 KD
b Differentially phosphorylated sites between control and MYCT1 KD2.
Protein	Gene	ProteinName	EntrezID	ProteinRef	Log2FC (KD2/Ctrl)	pvalue	adj.pvalue
Q9BYX4	IFIH1	interferon induced with helicase C domain 1	64135	Q9BYX4_S301	3.70399	0.0142254	0.212558
Q16643	DBN1	drebrin 1	1627	Q16643_S142	3.44992	0.516013	0.704475
Q9BYK8	HELZ2	helicase with zinc finger 2	85441	Q9BYK8_S338	3.11379	0.0326571	0.264653
Q9HB58	SP110	SP110 nuclear body protein	3431	Q9HB58_S244	3.05694	0.0043077	0.166109
Q96CV9	OPTN	optineurin	10133	Q96CV9_T525	2.95587	0.117045	0.382863
Q9UKV3	ACIN1	apoptotic chromatin condensation inducer 1	22985	Q9UKV3_S825	2.9355	0.00100869	0.166109
G3V3B0	G3V3B0			G3V3B0_S67	2.76586	0.011521	0.203905
Q92997	DVL3	dishevelled segment polarity protein 3	1857	Q92997_S125	2.66935	0.0934312	0.363328
Q9Y608	LRRFIP2	LRR binding FLII interacting protein 2	9209	Q9Y608_S323	2.56496	0.0179307	0.221816
P46821	MAP1B	microtubule associated protein 1B	4131	P46821_S1400	2.49518	0.00873352	0.203905
Q9HB58	SP110	SP110 nuclear body protein	3431	Q9HB58_S380	2.44855	0.0125287	0.20487
P46821	MAP1B	microtubule associated protein 1B	4131	P46821_S1666	2.42598	0.0433961	0.283487
Q14166	TTLL12	tubulin tyrosine ligase like 12	23170	Q14166_S15	2.3396	0.0379899	0.274884
K7EPZ6	K7EPZ6			K7EPZ6_S196	2.28687	0.188673	0.457547
P50570	DNM2	dynamin 2	1785	P50570_S764	2.21317	0.301845	0.54722
Q9UPT8	ZC3H4	zinc finger CCCH-type containing 4	23211	Q9UPT8_S1114	2.18548	0.0160151	0.21277
P60174	TPI1	triosephosphate isomerase 1	7167	P60174_S21	2.18055	0.0144378	0.212558
Q6Y7W6	GIGYF2	GRB10 interacting GYF protein 2	26058	Q6Y7W6_S236	2.17176	0.152426	0.418051
Q9NYF8	BCLAF1	BCL2 associated transcription factor 1	9774	Q9NYF8_S222	2.10817	0.0520615	0.290569
O14545	TRAFD1	TRAF-type zinc finger domain containing 1	10906	O14545_S327	2.09482	0.0827626	0.346013
P35269	GTF2F1	general transcription factor IIF subunit 1	2962	P35269_S433	2.08202	0.00809307	0.200841
Q9UDY2	TJP2	tight junction protein 2	9414	Q9UDY2_S1156	2.03762	0.272578	0.521468
Q15121	PEA15	proliferation and apoptosis adaptor protein 15	8682	Q15121_S116	2.0369	0.00876482	0.203905
Q9NQC3	RTN4	reticulon 4	57142	Q9NQC3_S181	2.03664	0.0197764	0.230391
O95810	CAVIN2	caveolae associated protein 2	8436	O95810_S288;O95810_S293	2.03527	0.00140188	0.166109
Q6Y7W6	GIGYF2	GRB10 interacting GYF protein 2	26058	Q6Y7W6_S160	2.01933	0.0379454	0.274884
Q9UBC2	EPS15L1	epidermal growth factor receptor pathway substrate 15 like 1	58513	Q9UBC2_S255	1.9865	0.000797081	0.166109
O43290	SART1	spliceosome associated factor 1, recruiter of U4/U6.U5 tri-snRNP	9092	O43290_S448	1.94661	0.13886	0.405908
P46821	MAP1B	microtubule associated protein 1B	4131	P46821_S1501	1.92485	0.0702411	0.326042
Q96T58	SPEN	spen family transcriptional repressor	23013	Q96T58_S847	1.89639	0.317575	0.559972
P19174	PLCG1	phospholipase C gamma 1	5335	P19174_S1263	1.86009	0.149016	0.416422
Q9UQ35	SRRM2	serine/arginine repetitive matrix 2	23524	Q9UQ35_S1188	1.83409	0.00278156	0.166109
Q9NYF8	BCLAF1	BCL2 associated transcription factor 1	9774	Q9NYF8_S183	1.81713	0.00914118	0.203905
Q9ULP9	TBC1D24	TBC1 domain family member 24	57465	Q9ULP9_S480	1.80199	0.185361	0.456411
Q13242	SRSF9	serine and arginine rich splicing factor 9	8683	Q13242_S211	1.79076	0.00210369	0.166109
Q15019	SEPTIN2	septin 2	4735	Q15019_S218	1.78911	0.0401306	0.277395
Q96B23	C18orf25	chromosome 18 open reading frame 25	147339	Q96B23_S66	1.78546	0.0245132	0.249812
Q9Y478	PRKAB1	protein kinase AMP-activated non-catalytic subunit beta 1	5564	Q9Y478_S108	1.78146	0.00470419	0.166109
Q9H3Z4	DNAJC5	DnaJ heat shock protein family (Hsp40) member C5	80331	Q9H3Z4_S10	1.77874	0.0307442	0.260716
O60256	PRPSAP2	phosphoribosyl pyrophosphate synthetase associated protein 2	5636	O60256_S227	1.76801	0.265952	0.512673
A0A7I2V3R8	A0A7I2V3R8			A0A7I2V3R8_S315	1.76648	0.0447289	0.283583
Q9UPT8	ZC3H4	zinc finger CCCH-type containing 4	23211	Q9UPT8_S1269	1.75012	0.248516	0.496052
Q9UKV3	ACIN1	apoptotic chromatin condensation inducer 1	22985	Q9UKV3_S490	1.73704	0.123097	0.388951
Q96F63	CCDC97	coiled-coil domain containing 97	90324	Q96F63_S212	1.70704	0.167574	0.434713
Q8TDB6	DTX3L	deltex E3 ubiquitin ligase 3L	151636	Q8TDB6_S202	1.68943	0.0622391	0.319696
O75533	SF3B1	splicing factor 3b subunit 1	23451	O75533_T432	1.67709	0.203775	0.470399
P35269	GTF2F1	general transcription factor IIF subunit 1	2962	P35269_S385	1.65871	0.0330806	0.264906
Q8NAF0	ZNF579	zinc finger protein 579	163033	Q8NAF0_T482	1.6381	0.0513337	0.289699
P46821	MAP1B	microtubule associated protein 1B	4131	P46821_S1443	1.62872	0.0492131	0.286148
Q9H7N4	SCAF1	SR-related CTD associated factor 1	58506	Q9H7N4_S239	1.62398	0.00208839	0.166109
Q86W92	PPFIBP1	PPFIA binding protein 1	8496	Q86W92_S599	1.61854	0.104727	0.374782
Q96TA1	NIBAN2	niban apoptosis regulator 2	64855	Q96TA1_S692;Q96TA1_S696	1.61419	0.0668761	0.325586
P46821	MAP1B	microtubule associated protein 1B	4131	P46821_T1949	1.60619	0.000589459	0.166109
P46821	MAP1B	microtubule associated protein 1B	4131	P46821_S1915	1.59714	0.0111531	0.203905
Q86SQ0	PHLDB2	pleckstrin homology like domain family B member 2	90102	Q86SQ0_S415	1.58458	0.0527882	0.293011
P46821	MAP1B	microtubule associated protein 1B	4131	P46821_S1965	1.56906	0.00759937	0.196529
P46821	MAP1B	microtubule associated protein 1B	4131	P46821_S1779	1.53474	0.018676	0.227937
O15234	CASC3	CASC3 exon junction complex subunit	22794	O15234_S148	1.52784	0.0090073	0.203905
P16333	NCK1	NCK adaptor protein 1	4690	P16333_S85	1.51197	0.0399606	0.277395
Q9UDY2	TJP2	tight junction protein 2	9414	Q9UDY2_S1159	1.50685	0.319607	0.561113
Q15149	PLEC	plectin	5339	Q15149_S1732	1.48618	0.000583413	0.166109
Q12888	TP53BP1	tumor protein p53 binding protein 1	7158	Q12888_S1067	1.48564	0.189472	0.457547
Q9NRL2	BAZ1A	bromodomain adjacent to zinc finger domain 1A	11177	Q9NRL2_S1413	1.48509	0.0100189	0.203905
O43318	MAP3K7	mitogen-activated protein kinase kinase kinase 7	6885	O43318_S439	1.48186	0.0157372	0.212558
P29590	PML	PML nuclear body scaffold	5371	P29590_S530	1.48004	0.04058	0.277395
Q9Y2X7	GIT1	GIT ArfGAP 1	28964	Q9Y2X7_S592	1.47806	0.100698	0.374782
P46821	MAP1B	microtubule associated protein 1B	4131	P46821_S1322	1.4734	0.0923206	0.363187
Q9NYB9	ABI2	abl interactor 2	10152	Q9NYB9_S183	1.47126	0.282573	0.529596
Q9H1E3	NUCKS1	nuclear casein kinase and cyclin dependent kinase substrate 1	64710	Q9H1E3_S214	1.46487	0.0468038	0.285441
P46821	MAP1B	microtubule associated protein 1B	4131	P46821_S1792	1.45901	0.0198342	0.230391
Q8NEY1	NAV1	neuron navigator 1	89796	Q8NEY1_T647	1.45395	0.251785	0.498856
Q9UKV3	ACIN1	apoptotic chromatin condensation inducer 1	22985	Q9UKV3_S710	1.44853	0.0487475	0.285441
Q15052	ARHGEF6	Rac/Cdc42 guanine nucleotide exchange factor 6	9459	Q15052_S684	1.44225	0.0333611	0.265057
Q96D71	REPS1	RALBP1 associated Eps domain containing 1	85021	Q96D71_S482	1.43394	0.0287414	0.25964
O75369	FLNB	filamin B	2317	O75369_S2478	1.41877	0.074507	0.331395
Q9BXP5	SRRT	serrate, RNA effector molecule	51593	Q9BXP5_S67;Q9BXP5_S74	1.39842	0.0702934	0.326042
P55884	EIF3B	eukaryotic translation initiation factor 3 subunit B	8662	P55884_S119	1.39686	0.0300101	0.259742
Q96MY1	NOL4L	nucleolar protein 4 like	140688	Q96MY1_S130	1.39655	0.0024975	0.166109
Q12888	TP53BP1	tumor protein p53 binding protein 1	7158	Q12888_S1101	1.39535	0.0708613	0.326042
C9J840	C9J840			C9J840_S648	1.39167	0.405846	0.627667
P46821	MAP1B	microtubule associated protein 1B	4131	P46821_S1256;P46821_S1265	1.38693	0.0495119	0.286148
P36507	MAP2K2	mitogen-activated protein kinase kinase 2	5605	P36507_S293	1.38646	0.0779717	0.337082
Q9UQ35	SRRM2	serine/arginine repetitive matrix 2	23524	Q9UQ35_S1854;Q9UQ35_S1857	1.38224	0.16514	0.434713
Q5T200	ZC3H13	zinc finger CCCH-type containing 13	23091	Q5T200_S943	1.37677	0.0149443	0.212558
Q15424	SAFB	scaffold attachment factor B	6294	Q15424_S234	1.37459	0.382145	0.608668
Q16204	CCDC6	coiled-coil domain containing 6	8030	Q16204_S240;Q16204_S244	1.37192	0.192232	0.461447
Q6Y7W6	GIGYF2	GRB10 interacting GYF protein 2	26058	Q6Y7W6_T382	1.36637	0.00667536	0.196529
Q9Y4B5	MTCL1	microtubule crosslinking factor 1	23255	Q9Y4B5_S622	1.3641	0.0571221	0.307791
Q9UKV3	ACIN1	apoptotic chromatin condensation inducer 1	22985	Q9UKV3_S365	1.36236	0.210578	0.473479
P06748	NPM1	nucleophosmin 1	4869	P06748_S70	1.35781	0.419216	0.638115
O43583	DENR	density regulated re-initiation and release factor	8562	O43583_S73	1.35703	0.0632629	0.319696
Q4KMP7	TBC1D10B	TBC1 domain family member 10B	26000	Q4KMP7_S687	1.34934	0.0636609	0.320042
Q9Y3Z3	SAMHD1	SAM and HD domain containing deoxynucleoside triphosphate triphosphohydrolase 1	25939	Q9Y3Z3_T592	1.34529	0.0147613	0.212558
Q92622	RUBCN	rubicon autophagy regulator	9711	Q92622_S197	1.33459	0.108483	0.377785
Q15811	ITSN1	intersectin 1	6453	Q15811_S313	1.33177	0.25918	0.505432
P29966	MARCKS	myristoylated alanine rich protein kinase C substrate	4082	P29966_S118	1.3277	0.0152039	0.212558
Q9UPN4	CEP131	centrosomal protein 131	22994	Q9UPN4_S87	1.32657	0.182579	0.453316
Q9NYF8	BCLAF1	BCL2 associated transcription factor 1	9774	Q9NYF8_S285;Q9NYF8_S290	1.32345	0.00347672	0.166109
A0A2R8YG42	A0A2R8YG42			A0A2R8YG42_S776	1.32323	0.149796	0.417452
Q6Y7W6	GIGYF2	GRB10 interacting GYF protein 2	26058	Q6Y7W6_S26	1.32202	0.106624	0.375798
Q9BZL6	PRKD2	protein kinase D2	25865	Q9BZL6_S710	1.32036	0.0778079	0.337082
P46821	MAP1B	microtubule associated protein 1B	4131	P46821_S1208	1.31607	0.0174113	0.220981
P49023	PXN	paxillin	5829	P49023_S85	1.31563	0.0202711	0.230391
Q00536	CDK16	cyclin dependent kinase 16	5127	Q00536_S153	1.31558	0.117584	0.382863
A0A2R8Y661	A0A2R8Y661			A0A2R8Y661_S622	1.3106	0.252023	0.498856
P23497	SP100	SP100 nuclear antigen	6672	P23497_S18	1.3078	0.0399261	0.277395
O15234	CASC3	CASC3 exon junction complex subunit	22794	O15234_S125	1.3065	0.192185	0.461447
Q6P0Q8	MAST2	microtubule associated serine/threonine kinase 2	23139	Q6P0Q8_S74	1.30226	0.0960705	0.369956
Q9H0B6	KLC2	kinesin light chain 2	64837	Q9H0B6_S610	1.3022	0.123703	0.388951
Q14D04	VEPH1	ventricular zone expressed PH domain containing 1	79674	Q14D04_S380	1.29725	0.206932	0.47202
Q9NPI6	DCP1A	decapping mRNA 1A	55802	Q9NPI6_S353	1.2897	0.032584	0.264653
Q96CV9	OPTN	optineurin	10133	Q96CV9_S342	1.28871	0.0238218	0.248072
P29590	PML	PML nuclear body scaffold	5371	P29590_S403	1.28395	0.158917	0.42559
P49023	PXN	paxillin	5829	P49023_S137	1.28203	0.136702	0.404911
Q9UKV3	ACIN1	apoptotic chromatin condensation inducer 1	22985	Q9UKV3_S838	1.27668	0.105934	0.375242
O94929	ABLIM3	actin binding LIM protein family member 3	22885	O94929_S372	1.27508	0.252383	0.498856
Q0JRZ9	FCHO2	FCH and mu domain containing endocytic adaptor 2	115548	Q0JRZ9_S488	1.27208	0.0435166	0.283487
Q1KMD3	HNRNPUL2	heterogeneous nuclear ribonucleoprotein U like 2	221092	Q1KMD3_S226	1.2597	0.595947	0.763203
Q9NYB9	ABI2	abl interactor 2	10152	Q9NYB9_S227	1.25944	0.0686556	0.326042
P28290	ITPRID2	ITPR interacting domain containing 2	6744	P28290_S352	1.24846	0.144691	0.413462
Q9Y385	UBE2J1	ubiquitin conjugating enzyme E2 J1	51465	Q9Y385_S266	1.24477	0.132626	0.402723
Q93008	USP9X	ubiquitin specific peptidase 9 X-linked	8239	Q93008_S2443	1.24119	0.0161731	0.21277
P41212	ETV6	ETS variant transcription factor 6	2120	P41212_S16	1.23148	0.189478	0.457547
Q8N122	RPTOR	regulatory associated protein of MTOR complex 1	57521	Q8N122_S877	1.225	0.00744169	0.196529
P54578	USP14	ubiquitin specific peptidase 14	9097	P54578_S143	1.2236	0.152112	0.418051
Q9H7L9	SUDS3	SDS3 homolog, SIN3A corepressor complex component	64426	Q9H7L9_S234	1.21944	0.00115936	0.166109
O60841	EIF5B	eukaryotic translation initiation factor 5B	9669	O60841_S214	1.2099	0.440994	0.649484
Q96AY4	TTC28	tetratricopeptide repeat domain 28	23331	Q96AY4_S28	1.20696	0.00979591	0.203905
O95810	CAVIN2	caveolae associated protein 2	8436	O95810_S293	1.20663	0.00525735	0.172041
P56524	HDAC4	histone deacetylase 4	9759	P56524_S467	1.20517	0.107847	0.377785
Q96K76	USP47	ubiquitin specific peptidase 47	55031	Q96K76_T932	1.20169	0.274621	0.522916
Q9UPT8	ZC3H4	zinc finger CCCH-type containing 4	23211	Q9UPT8_S1275	1.19797	0.155016	0.423266
Q69YQ0	SPECC1L	sperm antigen with calponin homology and coiled-coil domains 1 like	23384	Q69YQ0_S832	1.19586	0.139297	0.405908
O15027	SEC16A	SEC16 homolog A, endoplasmic reticulum export factor	9919	O15027_S568	1.18955	0.107154	0.376491
Q9H7N4	SCAF1	SR-related CTD associated factor 1	58506	Q9H7N4_S874	1.18443	0.128948	0.397929
P26368	U2AF2	U2 small nuclear RNA auxiliary factor 2	11338	P26368_S79	1.183	0.157631	0.424118
Q9P1Y6	PHRF1	PHD and ring finger domains 1	57661	Q9P1Y6_S814	1.18003	0.104525	0.374782
Q7Z6Z7	HUWE1	HECT, UBA and WWE domain containing E3 ubiquitin protein ligase 1	10075	Q7Z6Z7_S3919	1.17807	0.114161	0.382328
Q9UMX1	SUFU	SUFU negative regulator of hedgehog signaling	51684	Q9UMX1_S346	1.17726	0.207739	0.47202
Q92614	MYO18A	myosin XVIIIA	399687	Q92614_S140	1.17586	0.0634401	0.319725
Q6NZI2	CAVIN1	caveolae associated protein 1	284119	Q6NZI2_S171	1.17488	0.0269246	0.25964
P29590	PML	PML nuclear body scaffold	5371	P29590_S518;P29590_S527	1.16791	0.0731912	0.331395
Q9H4G0	EPB41L1	erythrocyte membrane protein band 4.1 like 1	2036	Q9H4G0_S510	1.16641	0.00160318	0.166109
Q8IVF2	AHNAK2	AHNAK nucleoprotein 2	113146	Q8IVF2_S294	1.16523	0.360788	0.593791
Q13428	TCOF1	treacle ribosome biogenesis factor 1	6949	Q13428_S381	1.16375	0.0175789	0.221211
Q9UKE5	TNIK	TRAF2 and NCK interacting kinase	23043	Q9UKE5_S707	1.15617	0.0631946	0.319696
P18583	SON	SON DNA and RNA binding protein	6651	P18583_S1697	1.14985	0.0587431	0.313485
P46821	MAP1B	microtubule associated protein 1B	4131	P46821_S1438	1.14576	0.0282021	0.25964
P42684	ABL2	ABL proto-oncogene 2, non-receptor tyrosine kinase	27	P42684_S631	1.14007	0.0074798	0.196529
O00499	BIN1	bridging integrator 1	274	O00499_S303	1.12857	0.114494	0.382392
O75152	ZC3H11A	zinc finger CCCH-type containing 11A	9877	O75152_S758	1.12461	0.0107225	0.203905
Q8WVV9	HNRNPLL	heterogeneous nuclear ribonucleoprotein L like	92906	Q8WVV9_S35	1.12353	0.390336	0.615424
Q04727	TLE4	TLE family member 4, transcriptional corepressor	7091	Q04727_S292	1.12204	0.129089	0.397929
Q12888	TP53BP1	tumor protein p53 binding protein 1	7158	Q12888_S1068	1.11989	0.0207387	0.232136
Q5HYJ3	FAM76B	family with sequence similarity 76 member B	143684	Q5HYJ3_S193	1.11799	0.0437042	0.283583
Q53T59	HS1BP3	HCLS1 binding protein 3	64342	Q53T59_S249	1.11375	0.0787002	0.338985
Q9UPT8	ZC3H4	zinc finger CCCH-type containing 4	23211	Q9UPT8_S159	1.11199	0.0203554	0.230391
Q96B36	AKT1S1	AKT1 substrate 1	84335	Q96B36_T246	1.11117	0.101357	0.374782
O75396	SEC22B	SEC22 homolog B, vesicle trafficking protein	9554	O75396_S137	1.10828	0.228688	0.487131
P32519	ELF1	E74 like ETS transcription factor 1	1997	P32519_S168	1.10629	0.0741011	0.331395
Q8TAD8	SNIP1	Smad nuclear interacting protein 1	79753	Q8TAD8_S200	1.10146	0.167169	0.434713
P50402	EMD	emerin	2010	P50402_S49	1.0973	0.0445579	0.283583
Q2TBE0	CWF19L2	CWF19 like cell cycle control factor 2	143884	Q2TBE0_S479	1.09646	0.0628585	0.319696
Q14247	CTTN	cortactin	2017	Q14247_T411	1.09463	0.00460233	0.166109
Q14573	ITPR3	inositol 1,4,5-trisphosphate receptor type 3	3710	Q14573_S934	1.09381	0.0128276	0.207909
O60315	ZEB2	zinc finger E-box binding homeobox 2	9839	O60315_T350	1.08892	0.0354875	0.269279
Q8N2U9	SLC66A2	solute carrier family 66 member 2	80148	Q8N2U9_S110	1.08763	0.00320488	0.166109
P46821	MAP1B	microtubule associated protein 1B	4131	P46821_S1252	1.0865	0.0700355	0.326042
Q9Y624	F11R	F11 receptor	50848	Q9Y624_S284	1.08179	0.253722	0.500802
O95810	CAVIN2	caveolae associated protein 2	8436	O95810_S24	1.07312	0.32312	0.56386
Q14671	PUM1	pumilio RNA binding family member 1	9698	Q14671_S209	1.07288	0.172403	0.441579
Q9NYF8	BCLAF1	BCL2 associated transcription factor 1	9774	Q9NYF8_S512	1.07275	0.0447057	0.283583
Q16512	PKN1	protein kinase N1	5585	Q16512_S916	1.07221	0.121402	0.387951
Q0VF96	CGNL1	cingulin like 1	84952	Q0VF96_S296	1.07072	0.21505	0.475645
Q16204	CCDC6	coiled-coil domain containing 6	8030	Q16204_S367	1.06794	0.204784	0.470399
Q6NZI2	CAVIN1	caveolae associated protein 1	284119	Q6NZI2_S167	1.06771	0.0111687	0.203905
P12270	TPR	translocated promoter region, nuclear basket protein	7175	P12270_S2034	1.0664	0.126234	0.394323
Q9H9J4	USP42	ubiquitin specific peptidase 42	84132	Q9H9J4_S856	1.06495	0.203874	0.470399
P46821	MAP1B	microtubule associated protein 1B	4131	P46821_S1339	1.06466	0.0161081	0.21277
Q13561	DCTN2	dynactin subunit 2	10540	Q13561_T198	1.06464	0.0349134	0.266923
Q8TD16	BICD2	BICD cargo adaptor 2	23299	Q8TD16_S582	1.06297	0.0363295	0.272509
Q9UQ35	SRRM2	serine/arginine repetitive matrix 2	23524	Q9UQ35_S1318	1.05752	0.0620425	0.319696
P00519	ABL1	ABL proto-oncogene 1, non-receptor tyrosine kinase	25	P00519_S569	1.05277	0.133583	0.402939
O15085	ARHGEF11	Rho guanine nucleotide exchange factor 11	9826	O15085_S556	1.0443	0.0946634	0.366708
Q96B23	C18orf25	chromosome 18 open reading frame 25	147339	Q96B23_S145	1.04128	0.187872	0.457547
Q96AX9	MIB2	MIB E3 ubiquitin protein ligase 2	142678	Q96AX9_S309	1.0317	0.0693485	0.326042
H3BT57	H3BT57			H3BT57_S482	1.02985	0.0368946	0.272509
Q12769	NUP160	nucleoporin 160	23279	Q12769_S1157	1.02951	0.00386831	0.166109
A0A3B3IRZ4	A0A3B3IRZ4			A0A3B3IRZ4_S606	1.02931	0.0512497	0.289699
Q16875	PFKFB3	6-phosphofructo-2-kinase/fructose-2,6-biphosphatase 3	5209	Q16875_S461	1.02431	0.0309698	0.260926
P14317	HCLS1	hematopoietic cell-specific Lyn substrate 1	3059	P14317_S275	1.02328	0.111836	0.379531
Q8IZP0	ABI1	abl interactor 1	10006	Q8IZP0_S183	1.02147	0.0179555	0.221816
Q96D71	REPS1	RALBP1 associated Eps domain containing 1	85021	Q96D71_T481	1.01887	0.0805977	0.3409
Q9C0C2	TNKS1BP1	tankyrase 1 binding protein 1	85456	Q9C0C2_S1545	1.00974	0.00453902	0.166109
Q9Y2D5	PALM2AKAP2	PALM2 and AKAP2 fusion	445815	Q9Y2D5_S778	1.00806	0.012293	0.20487
O95218	ZRANB2	zinc finger RANBP2-type containing 2	9406	O95218_S120	1.00194	0.441572	0.649484
Q5T1M5	FKBP15	FKBP prolyl isomerase family member 15	23307	Q5T1M5_S956	1.00073	0.00418064	0.166109
P46821	MAP1B	microtubule associated protein 1B	4131	P46821_S1265	0.998738	0.104887	0.374782
Q9H8G2	CAAP1	caspase activity and apoptosis inhibitor 1	79886	Q9H8G2_S89	0.998516	0.117352	0.382863
P19838	NFKB1	nuclear factor kappa B subunit 1	4790	P19838_S907	0.998479	0.11951	0.385552
Q9NS56	TOPORS	TOP1 binding arginine/serine rich protein, E3 ubiquitin ligase	10210	Q9NS56_S98	0.995879	0.446437	0.653054
Q14498	RBM39	RNA binding motif protein 39	9584	Q14498_S136	0.994742	0.0115741	0.203905
Q68EM7	ARHGAP17	Rho GTPase activating protein 17	55114	Q68EM7_S625	0.994369	0.146461	0.414808
P98175	RBM10	RNA binding motif protein 10	8241	P98175_S89	0.991629	0.0465062	0.285441
O15085	ARHGEF11	Rho guanine nucleotide exchange factor 11	9826	O15085_S1295	0.991226	0.0719779	0.329128
Q96A49	SYAP1	synapse associated protein 1	94056	Q96A49_T248	0.989862	0.0740563	0.331395
O95639	CPSF4	cleavage and polyadenylation specific factor 4	10898	O95639_S200	0.98838	0.00422643	0.166109
Q8NEY1	NAV1	neuron navigator 1	89796	Q8NEY1_S452	0.987727	0.131658	0.402723
Q96FS4	SIPA1	signal-induced proliferation-associated 1	6494	Q96FS4_S53	0.987183	0.0400959	0.277395
Q9UPT8	ZC3H4	zinc finger CCCH-type containing 4	23211	Q9UPT8_S907	0.987115	0.0417229	0.277395
Q7L4I2	RSRC2	arginine and serine rich coiled-coil 2	65117	Q7L4I2_S17	0.985084	0.048163	0.285441
A0A1B0GTL5	A0A1B0GTL5			A0A1B0GTL5_T899	0.976612	0.000134378	0.0907502
Q9NSY1	BMP2K	BMP2 inducible kinase	55589	Q9NSY1_T1014	0.974984	0.00194497	0.166109
Q9Y608	LRRFIP2	LRR binding FLII interacting protein 2	9209	Q9Y608_S320	0.974317	0.086308	0.351125
Q12888	TP53BP1	tumor protein p53 binding protein 1	7158	Q12888_S1028	0.973468	0.0848507	0.349615
P08670	VIM	vimentin	7431	P08670_S47	0.969882	0.00404056	0.166109
O43310	CTIF	cap binding complex dependent translation initiation factor	9811	O43310_S299	0.969678	0.0756933	0.33338
P48681	NES	nestin	10763	P48681_S680	0.959869	0.0623834	0.319696
A0A2R8Y4Z8	A0A2R8Y4Z8			A0A2R8Y4Z8_S386	0.959406	0.0771086	0.335961
O94763	URI1	URI1 prefoldin like chaperone	8725	O94763_S372	0.958093	0.471836	0.672251
Q96ST3	SIN3A	SIN3 transcription regulator family member A	25942	Q96ST3_S277	0.957038	0.0479753	0.285441
O00499	BIN1	bridging integrator 1	274	O00499_S298	0.95457	0.0292922	0.259742
E7EVX2	E7EVX2			E7EVX2_S41	0.95221	0.126745	0.395055
P33527	ABCC1	ATP binding cassette subfamily C member 1	4363	P33527_S921	0.951382	0.451165	0.654642
Q12888	TP53BP1	tumor protein p53 binding protein 1	7158	Q12888_S1113	0.951148	0.112499	0.380157
O95674	CDS2	CDP-diacylglycerol synthase 2	8760	O95674_S23	0.938949	0.37216	0.599931
P42568	MLLT3	MLLT3 super elongation complex subunit	4300	P42568_S483	0.935861	0.273741	0.522713
Q92609	TBC1D5	TBC1 domain family member 5	9779	Q92609_S43	0.934793	0.0432489	0.283487
O15400	STX7	syntaxin 7	8417	O15400_T79	0.933452	0.30613	0.551303
P26641	EEF1G	eukaryotic translation elongation factor 1 gamma	1937	P26641_T46	0.926009	0.0151313	0.212558
Q9UGP4	LIMD1	LIM domain containing 1	8994	Q9UGP4_S272	0.92533	0.0403833	0.277395
Q9Y6D6	ARFGEF1	ADP ribosylation factor guanine nucleotide exchange factor 1	10565	Q9Y6D6_S1569	0.921677	0.17134	0.439968
Q9NZN5	ARHGEF12	Rho guanine nucleotide exchange factor 12	23365	Q9NZN5_S341	0.918127	0.0344646	0.265496
Q5JSH3	WDR44	WD repeat domain 44	54521	Q5JSH3_T158	0.91362	0.572134	0.750255
Q05397	PTK2	protein tyrosine kinase 2	5747	Q05397_S843	0.90704	0.0382286	0.275627
Q9UQ35	SRRM2	serine/arginine repetitive matrix 2	23524	Q9UQ35_T1043	0.906662	0.309458	0.553854
Q9C0C2	TNKS1BP1	tankyrase 1 binding protein 1	85456	Q9C0C2_S368	0.905562	0.0934322	0.363328
Q9NZT2	OGFR	opioid growth factor receptor	11054	Q9NZT2_S378	0.904463	0.0317394	0.264625
O00499	BIN1	bridging integrator 1	274	O00499_S331	0.903962	0.0112174	0.203905
Q9NVD7	PARVA	parvin alpha	55742	Q9NVD7_S10;Q9NVD7_S19	0.903838	0.182976	0.453449
P27824	CANX	calnexin	821	P27824_S564	0.8968	0.0182005	0.22348
Q15811	ITSN1	intersectin 1	6453	Q15811_S986	0.896386	0.233131	0.488442
Q9NYF8	BCLAF1	BCL2 associated transcription factor 1	9774	Q9NYF8_Y284;Q9NYF8_S290	0.896319	0.0295304	0.259742
A9Z1X7	A9Z1X7			A9Z1X7_S778;A9Z1X7_S784	0.893867	0.21025	0.473479
O94885	SASH1	SAM and SH3 domain containing 1	23328	O94885_S90	0.893816	0.0297826	0.259742
Q96CX2	KCTD12	potassium channel tetramerization domain containing 12	115207	Q96CX2_S185	0.890889	0.150589	0.418051
P29590	PML	PML nuclear body scaffold	5371	P29590_S38	0.888839	0.236833	0.49112
P49593	PPM1F	protein phosphatase, Mg2+/Mn2+ dependent 1F	9647	P49593_S454	0.88875	0.31021	0.554709
P23497	SP100	SP100 nuclear antigen	6672	P23497_S157	0.888308	0.113542	0.381486
O14579	COPE	COPI coat complex subunit epsilon	11316	O14579_S99	0.885846	0.115659	0.382863
Q8NCN2	ZBTB34	zinc finger and BTB domain containing 34	403341	Q8NCN2_S463	0.885558	0.0993709	0.373517
Q9P1Y6	PHRF1	PHD and ring finger domains 1	57661	Q9P1Y6_S1359	0.879465	0.184117	0.454349
Q9H7N4	SCAF1	SR-related CTD associated factor 1	58506	Q9H7N4_S719;Q9H7N4_S724	0.878279	0.178913	0.448611
P22059	OSBP	oxysterol binding protein	5007	P22059_S382	0.876914	0.209105	0.47282
Q96JP5	ZFP91	ZFP91 zinc finger protein, atypical E3 ubiquitin ligase	80829	Q96JP5_S82	0.87448	0.01133	0.203905
O15013	ARHGEF10	Rho guanine nucleotide exchange factor 10	9639	O15013_S379	0.872744	0.038496	0.276571
P46821	MAP1B	microtubule associated protein 1B	4131	P46821_S2209	0.872444	0.232658	0.488442
P46019	PHKA2	phosphorylase kinase regulatory subunit alpha 2	5256	P46019_S1015	0.871881	0.053573	0.295747
P50402	EMD	emerin	2010	P50402_S171	0.865735	0.0229012	0.244265
Q6IQ22	RAB12	RAB12, member RAS oncogene family	201475	Q6IQ22_S21	0.863887	0.0329699	0.264906
Q86U06	RBM23	RNA binding motif protein 23	55147	Q86U06_S149	0.860176	0.0803533	0.3409
Q5PRF9	SAMD4B	sterile alpha motif domain containing 4B	55095	Q5PRF9_S271	0.859595	0.026144	0.257528
Q9NZT2	OGFR	opioid growth factor receptor	11054	Q9NZT2_S484	0.858628	0.097902	0.371251
Q9UNZ2	NSFL1C	NSFL1 cofactor	55968	Q9UNZ2_S114	0.856943	0.0624843	0.319696
P57768	SNX16	sorting nexin 16	64089	P57768_S29	0.854811	0.00323824	0.166109
Q7RTN6	STRADA	STE20 related adaptor alpha	92335	Q7RTN6_S46	0.852071	0.206728	0.47202
P38432	COIL	coilin	8161	P38432_S271	0.851332	0.357303	0.593605
Q8IXZ2	ZC3H3	zinc finger CCCH-type containing 3	23144	Q8IXZ2_T775	0.850836	0.0045321	0.166109
Q9NSK0	KLC4	kinesin light chain 4	89953	Q9NSK0_S590	0.849822	0.139989	0.405908
Q9UKE5	TNIK	TRAF2 and NCK interacting kinase	23043	Q9UKE5_S764;Q9UKE5_S769	0.846928	0.228525	0.487131
Q16513	PKN2	protein kinase N2	5586	Q16513_T958	0.845714	0.0478705	0.285441
Q13136	PPFIA1	PTPRF interacting protein alpha 1	8500	Q13136_S238	0.84317	0.29394	0.542449
Q92614	MYO18A	myosin XVIIIA	399687	Q92614_S2020	0.84138	0.695752	0.825772
Q05397	PTK2	protein tyrosine kinase 2	5747	Q05397_S910	0.840288	0.102003	0.374782
O94826	TOMM70	translocase of outer mitochondrial membrane 70	9868	O94826_S91	0.8373	0.165088	0.434713
Q9C0C2	TNKS1BP1	tankyrase 1 binding protein 1	85456	Q9C0C2_S983	0.833881	0.165377	0.434713
Q9Y4E1	WASHC2C	WASH complex subunit 2C	253725	Q9Y4E1_S333	0.831695	0.222997	0.482598
O43432	EIF4G3	eukaryotic translation initiation factor 4 gamma 3	8672	O43432_S495	0.828685	0.240092	0.491392
Q12888	TP53BP1	tumor protein p53 binding protein 1	7158	Q12888_S380	0.828488	0.35974	0.593791
P27448	MARK3	microtubule affinity regulating kinase 3	4140	P27448_S419	0.826762	0.139644	0.405908
Q7Z4V5	HDGFL2	HDGF like 2	84717	Q7Z4V5_S664	0.824655	0.0409338	0.277395
Q9NYV4	CDK12	cyclin dependent kinase 12	51755	Q9NYV4_S423	0.82214	0.110829	0.378716
O75909	CCNK	cyclin K	8812	O75909_S340	0.820216	0.0113429	0.203905
Q9Y2D5	PALM2AKAP2	PALM2 and AKAP2 fusion	445815	Q9Y2D5_S152	0.819874	0.0733964	0.331395
Q9UHB6	LIMA1	LIM domain and actin binding 1	51474	Q9UHB6_S362	0.818394	0.0475345	0.285441
Q9H5H4	ZNF768	zinc finger protein 768	79724	Q9H5H4_S83	0.818013	0.156804	0.424118
Q13428	TCOF1	treacle ribosome biogenesis factor 1	6949	Q13428_S1378	0.814092	0.0266198	0.258861
Q12888	TP53BP1	tumor protein p53 binding protein 1	7158	Q12888_S1094;Q12888_S1101	0.806969	0.00526482	0.172041
Q8N4B1	PHETA1	PH domain containing endocytic trafficking adaptor 1	144717	Q8N4B1_S213	0.806617	0.0055565	0.175898
Q9BZ23	PANK2	pantothenate kinase 2	80025	Q9BZ23_S168	0.804709	0.325314	0.564427
P98175	RBM10	RNA binding motif protein 10	8241	P98175_S723	0.804243	0.239798	0.491392
Q6ZUT9	DENND5B	DENN domain containing 5B	160518	Q6ZUT9_S1076	0.802553	0.185721	0.456411
Q9H7P9	PLEKHG2	pleckstrin homology and RhoGEF domain containing G2	64857	Q9H7P9_S482	0.800822	0.114901	0.382392
Q4G0J3	LARP7	La ribonucleoprotein 7, transcriptional regulator	51574	Q4G0J3_S298	0.800389	0.256164	0.502409
Q7Z6E9	RBBP6	RB binding protein 6, ubiquitin ligase	5930	Q7Z6E9_S1277	0.799819	0.021625	0.23555
Q8TE77	SSH3	slingshot protein phosphatase 3	54961	Q8TE77_S9	0.79942	0.209735	0.473189
Q9Y2U5	MAP3K2	mitogen-activated protein kinase kinase kinase 2	10746	Q9Y2U5_S163	0.799403	0.0151324	0.212558
P43243	MATR3	matrin 3	9782	P43243_S188	0.793996	0.0295902	0.259742
Q6PKG0	LARP1	La ribonucleoprotein 1, translational regulator	23367	Q6PKG0_S824	0.793492	0.109217	0.377785
Q9UJF2	RASAL2	RAS protein activator like 2	9462	Q9UJF2_S16	0.792061	0.0794377	0.3409
P02545	LMNA	lamin A/C	4000	P02545_S17	0.790494	0.00432087	0.166109
P29590	PML	PML nuclear body scaffold	5371	P29590_S8	0.789834	0.0049541	0.167284
Q9BUJ2	HNRNPUL1	heterogeneous nuclear ribonucleoprotein U like 1	11100	Q9BUJ2_S716	0.788011	0.179683	0.449726
P32519	ELF1	E74 like ETS transcription factor 1	1997	P32519_S187	0.787907	0.185619	0.456411
Q92530	PSMF1	proteasome inhibitor subunit 1	9491	Q92530_S153	0.787337	0.0398794	0.277395
O43294	TGFB1I1	transforming growth factor beta 1 induced transcript 1	7041	O43294_S137;O43294_S141	0.785858	0.0780314	0.337082
P21796	VDAC1	voltage dependent anion channel 1	7416	P21796_S104	0.780086	0.0560911	0.303852
Q14526	HIC1	HIC ZBTB transcriptional repressor 1	3090	Q14526_S366	0.779714	0.0625946	0.319696
Q6PKG0	LARP1	La ribonucleoprotein 1, translational regulator	23367	Q6PKG0_S90	0.779313	0.165603	0.434713
Q9UKE5	TNIK	TRAF2 and NCK interacting kinase	23043	Q9UKE5_S764	0.776319	0.236027	0.49107
O14617	AP3D1	adaptor related protein complex 3 subunit delta 1	8943	O14617_S829	0.775284	0.189124	0.457547
Q96K21	ZFYVE19	zinc finger FYVE-type containing 19	84936	Q96K21_S463	0.77485	0.0468143	0.285441
Q92625	ANKS1A	ankyrin repeat and sterile alpha motif domain containing 1A	23294	Q92625_S663	0.774288	0.208262	0.47202
Q5VZL5	ZMYM4	zinc finger MYM-type containing 4	9202	Q5VZL5_S1181	0.771924	0.343604	0.583758
Q7Z460	CLASP1	cytoplasmic linker associated protein 1	23332	Q7Z460_S646	0.766649	0.331749	0.572611
O95394	PGM3	phosphoglucomutase 3	5238	O95394_S64	0.764827	0.401941	0.623242
P02545	LMNA	lamin A/C	4000	P02545_S632	0.764753	0.0468247	0.285441
P08670	VIM	vimentin	7431	P08670_S39	0.762898	7.17841e-05	0.0727173
P50479	PDLIM4	PDZ and LIM domain 4	8572	P50479_S120	0.762753	0.0145372	0.212558
Q8IZ21	PHACTR4	phosphatase and actin regulator 4	65979	Q8IZ21_S116	0.761907	0.145724	0.414808
Q8TAD8	SNIP1	Smad nuclear interacting protein 1	79753	Q8TAD8_S52	0.759895	0.205176	0.470767
P27361	MAPK3	mitogen-activated protein kinase 3	5595	P27361_Y204	0.759319	0.0468329	0.285441
Q9NRH2	SNRK	SNF related kinase	54861	Q9NRH2_S518	0.759252	0.0203476	0.230391
P46100	ATRX	ATRX chromatin remodeler	546	P46100_S34	0.758898	0.167306	0.434713
Q8TDR0	TRAF3IP1	TRAF3 interacting protein 1	26146	Q8TDR0_S476	0.758591	0.358333	0.593791
P02545	LMNA	lamin A/C	4000	P02545_S458	0.755917	0.0882807	0.353959
O75592	MYCBP2	MYC binding protein 2	23077	O75592_T2683	0.755399	0.161526	0.430028
P19634	SLC9A1	solute carrier family 9 member A1	6548	P19634_S785	0.754599	0.36555	0.596673
Q6VY07	PACS1	phosphofurin acidic cluster sorting protein 1	55690	Q6VY07_S531	0.751313	0.241096	0.491904
Q92785	DPF2	double PHD fingers 2	5977	Q92785_S244	0.750666	0.659865	0.806768
Q96I25	RBM17	RNA binding motif protein 17	84991	Q96I25_S222	0.749702	0.196463	0.465537
Q9Y6G9	DYNC1LI1	dynein cytoplasmic 1 light intermediate chain 1	51143	Q9Y6G9_S516	0.749688	0.222697	0.482598
Q9Y6M1	IGF2BP2	insulin like growth factor 2 mRNA binding protein 2	10644	Q9Y6M1_S162	0.747846	0.0239106	0.248072
Q9NWS9	ZNF446	zinc finger protein 446	55663	Q9NWS9_S137	0.747191	0.314051	0.557339
Q86UU1	PHLDB1	pleckstrin homology like domain family B member 1	23187	Q86UU1_S563	0.746848	0.0861112	0.351125
Q9HCE1	MOV10	Mov10 RISC complex RNA helicase	4343	Q9HCE1_S969	0.745098	0.142401	0.408875
Q9BYB0	Q9BYB0			Q9BYB0_S395	0.741739	0.00277993	0.166109
Q13242	SRSF9	serine and arginine rich splicing factor 9	8683	Q13242_S216	0.740005	0.00143547	0.166109
Q9ULE0	WWC3	WWC family member 3	55841	Q9ULE0_T909	0.737453	0.280374	0.528665
P02545	LMNA	lamin A/C	4000	P02545_S301	0.73486	0.223196	0.482598
Q9UKS6	PACSIN3	protein kinase C and casein kinase substrate in neurons 3	29763	Q9UKS6_S319	0.732693	0.00698346	0.196529
Q7Z4V5	HDGFL2	HDGF like 2	84717	Q7Z4V5_S454	0.732306	0.000646407	0.166109
Q9H4L5	OSBPL3	oxysterol binding protein like 3	26031	Q9H4L5_S437	0.732267	0.198889	0.467459
Q7L2J0	MEPCE	methylphosphate capping enzyme	56257	Q7L2J0_T291	0.731652	0.105584	0.375242
Q8N6H7	ARFGAP2	ADP ribosylation factor GTPase activating protein 2	84364	Q8N6H7_S146	0.730152	0.0413871	0.277395
Q8WUI4	HDAC7	histone deacetylase 7	51564	Q8WUI4_S181	0.729903	0.155576	0.423618
Q96JK2	DCAF5	DDB1 and CUL4 associated factor 5	8816	Q96JK2_S636	0.728839	0.115133	0.382392
Q9P0V3	SH3BP4	SH3 domain binding protein 4	23677	Q9P0V3_S246	0.72483	0.0875027	0.353853
Q96S44	TP53RK	TP53 regulating kinase	112858	Q96S44_T7	0.724356	0.035067	0.26709
P28715	ERCC5	ERCC excision repair 5, endonuclease	2073	P28715_S341	0.724308	0.148695	0.416422
P51116	FXR2	FMR1 autosomal homolog 2	9513	P51116_S601	0.721977	0.0615763	0.319696
Q8TD55	PLEKHO2	pleckstrin homology domain containing O2	80301	Q8TD55_T311	0.720107	0.191162	0.459969
Q9P2D1	CHD7	chromodomain helicase DNA binding protein 7	55636	Q9P2D1_S2559	0.719137	0.0917837	0.362378
Q9NZT2	OGFR	opioid growth factor receptor	11054	Q9NZT2_S315	0.718903	0.124838	0.390914
Q9BUJ2	HNRNPUL1	heterogeneous nuclear ribonucleoprotein U like 1	11100	Q9BUJ2_S512	0.718717	0.149271	0.416562
Q15057	ACAP2	ArfGAP with coiled-coil, ankyrin repeat and PH domains 2	23527	Q15057_S521	0.716414	0.0567744	0.306733
Q9BUR4	WRAP53	WD repeat containing antisense to TP53	55135	Q9BUR4_S54	0.711548	0.140233	0.405908
P08670	VIM	vimentin	7431	P08670_S25	0.71141	0.0167842	0.216592
Q9Y4E1	WASHC2C	WASH complex subunit 2C	253725	Q9Y4E1_S284	0.707665	0.00370437	0.166109
Q96MT3	PRICKLE1	prickle planar cell polarity protein 1	144165	Q96MT3_S683	0.705862	0.0590463	0.313485
Q9BZL6	PRKD2	protein kinase D2	25865	Q9BZL6_S197	0.704032	0.0282921	0.25964
Q9BXP5	SRRT	serrate, RNA effector molecule	51593	Q9BXP5_S67	0.704019	0.142682	0.408875
P49840	GSK3A	glycogen synthase kinase 3 alpha	2931	P49840_T19	0.703605	0.365474	0.596673
Q8N3X1	FNBP4	formin binding protein 4	23360	Q8N3X1_S432	0.70359	0.195266	0.465213
Q8NHG8	ZNRF2	zinc and ring finger 2	223082	Q8NHG8_S135	0.702456	0.0483931	0.285441
A0A2R8Y661	A0A2R8Y661			A0A2R8Y661_S995	0.699019	0.306873	0.551471
Q8TDM6	DLG5	discs large MAGUK scaffold protein 5	9231	Q8TDM6_S1666	0.695741	0.2115	0.473479
P18669	PGAM1	phosphoglycerate mutase 1	5223	P18669_S118	0.694841	0.0289628	0.25964
Q9P2D0	IBTK	inhibitor of Bruton tyrosine kinase	25998	Q9P2D0_S1045	0.693639	0.38476	0.61139
A0A494BZV2	A0A494BZV2			A0A494BZV2_S2380	0.691615	0.0405329	0.277395
Q9NYV4	CDK12	cyclin dependent kinase 12	51755	Q9NYV4_T514	0.691073	0.0288659	0.25964
Q86UP2	KTN1	kinectin 1	3895	Q86UP2_S75	0.691062	0.324364	0.564241
P09601	HMOX1	heme oxygenase 1	3162	P09601_S229	0.690623	0.027506	0.25964
A0A0U1RRM6	A0A0U1RRM6			A0A0U1RRM6_S740	0.687663	0.0701877	0.326042
Q8NEY1	NAV1	neuron navigator 1	89796	Q8NEY1_S760	0.687178	0.00703625	0.196529
P17987	TCP1	t-complex 1	6950	P17987_S551	0.686959	0.02035	0.230391
P52756	RBM5	RNA binding motif protein 5	10181	P52756_S78	0.686142	0.508787	0.700184
Q6UN15	FIP1L1	factor interacting with PAPOLA and CPSF1	81608	Q6UN15_S492	0.683692	0.250536	0.498856
Q68CZ2	TNS3	tensin 3	64759	Q68CZ2_S361	0.678467	0.0627382	0.319696
Q14315	FLNC	filamin C	2318	Q14315_S2233	0.677425	0.172078	0.441303
Q9UKE5	TNIK	TRAF2 and NCK interacting kinase	23043	Q9UKE5_S640	0.675434	0.6064	0.768815
Q9UQ35	SRRM2	serine/arginine repetitive matrix 2	23524	Q9UQ35_T1208	0.673605	0.0220759	0.238882
Q9NVD7	PARVA	parvin alpha	55742	Q9NVD7_S14;Q9NVD7_T16	0.67226	0.091928	0.362378
Q14526	HIC1	HIC ZBTB transcriptional repressor 1	3090	Q14526_S313	0.671089	0.0990298	0.372926
Q9UQ35	SRRM2	serine/arginine repetitive matrix 2	23524	Q9UQ35_S2684	0.669424	0.17781	0.448064
Q99459	CDC5L	cell division cycle 5 like	988	Q99459_T396	0.668301	0.11792	0.382863
H0YG16	H0YG16			H0YG16_S230	0.667866	0.146235	0.414808
Q9P260	RELCH	RAB11 binding and LisH domain, coiled-coil and HEAT repeat containing	57614	Q9P260_S453	0.66479	0.131859	0.402723
Q9HCD5	NCOA5	nuclear receptor coactivator 5	57727	Q9HCD5_S151	0.662216	0.0174508	0.220981
Q7L1V2	MON1B	MON1 homolog B, secretory trafficking associated	22879	Q7L1V2_S59	0.661878	0.162516	0.430964
P07900	HSP90AA1	heat shock protein 90 alpha family class A member 1	3320	P07900_S263	0.660846	0.432737	0.646075
O14874	BCKDK	branched chain keto acid dehydrogenase kinase	10295	O14874_S31	0.65977	0.00288727	0.166109
Q6ZN18	AEBP2	AE binding protein 2	121536	Q6ZN18_S206	0.658781	0.0299404	0.259742
P35269	GTF2F1	general transcription factor IIF subunit 1	2962	P35269_S385;P35269_T389	0.658099	0.302015	0.54722
Q00341	HDLBP	high density lipoprotein binding protein	3069	Q00341_S31	0.657788	0.216542	0.477382
Q9H5H4	ZNF768	zinc finger protein 768	79724	Q9H5H4_S160	0.657017	0.194777	0.465213
O95810	CAVIN2	caveolae associated protein 2	8436	O95810_S27	0.656814	0.324731	0.564241
Q5SRE5	NUP188	nucleoporin 188	23511	Q5SRE5_S1708	0.655441	0.238082	0.491283
Q04637	EIF4G1	eukaryotic translation initiation factor 4 gamma 1	1981	Q04637_S1194	0.654389	0.424759	0.640776
P27816	MAP4	microtubule associated protein 4	4134	P27816_S280	0.653871	0.151834	0.418051
Q9Y2L9	LRCH1	leucine rich repeats and calponin homology domain containing 1	23143	Q9Y2L9_S532	0.653055	0.280511	0.528665
Q03164	KMT2A	lysine methyltransferase 2A	4297	Q03164_S2098	0.649883	0.341682	0.583758
A0A0A0MSA4	A0A0A0MSA4			A0A0A0MSA4_S306	0.649532	0.197855	0.466745
H0YG16	H0YG16			H0YG16_S152	0.649044	0.0249105	0.251088
O14639	ABLIM1	actin binding LIM protein 1	3983	O14639_S587	0.648157	0.24775	0.496052
Q9H7P9	PLEKHG2	pleckstrin homology and RhoGEF domain containing G2	64857	Q9H7P9_T445	0.64699	0.116581	0.382863
A0A590UJ08	A0A590UJ08			A0A590UJ08_S522	0.645382	0.753934	0.860062
Q96TA1	NIBAN2	niban apoptosis regulator 2	64855	Q96TA1_S692	0.645174	0.315502	0.557339
Q9P2K5	MYEF2	myelin expression factor 2	50804	Q9P2K5_S17	0.643205	0.336084	0.57704
Q93100	PHKB	phosphorylase kinase regulatory subunit beta	5257	Q93100_S700	0.643176	0.148807	0.416422
P08670	VIM	vimentin	7431	P08670_S73	0.642752	0.0398624	0.277395
Q9P2G1	ANKIB1	ankyrin repeat and IBR domain containing 1	54467	Q9P2G1_S737	0.641198	0.410275	0.631144
Q5T0N5	FNBP1L	formin binding protein 1 like	54874	Q5T0N5_S488	0.641016	0.15528	0.423414
P13639	EEF2	eukaryotic translation elongation factor 2	1938	P13639_T57	0.640608	0.146108	0.414808
Q99460	PSMD1	proteasome 26S subunit, non-ATPase 1	5707	Q99460_T273	0.640202	0.0765135	0.335961
Q96I25	RBM17	RNA binding motif protein 17	84991	Q96I25_T224	0.636934	0.455351	0.657081
Q9Y6M7	SLC4A7	solute carrier family 4 member 7	9497	Q9Y6M7_S400	0.636541	0.38669	0.612537
Q8WXE0	CASKIN2	CASK interacting protein 2	57513	Q8WXE0_S725	0.635965	0.0676564	0.325586
Q9Y490	TLN1	talin 1	7094	Q9Y490_S2040	0.63442	0.274188	0.522916
P51991	HNRNPA3	heterogeneous nuclear ribonucleoprotein A3	220988	P51991_S358	0.632453	0.0997462	0.374233
Q9UK76	JPT1	Jupiter microtubule associated homolog 1	51155	Q9UK76_S87	0.632337	0.259701	0.505432
O43426	SYNJ1	synaptojanin 1	8867	O43426_S1565	0.630547	0.300329	0.546201
O15400	STX7	syntaxin 7	8417	O15400_S129	0.630198	0.214969	0.475645
O95425	SVIL	supervillin	6840	O95425_S707	0.630063	0.210849	0.473479
Q9UGV2	NDRG3	NDRG family member 3	57446	Q9UGV2_S331	0.629904	0.284694	0.531114
Q9UKJ3	GPATCH8	G-patch domain containing 8	23131	Q9UKJ3_S1107	0.629456	0.0361387	0.272182
Q7Z401	DENND4A	DENN domain containing 4A	10260	Q7Z401_S1015	0.62919	0.682696	0.817263
Q7Z4S6	KIF21A	kinesin family member 21A	55605	Q7Z4S6_S853	0.629037	0.044681	0.283583
Q5VWN6	TASOR2	transcription activation suppressor family member 2	54906	Q5VWN6_S2035	0.62884	0.113269	0.3812
Q9NZM3	ITSN2	intersectin 2	50618	Q9NZM3_S889	0.628464	0.0324961	0.264653
Q9NZN4	EHD2	EH domain containing 2	30846	Q9NZN4_S468	0.62814	0.010398	0.203905
Q96D71	REPS1	RALBP1 associated Eps domain containing 1	85021	Q96D71_S104	0.62814	0.126316	0.394323
Q9BQQ3	GORASP1	golgi reassembly stacking protein 1	64689	Q9BQQ3_S220	0.628125	0.620024	0.7812
Q15696	ZRSR2	zinc finger CCCH-type, RNA binding motif and serine/arginine rich 2	8233	Q15696_S349	0.628092	0.490095	0.685257
Q99567	NUP88	nucleoporin 88	4927	Q99567_S35	0.627956	0.0550745	0.300689
P18754	RCC1	regulator of chromosome condensation 1	1104	P18754_S11	0.627053	0.0122649	0.20487
Q92785	DPF2	double PHD fingers 2	5977	Q92785_T248	0.626973	0.429633	0.645246
P20700	LMNB1	lamin B1	4001	P20700_T20	0.626442	0.480886	0.68036
O95365	ZBTB7A	zinc finger and BTB domain containing 7A	51341	O95365_S526	0.626286	0.597531	0.763784
Q5T200	ZC3H13	zinc finger CCCH-type containing 13	23091	Q5T200_T1033	0.623197	0.170206	0.438168
Q9H4L5	OSBPL3	oxysterol binding protein like 3	26031	Q9H4L5_S304	0.622695	0.0645934	0.321995
Q9NZM3	ITSN2	intersectin 2	50618	Q9NZM3_S884	0.61996	0.03792	0.274884
Q68EM7	ARHGAP17	Rho GTPase activating protein 17	55114	Q68EM7_S674	0.617791	0.0302924	0.260053
P46821	MAP1B	microtubule associated protein 1B	4131	P46821_S1818	0.617394	0.038974	0.277395
P46821	MAP1B	microtubule associated protein 1B	4131	P46821_T1067	0.617208	0.195608	0.465213
Q86VM9	ZC3H18	zinc finger CCCH-type containing 18	124245	Q86VM9_S67	0.617199	0.272831	0.521468
O75122	CLASP2	cytoplasmic linker associated protein 2	23122	O75122_S323	0.616207	0.355633	0.593158
P49006	MARCKSL1	MARCKS like 1	65108	P49006_S104	0.615709	0.0738871	0.331395
Q8N4S0	CCDC82	coiled-coil domain containing 82	79780	Q8N4S0_S131	0.614636	0.0310576	0.260926
A0A3B3IRZ4	A0A3B3IRZ4			A0A3B3IRZ4_S1033	0.613396	0.00411134	0.166109
Q9P1Y6	PHRF1	PHD and ring finger domains 1	57661	Q9P1Y6_S1202	0.613054	0.136684	0.404911
Q16643	DBN1	drebrin 1	1627	Q16643_S339	0.613026	0.401369	0.623242
Q9P266	JCAD	junctional cadherin 5 associated	57608	Q9P266_S885	0.611989	0.00865195	0.203905
Q07157	TJP1	tight junction protein 1	7082	Q07157_S926	0.610547	0.109554	0.377785
P08670	VIM	vimentin	7431	P08670_S430	0.610417	0.239094	0.491283
O43150	ASAP2	ArfGAP with SH3 domain, ankyrin repeat and PH domain 2	8853	O43150_S822	0.609759	0.155982	0.423618
Q03112	MECOM	MDS1 and EVI1 complex locus	2122	Q03112_S1037	0.609284	0.108981	0.377785
Q86TB9	PATL1	PAT1 homolog 1, processing body mRNA decay factor	219988	Q86TB9_S177	0.60704	0.088592	0.353959
Q9H4L5	OSBPL3	oxysterol binding protein like 3	26031	Q9H4L5_S251	0.606724	0.119006	0.38493
Q13428	TCOF1	treacle ribosome biogenesis factor 1	6949	Q13428_S1228	0.606478	0.22906	0.487131
P08670	VIM	vimentin	7431	P08670_T63	0.603834	0.0884435	0.353959
Q8WUI4	HDAC7	histone deacetylase 7	51564	Q8WUI4_S155	0.602283	0.031998	0.264653
Q9UQ35	SRRM2	serine/arginine repetitive matrix 2	23524	Q9UQ35_S1320	0.601537	0.00401487	0.166109
P52948	NUP98	nucleoporin 98 and 96 precursor	4928	P52948_S623	0.601429	0.481241	0.680386
P51159	RAB27A	RAB27A, member RAS oncogene family	5873	P51159_S206	0.601124	0.408312	0.629494
Q15311	RALBP1	ralA binding protein 1	10928	Q15311_S29	0.600109	0.0174516	0.220981
Q15366	PCBP2	poly(rC) binding protein 2	5094	Q15366_S189	0.599994	0.0919361	0.362378
Q86VX9	MON1A	MON1 homolog A, secretory trafficking associated	84315	Q86VX9_S128	0.59916	0.19091	0.459908
Q15111	PLCL1	phospholipase C like 1 (inactive)	5334	Q15111_S77	0.598875	0.342266	0.583758
Q8IZL8	PELP1	proline, glutamate and leucine rich protein 1	27043	Q8IZL8_T745	0.598342	0.299479	0.545633
A0A494BZV2	A0A494BZV2			A0A494BZV2_S2364	0.598293	0.161205	0.429739
Q13425	SNTB2	syntrophin beta 2	6645	Q13425_S222	0.597402	0.202797	0.470399
Q6P1N0	CC2D1A	coiled-coil and C2 domain containing 1A	54862	Q6P1N0_S118	0.596336	0.0212641	0.23555
Q05D32	CTDSPL2	CTD small phosphatase like 2	51496	Q05D32_S28	0.596046	0.458176	0.659279
Q9Y2D5	PALM2AKAP2	PALM2 and AKAP2 fusion	445815	Q9Y2D5_S393	0.593973	0.0197561	0.230391
Q86VM9	ZC3H18	zinc finger CCCH-type containing 18	124245	Q86VM9_S46	0.592289	0.628116	0.785533
Q8TD19	NEK9	NIMA related kinase 9	91754	Q8TD19_S868	0.588355	0.159645	0.426702
Q5T4S7	UBR4	ubiquitin protein ligase E3 component n-recognin 4	23352	Q5T4S7_T2884	0.587192	0.469752	0.670224
Q9H6S3	EPS8L2	EPS8 like 2	64787	Q9H6S3_S570	0.587068	0.11616	0.382863
Q8N1I0	DOCK4	dedicator of cytokinesis 4	9732	Q8N1I0_T1899	0.586888	0.168927	0.435982
Q9UDY2	TJP2	tight junction protein 2	9414	Q9UDY2_S424	0.586009	0.360322	0.593791
Q12888	TP53BP1	tumor protein p53 binding protein 1	7158	Q12888_S831	0.583178	0.318152	0.560501
Q96TA1	NIBAN2	niban apoptosis regulator 2	64855	Q96TA1_S691	0.581804	0.0123662	0.20487
A0A494BZV2	A0A494BZV2			A0A494BZV2_S483	0.581315	0.140238	0.405908
Q99759	MAP3K3	mitogen-activated protein kinase kinase kinase 3	4215	Q99759_S166	0.580972	0.0473153	0.285441
P43243	MATR3	matrin 3	9782	P43243_S164	0.579989	0.151646	0.418051
O95782	AP2A1	adaptor related protein complex 2 subunit alpha 1	160	O95782_S655	0.577508	0.292764	0.542176
Q9P1Y6	PHRF1	PHD and ring finger domains 1	57661	Q9P1Y6_S915	0.577095	0.495813	0.688969
P17812	CTPS1	CTP synthase 1	1503	P17812_S575	0.577017	0.1468	0.414808
P35269	GTF2F1	general transcription factor IIF subunit 1	2962	P35269_T389	0.573521	0.0343779	0.265496
O43294	TGFB1I1	transforming growth factor beta 1 induced transcript 1	7041	O43294_T33	0.573417	0.420105	0.63851
Q13769	THOC5	THO complex 5	8563	Q13769_T328	0.572251	0.132555	0.402723
P49815	TSC2	TSC complex subunit 2	7249	P49815_S1418	0.57054	0.145724	0.414808
O00559	EBAG9	estrogen receptor binding site associated antigen 9	9166	O00559_S36	0.56817	0.0306303	0.260716
Q9BSJ8	ESYT1	extended synaptotagmin 1	23344	Q9BSJ8_S820	0.567996	0.152487	0.418051
Q2M1P5	KIF7	kinesin family member 7	374654	Q2M1P5_S893	0.561322	0.0871102	0.353288
Q9UKJ3	GPATCH8	G-patch domain containing 8	23131	Q9UKJ3_S738	0.559636	0.201335	0.470399
Q15149	PLEC	plectin	5339	Q15149_T4030	0.556777	0.338107	0.580022
Q9C0C2	TNKS1BP1	tankyrase 1 binding protein 1	85456	Q9C0C2_S429	0.556752	0.00380811	0.166109
Q8IXT5	RBM12B	RNA binding motif protein 12B	389677	Q8IXT5_S280	0.556041	0.135402	0.404609
P46821	MAP1B	microtubule associated protein 1B	4131	P46821_S1797	0.552926	0.247835	0.496052
Q8TF01	PNISR	PNN interacting serine and arginine rich protein	25957	Q8TF01_S211	0.5525	0.0631182	0.319696
K7ESB7	K7ESB7			K7ESB7_S167	0.55248	0.0600597	0.316878
Q96JC9	EAF1	ELL associated factor 1	85403	Q96JC9_T157	0.550341	0.0474931	0.285441
Q8TAD8	SNIP1	Smad nuclear interacting protein 1	79753	Q8TAD8_S35	0.550239	0.106655	0.375798
Q9UPQ0	LIMCH1	LIM and calponin homology domains 1	22998	Q9UPQ0_S192	0.550027	0.0733394	0.331395
Q99607	ELF4	E74 like ETS transcription factor 4	2000	Q99607_S186	0.548731	0.0123434	0.20487
Q8NEY1	NAV1	neuron navigator 1	89796	Q8NEY1_S1253	0.548435	0.228529	0.487131
Q9NZN5	ARHGEF12	Rho guanine nucleotide exchange factor 12	23365	Q9NZN5_S634	0.547036	0.162088	0.43089
Q7KZI7	MARK2	microtubule affinity regulating kinase 2	2011	Q7KZI7_S486	0.547029	0.0221667	0.238882
Q99567	NUP88	nucleoporin 88	4927	Q99567_S50	0.546157	0.0839197	0.347692
Q9UBK8	MTRR	5-methyltetrahydrofolate-homocysteine methyltransferase reductase	4552	Q9UBK8_S156	0.545742	0.387801	0.613338
P29966	MARCKS	myristoylated alanine rich protein kinase C substrate	4082	P29966_S170	0.541656	0.178395	0.448422
O96013	PAK4	p21 (RAC1) activated kinase 4	10298	O96013_S181	0.538572	0.00983335	0.203905
Q14247	CTTN	cortactin	2017	Q14247_T401	0.535839	0.232466	0.488442
Q8N1G0	ZNF687	zinc finger protein 687	57592	Q8N1G0_S1057	0.53366	0.0831729	0.346013
Q66K14	TBC1D9B	TBC1 domain family member 9B	23061	Q66K14_S411	0.533194	0.353298	0.591556
Q9UKV3	ACIN1	apoptotic chromatin condensation inducer 1	22985	Q9UKV3_S1004	0.532427	0.0988094	0.372789
Q9UQ35	SRRM2	serine/arginine repetitive matrix 2	23524	Q9UQ35_S377;Q9UQ35_S398	0.530617	0.0721287	0.329128
Q6ZNJ1	NBEAL2	neurobeachin like 2	23218	Q6ZNJ1_S2739	0.528665	0.102681	0.374782
P31749	AKT1	AKT serine/threonine kinase 1	207	P31749_S122	0.525803	0.251803	0.498856
Q9UQ35	SRRM2	serine/arginine repetitive matrix 2	23524	Q9UQ35_S1878;Q9UQ35_T1880	0.525538	0.636233	0.793231
Q8NDT2	RBM15B	RNA binding motif protein 15B	29890	Q8NDT2_S562	0.525207	0.0499144	0.286477
Q96AP7	ESAM	endothelial cell adhesion molecule	90952	Q96AP7_S359	0.525148	0.412711	0.63393
P28715	ERCC5	ERCC excision repair 5, endonuclease	2073	P28715_S384	0.522252	0.233071	0.488442
Q07955	SRSF1	serine and arginine rich splicing factor 1	6426	Q07955_S199	0.521736	0.15734	0.424118
Q13619	CUL4A	cullin 4A	8451	Q13619_S10	0.520527	0.0297852	0.259742
Q9NRA8	EIF4ENIF1	eukaryotic translation initiation factor 4E nuclear import factor 1	56478	Q9NRA8_S564	0.519866	0.44392	0.650782
Q9P0K7	RAI14	retinoic acid induced 14	26064	Q9P0K7_S411	0.518509	0.494019	0.688887
O75676	RPS6KA4	ribosomal protein S6 kinase A4	8986	O75676_S681	0.518163	0.0955796	0.36955
Q8NE71	ABCF1	ATP binding cassette subfamily F member 1	23	Q8NE71_S109	0.517693	0.445344	0.652398
Q12996	CSTF3	cleavage stimulation factor subunit 3	1479	Q12996_S691	0.514472	0.826043	0.899544
Q9H307	PNN	pinin, desmosome associated protein	5411	Q9H307_S347	0.513922	0.584793	0.758424
O95425	SVIL	supervillin	6840	O95425_S221	0.512775	0.104549	0.374782
Q8N3D4	EHBP1L1	EH domain binding protein 1 like 1	254102	Q8N3D4_S310	0.512275	0.254356	0.500802
E7EV09	E7EV09			E7EV09_S88	0.511612	0.343183	0.583758
Q13263	TRIM28	tripartite motif containing 28	10155	Q13263_S473	0.510811	0.204411	0.470399
Q9C0C2	TNKS1BP1	tankyrase 1 binding protein 1	85456	Q9C0C2_S601	0.509618	0.41693	0.63588
Q8N1F8	STK11IP	serine/threonine kinase 11 interacting protein	114790	Q8N1F8_S761	0.508757	0.0675993	0.325586
Q15276	RABEP1	rabaptin, RAB GTPase binding effector protein 1	9135	Q15276_S410	0.508007	0.610591	0.772678
P40818	USP8	ubiquitin specific peptidase 8	9101	P40818_S718	0.505935	0.0770571	0.335961
Q12851	MAP4K2	mitogen-activated protein kinase kinase kinase kinase 2	5871	Q12851_S328	0.504671	0.637795	0.793231
Q9BU76	C1orf35	chromosome 1 open reading frame 35	79169	Q9BU76_S220	0.503537	0.23585	0.49107
A0A0A0MSA4	A0A0A0MSA4			A0A0A0MSA4_S278	0.501986	0.104408	0.374782
Q12888	TP53BP1	tumor protein p53 binding protein 1	7158	Q12888_S1094	0.500802	0.0639948	0.320924
Q9UDY2	TJP2	tight junction protein 2	9414	Q9UDY2_S244	0.500066	0.29416	0.542449
H0YG16	H0YG16			H0YG16_S262	0.4982	0.103006	0.374782
P08648	ITGA5	integrin subunit alpha 5	3678	P08648_S127	0.498183	0.0279552	0.25964
Q9UBF8	PI4KB	phosphatidylinositol 4-kinase beta	5298	Q9UBF8_S428	0.497383	0.495241	0.688887
O95398	RAPGEF3	Rap guanine nucleotide exchange factor 3	10411	O95398_S864	0.497265	0.469462	0.670224
Q9UKJ3	GPATCH8	G-patch domain containing 8	23131	Q9UKJ3_S1035	0.496482	0.315071	0.557339
Q9BXB4	OSBPL11	oxysterol binding protein like 11	114885	Q9BXB4_S189	0.49413	0.293653	0.542449
Q9NVD7	PARVA	parvin alpha	55742	Q9NVD7_S14	0.492638	0.262281	0.507528
Q15042	RAB3GAP1	RAB3 GTPase activating protein catalytic subunit 1	22930	Q15042_S537	0.492263	0.486275	0.68231
C9J813	C9J813			C9J813_S202	0.491159	0.130381	0.400046
Q15059	BRD3	bromodomain containing 3	8019	Q15059_S263	0.490661	0.0654899	0.323616
E9PK52	E9PK52			E9PK52_S612	0.489413	0.331809	0.572611
Q05655	PRKCD	protein kinase C delta	5580	Q05655_S645	0.489108	0.109136	0.377785
P08238	HSP90AB1	heat shock protein 90 alpha family class B member 1	3326	P08238_S255	0.487834	0.575475	0.753253
P49792	RANBP2	RAN binding protein 2	5903	P49792_S2251	0.486778	0.121392	0.387951
Q14573	ITPR3	inositol 1,4,5-trisphosphate receptor type 3	3710	Q14573_S1832	0.485858	0.198208	0.466942
Q9BXK5	BCL2L13	BCL2 like 13	23786	Q9BXK5_S441	0.4853	0.356011	0.593158
Q96S94	CCNL2	cyclin L2	81669	Q96S94_S348	0.48399	0.442663	0.649956
Q96JP5	ZFP91	ZFP91 zinc finger protein, atypical E3 ubiquitin ligase	80829	Q96JP5_S83	0.482453	0.252382	0.498856
O75369	FLNB	filamin B	2317	O75369_S1505	0.481571	0.0802815	0.3409
Q9NRH2	SNRK	SNF related kinase	54861	Q9NRH2_S569	0.481387	0.326303	0.565518
O75494	SRSF10	serine and arginine rich splicing factor 10	10772	O75494_S133	0.481187	0.173604	0.443532
Q9UQ35	SRRM2	serine/arginine repetitive matrix 2	23524	Q9UQ35_S2032	0.480231	0.00912274	0.203905
P48681	NES	nestin	10763	P48681_S768	0.4764	0.194881	0.465213
Q9NYF8	BCLAF1	BCL2 associated transcription factor 1	9774	Q9NYF8_S290	0.476268	0.01783	0.221816
Q96N67	DOCK7	dedicator of cytokinesis 7	85440	Q96N67_S862	0.472816	0.321733	0.56291
Q13017	ARHGAP5	Rho GTPase activating protein 5	394	Q13017_S1195	0.470069	0.421087	0.638641
Q08AD1	CAMSAP2	calmodulin regulated spectrin associated protein family member 2	23271	Q08AD1_S464	0.469507	0.0266449	0.258861
Q5T200	ZC3H13	zinc finger CCCH-type containing 13	23091	Q5T200_S198	0.467685	0.0206002	0.231866
P28290	ITPRID2	ITPR interacting domain containing 2	6744	P28290_S737	0.467559	0.374742	0.602087
Q9BTU6	PI4K2A	phosphatidylinositol 4-kinase type 2 alpha	55361	Q9BTU6_S460	0.462849	0.676788	0.816174
P29590	PML	PML nuclear body scaffold	5371	P29590_S518	0.462111	0.143888	0.411746
Q9BXP5	SRRT	serrate, RNA effector molecule	51593	Q9BXP5_S74	0.460876	0.0109366	0.203905
P63208	SKP1	S-phase kinase associated protein 1	6500	P63208_T131	0.460342	0.0750206	0.332066
Q8N4C8	MINK1	misshapen like kinase 1	50488	Q8N4C8_S763	0.460239	0.0357419	0.270198
Q5T0N5	FNBP1L	formin binding protein 1 like	54874	Q5T0N5_T496	0.460095	0.830653	0.902361
Q9C0C2	TNKS1BP1	tankyrase 1 binding protein 1	85456	Q9C0C2_S872	0.459961	0.319312	0.561113
Q99459	CDC5L	cell division cycle 5 like	988	Q99459_T385	0.459941	0.0451502	0.284967
Q8IVT5	KSR1	kinase suppressor of ras 1	8844	Q8IVT5_S406	0.459657	0.166536	0.434713
Q9H019	MTFR1L	mitochondrial fission regulator 1 like	56181	Q9H019_S103	0.459611	0.296078	0.543838
Q9P266	JCAD	junctional cadherin 5 associated	57608	Q9P266_S757	0.458675	0.168763	0.435982
Q7Z2T5	TRMT1L	tRNA methyltransferase 1 like	81627	Q7Z2T5_S707	0.457072	0.0734759	0.331395
Q15007	WTAP	WT1 associated protein	9589	Q15007_S306	0.455282	0.495113	0.688887
Q69YQ0	SPECC1L	sperm antigen with calponin homology and coiled-coil domains 1 like	23384	Q69YQ0_S384	0.452742	0.0697587	0.326042
Q9NRY4	ARHGAP35	Rho GTPase activating protein 35	2909	Q9NRY4_S1150	0.452664	0.166897	0.434713
P35611	ADD1	adducin 1	118	P35611_S355	0.452419	0.262139	0.507528
Q96N46	TTC14	tetratricopeptide repeat domain 14	151613	Q96N46_S671	0.451723	0.234438	0.489661
A0A494BZV2	A0A494BZV2			A0A494BZV2_S737	0.451439	0.064844	0.321995
Q9NRA0	SPHK2	sphingosine kinase 2	56848	Q9NRA0_S387	0.450862	0.156828	0.424118
Q8TBZ3	WDR20	WD repeat domain 20	91833	Q8TBZ3_S434	0.450296	0.453184	0.656041
Q9UHB7	AFF4	AF4/FMR2 family member 4	27125	Q9UHB7_S671	0.448232	0.271005	0.520433
Q9H9D4	ZNF408	zinc finger protein 408	79797	Q9H9D4_T322	0.448084	0.448617	0.653502
Q9C0C2	TNKS1BP1	tankyrase 1 binding protein 1	85456	Q9C0C2_S1024	0.447677	0.00580347	0.18089
Q92538	GBF1	golgi brefeldin A resistant guanine nucleotide exchange factor 1	8729	Q92538_S1298	0.447648	0.350403	0.589917
Q00537	CDK17	cyclin dependent kinase 17	5128	Q00537_S146	0.445888	0.29005	0.538132
Q9H307	PNN	pinin, desmosome associated protein	5411	Q9H307_S443	0.445436	0.0972383	0.371215
Q63ZY3	KANK2	KN motif and ankyrin repeat domains 2	25959	Q63ZY3_S540	0.444938	0.441156	0.649484
Q86W92	PPFIBP1	PPFIA binding protein 1	8496	Q86W92_S794	0.442659	0.100717	0.374782
Q6ZRS2	SRCAP	Snf2 related CREBBP activator protein	10847	Q6ZRS2_S1859	0.441625	0.413074	0.634006
Q12888	TP53BP1	tumor protein p53 binding protein 1	7158	Q12888_S1317	0.440236	0.0880778	0.353959
Q8N3F8	MICALL1	MICAL like 1	85377	Q8N3F8_S295	0.43864	0.282542	0.529596
Q9P227	ARHGAP23	Rho GTPase activating protein 23	57636	Q9P227_S677	0.437788	0.20559	0.471184
Q14247	CTTN	cortactin	2017	Q14247_S405	0.436702	0.477506	0.677992
Q9BYW2	SETD2	SET domain containing 2, histone lysine methyltransferase	29072	Q9BYW2_S742	0.436437	0.400417	0.623076
O75533	SF3B1	splicing factor 3b subunit 1	23451	O75533_T267	0.435227	0.350799	0.589917
Q8N6T3	ARFGAP1	ADP ribosylation factor GTPase activating protein 1	55738	Q8N6T3_T135	0.435198	0.506398	0.697934
Q13330	MTA1	metastasis associated 1	9112	Q13330_S449	0.433366	0.00591813	0.181669
P12270	TPR	translocated promoter region, nuclear basket protein	7175	P12270_S2155	0.433252	0.134087	0.403052
Q9Y4E8	USP15	ubiquitin specific peptidase 15	9958	Q9Y4E8_S229	0.43295	0.195379	0.465213
O43426	SYNJ1	synaptojanin 1	8867	O43426_T1220	0.43156	0.110731	0.378716
Q86VM9	ZC3H18	zinc finger CCCH-type containing 18	124245	Q86VM9_S842	0.43026	0.111257	0.379197
O15027	SEC16A	SEC16 homolog A, endoplasmic reticulum export factor	9919	O15027_S1069	0.427822	0.175322	0.444559
P21127	CDK11B	cyclin dependent kinase 11B	984	P21127_T751	0.427625	0.186416	0.456685
Q14103	HNRNPD	heterogeneous nuclear ribonucleoprotein D	3184	Q14103_S82	0.427615	0.591886	0.760889
P42167	TMPO	thymopoietin	7112	P42167_T74	0.426932	0.22979	0.487491
Q12802	AKAP13	A-kinase anchoring protein 13	11214	Q12802_S1565	0.42639	0.744046	0.854072
O60318	MCM3AP	minichromosome maintenance complex component 3 associated protein	8888	O60318_S527	0.426261	0.0261849	0.257528
P33527	ABCC1	ATP binding cassette subfamily C member 1	4363	P33527_S915	0.425521	0.3064	0.551303
Q66K74	MAP1S	microtubule associated protein 1S	55201	Q66K74_S657	0.425343	0.187745	0.457547
Q86WB0	ZC3HC1	zinc finger C3HC-type containing 1	51530	Q86WB0_S335	0.424859	0.298557	0.544442
Q9UQ35	SRRM2	serine/arginine repetitive matrix 2	23524	Q9UQ35_S1103	0.424291	0.158214	0.424558
Q8N5F7	NKAP	NFKB activating protein	79576	Q8N5F7_S149	0.4241	0.352714	0.591468
Q9P1Y6	PHRF1	PHD and ring finger domains 1	57661	Q9P1Y6_S1360	0.423483	0.0272469	0.25964
Q13595	TRA2A	transformer 2 alpha homolog	29896	Q13595_S260	0.420485	0.0558854	0.303549
P49796	RGS3	regulator of G protein signaling 3	5998	P49796_S674	0.420387	0.392682	0.618162
Q8WYQ5	DGCR8	DGCR8 microprocessor complex subunit	54487	Q8WYQ5_S377	0.420242	0.0416894	0.277395
Q01813	PFKP	phosphofructokinase, platelet	5214	Q01813_S386	0.420203	0.185853	0.456411
Q13595	TRA2A	transformer 2 alpha homolog	29896	Q13595_S262	0.419498	0.383246	0.609942
Q8WUI4	HDAC7	histone deacetylase 7	51564	Q8WUI4_T356	0.417693	0.407946	0.629494
Q9UPN6	SCAF8	SR-related CTD associated factor 8	22828	Q9UPN6_S617	0.417121	0.203731	0.470399
Q9NY27	PPP4R2	protein phosphatase 4 regulatory subunit 2	151987	Q9NY27_S226	0.416247	0.256908	0.503381
P40818	USP8	ubiquitin specific peptidase 8	9101	P40818_S716	0.414438	0.170081	0.438168
H3BMG9	H3BMG9			H3BMG9_S36	0.413447	0.2259	0.486368
Q5T200	ZC3H13	zinc finger CCCH-type containing 13	23091	Q5T200_S993	0.413203	0.297121	0.544027
Q9UPU5	USP24	ubiquitin specific peptidase 24	23358	Q9UPU5_S2047	0.412209	0.0471349	0.285441
Q13905	RAPGEF1	Rap guanine nucleotide exchange factor 1	2889	Q13905_T310	0.411675	0.590381	0.760417
Q9UQ35	SRRM2	serine/arginine repetitive matrix 2	23524	Q9UQ35_T1531	0.411341	0.305143	0.550508
P13612	ITGA4	integrin subunit alpha 4	3676	P13612_S1021	0.409986	0.463185	0.664128
P54725	RAD23A	RAD23 homolog A, nucleotide excision repair protein	5886	P54725_S123	0.409569	0.587059	0.759503
P16070	CD44	CD44 molecule (Indian blood group)	960	P16070_S706	0.408945	0.373232	0.60061
Q86U90	YRDC	yrdC N6-threonylcarbamoyltransferase domain containing	79693	Q86U90_S37	0.408395	0.0307557	0.260716
Q9Y490	TLN1	talin 1	7094	Q9Y490_S425	0.408084	0.534562	0.720364
Q71RC2	LARP4	La ribonucleoprotein 4	113251	Q71RC2_S583	0.407429	0.242972	0.492025
Q4KMP7	TBC1D10B	TBC1 domain family member 10B	26000	Q4KMP7_S22	0.406055	0.214317	0.475645
Q68EM7	ARHGAP17	Rho GTPase activating protein 17	55114	Q68EM7_S676	0.405059	0.150376	0.418051
Q9C0C2	TNKS1BP1	tankyrase 1 binding protein 1	85456	Q9C0C2_S1385	0.405051	0.603553	0.767783
Q8WYP3	RIN2	Ras and Rab interactor 2	54453	Q8WYP3_T321	0.404986	0.494668	0.688887
P02545	LMNA	lamin A/C	4000	P02545_S463	0.404709	0.359419	0.593791
P29590	PML	PML nuclear body scaffold	5371	P29590_S527	0.401467	0.277771	0.526163
P40425	PBX2	PBX homeobox 2	5089	P40425_S330	0.401117	0.313533	0.557339
Q5VZ89	DENND4C	DENN domain containing 4C	55667	Q5VZ89_S973	0.399611	0.283997	0.53035
Q9BVG9	PTDSS2	phosphatidylserine synthase 2	81490	Q9BVG9_S16	0.399353	0.0691092	0.326042
Q7Z5K2	WAPL	WAPL cohesin release factor	23063	Q7Z5K2_S221	0.396207	0.680475	0.817263
Q96MU7	YTHDC1	YTH domain containing 1	91746	Q96MU7_S424	0.395697	0.0835743	0.34697
P51532	SMARCA4	SWI/SNF related, matrix associated, actin dependent regulator of chromatin, subfamily a, member 4	6597	P51532_S1452	0.394287	0.175549	0.444578
P27824	CANX	calnexin	821	P27824_S554	0.392506	0.379844	0.606433
O15013	ARHGEF10	Rho guanine nucleotide exchange factor 10	9639	O15013_S1282	0.391854	0.0804684	0.3409
Q9C0C2	TNKS1BP1	tankyrase 1 binding protein 1	85456	Q9C0C2_S893	0.391634	0.339064	0.581011
O15439	ABCC4	ATP binding cassette subfamily C member 4	10257	O15439_T646	0.387535	0.356719	0.59336
Q9H3P2	NELFA	negative elongation factor complex member A	7469	Q9H3P2_S363	0.387408	0.174919	0.444559
O60583	CCNT2	cyclin T2	905	O60583_S480	0.386414	0.245173	0.492952
Q01082	SPTBN1	spectrin beta, non-erythrocytic 1	6711	Q01082_T2328	0.385527	0.319529	0.561113
O75122	CLASP2	cytoplasmic linker associated protein 2	23122	O75122_S370	0.384043	0.435995	0.6468
Q14671	PUM1	pumilio RNA binding family member 1	9698	Q14671_S709	0.382153	0.122706	0.388951
O14974	PPP1R12A	protein phosphatase 1 regulatory subunit 12A	4659	O14974_T443	0.382125	0.484543	0.682019
Q12802	AKAP13	A-kinase anchoring protein 13	11214	Q12802_S1929	0.381853	0.236443	0.49112
Q9NQ29	LUC7L	LUC7 like	55692	Q9NQ29_S336	0.381809	0.195987	0.465213
Q9NRF2	SH2B1	SH2B adaptor protein 1	25970	Q9NRF2_S125	0.381366	0.312233	0.556363
Q7RTP6	MICAL3	microtubule associated monooxygenase, calponin and LIM domain containing 3	57553	Q7RTP6_S1649	0.380841	0.374744	0.602087
Q9UQ35	SRRM2	serine/arginine repetitive matrix 2	23524	Q9UQ35_T1856;Q9UQ35_S1857	0.379427	0.730866	0.845331
Q6PKG0	LARP1	La ribonucleoprotein 1, translational regulator	23367	Q6PKG0_S766	0.378826	0.230405	0.487742
Q15424	SAFB	scaffold attachment factor B	6294	Q15424_S246	0.373707	0.61992	0.7812
Q8N556	AFAP1	actin filament associated protein 1	60312	Q8N556_S282	0.372533	0.331585	0.572611
Q8NEY8	PPHLN1	periphilin 1	51535	Q8NEY8_S133	0.372111	0.306113	0.551303
Q9ULL8	SHROOM4	shroom family member 4	57477	Q9ULL8_S1059	0.371595	0.462317	0.663823
Q13033	STRN3	striatin 3	29966	Q13033_S229	0.368434	0.498359	0.691452
P55884	EIF3B	eukaryotic translation initiation factor 3 subunit B	8662	P55884_S78	0.367594	0.594307	0.76255
P35240	NF2	neurofibromin 2	4771	P35240_S518	0.365714	0.297255	0.544027
F8W9S7	GAPVD1	GTPase activating protein and VPS9 domains 1	26130	F8W9S7_T995	0.365516	0.615538	0.777966
Q86VM9	ZC3H18	zinc finger CCCH-type containing 18	124245	Q86VM9_T677	0.365267	0.788191	0.881278
Q13233	MAP3K1	mitogen-activated protein kinase kinase kinase 1	4214	Q13233_S292	0.364607	0.180023	0.449726
Q01518	CAP1	cyclase associated actin cytoskeleton regulatory protein 1	10487	Q01518_S308	0.362894	0.101312	0.374782
Q16666	IFI16	interferon gamma inducible protein 16	3428	Q16666_S153	0.362047	0.243336	0.492025
Q9UQ35	SRRM2	serine/arginine repetitive matrix 2	23524	Q9UQ35_S2272	0.359834	0.175139	0.444559
Q09666	AHNAK	AHNAK nucleoprotein	79026	Q09666_S5752	0.359333	0.471031	0.671576
O00443	PIK3C2A	phosphatidylinositol-4-phosphate 3-kinase catalytic subunit type 2 alpha	5286	O00443_S259	0.359324	0.0041448	0.166109
O43399	TPD52L2	TPD52 like 2	7165	O43399_S166	0.357236	0.709078	0.83418
Q86WB0	ZC3HC1	zinc finger C3HC-type containing 1	51530	Q86WB0_S344	0.3552	0.300266	0.546201
Q16513	PKN2	protein kinase N2	5586	Q16513_S582	0.35338	0.325395	0.564427
Q9H0D6	XRN2	5'-3' exoribonuclease 2	22803	Q9H0D6_S448	0.352434	0.10252	0.374782
O15085	ARHGEF11	Rho guanine nucleotide exchange factor 11	9826	O15085_T1292	0.351972	0.704821	0.831664
Q52LW3	ARHGAP29	Rho GTPase activating protein 29	9411	Q52LW3_S930	0.351163	0.114911	0.382392
P50750	CDK9	cyclin dependent kinase 9	1025	P50750_T186	0.350935	0.267831	0.515805
Q9NYF8	BCLAF1	BCL2 associated transcription factor 1	9774	Q9NYF8_S450	0.349511	0.434351	0.646172
O15530	PDPK1	3-phosphoinositide dependent protein kinase 1	5170	O15530_S241	0.349311	0.303701	0.548883
P49792	RANBP2	RAN binding protein 2	5903	P49792_S2804	0.347932	0.0698684	0.326042
A1X283	SH3PXD2B	SH3 and PX domains 2B	285590	A1X283_S291	0.346565	0.104734	0.374782
Q4LE39	ARID4B	AT-rich interaction domain 4B	51742	Q4LE39_S778	0.346475	0.255139	0.501391
Q9UKE5	TNIK	TRAF2 and NCK interacting kinase	23043	Q9UKE5_S769	0.346207	0.536581	0.721855
O75376	NCOR1	nuclear receptor corepressor 1	9611	O75376_S2151	0.345015	0.559037	0.739271
P11171	EPB41	erythrocyte membrane protein band 4.1	2035	P11171_S551	0.343528	0.587527	0.759517
Q15773	MLF2	myeloid leukemia factor 2	8079	Q15773_S238	0.341035	0.245259	0.492952
Q99543	DNAJC2	DnaJ heat shock protein family (Hsp40) member C2	27000	Q99543_S47	0.34102	0.314384	0.557339
Q9Y6D6	ARFGEF1	ADP ribosylation factor guanine nucleotide exchange factor 1	10565	Q9Y6D6_S52	0.339186	0.674883	0.815761
Q92841	DDX17	DEAD-box helicase 17	10521	Q92841_S671	0.338704	0.550123	0.732842
Q9NYF8	BCLAF1	BCL2 associated transcription factor 1	9774	Q9NYF8_S285	0.338074	0.430244	0.645323
Q9NZQ3	NCKIPSD	NCK interacting protein with SH3 domain	51517	Q9NZQ3_T180	0.338003	0.0283965	0.25964
P23193	TCEA1	transcription elongation factor A1	6917	P23193_S100	0.337965	0.321372	0.56291
Q9UQ35	SRRM2	serine/arginine repetitive matrix 2	23524	Q9UQ35_T1434	0.337887	0.139164	0.405908
P42167	TMPO	thymopoietin	7112	P42167_T208	0.337465	0.534468	0.720364
O43432	EIF4G3	eukaryotic translation initiation factor 4 gamma 3	8672	O43432_S1156	0.337457	0.3017	0.54722
Q12888	TP53BP1	tumor protein p53 binding protein 1	7158	Q12888_T1056	0.334218	0.0671928	0.325586
Q9ULU4	ZMYND8	zinc finger MYND-type containing 8	23613	Q9ULU4_S668	0.334134	0.119743	0.385563
O75494	SRSF10	serine and arginine rich splicing factor 10	10772	O75494_S131	0.332374	0.236714	0.49112
O94887	FARP2	FERM, ARH/RhoGEF and pleckstrin domain protein 2	9855	O94887_S439	0.332204	0.137496	0.405908
Q96S55	WRNIP1	WRN helicase interacting protein 1	56897	Q96S55_S75	0.3312	0.124019	0.388951
Q9P0L0	VAPA	VAMP associated protein A	9218	Q9P0L0_S214	0.330756	0.55158	0.733751
Q96T23	RSF1	remodeling and spacing factor 1	51773	Q96T23_S748	0.330007	0.2605	0.5065
Q86U42	PABPN1	poly(A) binding protein nuclear 1	8106	Q86U42_S150	0.329244	0.623123	0.783156
Q86W92	PPFIBP1	PPFIA binding protein 1	8496	Q86W92_S579	0.327994	0.621544	0.781656
A0A494BZV2	A0A494BZV2			A0A494BZV2_S478	0.32791	0.717116	0.836429
Q9Y6G9	DYNC1LI1	dynein cytoplasmic 1 light intermediate chain 1	51143	Q9Y6G9_S207	0.327197	0.102481	0.374782
O14639	ABLIM1	actin binding LIM protein 1	3983	O14639_S353	0.32628	0.00968008	0.203905
Q08174	PCDH1	protocadherin 1	5097	Q08174_S984	0.325066	0.584335	0.758424
P55795	HNRNPH2	heterogeneous nuclear ribonucleoprotein H2	3188	P55795_S104	0.324923	0.315384	0.557339
P0C1Z6	TFPT	TCF3 fusion partner	29844	P0C1Z6_S180	0.322571	0.479815	0.679858
Q00613	HSF1	heat shock transcription factor 1	3297	Q00613_S363	0.320902	0.00202584	0.166109
Q8WYA6	CTNNBL1	catenin beta like 1	56259	Q8WYA6_S545	0.319836	0.366037	0.596673
Q7Z6E9	RBBP6	RB binding protein 6, ubiquitin ligase	5930	Q7Z6E9_S772	0.318575	0.178271	0.448422
Q86X02	CDR2L	cerebellar degeneration related protein 2 like	30850	Q86X02_S179	0.318344	0.345448	0.584693
P24928	POLR2A	RNA polymerase II subunit A	5430	P24928_S1913	0.316705	0.271978	0.521153
Q53EL6	PDCD4	programmed cell death 4	27250	Q53EL6_S94	0.316256	0.0666615	0.325586
Q13459	MYO9B	myosin IXB	4650	Q13459_S1267	0.316235	0.434701	0.646172
Q7Z6Z7	HUWE1	HECT, UBA and WWE domain containing E3 ubiquitin protein ligase 1	10075	Q7Z6Z7_S3816	0.315813	0.497883	0.691371
Q07960	ARHGAP1	Rho GTPase activating protein 1	392	Q07960_S51	0.313586	0.23288	0.488442
Q9UNE7	STUB1	STIP1 homology and U-box containing protein 1	10273	Q9UNE7_S23	0.312865	0.366517	0.596673
O95425	SVIL	supervillin	6840	O95425_S245	0.31265	0.198788	0.467459
Q8IZ69	TRMT2A	tRNA methyltransferase 2 homolog A	27037	Q8IZ69_S602	0.312402	0.676395	0.816174
Q07157	TJP1	tight junction protein 1	7082	Q07157_S617	0.311269	0.583847	0.758424
Q9NZN5	ARHGEF12	Rho guanine nucleotide exchange factor 12	23365	Q9NZN5_T1286	0.310149	0.0871886	0.353288
O43294	TGFB1I1	transforming growth factor beta 1 induced transcript 1	7041	O43294_S194	0.309982	0.197033	0.466093
Q9UQ35	SRRM2	serine/arginine repetitive matrix 2	23524	Q9UQ35_S1854	0.308996	0.00776027	0.196529
Q8N1G1	REXO1	RNA exonuclease 1 homolog	57455	Q8N1G1_S459	0.308781	0.596379	0.763274
Q9C0B5	ZDHHC5	zinc finger DHHC-type palmitoyltransferase 5	25921	Q9C0B5_S554	0.307856	0.310976	0.555589
Q8IYB7	DIS3L2	DIS3 like 3'-5' exoribonuclease 2	129563	Q8IYB7_S875	0.307539	0.803037	0.89163
Q8WVC0	LEO1	LEO1 homolog, Paf1/RNA polymerase II complex component	123169	Q8WVC0_S630	0.306496	0.723643	0.841619
Q96Q42	ALS2	alsin Rho guanine nucleotide exchange factor ALS2	57679	Q96Q42_S466	0.306	0.112357	0.380157
P46379	BAG6	BAG cochaperone 6	7917	P46379_S113	0.304398	0.104473	0.374782
Q9H4M9	EHD1	EH domain containing 1	10938	Q9H4M9_S456	0.302103	0.437455	0.646922
Q9UQC2	GAB2	GRB2 associated binding protein 2	9846	Q9UQC2_S140	0.301662	0.167577	0.434713
P04792	HSPB1	heat shock protein family B (small) member 1	3315	P04792_S82	0.301333	0.0081288	0.200841
Q9UKE5	TNIK	TRAF2 and NCK interacting kinase	23043	Q9UKE5_S680	0.30063	0.139671	0.405908
P21359	NF1	neurofibromin 1	4763	P21359_T2514	0.29936	0.253884	0.500802
P35611	ADD1	adducin 1	118	P35611_S358	0.29859	0.0163385	0.21356
P51116	FXR2	FMR1 autosomal homolog 2	9513	P51116_S410	0.297707	0.396761	0.619917
P12814	ACTN1	actinin alpha 1	87	P12814_T765	0.295963	0.517986	0.706694
O60716	CTNND1	catenin delta 1	1500	O60716_S230	0.295154	0.352576	0.591468
O75970	MPDZ	multiple PDZ domain crumbs cell polarity complex component	8777	O75970_S1595	0.295057	0.546135	0.73008
Q07666	KHDRBS1	KH RNA binding domain containing, signal transduction associated 1	10657	Q07666_S20	0.294533	0.0508728	0.289699
Q32P44	EML3	EMAP like 3	256364	Q32P44_S176	0.294406	0.37131	0.599799
Q12857	NFIA	nuclear factor I A	4774	Q12857_S300	0.294404	0.167213	0.434713
Q8IV36	HID1	HID1 domain containing	283987	Q8IV36_T591	0.293681	0.262174	0.507528
O15047	SETD1A	SET domain containing 1A, histone lysine methyltransferase	9739	O15047_S468	0.291673	0.036494	0.272509
Q9NYF8	BCLAF1	BCL2 associated transcription factor 1	9774	Q9NYF8_S531	0.290847	0.20451	0.470399
Q13459	MYO9B	myosin IXB	4650	Q13459_S1290	0.290794	0.157542	0.424118
Q86U86	PBRM1	polybromo 1	55193	Q86U86_T9	0.289717	0.422922	0.639808
Q08AE8	SPIRE1	spire type actin nucleation factor 1	56907	Q08AE8_S387	0.28779	0.526857	0.713511
Q9UDY2	TJP2	tight junction protein 2	9414	Q9UDY2_S966	0.287325	0.0510069	0.289699
P24928	POLR2A	RNA polymerase II subunit A	5430	P24928_T1840	0.284788	0.286908	0.534752
Q6IN85	PPP4R3A	protein phosphatase 4 regulatory subunit 3A	55671	Q6IN85_S741	0.284151	0.684789	0.817725
Q8IXT5	RBM12B	RNA binding motif protein 12B	389677	Q8IXT5_S710	0.283883	0.0708164	0.326042
Q2PPJ7	RALGAPA2	Ral GTPase activating protein catalytic subunit alpha 2	57186	Q2PPJ7_S820	0.282818	0.714821	0.834874
Q9UQ35	SRRM2	serine/arginine repetitive matrix 2	23524	Q9UQ35_S1179	0.282019	0.0919288	0.362378
Q96D71	REPS1	RALBP1 associated Eps domain containing 1	85021	Q96D71_T539;Q96D71_S540	0.279761	0.389365	0.614372
Q9UQ35	SRRM2	serine/arginine repetitive matrix 2	23524	Q9UQ35_S536	0.2792	0.705618	0.83212
Q9P2K8	EIF2AK4	eukaryotic translation initiation factor 2 alpha kinase 4	440275	Q9P2K8_T667	0.27869	0.416111	0.635762
Q3KQU3	MAP7D1	MAP7 domain containing 1	55700	Q3KQU3_S113	0.276357	0.248326	0.496052
Q13200	PSMD2	proteasome 26S subunit ubiquitin receptor, non-ATPase 2	5708	Q13200_S16	0.275217	0.183396	0.453525
P27824	CANX	calnexin	821	P27824_S583	0.275002	0.414351	0.634525
Q96TC7	RMDN3	regulator of microtubule dynamics 3	55177	Q96TC7_S46	0.273857	0.242295	0.492025
Q00613	HSF1	heat shock transcription factor 1	3297	Q00613_S303	0.27306	0.730972	0.845331
P51531	SMARCA2	SWI/SNF related, matrix associated, actin dependent regulator of chromatin, subfamily a, member 2	6595	P51531_S1377	0.272949	0.434302	0.646172
Q13427	PPIG	peptidylprolyl isomerase G	9360	Q13427_S356;Q13427_T358	0.272244	0.525187	0.713157
P11274	BCR	BCR activator of RhoGEF and GTPase	613	P11274_S459	0.270735	0.259405	0.505432
Q04637	EIF4G1	eukaryotic translation initiation factor 4 gamma 1	1981	Q04637_S1187	0.268803	0.588127	0.759517
Q9BXW6	OSBPL1A	oxysterol binding protein like 1A	114876	Q9BXW6_S499	0.26873	0.507611	0.69913
P25098	GRK2	G protein-coupled receptor kinase 2	156	P25098_S670	0.265453	0.367317	0.597259
Q9NYV4	CDK12	cyclin dependent kinase 12	51755	Q9NYV4_S420	0.264931	0.422512	0.639808
Q9P1Y6	PHRF1	PHD and ring finger domains 1	57661	Q9P1Y6_S1229	0.264303	0.358445	0.593791
P35611	ADD1	adducin 1	118	P35611_T11	0.263714	0.454215	0.656041
Q9NPI1	BRD7	bromodomain containing 7	29117	Q9NPI1_S279	0.26224	0.357946	0.593791
Q86TV6	TTC7B	tetratricopeptide repeat domain 7B	145567	Q86TV6_S678	0.26172	0.510853	0.700737
P49006	MARCKSL1	MARCKS like 1	65108	P49006_T148	0.261479	0.405061	0.627345
O15085	ARHGEF11	Rho guanine nucleotide exchange factor 11	9826	O15085_S1457	0.261006	0.294527	0.542464
O15173	PGRMC2	progesterone receptor membrane component 2	10424	O15173_T211	0.260751	0.840167	0.907324
Q0JRZ9	FCHO2	FCH and mu domain containing endocytic adaptor 2	115548	Q0JRZ9_S403	0.25994	0.23063	0.487742
O00567	NOP56	NOP56 ribonucleoprotein	10528	O00567_S570	0.259923	0.802216	0.891547
P29966	MARCKS	myristoylated alanine rich protein kinase C substrate	4082	P29966_S27	0.259724	0.383919	0.610533
Q9UBF8	PI4KB	phosphatidylinositol 4-kinase beta	5298	Q9UBF8_S511	0.25808	0.269359	0.518254
Q5VSL9	STRIP1	striatin interacting protein 1	85369	Q5VSL9_S335	0.257948	0.228533	0.487131
Q9UJX6	ANAPC2	anaphase promoting complex subunit 2	29882	Q9UJX6_S314	0.257875	0.671118	0.813209
Q5T4S7	UBR4	ubiquitin protein ligase E3 component n-recognin 4	23352	Q5T4S7_S2892	0.256678	0.473992	0.6739
Q9Y4E1	WASHC2C	WASH complex subunit 2C	253725	Q9Y4E1_S288	0.254925	0.577041	0.753762
O94915	FRYL	FRY like transcription coactivator	285527	O94915_S1914	0.254721	0.640144	0.793716
Q6ULP2	AFTPH	aftiphilin	54812	Q6ULP2_S382	0.25326	0.219941	0.481209
Q13905	RAPGEF1	Rap guanine nucleotide exchange factor 1	2889	Q13905_S314	0.252255	0.140083	0.405908
Q86TV6	TTC7B	tetratricopeptide repeat domain 7B	145567	Q86TV6_S160	0.251873	0.15104	0.418051
P18887	XRCC1	X-ray repair cross complementing 1	7515	P18887_S447;P18887_T453	0.249768	0.0831132	0.346013
P02545	LMNA	lamin A/C	4000	P02545_S18	0.247941	0.281329	0.529222
Q9BVG4	PBDC1	polysaccharide biosynthesis domain containing 1	51260	Q9BVG4_S197	0.247527	0.778551	0.875816
Q9UPQ0	LIMCH1	LIM and calponin homology domains 1	22998	Q9UPQ0_S718	0.247023	0.571851	0.750255
Q5T200	ZC3H13	zinc finger CCCH-type containing 13	23091	Q5T200_S986	0.246948	0.531452	0.718293
Q15642	TRIP10	thyroid hormone receptor interactor 10	9322	Q15642_S296	0.246348	0.573457	0.751503
Q9Y388	RBMX2	RNA binding motif protein X-linked 2	51634	Q9Y388_S272	0.245714	0.493038	0.688418
P56945	BCAR1	BCAR1 scaffold protein, Cas family member	9564	P56945_S639	0.245662	0.11662	0.382863
Q8NF91	SYNE1	spectrin repeat containing nuclear envelope protein 1	23345	Q8NF91_T8360	0.244418	0.112584	0.380157
Q9NQ29	LUC7L	LUC7 like	55692	Q9NQ29_S363	0.243159	0.499963	0.692361
P02545	LMNA	lamin A/C	4000	P02545_S390	0.242314	0.36181	0.594758
Q7Z6Z7	HUWE1	HECT, UBA and WWE domain containing E3 ubiquitin protein ligase 1	10075	Q7Z6Z7_S2888	0.239062	0.835092	0.905368
Q5TZA2	CROCC	ciliary rootlet coiled-coil, rootletin	9696	Q5TZA2_S1460	0.237806	0.435034	0.646172
Q9Y4P8	WIPI2	WD repeat domain, phosphoinositide interacting 2	26100	Q9Y4P8_S413	0.236858	0.541933	0.726161
P22626	HNRNPA2B1	heterogeneous nuclear ribonucleoprotein A2/B1	3181	P22626_S259	0.236742	0.514934	0.70389
Q96JM3	CHAMP1	chromosome alignment maintaining phosphoprotein 1	283489	Q96JM3_S282	0.23367	0.388529	0.614009
P85037	FOXK1	forkhead box K1	221937	P85037_S445	0.233626	0.732176	0.845718
Q14498	RBM39	RNA binding motif protein 39	9584	Q14498_S97	0.233161	0.509759	0.700184
P35221	CTNNA1	catenin alpha 1	1495	P35221_S652	0.232421	0.595093	0.763075
Q53EL6	PDCD4	programmed cell death 4	27250	Q53EL6_S457	0.231639	0.564696	0.742906
O75533	SF3B1	splicing factor 3b subunit 1	23451	O75533_T313	0.230776	0.0706677	0.326042
O15085	ARHGEF11	Rho guanine nucleotide exchange factor 11	9826	O15085_S1480	0.229427	0.398489	0.621508
Q9H6Z4	RANBP3	RAN binding protein 3	8498	Q9H6Z4_S333	0.228965	0.0788065	0.338985
A0A0A0MSA4	A0A0A0MSA4			A0A0A0MSA4_S88	0.228471	0.151858	0.418051
P41970	ELK3	ETS transcription factor ELK3	2004	P41970_S396	0.227848	0.356494	0.59336
Q15424	SAFB	scaffold attachment factor B	6294	Q15424_S604	0.226319	0.510743	0.700737
Q6PKG0	LARP1	La ribonucleoprotein 1, translational regulator	23367	Q6PKG0_S143	0.226165	0.036983	0.272509
Q14103	HNRNPD	heterogeneous nuclear ribonucleoprotein D	3184	Q14103_S83	0.222163	0.686029	0.818548
Q9C0B5	ZDHHC5	zinc finger DHHC-type palmitoyltransferase 5	25921	Q9C0B5_S693	0.219889	0.698625	0.827178
F8W9S7	GAPVD1	GTPase activating protein and VPS9 domains 1	26130	F8W9S7_S881	0.2171	0.582967	0.758424
Q9Y6M7	SLC4A7	solute carrier family 4 member 7	9497	Q9Y6M7_S242	0.21669	0.36353	0.59492
O94979	SEC31A	SEC31 homolog A, COPII coat complex component	22872	O94979_S1163	0.216666	0.651176	0.801996
O00264	PGRMC1	progesterone receptor membrane component 1	10857	O00264_S181	0.215536	0.801671	0.89143
Q96T37	RBM15	RNA binding motif protein 15	64783	Q96T37_S700	0.214462	0.160535	0.428517
Q8NC56	LEMD2	LEM domain nuclear envelope protein 2	221496	Q8NC56_S499	0.212315	0.610012	0.772428
Q8IU81	IRF2BP1	interferon regulatory factor 2 binding protein 1	26145	Q8IU81_S453	0.212052	0.584537	0.758424
Q9UPU9	SAMD4A	sterile alpha motif domain containing 4A	23034	Q9UPU9_S420	0.211699	0.222722	0.482598
P62136	PPP1CA	protein phosphatase 1 catalytic subunit alpha	5499	P62136_T320	0.210535	0.538146	0.722783
Q05519	SRSF11	serine and arginine rich splicing factor 11	9295	Q05519_S207	0.210486	0.456789	0.658219
Q96NE9	FRMD6	FERM domain containing 6	122786	Q96NE9_S542	0.209995	0.0661534	0.325308
Q01082	SPTBN1	spectrin beta, non-erythrocytic 1	6711	Q01082_S2138	0.208966	0.585851	0.758424
E9PSG1	E9PSG1			E9PSG1_S11	0.207965	0.284023	0.53035
A0A4W8VX11	A0A4W8VX11			A0A4W8VX11_S65	0.207145	0.640626	0.793827
Q9NR19	ACSS2	acyl-CoA synthetase short chain family member 2	55902	Q9NR19_S30	0.206482	0.0824214	0.345726
Q13459	MYO9B	myosin IXB	4650	Q13459_S1354	0.206157	0.123637	0.388951
Q9Y4F1	FARP1	FERM, ARH/RhoGEF and pleckstrin domain protein 1	10160	Q9Y4F1_S427	0.206123	0.146757	0.414808
Q6ZN30	BNC2	basonuclin 2	54796	Q6ZN30_S936	0.204971	0.81612	0.896183
Q7Z3G6	PRICKLE2	prickle planar cell polarity protein 2	166336	Q7Z3G6_S693	0.203954	0.852832	0.916138
O95425	SVIL	supervillin	6840	O95425_S270	0.20375	0.259311	0.505432
P49407	ARRB1	arrestin beta 1	408	P49407_S412	0.203509	0.679286	0.817263
Q12906	ILF3	interleukin enhancer binding factor 3	3609	Q12906_S792	0.203398	0.591085	0.760825
Q00613	HSF1	heat shock transcription factor 1	3297	Q00613_S303;Q00613_S307	0.202776	0.831366	0.902652
A0A2R8Y661	A0A2R8Y661			A0A2R8Y661_S1057	0.202462	0.385736	0.611981
Q53GT1	KLHL22	kelch like family member 22	84861	Q53GT1_T605	0.201684	0.278451	0.526252
Q08211	DHX9	DExH-box helicase 9	1660	Q08211_S87	0.201191	0.47986	0.679858
Q05519	SRSF11	serine and arginine rich splicing factor 11	9295	Q05519_S434	0.199757	0.62755	0.785309
A0A7I2V647	A0A7I2V647			A0A7I2V647_T133	0.199332	0.548278	0.732242
Q92538	GBF1	golgi brefeldin A resistant guanine nucleotide exchange factor 1	8729	Q92538_S1318	0.199049	0.223046	0.482598
Q9H930	SP140L	SP140 nuclear body protein like	93349	Q9H930_S180	0.198775	0.702171	0.829503
Q14D04	VEPH1	ventricular zone expressed PH domain containing 1	79674	Q14D04_S430	0.198719	0.561548	0.741653
Q13586	STIM1	stromal interaction molecule 1	6786	Q13586_S618	0.198401	0.844927	0.910501
Q5THJ4	VPS13D	vacuolar protein sorting 13 homolog D	55187	Q5THJ4_S1042	0.197012	0.0311669	0.260926
Q7L4I2	RSRC2	arginine and serine rich coiled-coil 2	65117	Q7L4I2_S32	0.19626	0.0688951	0.326042
Q92835	INPP5D	inositol polyphosphate-5-phosphatase D	3635	Q92835_S971	0.195531	0.21492	0.475645
Q92615	LARP4B	La ribonucleoprotein 4B	23185	Q92615_S601	0.194381	0.44593	0.652785
P42167	TMPO	thymopoietin	7112	P42167_T160	0.194269	0.0621331	0.319696
Q7KZI7	MARK2	microtubule affinity regulating kinase 2	2011	Q7KZI7_S40	0.193696	0.421137	0.638641
Q9H4A3	WNK1	WNK lysine deficient protein kinase 1	65125	Q9H4A3_S174	0.193553	0.104305	0.374782
Q8NFZ0	FBH1	F-box DNA helicase 1	84893	Q8NFZ0_S124	0.193414	0.349713	0.589917
Q9P1Y6	PHRF1	PHD and ring finger domains 1	57661	Q9P1Y6_S867	0.193335	0.549397	0.73277
Q9UHB6	LIMA1	LIM domain and actin binding 1	51474	Q9UHB6_S490	0.192933	0.459254	0.660361
O75494	SRSF10	serine and arginine rich splicing factor 10	10772	O75494_S106	0.187752	0.662332	0.808365
A0A7I2V3R8	A0A7I2V3R8			A0A7I2V3R8_S6	0.186759	0.0152727	0.212558
Q01518	CAP1	cyclase associated actin cytoskeleton regulatory protein 1	10487	Q01518_T307	0.186609	0.0751648	0.332066
Q14195	DPYSL3	dihydropyrimidinase like 3	1809	Q14195_S522	0.185838	0.234031	0.489661
Q66K14	TBC1D9B	TBC1 domain family member 9B	23061	Q66K14_S435	0.184416	0.222025	0.482598
Q92835	INPP5D	inositol polyphosphate-5-phosphatase D	3635	Q92835_S1039	0.183434	0.719619	0.837901
Q3B726	POLR1F	RNA polymerase I subunit F	221830	Q3B726_S304	0.183176	0.486138	0.68231
P46060	RANGAP1	Ran GTPase activating protein 1	5905	P46060_S427	0.182695	0.436519	0.6468
Q9H1K0	RBSN	rabenosyn, RAB effector	64145	Q9H1K0_S209	0.181863	0.20604	0.47168
Q9NWB6	ARGLU1	arginine and glutamate rich 1	55082	Q9NWB6_S77	0.180982	0.47325	0.673318
P21359	NF1	neurofibromin 1	4763	P21359_S864	0.17995	0.478712	0.679181
Q16181	SEPTIN7	septin 7	989	Q16181_S334	0.179235	0.500746	0.692972
Q8ND56	LSM14A	LSM14A mRNA processing body assembly factor	26065	Q8ND56_S216	0.178915	0.396069	0.619917
Q96FS4	SIPA1	signal-induced proliferation-associated 1	6494	Q96FS4_S837	0.178515	0.362843	0.594758
P10644	PRKAR1A	protein kinase cAMP-dependent type I regulatory subunit alpha	5573	P10644_S83	0.177767	0.489399	0.685227
Q9NYF8	BCLAF1	BCL2 associated transcription factor 1	9774	Q9NYF8_S259;Q9NYF8_S268	0.174556	0.139925	0.405908
Q8IU81	IRF2BP1	interferon regulatory factor 2 binding protein 1	26145	Q8IU81_S436	0.174465	0.518769	0.707286
Q96JM3	CHAMP1	chromosome alignment maintaining phosphoprotein 1	283489	Q96JM3_S459	0.173013	0.584167	0.758424
Q9Y4F3	MARF1	meiosis regulator and mRNA stability factor 1	9665	Q9Y4F3_S1093	0.172995	0.0407253	0.277395
P46821	MAP1B	microtubule associated protein 1B	4131	P46821_S561	0.170946	0.669967	0.813209
O14924	RGS12	regulator of G protein signaling 12	6002	O14924_S850	0.170907	0.464053	0.664432
Q4G0J3	LARP7	La ribonucleoprotein 7, transcriptional regulator	51574	Q4G0J3_S261	0.170108	0.498624	0.691452
Q8IWS0	PHF6	PHD finger protein 6	84295	Q8IWS0_S155	0.169747	0.746657	0.856099
Q8N3F8	MICALL1	MICAL like 1	85377	Q8N3F8_S578	0.16959	0.539917	0.72394
Q13111	CHAF1A	chromatin assembly factor 1 subunit A	10036	Q13111_S775	0.168252	0.0417646	0.277395
O43293	DAPK3	death associated protein kinase 3	1613	O43293_S312	0.167388	0.399043	0.621894
Q02040	AKAP17A	A-kinase anchoring protein 17A	8227	Q02040_S537	0.166034	0.656721	0.804996
Q9H5H4	ZNF768	zinc finger protein 768	79724	Q9H5H4_S125	0.16588	0.55938	0.739271
O43294	TGFB1I1	transforming growth factor beta 1 induced transcript 1	7041	O43294_S137	0.165262	0.48323	0.681296
Q9NZI8	IGF2BP1	insulin like growth factor 2 mRNA binding protein 1	10642	Q9NZI8_S181	0.165145	0.16871	0.435982
Q8N2M8	CLASRP	CLK4 associating serine/arginine rich protein	11129	Q8N2M8_S285	0.162783	0.597373	0.763784
P48681	NES	nestin	10763	P48681_S471	0.161892	0.41163	0.632748
P35611	ADD1	adducin 1	118	P35611_S726	0.161687	0.59952	0.765345
Q14678	KANK1	KN motif and ankyrin repeat domains 1	23189	Q14678_S325	0.159605	0.461709	0.66342
Q8WWI1	LMO7	LIM domain 7	4008	Q8WWI1_S1586	0.158846	0.786138	0.88044
P26358	DNMT1	DNA methyltransferase 1	1786	P26358_S143	0.157526	0.668373	0.812799
O75533	SF3B1	splicing factor 3b subunit 1	23451	O75533_T227	0.157381	0.590393	0.760417
P35579	MYH9	myosin heavy chain 9	4627	P35579_S1943	0.156821	0.877562	0.93625
Q9BXI6	TBC1D10A	TBC1 domain family member 10A	83874	Q9BXI6_S407	0.15614	0.482284	0.680559
O14828	SCAMP3	secretory carrier membrane protein 3	10067	O14828_S76	0.153392	0.553233	0.73474
P27816	MAP4	microtubule associated protein 4	4134	P27816_T354	0.153309	0.486031	0.68231
Q9UQ35	SRRM2	serine/arginine repetitive matrix 2	23524	Q9UQ35_S1387	0.151504	0.649412	0.800796
P51116	FXR2	FMR1 autosomal homolog 2	9513	P51116_S603	0.150774	0.620656	0.781509
Q2M2I8	AAK1	AP2 associated kinase 1	22848	Q2M2I8_T606	0.15021	0.45001	0.65361
Q9Y2W1	THRAP3	thyroid hormone receptor associated protein 3	9967	Q9Y2W1_S315;Q9Y2W1_S320	0.149687	0.804093	0.891676
Q66K74	MAP1S	microtubule associated protein 1S	55201	Q66K74_S759	0.149096	0.490097	0.685257
Q12888	TP53BP1	tumor protein p53 binding protein 1	7158	Q12888_S265	0.148594	0.78794	0.881278
Q07889	SOS1	SOS Ras/Rac guanine nucleotide exchange factor 1	6654	Q07889_S1210	0.148315	0.641827	0.794344
Q96D71	REPS1	RALBP1 associated Eps domain containing 1	85021	Q96D71_S709	0.145023	0.697872	0.827153
A0A2R8Y661	A0A2R8Y661			A0A2R8Y661_S968	0.144794	0.177679	0.448064
P50613	CDK7	cyclin dependent kinase 7	1022	P50613_T170	0.144044	0.764453	0.86559
A0A0A0MSY4	A0A0A0MSY4			A0A0A0MSY4_S926	0.140945	0.321879	0.56291
Q96L91	EP400	E1A binding protein p400	57634	Q96L91_S1732	0.14089	0.526512	0.713511
Q96FS4	SIPA1	signal-induced proliferation-associated 1	6494	Q96FS4_S884	0.139856	0.396666	0.619917
Q0VF96	CGNL1	cingulin like 1	84952	Q0VF96_S297	0.139424	0.591685	0.760889
Q9UEY8	ADD3	adducin 3	120	Q9UEY8_S681	0.138914	0.489388	0.685227
A0A1B0GTL5	A0A1B0GTL5			A0A1B0GTL5_S356	0.138823	0.863645	0.924323
Q13595	TRA2A	transformer 2 alpha homolog	29896	Q13595_T202	0.138041	0.207324	0.47202
P02545	LMNA	lamin A/C	4000	P02545_S12	0.137244	0.449419	0.65361
Q13315	ATM	ATM serine/threonine kinase	472	Q13315_S1883	0.136286	0.768995	0.867474
Q13523	PRPF4B	pre-mRNA processing factor 4B	8899	Q13523_S93	0.135641	0.58857	0.759517
Q7Z6E9	RBBP6	RB binding protein 6, ubiquitin ligase	5930	Q7Z6E9_S1179	0.135586	0.644657	0.796873
Q5VT52	RPRD2	regulation of nuclear pre-mRNA domain containing 2	23248	Q5VT52_S593	0.135448	0.711886	0.834874
O60658	PDE8A	phosphodiesterase 8A	5151	O60658_S457	0.133946	0.406855	0.628748
Q86WB0	ZC3HC1	zinc finger C3HC-type containing 1	51530	Q86WB0_S354	0.133911	0.632853	0.790969
Q92538	GBF1	golgi brefeldin A resistant guanine nucleotide exchange factor 1	8729	Q92538_S1784	0.133511	0.648457	0.800106
Q9Y2W1	THRAP3	thyroid hormone receptor associated protein 3	9967	Q9Y2W1_S320	0.133295	0.3442	0.583758
O75962	TRIO	trio Rho guanine nucleotide exchange factor	7204	O75962_S1723	0.133127	0.582512	0.758424
Q9BRQ0	PYGO2	pygopus family PHD finger 2	90780	Q9BRQ0_T302	0.133048	0.768716	0.867474
O14617	AP3D1	adaptor related protein complex 3 subunit delta 1	8943	O14617_S658	0.132862	0.783695	0.879161
O75592	MYCBP2	MYC binding protein 2	23077	O75592_S2789	0.132765	0.308414	0.552473
P51812	RPS6KA3	ribosomal protein S6 kinase A3	6197	P51812_S369	0.132671	0.376368	0.603261
Q9UQ35	SRRM2	serine/arginine repetitive matrix 2	23524	Q9UQ35_S1691;Q9UQ35_S1693	0.132494	0.908096	0.954669
Q15057	ACAP2	ArfGAP with coiled-coil, ankyrin repeat and PH domains 2	23527	Q15057_S379	0.132388	0.736019	0.84774
Q8TB72	PUM2	pumilio RNA binding family member 2	23369	Q8TB72_S82	0.132029	0.779895	0.876355
P30414	NKTR	natural killer cell triggering receptor	4820	P30414_S1146	0.131862	0.823403	0.899433
Q5T200	ZC3H13	zinc finger CCCH-type containing 13	23091	Q5T200_T364	0.131407	0.667746	0.812525
Q9C0C2	TNKS1BP1	tankyrase 1 binding protein 1	85456	Q9C0C2_S1533	0.131139	0.760261	0.864286
A0A494BZV2	A0A494BZV2			A0A494BZV2_S2403	0.130517	0.674668	0.815761
Q6PKG0	LARP1	La ribonucleoprotein 1, translational regulator	23367	Q6PKG0_T526	0.129221	0.709504	0.83418
P05455	SSB	small RNA binding exonuclease protection factor La	6741	P05455_S366	0.129191	0.814648	0.895724
O94804	STK10	serine/threonine kinase 10	6793	O94804_S438	0.128136	0.65515	0.804444
Q14498	RBM39	RNA binding motif protein 39	9584	Q14498_S127;Q14498_S129	0.126272	0.703848	0.831
Q9NPI6	DCP1A	decapping mRNA 1A	55802	Q9NPI6_S522	0.125855	0.0752312	0.332066
Q8TB72	PUM2	pumilio RNA binding family member 2	23369	Q8TB72_S587	0.124979	0.734959	0.847118
Q99759	MAP3K3	mitogen-activated protein kinase kinase kinase 3	4215	Q99759_S355	0.124112	0.814019	0.895724
O43493	TGOLN2	trans-golgi network protein 2	10618	O43493_S71	0.123687	0.553111	0.73474
O94885	SASH1	SAM and SH3 domain containing 1	23328	O94885_S442	0.123537	0.408612	0.629494
Q5SRE5	NUP188	nucleoporin 188	23511	Q5SRE5_S1709	0.12268	0.243145	0.492025
P30414	NKTR	natural killer cell triggering receptor	4820	P30414_S379	0.122529	0.17985	0.449726
Q15276	RABEP1	rabaptin, RAB GTPase binding effector protein 1	9135	Q15276_S407	0.121616	0.499679	0.692361
Q709C8	VPS13C	vacuolar protein sorting 13 homolog C	54832	Q709C8_S737	0.121144	0.824423	0.899499
Q07157	TJP1	tight junction protein 1	7082	Q07157_S329	0.120951	0.588375	0.759517
O75533	SF3B1	splicing factor 3b subunit 1	23451	O75533_T223	0.120908	0.227215	0.486448
Q12802	AKAP13	A-kinase anchoring protein 13	11214	Q12802_S2728	0.120701	0.764677	0.86559
C9J840	C9J840			C9J840_S375	0.120402	0.576498	0.753538
Q01543	FLI1	Fli-1 proto-oncogene, ETS transcription factor	2313	Q01543_S39	0.120262	0.519415	0.707581
Q7Z3K3	POGZ	pogo transposable element derived with ZNF domain	23126	Q7Z3K3_S445	0.120088	0.675237	0.815761
P46940	IQGAP1	IQ motif containing GTPase activating protein 1	8826	P46940_S1443	0.119832	0.495393	0.688887
Q14966	ZNF638	zinc finger protein 638	27332	Q14966_S128	0.118794	0.779614	0.876355
P08670	VIM	vimentin	7431	P08670_Y53	0.117811	0.343434	0.583758
Q9Y5P4	CERT1	ceramide transporter 1	10087	Q9Y5P4_S375	0.113351	0.75586	0.86129
O60784	TOM1	target of myb1 membrane trafficking protein	10043	O60784_S461	0.11256	0.706234	0.832362
Q9BRL6	SRSF8	serine and arginine rich splicing factor 8	10929	Q9BRL6_S158	0.112431	0.666624	0.811646
Q16666	IFI16	interferon gamma inducible protein 16	3428	Q16666_S106	0.110094	0.502898	0.695476
P29474	NOS3	nitric oxide synthase 3	4846	P29474_S1177	0.107007	0.189012	0.457547
Q9UNE7	STUB1	STIP1 homology and U-box containing protein 1	10273	Q9UNE7_S19	0.106743	0.75814	0.862917
Q1KMD3	HNRNPUL2	heterogeneous nuclear ribonucleoprotein U like 2	221092	Q1KMD3_S228	0.106647	0.375529	0.602393
Q00537	CDK17	cyclin dependent kinase 17	5128	Q00537_S165	0.105417	0.36806	0.597987
O95071	UBR5	ubiquitin protein ligase E3 component n-recognin 5	51366	O95071_S636	0.105004	0.637083	0.793231
Q9C0E2	XPO4	exportin 4	64328	Q9C0E2_S521	0.103651	0.727662	0.844838
Q9Y6M1	IGF2BP2	insulin like growth factor 2 mRNA binding protein 2	10644	Q9Y6M1_S164	0.1035	0.893119	0.946416
Q8N1F8	STK11IP	serine/threonine kinase 11 interacting protein	114790	Q8N1F8_S387	0.103453	0.032319	0.264653
Q9NWH9	SLTM	SAFB like transcription modulator	79811	Q9NWH9_S289	0.103313	0.538341	0.722783
Q9BWG4	SSBP4	single stranded DNA binding protein 4	170463	Q9BWG4_S341	0.103304	0.486306	0.68231
P46937	YAP1	Yes1 associated transcriptional regulator	10413	P46937_S109	0.102907	0.25118	0.498856
A0A494BZV2	A0A494BZV2			A0A494BZV2_S2278	0.102564	0.824911	0.899499
O94979	SEC31A	SEC31 homolog A, COPII coat complex component	22872	O94979_S799	0.101246	0.555203	0.736291
Q6VMQ6	ATF7IP	activating transcription factor 7 interacting protein	55729	Q6VMQ6_S477	0.101071	0.561973	0.741731
Q2KHT3	CLEC16A	C-type lectin domain containing 16A	23274	Q2KHT3_S980	0.100495	0.044791	0.283583
P22087	FBL	fibrillarin	2091	P22087_S124	0.0998715	0.700053	0.827967
Q7Z2W4	ZC3HAV1	zinc finger CCCH-type containing, antiviral 1	56829	Q7Z2W4_S378	0.099565	0.909977	0.954669
Q9NYV4	CDK12	cyclin dependent kinase 12	51755	Q9NYV4_S1083	0.0991805	0.781026	0.877139
P12931	SRC	SRC proto-oncogene, non-receptor tyrosine kinase	6714	P12931_S17	0.0981457	0.488499	0.684913
Q92597	NDRG1	N-myc downstream regulated 1	10397	Q92597_T366	0.0979374	0.0496841	0.286148
Q9NYV4	CDK12	cyclin dependent kinase 12	51755	Q9NYV4_T893	0.0978189	0.513672	0.70389
Q14004	CDK13	cyclin dependent kinase 13	8621	Q14004_T871	0.0977105	0.826348	0.899544
O43314	PPIP5K2	diphosphoinositol pentakisphosphate kinase 2	23262	O43314_S1006	0.0960201	0.715516	0.835044
Q7Z3K3	POGZ	pogo transposable element derived with ZNF domain	23126	Q7Z3K3_S425	0.0942326	0.123402	0.388951
Q01130	SRSF2	serine and arginine rich splicing factor 2	6427	Q01130_S26	0.0941767	0.66929	0.812938
Q05519	SRSF11	serine and arginine rich splicing factor 11	9295	Q05519_S449	0.0931452	0.457888	0.659279
Q96MT3	PRICKLE1	prickle planar cell polarity protein 1	144165	Q96MT3_S681	0.0923511	0.154441	0.422264
Q8N1I0	DOCK4	dedicator of cytokinesis 4	9732	Q8N1I0_S1631	0.0919049	0.751586	0.85835
Q01804	OTUD4	OTU deubiquitinase 4	54726	Q01804_S1006	0.0915737	0.845336	0.910501
Q9UQ35	SRRM2	serine/arginine repetitive matrix 2	23524	Q9UQ35_T2381	0.0909408	0.794903	0.886824
Q9UKV3	ACIN1	apoptotic chromatin condensation inducer 1	22985	Q9UKV3_S216	0.0894778	0.935903	0.970389
Q8N108	MIER1	MIER1 transcriptional regulator	57708	Q8N108_S369	0.0892762	0.861209	0.922824
Q9NR19	ACSS2	acyl-CoA synthetase short chain family member 2	55902	Q9NR19_S267	0.0889138	0.767737	0.867474
Q68EM7	ARHGAP17	Rho GTPase activating protein 17	55114	Q68EM7_S575	0.0882744	0.21554	0.476209
A0A590UJS4	A0A590UJS4			A0A590UJS4_S2609	0.0880948	0.711529	0.834874
P49756	RBM25	RNA binding motif protein 25	58517	P49756_S677	0.0861301	0.839079	0.907324
Q13813	SPTAN1	spectrin alpha, non-erythrocytic 1	6709	Q13813_S1217	0.0854504	0.490752	0.685699
Q53GA4	PHLDA2	pleckstrin homology like domain family A member 2	7262	Q53GA4_S138	0.0848475	0.730979	0.845331
Q8IX12	CCAR1	cell division cycle and apoptosis regulator 1	55749	Q8IX12_T627	0.0826737	0.450043	0.65361
P78344	EIF4G2	eukaryotic translation initiation factor 4 gamma 2	1982	P78344_S395	0.0823745	0.805662	0.892439
Q96MU7	YTHDC1	YTH domain containing 1	91746	Q96MU7_S308	0.0816582	0.616779	0.778564
P29590	PML	PML nuclear body scaffold	5371	P29590_S504	0.0815055	0.983979	0.990334
O43896	KIF1C	kinesin family member 1C	10749	O43896_T1082	0.0806316	0.419705	0.638379
Q9ULU4	ZMYND8	zinc finger MYND-type containing 8	23613	Q9ULU4_S425	0.0802375	0.414106	0.634525
P42694	HELZ	helicase with zinc finger	9931	P42694_S1317	0.0795018	0.556627	0.737559
P62995	TRA2B	transformer 2 beta homolog	6434	P62995_T201	0.078998	0.683276	0.817263
Q8N3D4	EHBP1L1	EH domain binding protein 1 like 1	254102	Q8N3D4_T284	0.0787241	0.621263	0.781656
Q05209	PTPN12	protein tyrosine phosphatase non-receptor type 12	5782	Q05209_T509	0.0770354	0.887319	0.942195
Q52LW3	ARHGAP29	Rho GTPase activating protein 29	9411	Q52LW3_S519	0.0757007	0.924233	0.962656
P22059	OSBP	oxysterol binding protein	5007	P22059_T377	0.0750611	0.938495	0.971324
O95218	ZRANB2	zinc finger RANBP2-type containing 2	9406	O95218_S188	0.0736233	0.910371	0.954669
Q9H4L7	SMARCAD1	SWI/SNF-related, matrix-associated actin-dependent regulator of chromatin, subfamily a, containing DEAD/H box 1	56916	Q9H4L7_S79	0.0734767	0.448678	0.653502
Q9UQ35	SRRM2	serine/arginine repetitive matrix 2	23524	Q9UQ35_S1878	0.0727521	0.538233	0.722783
Q13111	CHAF1A	chromatin assembly factor 1 subunit A	10036	Q13111_S777	0.071287	0.918812	0.958555
P51858	HDGF	heparin binding growth factor	3068	P51858_S165	0.0688042	0.730224	0.845331
Q9NYF8	BCLAF1	BCL2 associated transcription factor 1	9774	Q9NYF8_S177	0.0676814	0.785674	0.880407
Q9Y5Q9	GTF3C3	general transcription factor IIIC subunit 3	9330	Q9Y5Q9_S43	0.0675414	0.797475	0.888227
O94880	PHF14	PHD finger protein 14	9678	O94880_S835	0.0670064	0.824828	0.899499
Q7L1V2	MON1B	MON1 homolog B, secretory trafficking associated	22879	Q7L1V2_S61	0.0668583	0.792277	0.884766
P49023	PXN	paxillin	5829	P49023_S302	0.0662658	0.908162	0.954669
Q96SB4	SRPK1	SRSF protein kinase 1	6732	Q96SB4_S311	0.065705	0.902313	0.951138
P11142	HSPA8	heat shock protein family A (Hsp70) member 8	3312	P11142_S511	0.0652323	0.846419	0.911183
Q8N2M8	CLASRP	CLK4 associating serine/arginine rich protein	11129	Q8N2M8_S294	0.0650132	0.765991	0.866014
Q8N2M8	CLASRP	CLK4 associating serine/arginine rich protein	11129	Q8N2M8_S547	0.0626987	0.771481	0.86931
P42566	EPS15	epidermal growth factor receptor pathway substrate 15	2060	P42566_S796	0.061588	0.827874	0.900307
C9JLW8	MCRIP1	MAPK regulated corepressor interacting protein 1	348262	C9JLW8_S21	0.0610881	0.758107	0.862917
Q9UQQ2	SH2B3	SH2B adaptor protein 3	10019	Q9UQQ2_S150	0.0605706	0.713725	0.834874
Q9H9P5	UNKL	unk like zinc finger	64718	Q9H9P5_S15	0.0604076	0.929786	0.965529
Q69YN4	VIRMA	vir like m6A methyltransferase associated	25962	Q69YN4_S133	0.0594729	0.973193	0.985362
O60716	CTNND1	catenin delta 1	1500	O60716_S349	0.0563293	0.840098	0.907324
P49760	CLK2	CDC like kinase 2	1196	P49760_S98	0.0562917	0.884229	0.940376
O00429	DNM1L	dynamin 1 like	10059	O00429_S616	0.0562732	0.837578	0.906966
O15234	CASC3	CASC3 exon junction complex subunit	22794	O15234_S265	0.0545629	0.913162	0.955613
Q13247	SRSF6	serine and arginine rich splicing factor 6	6431	Q13247_S303	0.052875	0.713739	0.834874
P31321	PRKAR1B	protein kinase cAMP-dependent type I regulatory subunit beta	5575	P31321_S83	0.0515347	0.868125	0.928138
P51608	MECP2	methyl-CpG binding protein 2	4204	P51608_S80	0.0505921	0.736701	0.84794
Q6PID6	TTC33	tetratricopeptide repeat domain 33	23548	Q6PID6_S197	0.0503133	0.817899	0.896679
P28290	ITPRID2	ITPR interacting domain containing 2	6744	P28290_S739	0.0498075	0.810599	0.893345
A0A590UJ08	A0A590UJ08			A0A590UJ08_S658	0.0495664	0.949082	0.976593
Q8IXT5	RBM12B	RNA binding motif protein 12B	389677	Q8IXT5_S638	0.049385	0.78674	0.880627
Q5JSH3	WDR44	WD repeat domain 44	54521	Q5JSH3_S96	0.0490479	0.815259	0.895724
O15013	ARHGEF10	Rho guanine nucleotide exchange factor 10	9639	O15013_S1284	0.0489428	0.912703	0.955613
Q0VF96	CGNL1	cingulin like 1	84952	Q0VF96_S283	0.0480906	0.897337	0.948359
P29966	MARCKS	myristoylated alanine rich protein kinase C substrate	4082	P29966_S46	0.0458536	0.753168	0.859672
H0Y8P7	H0Y8P7			H0Y8P7_S149	0.0452259	0.626063	0.784903
P56192	MARS1	methionyl-tRNA synthetase 1	4141	P56192_T824	0.0444911	0.885142	0.940376
Q9UQ35	SRRM2	serine/arginine repetitive matrix 2	23524	Q9UQ35_T1492	0.0437335	0.84803	0.912431
Q15424	SAFB	scaffold attachment factor B	6294	Q15424_S383	0.0435304	0.938363	0.971324
Q8IXT5	RBM12B	RNA binding motif protein 12B	389677	Q8IXT5_T640	0.0431339	0.893628	0.946416
Q9H1B7	IRF2BPL	interferon regulatory factor 2 binding protein like	64207	Q9H1B7_S547	0.0421501	0.706655	0.832374
Q07157	TJP1	tight junction protein 1	7082	Q07157_S968	0.0408193	0.8111	0.893345
Q8N4S0	CCDC82	coiled-coil domain containing 82	79780	Q8N4S0_S219	0.0406275	0.747906	0.856562
P49761	CLK3	CDC like kinase 3	1198	P49761_S157	0.0405046	0.906715	0.954669
Q9Y6D5	ARFGEF2	ADP ribosylation factor guanine nucleotide exchange factor 2	10564	Q9Y6D5_S227	0.0396875	0.434192	0.646172
Q96T23	RSF1	remodeling and spacing factor 1	51773	Q96T23_S604	0.0385284	0.848846	0.912825
Q14247	CTTN	cortactin	2017	Q14247_T401;Q14247_S405	0.0377824	0.951619	0.976692
Q08J23	NSUN2	NOP2/Sun RNA methyltransferase 2	54888	Q08J23_S743	0.036958	0.864889	0.925166
Q7Z478	DHX29	DExH-box helicase 29	54505	Q7Z478_S200	0.0368823	0.917028	0.958173
A9Z1X7	A9Z1X7			A9Z1X7_S397	0.0351721	0.941625	0.972981
O43493	TGOLN2	trans-golgi network protein 2	10618	O43493_S68	0.0347392	0.946138	0.974946
Q9P1Y6	PHRF1	PHD and ring finger domains 1	57661	Q9P1Y6_S1371	0.0347343	0.690923	0.822849
Q8NFW9	MYRIP	myosin VIIA and Rab interacting protein	25924	Q8NFW9_S534	0.0342817	0.782184	0.877952
P36915	GNL1	G protein nucleolar 1 (putative)	2794	P36915_S51	0.0334049	0.96641	0.981871
Q9NYF8	BCLAF1	BCL2 associated transcription factor 1	9774	Q9NYF8_S658	0.0331649	0.755129	0.86094
P18583	SON	SON DNA and RNA binding protein	6651	P18583_T1555	0.0321437	0.937582	0.971324
Q5T200	ZC3H13	zinc finger CCCH-type containing 13	23091	Q5T200_S77	0.0312727	0.895728	0.947152
F6PQP6	F6PQP6			F6PQP6_S192	0.0299339	0.917709	0.95839
P62140	PPP1CB	protein phosphatase 1 catalytic subunit beta	5500	P62140_T316	0.0297244	0.916637	0.958173
P43243	MATR3	matrin 3	9782	P43243_S604	0.0285813	0.718086	0.8366
O15164	TRIM24	tripartite motif containing 24	8805	O15164_S660	0.0282326	0.908988	0.954669
O15027	SEC16A	SEC16 homolog A, endoplasmic reticulum export factor	9919	O15027_S2083	0.0224289	0.928728	0.965419
Q9C0C2	TNKS1BP1	tankyrase 1 binding protein 1	85456	Q9C0C2_S1666	0.0222966	0.967582	0.981871
Q9UER7	DAXX	death domain associated protein	1616	Q9UER7_S495	0.0222183	0.976713	0.987435
P35222	CTNNB1	catenin beta 1	1499	P35222_T551	0.0202487	0.585298	0.758424
Q96T37	RBM15	RNA binding motif protein 15	64783	Q96T37_S257	0.0201329	0.951326	0.976692
Q9H4L5	OSBPL3	oxysterol binding protein like 3	26031	Q9H4L5_S370	0.0194354	0.926263	0.963846
Q15111	PLCL1	phospholipase C like 1 (inactive)	5334	Q15111_S95	0.0191958	0.817006	0.896233
P17858	PFKL	phosphofructokinase, liver type	5211	P17858_S775	0.0183749	0.991354	0.994914
Q92613	JADE3	jade family PHD finger 3	9767	Q92613_S566	0.0178298	0.930929	0.96622
Q92499	DDX1	DEAD-box helicase 1	1653	Q92499_S481	0.0177308	0.958046	0.980799
Q96S99	PLEKHF1	pleckstrin homology and FYVE domain containing 1	79156	Q96S99_S227	0.0166999	0.944174	0.974476
Q16204	CCDC6	coiled-coil domain containing 6	8030	Q16204_S351	0.0153617	0.918789	0.958555
P41252	IARS1	isoleucyl-tRNA synthetase 1	3376	P41252_S1047	0.0151437	0.974375	0.986056
P49792	RANBP2	RAN binding protein 2	5903	P49792_T799	0.0144307	0.967734	0.981871
O60885	BRD4	bromodomain containing 4	23476	O60885_S601	0.0134557	0.977644	0.987599
O60841	EIF5B	eukaryotic translation initiation factor 5B	9669	O60841_S164	0.0134265	0.963642	0.981871
P04049	RAF1	Raf-1 proto-oncogene, serine/threonine kinase	5894	P04049_S295	0.0131078	0.958571	0.980841
Q96T23	RSF1	remodeling and spacing factor 1	51773	Q96T23_S1245	0.0126028	0.965224	0.981871
Q86WB0	ZC3HC1	zinc finger C3HC-type containing 1	51530	Q86WB0_S359	0.0109427	0.966602	0.981871
Q9UQ35	SRRM2	serine/arginine repetitive matrix 2	23524	Q9UQ35_S398	0.0108683	0.968051	0.981871
Q9UQ35	SRRM2	serine/arginine repetitive matrix 2	23524	Q9UQ35_T983;Q9UQ35_S994	0.00995839	0.964985	0.981871
A0A2R8YG42	A0A2R8YG42			A0A2R8YG42_S673	0.00907873	0.983389	0.990232
Q5SSJ5	HP1BP3	heterochromatin protein 1 binding protein 3	50809	Q5SSJ5_T51	0.00902639	0.973203	0.985362
Q96QC0	PPP1R10	protein phosphatase 1 regulatory subunit 10	5514	Q96QC0_S313	0.0078998	0.747223	0.856263
Q9UKJ3	GPATCH8	G-patch domain containing 8	23131	Q9UKJ3_S740	0.00672841	0.968301	0.981871
P02545	LMNA	lamin A/C	4000	P02545_T19	0.00464751	0.880086	0.937956
Q9UKJ3	GPATCH8	G-patch domain containing 8	23131	Q9UKJ3_S1009	0.00425362	0.993983	0.995457
Q3B726	POLR1F	RNA polymerase I subunit F	221830	Q3B726_S316	0.00377778	0.979076	0.987852
Q9UQ35	SRRM2	serine/arginine repetitive matrix 2	23524	Q9UQ35_S1890;Q9UQ35_S1893	0.00365942	0.982819	0.990232
Q8N122	RPTOR	regulatory associated protein of MTOR complex 1	57521	Q8N122_S863	-0.000796995	0.985798	0.991179
Q7Z401	DENND4A	DENN domain containing 4A	10260	Q7Z401_S1511	-0.00113228	0.987883	0.992291
A0A0A0MSA4	A0A0A0MSA4			A0A0A0MSA4_S301	-0.00124349	0.99776	0.99776
Q9UQ35	SRRM2	serine/arginine repetitive matrix 2	23524	Q9UQ35_S1124	-0.00136806	0.997328	0.99776
P49585	PCYT1A	phosphate cytidylyltransferase 1A, choline	5130	P49585_S331	-0.001387	0.997603	0.99776
O75694	NUP155	nucleoporin 155	9631	O75694_S992	-0.0020093	0.991476	0.994914
Q92786	PROX1	prospero homeobox 1	5629	Q92786_S511	-0.0023128	0.992537	0.994993
P07910	HNRNPC	heterogeneous nuclear ribonucleoprotein C	3183	P07910_S241	-0.00425286	0.992194	0.994993
Q86WB0	ZC3HC1	zinc finger C3HC-type containing 1	51530	Q86WB0_S395	-0.00441445	0.978003	0.987599
Q8N3F8	MICALL1	MICAL like 1	85377	Q8N3F8_S621	-0.00471915	0.984788	0.990656
Q5T200	ZC3H13	zinc finger CCCH-type containing 13	23091	Q5T200_S877	-0.00643583	0.949117	0.976593
P42694	HELZ	helicase with zinc finger	9931	P42694_S1614	-0.00683497	0.883678	0.940376
Q15643	TRIP11	thyroid hormone receptor interactor 11	9321	Q15643_S1891	-0.00705934	0.982791	0.990232
P51114	FXR1	FMR1 autosomal homolog 1	8087	P51114_S409	-0.0077118	0.98659	0.991483
P48681	NES	nestin	10763	P48681_S455	-0.00843179	0.901223	0.950483
O14974	PPP1R12A	protein phosphatase 1 regulatory subunit 12A	4659	O14974_S299	-0.00853116	0.910376	0.954669
Q14204	DYNC1H1	dynein cytoplasmic 1 heavy chain 1	1778	Q14204_S4368	-0.00871542	0.983387	0.990232
Q9P2F8	SIPA1L2	signal induced proliferation associated 1 like 2	57568	Q9P2F8_S194	-0.00920851	0.957009	0.980233
Q99759	MAP3K3	mitogen-activated protein kinase kinase kinase 3	4215	Q99759_S175	-0.0106041	0.860202	0.922589
Q7Z460	CLASP1	cytoplasmic linker associated protein 1	23332	Q7Z460_S1091	-0.0106918	0.96514	0.981871
Q92609	TBC1D5	TBC1 domain family member 5	9779	Q92609_S554	-0.0110151	0.965263	0.981871
Q9UQ35	SRRM2	serine/arginine repetitive matrix 2	23524	Q9UQ35_S1857	-0.0113951	0.933223	0.968105
Q96D71	REPS1	RALBP1 associated Eps domain containing 1	85021	Q96D71_S537	-0.0114364	0.993356	0.995322
Q9HCK8	CHD8	chromodomain helicase DNA binding protein 8	57680	Q9HCK8_S1995	-0.0134474	0.570486	0.749549
P54727	RAD23B	RAD23 homolog B, nucleotide excision repair protein	5887	P54727_T159	-0.0140841	0.894196	0.946452
Q9NP64	ZCCHC17	zinc finger CCHC-type containing 17	51538	Q9NP64_S170	-0.0144747	0.900785	0.950483
Q6PJG2	MIDEAS	mitotic deacetylase associated SANT domain protein	91748	Q6PJG2_S461	-0.0148675	0.950236	0.976692
O00712	NFIB	nuclear factor I B	4781	O00712_S328	-0.0149774	0.967998	0.981871
Q86X10	RALGAPB	Ral GTPase activating protein non-catalytic subunit beta	57148	Q86X10_S359	-0.0157322	0.956872	0.980233
Q96T58	SPEN	spen family transcriptional repressor	23013	Q96T58_S736;Q96T58_S740	-0.0158722	0.965527	0.981871
Q13177	PAK2	p21 (RAC1) activated kinase 2	5062	Q13177_S141	-0.0175239	0.924644	0.962656
A0A0A0MSA4	A0A0A0MSA4			A0A0A0MSA4_S336	-0.018207	0.929753	0.965529
Q9BXP5	SRRT	serrate, RNA effector molecule	51593	Q9BXP5_T544	-0.0185838	0.978337	0.987599
A0A0G2JNH2	A0A0G2JNH2			A0A0G2JNH2_S900	-0.0186335	0.941765	0.972981
Q9H3U1	UNC45A	unc-45 myosin chaperone A	55898	Q9H3U1_T15	-0.0187968	0.963127	0.981871
P08621	SNRNP70	small nuclear ribonucleoprotein U1 subunit 70	6625	P08621_S226	-0.0193087	0.938723	0.971324
Q9Y4W2	LAS1L	LAS1 like ribosome biogenesis factor	81887	Q9Y4W2_S560	-0.019706	0.973096	0.985362
P23508	MCC	MCC regulator of WNT signaling pathway	4163	P23508_S294	-0.0221771	0.875018	0.934029
Q8WWM7	ATXN2L	ataxin 2 like	11273	Q8WWM7_S339	-0.0229278	0.749542	0.857466
A9Z1X7	A9Z1X7			A9Z1X7_S778;A9Z1X7_S782	-0.023751	0.953594	0.978219
Q08170	SRSF4	serine and arginine rich splicing factor 4	6429	Q08170_S179	-0.0241573	0.961923	0.981871
Q9UQ35	SRRM2	serine/arginine repetitive matrix 2	23524	Q9UQ35_S323	-0.0251902	0.81133	0.893345
Q96FS4	SIPA1	signal-induced proliferation-associated 1	6494	Q96FS4_S55	-0.0257328	0.946111	0.974946
Q5VY43	PEAR1	platelet endothelial aggregation receptor 1	375033	Q5VY43_S953	-0.0268253	0.894598	0.946452
Q86WB0	ZC3HC1	zinc finger C3HC-type containing 1	51530	Q86WB0_S394	-0.0296737	0.637782	0.793231
Q13428	TCOF1	treacle ribosome biogenesis factor 1	6949	Q13428_S906	-0.030994	0.976502	0.987435
Q92974	ARHGEF2	Rho/Rac guanine nucleotide exchange factor 2	9181	Q92974_S952	-0.0313058	0.911449	0.954807
Q92556	ELMO1	engulfment and cell motility 1	9844	Q92556_S344	-0.0318203	0.951088	0.976692
Q9P1Y6	PHRF1	PHD and ring finger domains 1	57661	Q9P1Y6_S991	-0.0359059	0.941437	0.972981
Q9NTI5	PDS5B	PDS5 cohesin associated factor B	23047	Q9NTI5_S1283	-0.037313	0.943189	0.973955
Q96MG7	NSMCE3	NSE3 homolog, SMC5-SMC6 complex component	56160	Q96MG7_S64	-0.0383044	0.777824	0.875484
O94929	ABLIM3	actin binding LIM protein family member 3	22885	O94929_S567	-0.0383313	0.920494	0.959321
P21333	FLNA	filamin A	2316	P21333_S2152	-0.0385222	0.792621	0.884766
Q9NV70	EXOC1	exocyst complex component 1	55763	Q9NV70_S470	-0.0404443	0.966987	0.981871
Q9NWH9	SLTM	SAFB like transcription modulator	79811	Q9NWH9_S543	-0.0405614	0.946554	0.974946
Q7Z6E9	RBBP6	RB binding protein 6, ubiquitin ligase	5930	Q7Z6E9_S861	-0.0415782	0.807947	0.892531
Q7Z3K3	POGZ	pogo transposable element derived with ZNF domain	23126	Q7Z3K3_S1364	-0.0447119	0.960347	0.981871
Q6ZUT6	CCDC9B	coiled-coil domain containing 9B	388115	Q6ZUT6_S201	-0.0500068	0.749442	0.857466
Q9UQE7	SMC3	structural maintenance of chromosomes 3	9126	Q9UQE7_S1067	-0.0510891	0.927538	0.964678
Q9UHB6	LIMA1	LIM domain and actin binding 1	51474	Q9UHB6_S374	-0.0517536	0.819604	0.897577
Q9BTC0	DIDO1	death inducer-obliterator 1	11083	Q9BTC0_S1456	-0.0518426	0.760866	0.864286
Q5T4S7	UBR4	ubiquitin protein ligase E3 component n-recognin 4	23352	Q5T4S7_S2719	-0.0525345	0.740962	0.851014
P46379	BAG6	BAG cochaperone 6	7917	P46379_S973	-0.0528094	0.881713	0.939196
Q8NEY8	PPHLN1	periphilin 1	51535	Q8NEY8_S201	-0.053659	0.946073	0.974946
Q13045	FLII	FLII actin remodeling protein	2314	Q13045_S856	-0.0538116	0.810967	0.893345
Q14693	LPIN1	lipin 1	23175	Q14693_S162	-0.0543192	0.861333	0.922824
Q12873	CHD3	chromodomain helicase DNA binding protein 3	1107	Q12873_S1601	-0.0550737	0.841037	0.907324
Q9Y4E6	WDR7	WD repeat domain 7	23335	Q9Y4E6_S935	-0.0554085	0.871205	0.930939
Q14980	NUMA1	nuclear mitotic apparatus protein 1	4926	Q14980_S1757	-0.0555023	0.83573	0.905449
Q04637	EIF4G1	eukaryotic translation initiation factor 4 gamma 1	1981	Q04637_S1231	-0.0559364	0.884138	0.940376
P49815	TSC2	TSC complex subunit 2	7249	P49815_S1411	-0.0561979	0.564401	0.742906
Q13242	SRSF9	serine and arginine rich splicing factor 9	8683	Q13242_S189	-0.0570266	0.327828	0.567675
Q15052	ARHGEF6	Rac/Cdc42 guanine nucleotide exchange factor 6	9459	Q15052_S225	-0.0573661	0.951623	0.976692
P21127	CDK11B	cyclin dependent kinase 11B	984	P21127_S589	-0.0573738	0.966675	0.981871
Q13535	ATR	ATR serine/threonine kinase	545	Q13535_S435	-0.0583174	0.872519	0.931853
Q14004	CDK13	cyclin dependent kinase 13	8621	Q14004_S383	-0.058514	0.826728	0.899544
O15047	SETD1A	SET domain containing 1A, histone lysine methyltransferase	9739	O15047_S915	-0.0613358	0.884881	0.940376
Q96L34	MARK4	microtubule affinity regulating kinase 4	57787	Q96L34_S438	-0.0617182	0.901193	0.950483
Q9HCD6	TANC2	tetratricopeptide repeat, ankyrin repeat and coiled-coil containing 2	26115	Q9HCD6_S1579	-0.0625023	0.800934	0.891385
Q96JC9	EAF1	ELL associated factor 1	85403	Q96JC9_S165	-0.063003	0.640007	0.793716
O00443	PIK3C2A	phosphatidylinositol-4-phosphate 3-kinase catalytic subunit type 2 alpha	5286	O00443_S338	-0.0636748	0.668778	0.812805
Q96PK6	RBM14	RNA binding motif protein 14	10432	Q96PK6_S582	-0.06395	0.955738	0.979922
Q4KMP7	TBC1D10B	TBC1 domain family member 10B	26000	Q4KMP7_S678	-0.0644331	0.666198	0.811616
P35611	ADD1	adducin 1	118	P35611_S12	-0.0648231	0.892576	0.946416
Q14669	TRIP12	thyroid hormone receptor interactor 12	9320	Q14669_S312	-0.0664781	0.761049	0.864286
Q5U651	RASIP1	Ras interacting protein 1	54922	Q5U651_S292	-0.0664796	0.598546	0.7646
Q8WVM8	SCFD1	sec1 family domain containing 1	23256	Q8WVM8_S303	-0.0670251	0.638761	0.793716
P30414	NKTR	natural killer cell triggering receptor	4820	P30414_S866	-0.0677429	0.595555	0.763184
P29966	MARCKS	myristoylated alanine rich protein kinase C substrate	4082	P29966_S101	-0.0686539	0.889632	0.944156
Q5T200	ZC3H13	zinc finger CCCH-type containing 13	23091	Q5T200_S204;Q5T200_S209	-0.070387	0.863221	0.924323
Q5TCZ1	SH3PXD2A	SH3 and PX domains 2A	9644	Q5TCZ1_S421	-0.0707929	0.818561	0.89692
Q04726	TLE3	TLE family member 3, transcriptional corepressor	7090	Q04726_S203	-0.0720127	0.806862	0.8925
Q13200	PSMD2	proteasome 26S subunit ubiquitin receptor, non-ATPase 2	5708	Q13200_S361	-0.0721565	0.89363	0.946416
P53621	COPA	COPI coat complex subunit alpha	1314	P53621_S173	-0.0740082	0.438829	0.648008
Q52LW3	ARHGAP29	Rho GTPase activating protein 29	9411	Q52LW3_S1029	-0.0768078	0.602499	0.767239
O60333	KIF1B	kinesin family member 1B	23095	O60333_S1454	-0.0771612	0.434819	0.646172
Q9Y6G9	DYNC1LI1	dynein cytoplasmic 1 light intermediate chain 1	51143	Q9Y6G9_S510	-0.0785245	0.63536	0.793123
Q9UDY2	TJP2	tight junction protein 2	9414	Q9UDY2_S430	-0.0797771	0.814955	0.895724
Q9BQG0	MYBBP1A	MYB binding protein 1a	10514	Q9BQG0_S1267	-0.0800795	0.463661	0.66434
P50479	PDLIM4	PDZ and LIM domain 4	8572	P50479_S112	-0.0800961	0.795617	0.887132
P21127	CDK11B	cyclin dependent kinase 11B	984	P21127_S65	-0.0803659	0.805588	0.892439
P08670	VIM	vimentin	7431	P08670_S34	-0.080843	0.7896	0.882366
Q9UKJ3	GPATCH8	G-patch domain containing 8	23131	Q9UKJ3_S976	-0.0836475	0.909047	0.954669
Q9H270	VPS11	VPS11 core subunit of CORVET and HOPS complexes	55823	Q9H270_S813	-0.0841548	0.371216	0.599799
O43933	PEX1	peroxisomal biogenesis factor 1	5189	O43933_S1211	-0.084205	0.911097	0.954807
Q96RU3	FNBP1	formin binding protein 1	23048	Q96RU3_S296	-0.0865925	0.466183	0.66701
Q9NUJ3	TCP11L1	t-complex 11 like 1	55346	Q9NUJ3_S55	-0.0867251	0.909038	0.954669
P52948	NUP98	nucleoporin 98 and 96 precursor	4928	P52948_S612	-0.088274	0.448378	0.653502
Q7L2J0	MEPCE	methylphosphate capping enzyme	56257	Q7L2J0_S216	-0.0893253	0.732703	0.845844
Q5VZL5	ZMYM4	zinc finger MYM-type containing 4	9202	Q5VZL5_S122	-0.0897478	0.820341	0.897899
Q5T0N5	FNBP1L	formin binding protein 1 like	54874	Q5T0N5_S295	-0.0910175	0.834426	0.905368
Q9UDY2	TJP2	tight junction protein 2	9414	Q9UDY2_S266	-0.0914039	0.545631	0.73008
Q9UQ35	SRRM2	serine/arginine repetitive matrix 2	23524	Q9UQ35_S2581	-0.0922459	0.625058	0.784129
Q69YN4	VIRMA	vir like m6A methyltransferase associated	25962	Q69YN4_S173	-0.0935075	0.714959	0.834874
Q6P1N0	CC2D1A	coiled-coil and C2 domain containing 1A	54862	Q6P1N0_S455	-0.0941273	0.682886	0.817263
O95835	LATS1	large tumor suppressor kinase 1	9113	O95835_S613	-0.0941814	0.0709695	0.326042
Q8NFW9	MYRIP	myosin VIIA and Rab interacting protein	25924	Q8NFW9_S280	-0.0942533	0.011817	0.204626
A9Z1X7	A9Z1X7			A9Z1X7_S458	-0.0971249	0.760148	0.864286
A0A2R8YG42	A0A2R8YG42			A0A2R8YG42_S497	-0.0988155	0.553412	0.73474
Q07157	TJP1	tight junction protein 1	7082	Q07157_S899	-0.100443	0.726193	0.843616
Q9Y2W1	THRAP3	thyroid hormone receptor associated protein 3	9967	Q9Y2W1_S682	-0.1016	0.71183	0.834874
P11274	BCR	BCR activator of RhoGEF and GTPase	613	P11274_S354	-0.103363	0.522738	0.710487
Q96EP0	RNF31	ring finger protein 31	55072	Q96EP0_S466	-0.104386	0.396798	0.619917
P55265	ADAR	adenosine deaminase RNA specific	103	P55265_T601	-0.106462	0.73703	0.84794
Q07955	SRSF1	serine and arginine rich splicing factor 1	6426	Q07955_S234;Q07955_S238	-0.106489	0.828339	0.90033
Q13459	MYO9B	myosin IXB	4650	Q13459_S1405	-0.106834	0.578971	0.755318
Q6VY07	PACS1	phosphofurin acidic cluster sorting protein 1	55690	Q6VY07_S528	-0.107015	0.906689	0.954669
P18887	XRCC1	X-ray repair cross complementing 1	7515	P18887_S447	-0.108116	0.136322	0.404911
Q15149	PLEC	plectin	5339	Q15149_S4386;Q15149_S4396	-0.108898	0.857323	0.919987
Q86UW7	CADPS2	calcium dependent secretion activator 2	93664	Q86UW7_S58	-0.109082	0.609335	0.772053
Q9BQ52	ELAC2	elaC ribonuclease Z 2	60528	Q9BQ52_S199	-0.112367	0.764641	0.86559
Q00610	CLTC	clathrin heavy chain	1213	Q00610_T394	-0.113389	0.64432	0.796873
Q9NTI5	PDS5B	PDS5 cohesin associated factor B	23047	Q9NTI5_S1358	-0.113576	0.414082	0.634525
Q99590	SCAF11	SR-related CTD associated factor 11	9169	Q99590_S796;Q99590_S802	-0.113843	0.718089	0.8366
Q9H1E3	NUCKS1	nuclear casein kinase and cyclin dependent kinase substrate 1	64710	Q9H1E3_S181	-0.115997	0.320436	0.562081
Q9NVR2	INTS10	integrator complex subunit 10	55174	Q9NVR2_S231	-0.116925	0.714619	0.834874
Q7KZ85	SUPT6H	SPT6 homolog, histone chaperone and transcription elongation factor	6830	Q7KZ85_T1523	-0.119605	0.659162	0.806768
Q9UQ35	SRRM2	serine/arginine repetitive matrix 2	23524	Q9UQ35_T1472	-0.120304	0.807073	0.8925
Q14164	IKBKE	inhibitor of nuclear factor kappa B kinase subunit epsilon	9641	Q14164_S664	-0.124833	0.80119	0.891385
O15231	ZNF185	zinc finger protein 185 with LIM domain	7739	O15231_S446	-0.124979	0.689827	0.822596
Q13443	ADAM9	ADAM metallopeptidase domain 9	8754	Q13443_T761	-0.125566	0.692163	0.823443
Q9C0C2	TNKS1BP1	tankyrase 1 binding protein 1	85456	Q9C0C2_S672	-0.126213	0.0235495	0.248072
P49585	PCYT1A	phosphate cytidylyltransferase 1A, choline	5130	P49585_S329	-0.127292	0.797461	0.888227
Q69YN4	VIRMA	vir like m6A methyltransferase associated	25962	Q69YN4_S1579	-0.12738	0.67294	0.814442
P40818	USP8	ubiquitin specific peptidase 8	9101	P40818_S691	-0.127846	0.376853	0.603561
Q13501	SQSTM1	sequestosome 1	8878	Q13501_S272	-0.129127	0.681738	0.817263
P02545	LMNA	lamin A/C	4000	P02545_S22	-0.129195	0.203773	0.470399
A9Z1X7	A9Z1X7			A9Z1X7_S722;A9Z1X7_S724	-0.130969	0.618322	0.780025
A0A0A0MSA4	A0A0A0MSA4			A0A0A0MSA4_S449;A0A0A0MSA4_T450	-0.131528	0.900436	0.950483
Q9UKV3	ACIN1	apoptotic chromatin condensation inducer 1	22985	Q9UKV3_S386;Q9UKV3_S388	-0.131826	0.835209	0.905368
Q8N5H7	SH2D3C	SH2 domain containing 3C	10044	Q8N5H7_S440	-0.132605	0.265636	0.512551
O75533	SF3B1	splicing factor 3b subunit 1	23451	O75533_T211	-0.134097	0.217353	0.477499
A9Z1X7	A9Z1X7			A9Z1X7_S705	-0.136247	0.0819497	0.344461
P35658	NUP214	nucleoporin 214	8021	P35658_S678	-0.13633	0.713421	0.834874
Q9BQA1	WDR77	WD repeat domain 77	79084	Q9BQA1_T5	-0.137056	0.6954	0.825772
P57081	WDR4	WD repeat domain 4	10785	P57081_S391	-0.138186	0.712793	0.834874
A9Z1X7	A9Z1X7			A9Z1X7_S445	-0.138468	0.571408	0.750255
P55196	AFDN	afadin, adherens junction formation factor	4301	P55196_S1083	-0.138846	0.602506	0.767239
Q96JM7	L3MBTL3	L3MBTL histone methyl-lysine binding protein 3	84456	Q96JM7_S608	-0.13908	0.691258	0.822849
Q9BQG0	MYBBP1A	MYB binding protein 1a	10514	Q9BQG0_S11	-0.13996	0.810096	0.893345
Q9UK59	DBR1	debranching RNA lariats 1	51163	Q9UK59_S514	-0.140267	0.840682	0.907324
Q8NFC6	BOD1L1	biorientation of chromosomes in cell division 1 like 1	259282	Q8NFC6_S1531	-0.140552	0.140982	0.40688
Q9BW71	HIRIP3	HIRA interacting protein 3	8479	Q9BW71_S125	-0.140778	0.849396	0.912932
Q9NTI5	PDS5B	PDS5 cohesin associated factor B	23047	Q9NTI5_S1166	-0.142298	0.355222	0.593158
P46100	ATRX	ATRX chromatin remodeler	546	P46100_S1061	-0.142753	0.750603	0.858195
Q9Y2W1	THRAP3	thyroid hormone receptor associated protein 3	9967	Q9Y2W1_S53;Q9Y2W1_S55	-0.143038	0.919895	0.959191
A9Z1X7	A9Z1X7			A9Z1X7_S778	-0.143566	0.349385	0.589917
Q99590	SCAF11	SR-related CTD associated factor 11	9169	Q99590_S796	-0.144619	0.515237	0.70389
P35222	CTNNB1	catenin beta 1	1499	P35222_S552	-0.144698	0.221725	0.482598
Q96AQ6	PBXIP1	PBX homeobox interacting protein 1	57326	Q96AQ6_S43	-0.144943	0.843122	0.909082
P35658	NUP214	nucleoporin 214	8021	P35658_S433;P35658_T437	-0.144973	0.770954	0.8692
Q03135	CAV1	caveolin 1	857	Q03135_S37	-0.145186	0.589451	0.76017
P53355	DAPK1	death associated protein kinase 1	1612	P53355_S696	-0.147444	0.821921	0.899143
Q9H792	PEAK1	pseudopodium enriched atypical kinase 1	79834	Q9H792_T1151	-0.147526	0.274586	0.522916
Q92598	HSPH1	heat shock protein family H (Hsp110) member 1	10808	Q92598_S809	-0.147613	0.25515	0.501391
Q9BPZ7	MAPKAP1	MAPK associated protein 1	79109	Q9BPZ7_S510	-0.147796	0.822677	0.899433
Q9UKJ3	GPATCH8	G-patch domain containing 8	23131	Q9UKJ3_S758	-0.147926	0.57643	0.753538
Q13427	PPIG	peptidylprolyl isomerase G	9360	Q13427_T358	-0.148886	0.258691	0.505432
Q9UPS6	SETD1B	SET domain containing 1B, histone lysine methyltransferase	23067	Q9UPS6_S984	-0.149024	0.731424	0.845331
Q96M96	FGD4	FYVE, RhoGEF and PH domain containing 4	121512	Q96M96_S702	-0.150174	0.763678	0.86559
P62805	H4C9	H4 clustered histone 9	8294	P62805_S48	-0.152944	0.0851502	0.349928
Q9NYF8	BCLAF1	BCL2 associated transcription factor 1	9774	Q9NYF8_S276;Q9NYF8_S290	-0.154309	0.349735	0.589917
Q9UQ35	SRRM2	serine/arginine repetitive matrix 2	23524	Q9UQ35_T1003	-0.154512	0.424454	0.640776
P49796	RGS3	regulator of G protein signaling 3	5998	P49796_T941	-0.154519	0.278144	0.526163
Q9UQ35	SRRM2	serine/arginine repetitive matrix 2	23524	Q9UQ35_S1404	-0.154643	0.558648	0.739271
O15357	INPPL1	inositol polyphosphate phosphatase like 1	3636	O15357_S241	-0.157183	0.633306	0.791047
Q9NWH9	SLTM	SAFB like transcription modulator	79811	Q9NWH9_S553	-0.157322	0.637737	0.793231
P41208	CETN2	centrin 2	1069	P41208_S20	-0.15799	0.303492	0.548883
Q4KMP7	TBC1D10B	TBC1 domain family member 10B	26000	Q4KMP7_S132	-0.158092	0.712314	0.834874
Q07666	KHDRBS1	KH RNA binding domain containing, signal transduction associated 1	10657	Q07666_S18	-0.160696	0.694175	0.824867
Q9BYB0	Q9BYB0			Q9BYB0_S1577	-0.161435	0.765848	0.866014
Q9Y4I1	MYO5A	myosin VA	4644	Q9Y4I1_S600	-0.162763	0.544182	0.728693
Q9Y6K1	DNMT3A	DNA methyltransferase 3 alpha	1788	Q9Y6K1_S105	-0.162787	0.550502	0.732842
Q8N5H7	SH2D3C	SH2 domain containing 3C	10044	Q8N5H7_S343	-0.162873	0.06445	0.321995
Q04724	TLE1	TLE family member 1, transcriptional corepressor	7088	Q04724_S285	-0.16452	0.449505	0.65361
Q9Y618	NCOR2	nuclear receptor corepressor 2	9612	Q9Y618_S215	-0.165406	0.69814	0.827153
P35658	NUP214	nucleoporin 214	8021	P35658_S433	-0.166202	0.72856	0.845331
Q14839	CHD4	chromodomain helicase DNA binding protein 4	1108	Q14839_T1553	-0.166714	0.048543	0.285441
Q8N163	CCAR2	cell cycle and apoptosis regulator 2	57805	Q8N163_S678	-0.167338	0.841044	0.907324
Q8N3V7	SYNPO	synaptopodin	11346	Q8N3V7_S833	-0.167864	0.650609	0.801784
Q9NUA8	ZBTB40	zinc finger and BTB domain containing 40	9923	Q9NUA8_S190	-0.1693	0.396857	0.619917
Q9BTE3	MCMBP	minichromosome maintenance complex binding protein	79892	Q9BTE3_S154	-0.169307	0.745195	0.854907
Q9UQ35	SRRM2	serine/arginine repetitive matrix 2	23524	Q9UQ35_T2104	-0.170675	0.504281	0.696438
Q6PCE3	PGM2L1	phosphoglucomutase 2 like 1	283209	Q6PCE3_S175	-0.171676	0.439877	0.64861
O60231	DHX16	DEAH-box helicase 16	8449	O60231_S160	-0.172788	0.826253	0.899544
P02545	LMNA	lamin A/C	4000	P02545_S392	-0.174683	0.472922	0.673318
Q9NRG9	AAAS	aladin WD repeat nucleoporin	8086	Q9NRG9_S495	-0.175876	0.322298	0.56291
Q03252	LMNB2	lamin B2	84823	Q03252_S405	-0.176001	0.558741	0.739271
Q03001	DST	dystonin	667	Q03001_S1382	-0.176088	0.612513	0.774626
Q9UPN3	MACF1	microtubule actin crosslinking factor 1	23499	Q9UPN3_S3927	-0.176268	0.495414	0.688887
Q9UQ35	SRRM2	serine/arginine repetitive matrix 2	23524	Q9UQ35_S994	-0.176791	0.425451	0.641133
O43847	NRDC	nardilysin convertase	4898	O43847_S94	-0.176868	0.226943	0.486448
Q68DK2	ZFYVE26	zinc finger FYVE-type containing 26	23503	Q68DK2_S297	-0.17704	0.314109	0.557339
O94989	ARHGEF15	Rho guanine nucleotide exchange factor 15	22899	O94989_S41	-0.178218	0.915655	0.957727
Q96T37	RBM15	RNA binding motif protein 15	64783	Q96T37_S294	-0.178265	0.249653	0.497831
P51116	FXR2	FMR1 autosomal homolog 2	9513	P51116_S453	-0.178592	0.823518	0.899433
Q8N1I0	DOCK4	dedicator of cytokinesis 4	9732	Q8N1I0_S1620	-0.180362	0.381741	0.608668
P52926	HMGA2	high mobility group AT-hook 2	8091	P52926_S44	-0.181043	0.117683	0.382863
P29966	MARCKS	myristoylated alanine rich protein kinase C substrate	4082	P29966_S145	-0.182893	0.119894	0.385563
P28290	ITPRID2	ITPR interacting domain containing 2	6744	P28290_S92	-0.183355	0.784433	0.879503
Q05397	PTK2	protein tyrosine kinase 2	5747	Q05397_S722	-0.184245	0.230506	0.487742
A0A7I2V647	A0A7I2V647			A0A7I2V647_S131	-0.185765	0.739809	0.850172
Q96PU5	NEDD4L	NEDD4 like E3 ubiquitin protein ligase	23327	Q96PU5_S448	-0.187188	0.546299	0.73008
Q9NVD7	PARVA	parvin alpha	55742	Q9NVD7_S14;Q9NVD7_S19	-0.18738	0.764761	0.86559
Q7Z460	CLASP1	cytoplasmic linker associated protein 1	23332	Q7Z460_S559	-0.188089	0.246153	0.493912
Q9H6F5	CCDC86	coiled-coil domain containing 86	79080	Q9H6F5_S91	-0.190284	0.447201	0.653328
Q13098	GPS1	G protein pathway suppressor 1	2873	Q13098_S474	-0.190675	0.481743	0.680559
Q86W92	PPFIBP1	PPFIA binding protein 1	8496	Q86W92_S466	-0.190803	0.432626	0.646075
Q15149	PLEC	plectin	5339	Q15149_S1435	-0.193032	0.251586	0.498856
P27448	MARK3	microtubule affinity regulating kinase 3	4140	P27448_S469	-0.193546	0.683051	0.817263
Q09666	AHNAK	AHNAK nucleoprotein	79026	Q09666_S5110	-0.193578	0.50942	0.700184
O14639	ABLIM1	actin binding LIM protein 1	3983	O14639_S655	-0.195752	0.26196	0.507528
O15164	TRIM24	tripartite motif containing 24	8805	O15164_S811	-0.196826	0.288922	0.537517
P29966	MARCKS	myristoylated alanine rich protein kinase C substrate	4082	P29966_T150	-0.19751	0.563056	0.742677
Q8N3F8	MICALL1	MICAL like 1	85377	Q8N3F8_S389	-0.197908	0.854445	0.917385
P08670	VIM	vimentin	7431	P08670_S29	-0.197999	0.519684	0.707581
Q01130	SRSF2	serine and arginine rich splicing factor 2	6427	Q01130_T25	-0.198917	0.645253	0.797124
Q9UQ35	SRRM2	serine/arginine repetitive matrix 2	23524	Q9UQ35_S2407	-0.200029	0.616208	0.778328
O75190	DNAJB6	DnaJ heat shock protein family (Hsp40) member B6	10049	O75190_S277	-0.200485	0.73469	0.847118
Q92922	SMARCC1	SWI/SNF related, matrix associated, actin dependent regulator of chromatin subfamily c member 1	6599	Q92922_S328;Q92922_S330	-0.20058	0.600263	0.765345
P21127	CDK11B	cyclin dependent kinase 11B	984	P21127_S47	-0.205672	0.684936	0.817725
Q9NYV4	CDK12	cyclin dependent kinase 12	51755	Q9NYV4_T692	-0.206896	0.395357	0.619917
Q09666	AHNAK	AHNAK nucleoprotein	79026	Q09666_S5841	-0.208634	0.803611	0.89163
Q99575	POP1	POP1 homolog, ribonuclease P/MRP subunit	10940	Q99575_S730	-0.208709	0.282978	0.529864
Q9P2Q2	FRMD4A	FERM domain containing 4A	55691	Q9P2Q2_S800	-0.208855	0.623789	0.783507
Q8NFG4	FLCN	folliculin	201163	Q8NFG4_S62	-0.210418	0.0597337	0.31598
O15085	ARHGEF11	Rho guanine nucleotide exchange factor 11	9826	O15085_T254	-0.210737	0.555308	0.736291
Q9UKJ3	GPATCH8	G-patch domain containing 8	23131	Q9UKJ3_S653	-0.212345	0.690436	0.822837
Q96FS4	SIPA1	signal-induced proliferation-associated 1	6494	Q96FS4_S74	-0.212666	0.395582	0.619917
Q9Y2D5	PALM2AKAP2	PALM2 and AKAP2 fusion	445815	Q9Y2D5_S748	-0.214322	0.659824	0.806768
Q8IXT5	RBM12B	RNA binding motif protein 12B	389677	Q8IXT5_S591	-0.215263	0.696762	0.826486
K7EPZ6	K7EPZ6			K7EPZ6_S198	-0.21645	0.360612	0.593791
Q14693	LPIN1	lipin 1	23175	Q14693_S294	-0.218461	0.503544	0.695894
Q5VT52	RPRD2	regulation of nuclear pre-mRNA domain containing 2	23248	Q5VT52_S665	-0.219381	0.665551	0.811316
Q86WB0	ZC3HC1	zinc finger C3HC-type containing 1	51530	Q86WB0_S321	-0.219458	0.438472	0.647954
Q2M1Z3	ARHGAP31	Rho GTPase activating protein 31	57514	Q2M1Z3_S1178	-0.2196	0.077311	0.33612
Q96HC4	PDLIM5	PDZ and LIM domain 5	10611	Q96HC4_S360	-0.219923	0.20217	0.470399
Q8WYP3	RIN2	Ras and Rab interactor 2	54453	Q8WYP3_T304	-0.220483	0.263023	0.508477
Q8TBZ3	WDR20	WD repeat domain 20	91833	Q8TBZ3_S491	-0.220748	0.0108028	0.203905
Q14162	SCARF1	scavenger receptor class F member 1	8578	Q14162_S606	-0.220885	0.343765	0.583758
O75122	CLASP2	cytoplasmic linker associated protein 2	23122	O75122_S325	-0.223352	0.0980702	0.371251
A0A1B0GTL5	A0A1B0GTL5			A0A1B0GTL5_S307	-0.224433	0.600118	0.765345
O75382	TRIM3	tripartite motif containing 3	10612	O75382_S7	-0.225478	0.6058	0.768535
Q9BWW4	SSBP3	single stranded DNA binding protein 3	23648	Q9BWW4_S347	-0.228201	0.513969	0.70389
Q99700	ATXN2	ataxin 2	6311	Q99700_T666	-0.229349	0.452325	0.655515
P29474	NOS3	nitric oxide synthase 3	4846	P29474_S114	-0.230288	0.375073	0.602137
P21359	NF1	neurofibromin 1	4763	P21359_T2565	-0.230613	0.238976	0.491283
Q13427	PPIG	peptidylprolyl isomerase G	9360	Q13427_S397	-0.231095	0.296054	0.543838
Q15629	TRAM1	translocation associated membrane protein 1	23471	Q15629_S365	-0.231161	0.70135	0.829017
O75533	SF3B1	splicing factor 3b subunit 1	23451	O75533_T303	-0.231782	0.307582	0.551471
O60583	CCNT2	cyclin T2	905	O60583_S601	-0.232215	0.583625	0.758424
A0A494BZV2	A0A494BZV2			A0A494BZV2_S402	-0.232373	0.680447	0.817263
Q13242	SRSF9	serine and arginine rich splicing factor 9	8683	Q13242_S204	-0.232472	0.724069	0.841632
O94929	ABLIM3	actin binding LIM protein family member 3	22885	O94929_S388	-0.233818	0.563945	0.742906
Q9C0J8	WDR33	WD repeat domain 33	55339	Q9C0J8_S1279	-0.234446	0.626684	0.785196
P08651	NFIC	nuclear factor I C	4782	P08651_S323	-0.234562	0.439755	0.64861
Q5U651	RASIP1	Ras interacting protein 1	54922	Q5U651_S962	-0.234707	0.238956	0.491283
Q92466	DDB2	damage specific DNA binding protein 2	1643	Q92466_S26	-0.234836	0.878727	0.937
Q5C9Z4	NOM1	nucleolar protein with MIF4G domain 1	64434	Q5C9Z4_S139	-0.237004	0.70709	0.832402
Q86YD1	PTOV1	PTOV1 extended AT-hook containing adaptor protein	53635	Q86YD1_S36	-0.237786	0.0189341	0.228565
P78344	EIF4G2	eukaryotic translation initiation factor 4 gamma 2	1982	P78344_T508	-0.238708	0.397526	0.620484
Q5VZK9	CARMIL1	capping protein regulator and myosin 1 linker 1	55604	Q5VZK9_S968	-0.239307	0.227377	0.486448
Q9UGU0	TCF20	transcription factor 20	6942	Q9UGU0_T1671	-0.24018	0.735061	0.847118
O94806	PRKD3	protein kinase D3	23683	O94806_S391	-0.241892	0.570265	0.749549
O75113	N4BP1	NEDD4 binding protein 1	9683	O75113_S288	-0.242059	0.692995	0.823948
Q92797	SYMPK	symplekin	8189	Q92797_S1243	-0.242502	0.272066	0.521153
A9Z1X7	A9Z1X7			A9Z1X7_S260	-0.243269	0.215002	0.475645
Q9NQG5	RPRD1B	regulation of nuclear pre-mRNA domain containing 1B	58490	Q9NQG5_S134	-0.243567	0.297071	0.544027
Q9H4L5	OSBPL3	oxysterol binding protein like 3	26031	Q9H4L5_T249	-0.243711	0.709835	0.83418
Q6PKG0	LARP1	La ribonucleoprotein 1, translational regulator	23367	Q6PKG0_S774	-0.244151	0.29814	0.544173
Q9NYB0	TERF2IP	TERF2 interacting protein	54386	Q9NYB0_S203	-0.246585	0.356012	0.593158
Q8NFW9	MYRIP	myosin VIIA and Rab interacting protein	25924	Q8NFW9_S543	-0.248104	0.639615	0.793716
Q5T5C0	STXBP5	syntaxin binding protein 5	134957	Q5T5C0_S785	-0.248577	0.208811	0.472684
A6NFI3	ZNF316	zinc finger protein 316	100131017	A6NFI3_S112	-0.24994	0.66179	0.808189
Q9BZZ5	API5	apoptosis inhibitor 5	8539	Q9BZZ5_S464	-0.250766	0.432564	0.646075
Q9Y2I9	TBC1D30	TBC1 domain family member 30	23329	Q9Y2I9_S114	-0.250869	0.641022	0.793833
Q8IWV7	UBR1	ubiquitin protein ligase E3 component n-recognin 1	197131	Q8IWV7_T21	-0.251034	0.38909	0.614372
Q9NWH9	SLTM	SAFB like transcription modulator	79811	Q9NWH9_S1002	-0.251583	0.301916	0.54722
Q96T58	SPEN	spen family transcriptional repressor	23013	Q96T58_S736	-0.252348	0.636898	0.793231
P35606	COPB2	COPI coat complex subunit beta 2	9276	P35606_S859	-0.2525	0.38627	0.61235
A0A0A0MSY4	A0A0A0MSY4			A0A0A0MSY4_S1274	-0.25419	0.174844	0.444559
Q9UHB7	AFF4	AF4/FMR2 family member 4	27125	Q9UHB7_S1043	-0.254441	0.0963847	0.369956
Q86X27	RALGPS2	Ral GEF with PH domain and SH3 binding motif 2	55103	Q86X27_S329	-0.254572	0.515214	0.70389
P27708	CAD	carbamoyl-phosphate synthetase 2, aspartate transcarbamylase, and dihydroorotase	790	P27708_S1859	-0.256325	0.484752	0.682019
Q8TDN4	CABLES1	Cdk5 and Abl enzyme substrate 1	91768	Q8TDN4_T415	-0.257439	0.646669	0.798385
Q9UQQ2	SH2B3	SH2B adaptor protein 3	10019	Q9UQQ2_S120	-0.259057	0.52744	0.713824
Q16643	DBN1	drebrin 1	1627	Q16643_T335	-0.26011	0.294251	0.542449
Q99501	GAS2L1	growth arrest specific 2 like 1	10634	Q99501_S352	-0.260357	0.68175	0.817263
O14920	IKBKB	inhibitor of nuclear factor kappa B kinase subunit beta	3551	O14920_S672	-0.26185	0.652068	0.802606
Q96JM3	CHAMP1	chromosome alignment maintaining phosphoprotein 1	283489	Q96JM3_S427	-0.261882	0.0883656	0.353959
P49585	PCYT1A	phosphate cytidylyltransferase 1A, choline	5130	P49585_S329;P49585_S331	-0.262026	0.729403	0.845331
Q99759	MAP3K3	mitogen-activated protein kinase kinase kinase 3	4215	Q99759_S250	-0.263281	0.405328	0.627345
Q12789	GTF3C1	general transcription factor IIIC subunit 1	2975	Q12789_S1856	-0.263503	0.0673469	0.325586
Q9NTJ4	MAN2C1	mannosidase alpha class 2C member 1	4123	Q9NTJ4_S480	-0.26369	0.401939	0.623242
Q13428	TCOF1	treacle ribosome biogenesis factor 1	6949	Q13428_S1350	-0.265128	0.0977404	0.371251
P57682	KLF3	Kruppel like factor 3	51274	P57682_S250	-0.265286	0.342683	0.583758
P30419	NMT1	N-myristoyltransferase 1	4836	P30419_S47	-0.266766	0.385487	0.611981
A9Z1X7	A9Z1X7			A9Z1X7_T220	-0.268357	0.656791	0.804996
P04049	RAF1	Raf-1 proto-oncogene, serine/threonine kinase	5894	P04049_S257	-0.268463	0.436319	0.6468
Q8N556	AFAP1	actin filament associated protein 1	60312	Q8N556_S668	-0.269044	0.0617246	0.319696
Q8NDT2	RBM15B	RNA binding motif protein 15B	29890	Q8NDT2_S267	-0.269247	0.350346	0.589917
Q5SYE7	NHSL1	NHS like 1	57224	Q5SYE7_S1233	-0.269646	0.731144	0.845331
Q9BYB0	Q9BYB0			Q9BYB0_S373	-0.270701	0.67085	0.813209
Q12893	TMEM115	transmembrane protein 115	11070	Q12893_T329	-0.273689	0.0540839	0.297668
Q13425	SNTB2	syntrophin beta 2	6645	Q13425_S393	-0.273726	0.372218	0.599931
Q96FS4	SIPA1	signal-induced proliferation-associated 1	6494	Q96FS4_S839	-0.274424	0.0744191	0.331395
Q9NTI5	PDS5B	PDS5 cohesin associated factor B	23047	Q9NTI5_S1257	-0.275188	0.504828	0.696718
Q96ST3	SIN3A	SIN3 transcription regulator family member A	25942	Q96ST3_S1112	-0.276224	0.807479	0.8925
Q9H792	PEAK1	pseudopodium enriched atypical kinase 1	79834	Q9H792_S1036	-0.276923	0.768406	0.867474
Q8N5H7	SH2D3C	SH2 domain containing 3C	10044	Q8N5H7_S346	-0.278932	0.0812909	0.342592
P04049	RAF1	Raf-1 proto-oncogene, serine/threonine kinase	5894	P04049_S259	-0.280096	0.282229	0.529596
Q9UK58	CCNL1	cyclin L1	57018	Q9UK58_S352	-0.285319	0.339258	0.581011
Q8N8A6	DDX51	DEAD-box helicase 51	317781	Q8N8A6_S83	-0.287033	0.0911055	0.362057
Q14151	SAFB2	scaffold attachment factor B2	9667	Q14151_S787	-0.288162	0.678306	0.817263
Q9UMZ2	SYNRG	synergin gamma	11276	Q9UMZ2_S1075	-0.288224	0.304479	0.549799
O14639	ABLIM1	actin binding LIM protein 1	3983	O14639_S431	-0.290406	0.276809	0.526093
O75400	PRPF40A	pre-mRNA processing factor 40 homolog A	55660	O75400_T373	-0.290537	0.296611	0.544027
O75533	SF3B1	splicing factor 3b subunit 1	23451	O75533_T261	-0.290979	0.359949	0.593791
A0A2R8YG42	A0A2R8YG42			A0A2R8YG42_T793	-0.293584	0.454307	0.656041
Q6VMQ6	ATF7IP	activating transcription factor 7 interacting protein	55729	Q6VMQ6_S673	-0.29365	0.324187	0.564241
Q9NY27	PPP4R2	protein phosphatase 4 regulatory subunit 2	151987	Q9NY27_S159	-0.297169	0.335945	0.57704
H3BMG9	H3BMG9			H3BMG9_S310	-0.298401	0.315149	0.557339
Q9UPT6	MAPK8IP3	mitogen-activated protein kinase 8 interacting protein 3	23162	Q9UPT6_S365	-0.298644	0.362753	0.594758
Q13017	ARHGAP5	Rho GTPase activating protein 5	394	Q13017_S1173	-0.299016	0.533252	0.719766
Q9H8Y5	ANKZF1	ankyrin repeat and zinc finger peptidyl tRNA hydrolase 1	55139	Q9H8Y5_T607	-0.299389	0.68202	0.817263
P43243	MATR3	matrin 3	9782	P43243_S598	-0.299788	0.237231	0.491283
Q13813	SPTAN1	spectrin alpha, non-erythrocytic 1	6709	Q13813_S1031	-0.301385	0.723465	0.841619
P42858	HTT	huntingtin	3064	P42858_S1199	-0.303234	0.550536	0.732842
Q9UQ35	SRRM2	serine/arginine repetitive matrix 2	23524	Q9UQ35_S508;Q9UQ35_S510	-0.304575	0.214353	0.475645
Q9H501	ESF1	ESF1 nucleolar pre-rRNA processing protein homolog	51575	Q9H501_S198	-0.305554	0.351195	0.589984
P51813	BMX	BMX non-receptor tyrosine kinase	660	P51813_S324	-0.308165	0.604593	0.767966
P49585	PCYT1A	phosphate cytidylyltransferase 1A, choline	5130	P49585_T342	-0.309561	0.371351	0.599799
Q96S94	CCNL2	cyclin L2	81669	Q96S94_S369	-0.311437	0.136556	0.404911
Q5VZ89	DENND4C	DENN domain containing 4C	55667	Q5VZ89_S741	-0.311565	0.360174	0.593791
Q8TB72	PUM2	pumilio RNA binding family member 2	23369	Q8TB72_S182	-0.3133	0.0702658	0.326042
Q9UPT5	EXOC7	exocyst complex component 7	23265	Q9UPT5_S250	-0.315106	0.238421	0.491283
Q15149	PLEC	plectin	5339	Q15149_S4396	-0.316588	0.208285	0.47202
Q52LW3	ARHGAP29	Rho GTPase activating protein 29	9411	Q52LW3_S949	-0.317401	0.00710178	0.196529
Q13573	SNW1	SNW domain containing 1	22938	Q13573_S224;Q13573_S232	-0.32078	0.539148	0.723387
P46019	PHKA2	phosphorylase kinase regulatory subunit alpha 2	5256	P46019_S1044	-0.320818	0.348281	0.588996
P29692	EEF1D	eukaryotic translation elongation factor 1 delta	1936	P29692_S133	-0.320973	0.24812	0.496052
Q5U651	RASIP1	Ras interacting protein 1	54922	Q5U651_S299	-0.321251	0.605074	0.768096
Q9Y217	MTMR6	myotubularin related protein 6	9107	Q9Y217_S561	-0.321645	0.0282198	0.25964
Q15149	PLEC	plectin	5339	Q15149_S149	-0.322441	0.46957	0.670224
A0A494BZV2	A0A494BZV2			A0A494BZV2_S289	-0.322849	0.670967	0.813209
P86791	CCZ1	CCZ1 homolog, vacuolar protein trafficking and biogenesis associated	51622	P86791_S266	-0.322871	0.289821	0.538132
A7E2V4	ZSWIM8	zinc finger SWIM-type containing 8	23053	A7E2V4_S1130	-0.323502	0.672094	0.813904
O75533	SF3B1	splicing factor 3b subunit 1	23451	O75533_T273	-0.324703	0.279552	0.52784
Q7Z460	CLASP1	cytoplasmic linker associated protein 1	23332	Q7Z460_S600	-0.325113	0.684219	0.817725
O43166	SIPA1L1	signal induced proliferation associated 1 like 1	26037	O43166_S1181	-0.325152	0.682273	0.817263
Q9NXC5	MIOS	meiosis regulator for oocyte development	54468	Q9NXC5_S766	-0.326778	0.0547718	0.299913
Q9UFC0	LRWD1	leucine rich repeats and WD repeat domain containing 1	222229	Q9UFC0_S212	-0.32701	0.00454283	0.166109
Q9UDY2	TJP2	tight junction protein 2	9414	Q9UDY2_S986	-0.329453	0.0229074	0.244265
Q14847	LASP1	LIM and SH3 protein 1	3927	Q14847_S146	-0.330042	0.592591	0.76104
P36507	MAP2K2	mitogen-activated protein kinase kinase 2	5605	P36507_T394	-0.330903	0.522871	0.710487
O75508	CLDN11	claudin 11	5010	O75508_S198	-0.332529	0.427798	0.643054
O75676	RPS6KA4	ribosomal protein S6 kinase A4	8986	O75676_S343	-0.333622	0.371544	0.599799
Q9UHY1	NRBP1	nuclear receptor binding protein 1	29959	Q9UHY1_T433	-0.334094	0.238559	0.491283
A9Z1X7	A9Z1X7			A9Z1X7_S384;A9Z1X7_S388	-0.336058	0.277871	0.526163
Q96IG2	FBXL20	F-box and leucine rich repeat protein 20	84961	Q96IG2_T417	-0.336874	0.657329	0.805168
P07199	CENPB	centromere protein B	1059	P07199_S156	-0.337418	0.0768753	0.335961
O43896	KIF1C	kinesin family member 1C	10749	O43896_S1092	-0.337524	0.377713	0.603984
Q9Y4D8	Q9Y4D8			Q9Y4D8_T2080	-0.339918	0.81705	0.896233
Q99700	ATXN2	ataxin 2	6311	Q99700_S466	-0.340124	0.203176	0.470399
Q9NRY4	ARHGAP35	Rho GTPase activating protein 35	2909	Q9NRY4_Y1105	-0.340263	0.806602	0.8925
Q96CP6	GRAMD1A	GRAM domain containing 1A	57655	Q96CP6_T277	-0.34071	0.430634	0.645323
Q96T37	RBM15	RNA binding motif protein 15	64783	Q96T37_T568	-0.341906	0.140245	0.405908
Q13427	PPIG	peptidylprolyl isomerase G	9360	Q13427_S696	-0.345708	0.526397	0.713511
A0A1W2PRG7	A0A1W2PRG7			A0A1W2PRG7_S6	-0.346493	0.167133	0.434713
Q01082	SPTBN1	spectrin beta, non-erythrocytic 1	6711	Q01082_S2340	-0.348359	0.0657281	0.324003
Q16629	SRSF7	serine and arginine rich splicing factor 7	6432	Q16629_S192;Q16629_S196	-0.349616	0.627324	0.785309
Q14966	ZNF638	zinc finger protein 638	27332	Q14966_S552	-0.349861	0.0589942	0.313485
Q9UQ35	SRRM2	serine/arginine repetitive matrix 2	23524	Q9UQ35_S2449	-0.351008	0.119127	0.38493
Q92784	DPF3	double PHD fingers 3	8110	Q92784_T235	-0.351994	0.652511	0.802664
Q96D71	REPS1	RALBP1 associated Eps domain containing 1	85021	Q96D71_S272	-0.353106	0.289424	0.537957
Q9P1Y6	PHRF1	PHD and ring finger domains 1	57661	Q9P1Y6_S1124	-0.355005	0.298081	0.544173
Q9GZV5	WWTR1	WW domain containing transcription regulator 1	25937	Q9GZV5_S89	-0.355258	0.292364	0.54193
O94762	RECQL5	RecQ like helicase 5	9400	O94762_S491	-0.356941	0.654403	0.80441
Q9BXB4	OSBPL11	oxysterol binding protein like 11	114885	Q9BXB4_S181	-0.357662	0.0248279	0.251088
Q9UKM9	RALY	RALY heterogeneous nuclear ribonucleoprotein	22913	Q9UKM9_S135	-0.358699	0.34313	0.583758
Q96Q42	ALS2	alsin Rho guanine nucleotide exchange factor ALS2	57679	Q96Q42_S1335	-0.359808	0.13365	0.402939
Q96EB6	SIRT1	sirtuin 1	23411	Q96EB6_S27	-0.360433	0.313158	0.557339
O94776	MTA2	metastasis associated 1 family member 2	9219	O94776_S435	-0.360584	0.0674192	0.325586
Q06455	RUNX1T1	RUNX1 partner transcriptional co-repressor 1	862	Q06455_T592	-0.361128	0.382102	0.608668
Q14839	CHD4	chromodomain helicase DNA binding protein 4	1108	Q14839_S515	-0.361162	0.165803	0.434713
Q15111	PLCL1	phospholipase C like 1 (inactive)	5334	Q15111_S569	-0.361595	0.0651079	0.322515
O95453	PARN	poly(A)-specific ribonuclease	5073	O95453_S619	-0.363238	0.148841	0.416422
O94875	SORBS2	sorbin and SH3 domain containing 2	8470	O94875_S259	-0.364685	0.359894	0.593791
O14686	KMT2D	lysine methyltransferase 2D	8085	O14686_S1671	-0.365304	0.509365	0.700184
Q9NRM7	LATS2	large tumor suppressor kinase 2	26524	Q9NRM7_S576	-0.366822	0.416414	0.635762
Q29RF7	PDS5A	PDS5 cohesin associated factor A	23244	Q29RF7_S1305	-0.368559	0.575536	0.753253
Q7Z3K3	POGZ	pogo transposable element derived with ZNF domain	23126	Q7Z3K3_S1364;Q7Z3K3_T1368	-0.369538	0.656275	0.804996
Q6PJT7	ZC3H14	zinc finger CCCH-type containing 14	79882	Q6PJT7_S409	-0.373451	0.225618	0.486279
Q9NYF8	BCLAF1	BCL2 associated transcription factor 1	9774	Q9NYF8_T257;Q9NYF8_S268	-0.37439	0.431903	0.646075
Q16658	FSCN1	fascin actin-bundling protein 1	6624	Q16658_S39	-0.377077	0.240755	0.491704
O15063	GARRE1	granule associated Rac and RHOG effector 1	9710	O15063_S723	-0.380039	0.219926	0.481209
O00418	EEF2K	eukaryotic elongation factor 2 kinase	29904	O00418_S18	-0.383074	0.212768	0.475269
Q9UQ35	SRRM2	serine/arginine repetitive matrix 2	23524	Q9UQ35_S2123	-0.384235	0.244582	0.492568
Q5T200	ZC3H13	zinc finger CCCH-type containing 13	23091	Q5T200_S643	-0.385193	0.217538	0.477499
Q92797	SYMPK	symplekin	8189	Q92797_S1259	-0.385994	0.396603	0.619917
P23396	RPS3	ribosomal protein S3	6188	P23396_T220	-0.386267	0.592755	0.76104
Q8WUA4	GTF3C2	general transcription factor IIIC subunit 2	2976	Q8WUA4_S901	-0.386694	0.751111	0.858291
O95071	UBR5	ubiquitin protein ligase E3 component n-recognin 5	51366	O95071_S1549	-0.38728	0.106573	0.375798
Q5T200	ZC3H13	zinc finger CCCH-type containing 13	23091	Q5T200_S242	-0.388271	0.0375708	0.274796
Q15149	PLEC	plectin	5339	Q15149_S720	-0.389273	0.372626	0.600111
Q9H7D7	WDR26	WD repeat domain 26	80232	Q9H7D7_S121	-0.392885	0.00908791	0.203905
P19338	NCL	nucleolin	4691	P19338_S563	-0.393416	0.226523	0.486448
Q01082	SPTBN1	spectrin beta, non-erythrocytic 1	6711	Q01082_T2320	-0.396959	0.548806	0.732464
O95400	CD2BP2	CD2 cytoplasmic tail binding protein 2	10421	O95400_S195	-0.397718	0.665213	0.811316
O14683	TP53I11	tumor protein p53 inducible protein 11	9537	O14683_S14	-0.398493	0.0524587	0.291982
O14639	ABLIM1	actin binding LIM protein 1	3983	O14639_S450	-0.398904	0.676162	0.816174
Q9BYB0	Q9BYB0			Q9BYB0_T1234	-0.399808	0.333174	0.573989
A9Z1X7	A9Z1X7			A9Z1X7_S606	-0.400243	0.0745884	0.331395
Q9UPQ0	LIMCH1	LIM and calponin homology domains 1	22998	Q9UPQ0_S169	-0.401045	0.254217	0.500802
P53396	ACLY	ATP citrate lyase	47	P53396_S457	-0.402205	0.162275	0.43089
Q86Y82	STX12	syntaxin 12	23673	Q86Y82_S142	-0.40253	0.199343	0.467981
Q9UHD8	SEPTIN9	septin 9	10801	Q9UHD8_S82	-0.402833	0.772721	0.870224
A0A0A0MSY4	A0A0A0MSY4			A0A0A0MSY4_S37	-0.407482	0.2114	0.473479
O43149	ZZEF1	zinc finger ZZ-type and EF-hand domain containing 1	23140	O43149_S2443	-0.407525	0.5216	0.709712
Q9Y2X3	NOP58	NOP58 ribonucleoprotein	51602	Q9Y2X3_S502	-0.409448	0.0199331	0.230391
Q14004	CDK13	cyclin dependent kinase 13	8621	Q14004_T1147	-0.41367	0.129239	0.397929
Q09666	AHNAK	AHNAK nucleoprotein	79026	Q09666_S93	-0.414274	0.187013	0.457547
Q9NWW5	CLN6	CLN6 transmembrane ER protein	54982	Q9NWW5_S31	-0.41605	0.048534	0.285441
Q9UFC0	LRWD1	leucine rich repeats and WD repeat domain containing 1	222229	Q9UFC0_S243	-0.417358	0.366663	0.596673
Q8TAQ2	SMARCC2	SWI/SNF related, matrix associated, actin dependent regulator of chromatin subfamily c member 2	6601	Q8TAQ2_S283	-0.417749	0.534762	0.720364
Q9UQ35	SRRM2	serine/arginine repetitive matrix 2	23524	Q9UQ35_T1003;Q9UQ35_S1014	-0.418536	0.354215	0.592361
Q8WUA4	GTF3C2	general transcription factor IIIC subunit 2	2976	Q8WUA4_S167	-0.418737	0.533198	0.719766
Q7Z417	NUFIP2	nuclear FMR1 interacting protein 2	57532	Q7Z417_S212	-0.419311	0.241866	0.492025
Q2PPJ7	RALGAPA2	Ral GTPase activating protein catalytic subunit alpha 2	57186	Q2PPJ7_S486	-0.420144	0.604481	0.767966
Q13098	GPS1	G protein pathway suppressor 1	2873	Q13098_S468	-0.421123	0.218217	0.478472
Q8NDT2	RBM15B	RNA binding motif protein 15B	29890	Q8NDT2_T532	-0.421766	0.207557	0.47202
Q9UQ35	SRRM2	serine/arginine repetitive matrix 2	23524	Q9UQ35_S2020;Q9UQ35_T2022	-0.422926	0.762956	0.86559
P24723	PRKCH	protein kinase C eta	5583	P24723_S317	-0.424766	0.213256	0.475417
Q8IVF2	AHNAK2	AHNAK nucleoprotein 2	113146	Q8IVF2_S280	-0.424888	0.00176884	0.166109
Q13595	TRA2A	transformer 2 alpha homolog	29896	Q13595_T88	-0.42643	0.132372	0.402723
Q9Y2W1	THRAP3	thyroid hormone receptor associated protein 3	9967	Q9Y2W1_S253	-0.427847	0.0552105	0.300689
Q15942	ZYX	zyxin	7791	Q15942_S344	-0.42842	0.312097	0.556363
P29474	NOS3	nitric oxide synthase 3	4846	P29474_S633	-0.430266	0.283911	0.53035
Q7Z4V5	HDGFL2	HDGF like 2	84717	Q7Z4V5_S652	-0.430658	0.683338	0.817263
Q09666	AHNAK	AHNAK nucleoprotein	79026	Q09666_T490	-0.431294	0.151235	0.418051
Q9UQ35	SRRM2	serine/arginine repetitive matrix 2	23524	Q9UQ35_S1083	-0.432957	0.436755	0.6468
Q9UKA4	AKAP11	A-kinase anchoring protein 11	11215	Q9UKA4_S1242	-0.435191	0.242392	0.492025
Q5BKZ1	ZNF326	zinc finger protein 326	284695	Q5BKZ1_S270	-0.435439	0.211947	0.473956
Q8N201	INTS1	integrator complex subunit 1	26173	Q8N201_S1326	-0.43976	0.0458022	0.285441
O15067	PFAS	phosphoribosylformylglycinamidine synthase	5198	O15067_S569	-0.441644	0.0426492	0.281457
P49207	RPL34	ribosomal protein L34	6164	P49207_S12	-0.442352	0.156736	0.424118
Q13425	SNTB2	syntrophin beta 2	6645	Q13425_S110	-0.44352	0.0418605	0.277395
Q13615	MTMR3	myotubularin related protein 3	8897	Q13615_T731	-0.443611	0.0841654	0.347998
Q14160	SCRIB	scribble planar cell polarity protein	23513	Q14160_S1475	-0.446271	0.123588	0.388951
P06400	RB1	RB transcriptional corepressor 1	5925	P06400_T373	-0.44859	0.425629	0.641133
Q7Z460	CLASP1	cytoplasmic linker associated protein 1	23332	Q7Z460_S1196	-0.449988	0.30224	0.54722
Q9UQ35	SRRM2	serine/arginine repetitive matrix 2	23524	Q9UQ35_T983	-0.450363	0.0136425	0.212558
Q86W50	METTL16	methyltransferase like 16	79066	Q86W50_S329	-0.451137	0.525746	0.713437
Q9BST9	RTKN	rhotekin	6242	Q9BST9_S106	-0.451376	0.243584	0.492025
Q8WYL5	SSH1	slingshot protein phosphatase 1	54434	Q8WYL5_S937	-0.45155	0.333592	0.574221
Q05519	SRSF11	serine and arginine rich splicing factor 11	9295	Q05519_T325	-0.452039	0.148211	0.416422
Q8IYI6	EXOC8	exocyst complex component 8	149371	Q8IYI6_S19	-0.453276	0.322287	0.56291
P49792	RANBP2	RAN binding protein 2	5903	P49792_S2280	-0.453603	0.155836	0.423618
Q15678	PTPN14	protein tyrosine phosphatase non-receptor type 14	5784	Q15678_S578	-0.455659	0.213304	0.475417
Q8IVT5	KSR1	kinase suppressor of ras 1	8844	Q8IVT5_T288	-0.459068	0.102523	0.374782
Q9BSQ5	CCM2	CCM2 scaffold protein	83605	Q9BSQ5_S238	-0.459939	0.102365	0.374782
P23588	EIF4B	eukaryotic translation initiation factor 4B	1975	P23588_S406	-0.460103	0.639172	0.793716
Q9UKG1	APPL1	adaptor protein, phosphotyrosine interacting with PH domain and leucine zipper 1	26060	Q9UKG1_S401	-0.461267	0.261291	0.507528
Q5T8P6	RBM26	RNA binding motif protein 26	64062	Q5T8P6_S127	-0.465486	0.423066	0.639808
Q86X10	RALGAPB	Ral GTPase activating protein non-catalytic subunit beta	57148	Q86X10_T379	-0.465798	0.0856379	0.35051
O14639	ABLIM1	actin binding LIM protein 1	3983	O14639_T351	-0.46794	0.0532198	0.294599
O00178	GTPBP1	GTP binding protein 1	9567	O00178_S25	-0.470795	0.186365	0.456685
O43318	MAP3K7	mitogen-activated protein kinase kinase kinase 7	6885	O43318_S389	-0.473523	0.350864	0.589917
Q8WYP5	AHCTF1	AT-hook containing transcription factor 1	25909	Q8WYP5_S1222	-0.476162	0.660228	0.806768
Q13459	MYO9B	myosin IXB	4650	Q13459_S716	-0.477117	0.25809	0.505208
Q9Y2W1	THRAP3	thyroid hormone receptor associated protein 3	9967	Q9Y2W1_S55	-0.47722	0.0138668	0.212558
P49792	RANBP2	RAN binding protein 2	5903	P49792_S788	-0.479128	0.211125	0.473479
Q9UDY2	TJP2	tight junction protein 2	9414	Q9UDY2_S415	-0.479233	0.221255	0.482598
A0A087WZ13	A0A087WZ13			A0A087WZ13_S617	-0.48047	0.194308	0.465213
Q8WWI1	LMO7	LIM domain 7	4008	Q8WWI1_S1423	-0.4844	0.839407	0.907324
Q8N1F7	NUP93	nucleoporin 93	9688	Q8N1F7_S767	-0.485092	0.585543	0.758424
A0A0A0MSA4	A0A0A0MSA4			A0A0A0MSA4_S921	-0.485777	0.196097	0.465213
Q9UPN3	MACF1	microtubule actin crosslinking factor 1	23499	Q9UPN3_T2020	-0.486493	0.484647	0.682019
P08670	VIM	vimentin	7431	P08670_S325	-0.487563	0.214764	0.475645
C9J840	C9J840			C9J840_S383	-0.487717	0.377342	0.603866
Q6NZI2	CAVIN1	caveolae associated protein 1	284119	Q6NZI2_T302	-0.488095	0.22429	0.484447
O60504	SORBS3	sorbin and SH3 domain containing 3	10174	O60504_S544	-0.488273	0.370002	0.599699
P49915	GMPS	guanine monophosphate synthase	8833	P49915_S332	-0.496086	0.269798	0.518606
P18583	SON	SON DNA and RNA binding protein	6651	P18583_S1769	-0.496317	0.0647826	0.321995
Q8ND76	CCNY	cyclin Y	219771	Q8ND76_S326	-0.496366	0.340401	0.582477
Q9NR30	DDX21	DExD-box helicase 21	9188	Q9NR30_S121	-0.498978	0.18898	0.457547
Q9ULD5	ZNF777	zinc finger protein 777	27153	Q9ULD5_S623	-0.499191	0.408655	0.629494
Q9ULH1	ASAP1	ArfGAP with SH3 domain, ankyrin repeat and PH domain 1	50807	Q9ULH1_S839	-0.499365	0.101931	0.374782
Q15652	JMJD1C	jumonji domain containing 1C	221037	Q15652_T2052	-0.509488	0.217409	0.477499
Q9UK61	TASOR	transcription activation suppressor	23272	Q9UK61_S1103	-0.512309	0.25153	0.498856
Q9Y5S2	CDC42BPB	CDC42 binding protein kinase beta	9578	Q9Y5S2_S1690	-0.513403	0.0962055	0.369956
Q9UBE8	NLK	nemo like kinase	51701	Q9UBE8_T298	-0.513628	0.477539	0.677992
Q9UPN3	MACF1	microtubule actin crosslinking factor 1	23499	Q9UPN3_S3331	-0.518311	0.234389	0.489661
Q96KR1	ZFR	zinc finger RNA binding protein	51663	Q96KR1_S1054	-0.519028	0.80343	0.89163
Q9P2Q2	FRMD4A	FERM domain containing 4A	55691	Q9P2Q2_S694	-0.519556	0.24137	0.491967
Q9UQ35	SRRM2	serine/arginine repetitive matrix 2	23524	Q9UQ35_T1413	-0.520467	0.0744593	0.331395
P98171	ARHGAP4	Rho GTPase activating protein 4	393	P98171_S906	-0.520781	0.0133706	0.212558
Q96KN1	LRATD2	LRAT domain containing 2	157638	Q96KN1_T288	-0.522164	0.00412778	0.166109
P29966	MARCKS	myristoylated alanine rich protein kinase C substrate	4082	P29966_S147	-0.522189	0.31926	0.561113
P46821	MAP1B	microtubule associated protein 1B	4131	P46821_S614	-0.523144	0.0982185	0.371251
Q9HCD6	TANC2	tetratricopeptide repeat, ankyrin repeat and coiled-coil containing 2	26115	Q9HCD6_S400	-0.526297	0.148078	0.416422
Q8N6T7	SIRT6	sirtuin 6	51548	Q8N6T7_S303	-0.52631	0.117548	0.382863
Q02108	GUCY1A1	guanylate cyclase 1 soluble subunit alpha 1	2982	Q02108_S58	-0.527292	0.0497109	0.286148
Q53GS9	USP39	ubiquitin specific peptidase 39	10713	Q53GS9_S82	-0.52922	0.244261	0.492496
Q9BQG0	MYBBP1A	MYB binding protein 1a	10514	Q9BQG0_S1163	-0.529576	0.0283813	0.25964
Q9H7D0	DOCK5	dedicator of cytokinesis 5	80005	Q9H7D0_S1830	-0.529862	0.00765648	0.196529
O95365	ZBTB7A	zinc finger and BTB domain containing 7A	51341	O95365_S525	-0.530571	0.0931406	0.363328
P08670	VIM	vimentin	7431	P08670_S459	-0.531334	0.624283	0.783642
P20700	LMNB1	lamin B1	4001	P20700_S23	-0.532953	0.0621682	0.319696
Q6UN15	FIP1L1	factor interacting with PAPOLA and CPSF1	81608	Q6UN15_S304	-0.536547	0.226329	0.486448
P49815	TSC2	TSC complex subunit 2	7249	P49815_S939	-0.536823	0.324519	0.564241
Q92974	ARHGEF2	Rho/Rac guanine nucleotide exchange factor 2	9181	Q92974_S696	-0.53801	0.242545	0.492025
Q12789	GTF3C1	general transcription factor IIIC subunit 1	2975	Q12789_S1865	-0.541755	0.0972927	0.371215
A0FGR8	ESYT2	extended synaptotagmin 2	57488	A0FGR8_S691	-0.542011	0.654725	0.80441
Q92974	ARHGEF2	Rho/Rac guanine nucleotide exchange factor 2	9181	Q92974_S932	-0.542035	0.307437	0.551471
O00159	MYO1C	myosin IC	4641	O00159_S408	-0.543964	0.420767	0.638641
Q13247	SRSF6	serine and arginine rich splicing factor 6	6431	Q13247_S316	-0.544401	0.259696	0.505432
Q8N684	CPSF7	cleavage and polyadenylation specific factor 7	79869	Q8N684_T203	-0.547527	0.362715	0.594758
P49006	MARCKSL1	MARCKS like 1	65108	P49006_T85	-0.54785	0.281646	0.529327
Q9UKJ3	GPATCH8	G-patch domain containing 8	23131	Q9UKJ3_S1014	-0.548043	0.128368	0.397929
Q96T58	SPEN	spen family transcriptional repressor	23013	Q96T58_S1278	-0.548613	0.142558	0.408875
Q8TB72	PUM2	pumilio RNA binding family member 2	23369	Q8TB72_S136	-0.549628	0.174503	0.444559
A9Z1X7	A9Z1X7			A9Z1X7_S625	-0.550638	0.182219	0.452976
Q96PK6	RBM14	RNA binding motif protein 14	10432	Q96PK6_T206	-0.552735	0.418982	0.638115
P61978	HNRNPK	heterogeneous nuclear ribonucleoprotein K	3190	P61978_S284	-0.553212	0.395328	0.619917
Q8NDX5	PHC3	polyhomeotic homolog 3	80012	Q8NDX5_S263	-0.554109	0.698978	0.827178
P04049	RAF1	Raf-1 proto-oncogene, serine/threonine kinase	5894	P04049_S301	-0.558778	0.147055	0.414948
Q15149	PLEC	plectin	5339	Q15149_S125	-0.559793	0.129521	0.398195
P49815	TSC2	TSC complex subunit 2	7249	P49815_S1452	-0.562369	0.442974	0.649956
O60716	CTNND1	catenin delta 1	1500	O60716_S859	-0.565009	0.13313	0.402723
Q09666	AHNAK	AHNAK nucleoprotein	79026	Q09666_S5448	-0.565988	0.181063	0.450655
Q9BRZ2	TRIM56	tripartite motif containing 56	81844	Q9BRZ2_T442	-0.566339	0.231693	0.488442
P98082	DAB2	DAB adaptor protein 2	1601	P98082_S401	-0.566389	0.051637	0.290569
Q09666	AHNAK	AHNAK nucleoprotein	79026	Q09666_S216	-0.567869	0.138167	0.405908
Q8TDY2	RB1CC1	RB1 inducible coiled-coil 1	9821	Q8TDY2_S222	-0.573015	0.0981092	0.371251
Q8IXJ6	SIRT2	sirtuin 2	22933	Q8IXJ6_S364	-0.573405	0.43487	0.646172
Q8NI27	THOC2	THO complex 2	57187	Q8NI27_S1417	-0.57903	0.357452	0.593605
Q9HC35	EML4	EMAP like 4	27436	Q9HC35_S144	-0.580028	0.24036	0.491392
Q9Y2W1	THRAP3	thyroid hormone receptor associated protein 3	9967	Q9Y2W1_S248	-0.580711	0.297911	0.544173
Q9UQ35	SRRM2	serine/arginine repetitive matrix 2	23524	Q9UQ35_T2397	-0.583203	0.123723	0.388951
Q9UKV3	ACIN1	apoptotic chromatin condensation inducer 1	22985	Q9UKV3_S729	-0.58323	0.362251	0.594758
O43896	KIF1C	kinesin family member 1C	10749	O43896_S915	-0.58348	0.370909	0.599799
Q05397	PTK2	protein tyrosine kinase 2	5747	Q05397_Y570	-0.583809	0.578978	0.755318
Q08170	SRSF4	serine and arginine rich splicing factor 4	6429	Q08170_S460	-0.583959	0.166362	0.434713
O14646	CHD1	chromodomain helicase DNA binding protein 1	1105	O14646_S1689	-0.584481	0.229139	0.487131
Q96T58	SPEN	spen family transcriptional repressor	23013	Q96T58_S1918	-0.587642	0.0735248	0.331395
Q8IXT5	RBM12B	RNA binding motif protein 12B	389677	Q8IXT5_S718	-0.588257	0.317433	0.559972
A0A0A0MSA4	A0A0A0MSA4			A0A0A0MSA4_T345	-0.591732	0.239717	0.491392
Q7Z5L9	IRF2BP2	interferon regulatory factor 2 binding protein 2	359948	Q7Z5L9_S175	-0.591814	0.43064	0.645323
Q6NWY9	PRPF40B	pre-mRNA processing factor 40 homolog B	25766	Q6NWY9_S764	-0.592234	0.400406	0.623076
O75533	SF3B1	splicing factor 3b subunit 1	23451	O75533_T326	-0.59284	0.0887518	0.353959
Q4L180	FILIP1L	filamin A interacting protein 1 like	11259	Q4L180_S791	-0.5932	0.265564	0.512551
O00712	NFIB	nuclear factor I B	4781	O00712_S332	-0.597223	0.0287943	0.25964
Q8IZ73	RPUSD2	RNA pseudouridine synthase domain containing 2	27079	Q8IZ73_S68	-0.597714	0.506024	0.697892
Q9UQ35	SRRM2	serine/arginine repetitive matrix 2	23524	Q9UQ35_S1552	-0.598202	0.226996	0.486448
A9Z1X7	A9Z1X7			A9Z1X7_S722	-0.598359	0.0418967	0.277395
O75533	SF3B1	splicing factor 3b subunit 1	23451	O75533_S349	-0.598895	0.401688	0.623242
Q13425	SNTB2	syntrophin beta 2	6645	Q13425_S95	-0.600031	0.0477764	0.285441
Q7Z4V5	HDGFL2	HDGF like 2	84717	Q7Z4V5_S625	-0.603964	0.277969	0.526163
Q5T7W0	ZNF618	zinc finger protein 618	114991	Q5T7W0_S429	-0.604837	0.0943962	0.366373
Q13595	TRA2A	transformer 2 alpha homolog	29896	Q13595_S236	-0.605652	0.127709	0.396839
Q96T37	RBM15	RNA binding motif protein 15	64783	Q96T37_S128	-0.605728	0.203999	0.470399
Q9BYB0	Q9BYB0			Q9BYB0_S388	-0.606041	0.0693306	0.326042
Q5T200	ZC3H13	zinc finger CCCH-type containing 13	23091	Q5T200_S318	-0.608001	0.480401	0.680148
Q96T37	RBM15	RNA binding motif protein 15	64783	Q96T37_S741	-0.615086	0.222128	0.482598
Q9UQ35	SRRM2	serine/arginine repetitive matrix 2	23524	Q9UQ35_S1463	-0.615342	0.054215	0.297668
Q9H792	PEAK1	pseudopodium enriched atypical kinase 1	79834	Q9H792_S281	-0.616442	0.324518	0.564241
Q6P3W7	SCYL2	SCY1 like pseudokinase 2	55681	Q6P3W7_S677	-0.618122	0.10983	0.377785
Q8WWI1	LMO7	LIM domain 7	4008	Q8WWI1_S1593	-0.623422	0.141339	0.407329
Q09666	AHNAK	AHNAK nucleoprotein	79026	Q09666_S5731	-0.624331	0.233124	0.488442
Q9BY44	EIF2A	eukaryotic translation initiation factor 2A	83939	Q9BY44_S506	-0.624835	0.737574	0.848084
Q12888	TP53BP1	tumor protein p53 binding protein 1	7158	Q12888_S1362	-0.625312	0.0460421	0.285441
Q3B726	POLR1F	RNA polymerase I subunit F	221830	Q3B726_S328	-0.6262	0.183081	0.453449
P49006	MARCKSL1	MARCKS like 1	65108	P49006_S22	-0.626208	0.109767	0.377785
A9Z1X7	A9Z1X7			A9Z1X7_S747	-0.627886	0.0933754	0.363328
Q03252	LMNB2	lamin B2	84823	Q03252_T34	-0.631831	0.0849016	0.349615
Q9UQ35	SRRM2	serine/arginine repetitive matrix 2	23524	Q9UQ35_S2694	-0.633561	0.133062	0.402723
Q9UQ35	SRRM2	serine/arginine repetitive matrix 2	23524	Q9UQ35_S854;Q9UQ35_T866	-0.636777	0.139349	0.405908
P17029	ZKSCAN1	zinc finger with KRAB and SCAN domains 1	7586	P17029_S13	-0.637067	0.112804	0.380267
Q8WUA4	GTF3C2	general transcription factor IIIC subunit 2	2976	Q8WUA4_S893	-0.63717	0.109212	0.377785
Q8NDT2	RBM15B	RNA binding motif protein 15B	29890	Q8NDT2_S109	-0.642721	0.105676	0.375242
Q96T58	SPEN	spen family transcriptional repressor	23013	Q96T58_S727	-0.643427	0.427856	0.643054
Q9UQ35	SRRM2	serine/arginine repetitive matrix 2	23524	Q9UQ35_S857;Q9UQ35_T866	-0.643569	0.180304	0.449873
Q96S55	WRNIP1	WRN helicase interacting protein 1	56897	Q96S55_S153	-0.64413	0.202484	0.470399
O75533	SF3B1	splicing factor 3b subunit 1	23451	O75533_T296	-0.644413	0.0241215	0.248072
A6ND36	FAM83G	family with sequence similarity 83 member G	644815	A6ND36_S356	-0.647032	0.104406	0.374782
Q1KMD3	HNRNPUL2	heterogeneous nuclear ribonucleoprotein U like 2	221092	Q1KMD3_T165	-0.647362	0.58159	0.758237
Q96JI7	SPG11	SPG11 vesicle trafficking associated, spatacsin	80208	Q96JI7_S1958	-0.648647	0.20381	0.470399
P04049	RAF1	Raf-1 proto-oncogene, serine/threonine kinase	5894	P04049_S43	-0.6516	0.133181	0.402723
Q5T200	ZC3H13	zinc finger CCCH-type containing 13	23091	Q5T200_S207	-0.652268	0.110028	0.377824
Q9UDY2	TJP2	tight junction protein 2	9414	Q9UDY2_S174	-0.653089	0.443035	0.649956
O94915	FRYL	FRY like transcription coactivator	285527	O94915_T1959	-0.655084	0.352954	0.591468
P52594	AGFG1	ArfGAP with FG repeats 1	3267	P52594_S181	-0.660088	0.00438491	0.166109
Q9NR30	DDX21	DExD-box helicase 21	9188	Q9NR30_S71	-0.673234	0.295665	0.543838
Q9Y2I7	PIKFYVE	phosphoinositide kinase, FYVE-type zinc finger containing	200576	Q9Y2I7_S1754	-0.673478	0.068421	0.326042
O75864	PPP1R37	protein phosphatase 1 regulatory subunit 37	284352	O75864_S560	-0.674015	0.142053	0.408806
P27816	MAP4	microtubule associated protein 4	4134	P27816_S941	-0.674075	0.27648	0.525961
Q86VM9	ZC3H18	zinc finger CCCH-type containing 18	124245	Q86VM9_S534	-0.674607	0.0012385	0.166109
O15027	SEC16A	SEC16 homolog A, endoplasmic reticulum export factor	9919	O15027_S1369	-0.676239	0.115065	0.382392
Q6PD62	CTR9	CTR9 homolog, Paf1/RNA polymerase II complex component	9646	Q6PD62_S970	-0.676866	0.448595	0.653502
Q9Y6M7	SLC4A7	solute carrier family 4 member 7	9497	Q9Y6M7_S84	-0.682674	0.41712	0.63588
P25054	APC	APC regulator of WNT signaling pathway	324	P25054_S1436	-0.684854	0.682164	0.817263
Q13813	SPTAN1	spectrin alpha, non-erythrocytic 1	6709	Q13813_S1029	-0.68543	0.0261131	0.257528
O60343	TBC1D4	TBC1 domain family member 4	9882	O60343_T749	-0.688343	0.0251876	0.252624
Q96S94	CCNL2	cyclin L2	81669	Q96S94_S338	-0.691648	0.197895	0.466745
Q9NYF8	BCLAF1	BCL2 associated transcription factor 1	9774	Q9NYF8_S760	-0.69441	0.204764	0.470399
Q14980	NUMA1	nuclear mitotic apparatus protein 1	4926	Q14980_S169	-0.695741	0.119049	0.38493
Q9Y2W1	THRAP3	thyroid hormone receptor associated protein 3	9967	Q9Y2W1_S264	-0.6976	0.183559	0.453525
Q07157	TJP1	tight junction protein 1	7082	Q07157_S175	-0.697943	0.0799017	0.3409
Q13523	PRPF4B	pre-mRNA processing factor 4B	8899	Q13523_S277	-0.700564	0.277079	0.526112
O15027	SEC16A	SEC16 homolog A, endoplasmic reticulum export factor	9919	O15027_S1356	-0.701919	0.067344	0.325586
Q9HCD5	NCOA5	nuclear receptor coactivator 5	57727	Q9HCD5_S29;Q9HCD5_S34	-0.715129	0.166501	0.434713
Q15648	MED1	mediator complex subunit 1	5469	Q15648_S1155	-0.717128	0.378709	0.605098
Q8WYL5	SSH1	slingshot protein phosphatase 1	54434	Q8WYL5_S576	-0.718038	0.366118	0.596673
Q9UQ35	SRRM2	serine/arginine repetitive matrix 2	23524	Q9UQ35_S351	-0.71877	0.354364	0.592361
P29353	SHC1	SHC adaptor protein 1	6464	P29353_S139	-0.719878	0.121652	0.388138
P08651	NFIC	nuclear factor I C	4782	P08651_S333	-0.719943	0.0706581	0.326042
Q92625	ANKS1A	ankyrin repeat and sterile alpha motif domain containing 1A	23294	Q92625_S647	-0.724094	0.423316	0.639808
Q96D71	REPS1	RALBP1 associated Eps domain containing 1	85021	Q96D71_S562	-0.724276	0.128817	0.397929
Q5VTL8	PRPF38B	pre-mRNA processing factor 38B	55119	Q5VTL8_S529	-0.728095	0.00419517	0.166109
Q04637	EIF4G1	eukaryotic translation initiation factor 4 gamma 1	1981	Q04637_S1209	-0.728452	0.157967	0.424459
Q69YQ0	SPECC1L	sperm antigen with calponin homology and coiled-coil domains 1 like	23384	Q69YQ0_S220	-0.729275	0.157271	0.424118
P22314	UBA1	ubiquitin like modifier activating enzyme 1	7317	P22314_S13	-0.729647	0.0681647	0.326042
Q9UQ35	SRRM2	serine/arginine repetitive matrix 2	23524	Q9UQ35_T866	-0.73228	0.0829055	0.346013
P46821	MAP1B	microtubule associated protein 1B	4131	P46821_S541	-0.73302	0.135769	0.404622
Q9ULH0	KIDINS220	kinase D interacting substrate 220	57498	Q9ULH0_S1555	-0.734589	0.00731197	0.196529
Q9UQ35	SRRM2	serine/arginine repetitive matrix 2	23524	Q9UQ35_S2132	-0.737225	0.108155	0.377785
Q96PY5	FMNL2	formin like 2	114793	Q96PY5_S171	-0.738815	0.34438	0.583758
Q14644	RASA3	RAS p21 protein activator 3	22821	Q14644_S809	-0.740387	0.281066	0.52922
O14497	ARID1A	AT-rich interaction domain 1A	8289	O14497_S696	-0.740473	0.0135931	0.212558
P46019	PHKA2	phosphorylase kinase regulatory subunit alpha 2	5256	P46019_T1041;P46019_S1044	-0.741517	0.234878	0.490075
P40222	TXLNA	taxilin alpha	200081	P40222_S514	-0.741908	0.808569	0.89273
Q12982	BNIP2	BCL2 interacting protein 2	663	Q12982_S114	-0.747133	0.197158	0.466093
P18887	XRCC1	X-ray repair cross complementing 1	7515	P18887_S241	-0.74946	0.210775	0.473479
Q01105	SET	SET nuclear proto-oncogene	6418	Q01105_S7	-0.752206	0.333951	0.574351
P29317	EPHA2	EPH receptor A2	1969	P29317_S897	-0.760082	0.011477	0.203905
Q9NZN8	CNOT2	CCR4-NOT transcription complex subunit 2	4848	Q9NZN8_S165	-0.764088	0.102892	0.374782
Q52LW3	ARHGAP29	Rho GTPase activating protein 29	9411	Q52LW3_S357	-0.764688	0.0154879	0.212558
O14908	GIPC1	GIPC PDZ domain containing family member 1	10755	O14908_S232	-0.765136	0.246225	0.493912
Q16629	SRSF7	serine and arginine rich splicing factor 7	6432	Q16629_S192	-0.766421	0.0112376	0.203905
Q9Y613	FHOD1	formin homology 2 domain containing 1	29109	Q9Y613_S523	-0.767864	0.203573	0.470399
A9Z1X7	A9Z1X7			A9Z1X7_S614;A9Z1X7_S616	-0.769581	0.423486	0.639808
P06400	RB1	RB transcriptional corepressor 1	5925	P06400_S350	-0.777865	0.109477	0.377785
Q9NV70	EXOC1	exocyst complex component 1	55763	Q9NV70_S473	-0.778209	0.100726	0.374782
Q92786	PROX1	prospero homeobox 1	5629	Q92786_S199	-0.778706	0.105432	0.375242
Q9UQ35	SRRM2	serine/arginine repetitive matrix 2	23524	Q9UQ35_S1014	-0.781626	0.203096	0.470399
Q03252	LMNB2	lamin B2	84823	Q03252_S37	-0.783646	0.240121	0.491392
Q6XZF7	DNMBP	dynamin binding protein	23268	Q6XZF7_S1351	-0.783646	0.272152	0.521153
Q8IXT5	RBM12B	RNA binding motif protein 12B	389677	Q8IXT5_S250;Q8IXT5_S254	-0.784223	0.220916	0.482598
F6PQP6	F6PQP6			F6PQP6_S172	-0.789404	0.00988673	0.203905
O95251	KAT7	lysine acetyltransferase 7	11143	O95251_S57	-0.789441	0.22465	0.484707
Q12888	TP53BP1	tumor protein p53 binding protein 1	7158	Q12888_S1634	-0.796736	0.0018367	0.166109
P19174	PLCG1	phospholipase C gamma 1	5335	P19174_S1248	-0.800507	0.0148183	0.212558
Q6PJT7	ZC3H14	zinc finger CCCH-type containing 14	79882	Q6PJT7_S515	-0.805003	0.0134912	0.212558
P21127	CDK11B	cyclin dependent kinase 11B	984	P21127_S234	-0.806541	0.0669269	0.325586
Q5U651	RASIP1	Ras interacting protein 1	54922	Q5U651_S328	-0.807244	0.239087	0.491283
Q9Y3T9	NOC2L	NOC2 like nucleolar associated transcriptional repressor	26155	Q9Y3T9_S49;Q9Y3T9_S58	-0.810754	0.441752	0.649484
Q9NYF8	BCLAF1	BCL2 associated transcription factor 1	9774	Q9NYF8_S496	-0.816396	0.0240165	0.248072
Q1KMD3	HNRNPUL2	heterogeneous nuclear ribonucleoprotein U like 2	221092	Q1KMD3_S655	-0.820001	0.117855	0.382863
Q99973	TEP1	telomerase associated protein 1	7011	Q99973_S397	-0.820443	0.255932	0.502409
Q13127	REST	RE1 silencing transcription factor	5978	Q13127_S864	-0.820725	0.437053	0.6468
Q92797	SYMPK	symplekin	8189	Q92797_S1171	-0.820989	0.0416929	0.277395
P21127	CDK11B	cyclin dependent kinase 11B	984	P21127_S229	-0.827092	0.293881	0.542449
Q99958	FOXC2	forkhead box C2	2303	Q99958_S219	-0.827704	0.456538	0.658219
Q7L4I2	RSRC2	arginine and serine rich coiled-coil 2	65117	Q7L4I2_S104	-0.831439	0.0856162	0.35051
Q13523	PRPF4B	pre-mRNA processing factor 4B	8899	Q13523_S366;Q13523_S368	-0.831768	0.416225	0.635762
O14497	ARID1A	AT-rich interaction domain 1A	8289	O14497_S363	-0.834319	0.00539002	0.173336
Q9Y2W1	THRAP3	thyroid hormone receptor associated protein 3	9967	Q9Y2W1_S243	-0.834975	0.014169	0.212558
P29590	PML	PML nuclear body scaffold	5371	P29590_S36;P29590_S40	-0.843548	0.514839	0.70389
Q96FS4	SIPA1	signal-induced proliferation-associated 1	6494	Q96FS4_S67	-0.843862	0.0201623	0.230391
O76021	RSL1D1	ribosomal L1 domain containing 1	26156	O76021_S443	-0.850905	0.13272	0.402723
Q9Y5S9	RBM8A	RNA binding motif protein 8A	9939	Q9Y5S9_S42	-0.851795	0.0505589	0.289357
Q9NR30	DDX21	DExD-box helicase 21	9188	Q9NR30_S89	-0.854516	0.0134553	0.212558
Q9UQ35	SRRM2	serine/arginine repetitive matrix 2	23524	Q9UQ35_T2409	-0.856328	0.111405	0.379197
Q96JH7	VCPIP1	valosin containing protein interacting protein 1	80124	Q96JH7_S768	-0.862758	0.311295	0.555668
Q9Y2W1	THRAP3	thyroid hormone receptor associated protein 3	9967	Q9Y2W1_S698	-0.867417	0.11417	0.382328
A0A0A0MSA4	A0A0A0MSA4			A0A0A0MSA4_T368	-0.875969	0.012539	0.20487
Q96T58	SPEN	spen family transcriptional repressor	23013	Q96T58_S190	-0.878355	0.148657	0.416422
Q0VF96	CGNL1	cingulin like 1	84952	Q0VF96_S414	-0.883382	0.0255423	0.254919
O75691	UTP20	UTP20 small subunit processome component	27340	O75691_T1741	-0.888007	0.0486129	0.285441
O60716	CTNND1	catenin delta 1	1500	O60716_S268	-0.892452	0.0236426	0.248072
P78316	NOP14	NOP14 nucleolar protein	8602	P78316_S96	-0.893141	0.23853	0.491283
Q9H8M2	BRD9	bromodomain containing 9	65980	Q9H8M2_S566	-0.894543	0.482371	0.680559
Q9NWV8	BABAM1	BRISC and BRCA1 A complex member 1	29086	Q9NWV8_S29	-0.895041	0.209617	0.473189
Q9UK58	CCNL1	cyclin L1	57018	Q9UK58_S372	-0.895894	0.0801467	0.3409
Q8ND56	LSM14A	LSM14A mRNA processing body assembly factor	26065	Q8ND56_S182	-0.899727	0.165415	0.434713
Q9BX95	SGPP1	sphingosine-1-phosphate phosphatase 1	81537	Q9BX95_S112	-0.905088	0.134412	0.403052
Q9Y4F1	FARP1	FERM, ARH/RhoGEF and pleckstrin domain protein 1	10160	Q9Y4F1_T24	-0.912265	0.0493207	0.286148
O60551	NMT2	N-myristoyltransferase 2	9397	O60551_S66	-0.918009	0.0589682	0.313485
P67809	YBX1	Y-box binding protein 1	4904	P67809_S165	-0.92163	0.535777	0.721251
O00308	WWP2	WW domain containing E3 ubiquitin protein ligase 2	11060	O00308_S211	-0.925027	0.0591073	0.313485
Q9NQX5	NPDC1	neural proliferation, differentiation and control 1	56654	Q9NQX5_S229	-0.925363	0.329705	0.570438
Q86VM9	ZC3H18	zinc finger CCCH-type containing 18	124245	Q86VM9_T162	-0.928683	0.174297	0.444559
Q99700	ATXN2	ataxin 2	6311	Q99700_S772	-0.934062	0.415101	0.635193
Q96JM3	CHAMP1	chromosome alignment maintaining phosphoprotein 1	283489	Q96JM3_S445	-0.937089	0.208085	0.47202
Q92922	SMARCC1	SWI/SNF related, matrix associated, actin dependent regulator of chromatin subfamily c member 1	6599	Q92922_S310	-0.938056	0.0398861	0.277395
Q9UQ35	SRRM2	serine/arginine repetitive matrix 2	23524	Q9UQ35_S1693	-0.941585	0.0581444	0.312468
Q96EV2	RBM33	RNA binding motif protein 33	155435	Q96EV2_S765	-0.943078	0.173187	0.443026
O15085	ARHGEF11	Rho guanine nucleotide exchange factor 11	9826	O15085_S614	-0.944416	0.432277	0.646075
A9Z1X7	A9Z1X7			A9Z1X7_S547	-0.950221	0.00300891	0.166109
Q66K74	MAP1S	microtubule associated protein 1S	55201	Q66K74_T638;Q66K74_S640	-0.958572	0.288251	0.536762
Q9UHB7	AFF4	AF4/FMR2 family member 4	27125	Q9UHB7_S212	-0.962902	0.178907	0.448611
Q0JRZ9	FCHO2	FCH and mu domain containing endocytic adaptor 2	115548	Q0JRZ9_S394	-0.971369	0.100656	0.374782
P19338	NCL	nucleolin	4691	P19338_S67	-0.972133	0.122276	0.388951
Q96QT4	TRPM7	transient receptor potential cation channel subfamily M member 7	54822	Q96QT4_S1504	-0.97247	0.454016	0.656041
Q8NHV4	NEDD1	NEDD1 gamma-tubulin ring complex targeting factor	121441	Q8NHV4_S516	-0.972631	0.217484	0.477499
P55196	AFDN	afadin, adherens junction formation factor	4301	P55196_S246	-0.983536	0.123097	0.388951
Q01130	SRSF2	serine and arginine rich splicing factor 2	6427	Q01130_S189;Q01130_S191	-0.986176	0.208195	0.47202
P35222	CTNNB1	catenin beta 1	1499	P35222_S191	-0.987518	0.0216178	0.23555
Q99501	GAS2L1	growth arrest specific 2 like 1	10634	Q99501_S316	-0.989837	0.315532	0.557339
P46821	MAP1B	microtubule associated protein 1B	4131	P46821_T1788	-1.00215	0.139686	0.405908
Q8TB03	CXorf38	chromosome X open reading frame 38	159013	Q8TB03_T314	-1.00452	0.150939	0.418051
Q9ULJ3	ZBTB21	zinc finger and BTB domain containing 21	49854	Q9ULJ3_S411	-1.01382	0.42687	0.642526
Q12906	ILF3	interleukin enhancer binding factor 3	3609	Q12906_S382	-1.0166	0.0107698	0.203905
O94804	STK10	serine/threonine kinase 10	6793	O94804_S454	-1.01813	0.0969479	0.371215
Q14157	UBAP2L	ubiquitin associated protein 2 like	9898	Q14157_S609	-1.01939	0.0801498	0.3409
Q5T200	ZC3H13	zinc finger CCCH-type containing 13	23091	Q5T200_T354;Q5T200_S356	-1.02684	0.462854	0.664124
Q13813	SPTAN1	spectrin alpha, non-erythrocytic 1	6709	Q13813_S1323	-1.02987	0.232029	0.488442
Q9UQ35	SRRM2	serine/arginine repetitive matrix 2	23524	Q9UQ35_S1539	-1.03407	0.0371237	0.272509
Q8N1I0	DOCK4	dedicator of cytokinesis 4	9732	Q8N1I0_S1700	-1.03742	0.0146318	0.212558
Q96F86	EDC3	enhancer of mRNA decapping 3	80153	Q96F86_S131	-1.03888	0.168457	0.435982
Q9UDY2	TJP2	tight junction protein 2	9414	Q9UDY2_S440	-1.04082	0.244303	0.492496
Q9C0J8	WDR33	WD repeat domain 33	55339	Q9C0J8_S1210	-1.04301	0.200055	0.469111
Q9UKK3	PARP4	poly(ADP-ribose) polymerase family member 4	143	Q9UKK3_S1335	-1.04334	0.0911398	0.362057
O94804	STK10	serine/threonine kinase 10	6793	O94804_S450	-1.04698	0.528463	0.714731
Q8TAQ2	SMARCC2	SWI/SNF related, matrix associated, actin dependent regulator of chromatin subfamily c member 2	6601	Q8TAQ2_S302;Q8TAQ2_S304	-1.04725	0.117109	0.382863
Q6NZI2	CAVIN1	caveolae associated protein 1	284119	Q6NZI2_S127	-1.04791	0.0094463	0.203905
Q9UQ35	SRRM2	serine/arginine repetitive matrix 2	23524	Q9UQ35_S534;Q9UQ35_S536	-1.05489	0.45422	0.656041
Q7Z5L9	IRF2BP2	interferon regulatory factor 2 binding protein 2	359948	Q7Z5L9_S360	-1.07233	0.130518	0.400046
P53396	ACLY	ATP citrate lyase	47	P53396_S455	-1.0796	0.0117184	0.204626
Q13501	SQSTM1	sequestosome 1	8878	Q13501_T269	-1.08782	0.00405518	0.166109
P06493	CDK1	cyclin dependent kinase 1	983	P06493_Y15	-1.08814	0.0112943	0.203905
Q9Y2V2	CARHSP1	calcium regulated heat stable protein 1	23589	Q9Y2V2_S30	-1.09322	0.0512586	0.289699
Q5T0F9	CC2D1B	coiled-coil and C2 domain containing 1B	200014	Q5T0F9_S528	-1.10027	0.0278641	0.25964
Q9Y3T9	NOC2L	NOC2 like nucleolar associated transcriptional repressor	26155	Q9Y3T9_S49	-1.11039	0.0033302	0.166109
P55196	AFDN	afadin, adherens junction formation factor	4301	P55196_S1275	-1.11613	0.0292229	0.259742
Q9UQ35	SRRM2	serine/arginine repetitive matrix 2	23524	Q9UQ35_S440	-1.11739	0.0344338	0.265496
Q5VTL8	PRPF38B	pre-mRNA processing factor 38B	55119	Q5VTL8_S527	-1.12551	0.107224	0.376491
P49674	CSNK1E	casein kinase 1 epsilon	1454	P49674_T362	-1.12944	0.134483	0.403052
Q9Y2K7	KDM2A	lysine demethylase 2A	22992	Q9Y2K7_S692	-1.13226	0.363363	0.59492
Q9UQ35	SRRM2	serine/arginine repetitive matrix 2	23524	Q9UQ35_S1691;Q9UQ35_S1694	-1.13484	0.603691	0.767783
Q15311	RALBP1	ralA binding protein 1	10928	Q15311_S645	-1.13978	0.19609	0.465213
A9Z1X7	A9Z1X7			A9Z1X7_T581;A9Z1X7_T583	-1.1406	0.101856	0.374782
P21333	FLNA	filamin A	2316	P21333_S1459	-1.14547	0.0327999	0.264751
O43719	HTATSF1	HIV-1 Tat specific factor 1	27336	O43719_S498	-1.15148	0.391334	0.616518
Q9HCG8	CWC22	CWC22 spliceosome associated protein homolog	57703	Q9HCG8_S866	-1.15425	0.236082	0.49107
Q63HR2	TNS2	tensin 2	23371	Q63HR2_S832	-1.16123	0.140946	0.40688
Q96T23	RSF1	remodeling and spacing factor 1	51773	Q96T23_S473	-1.16173	0.0282907	0.25964
P15880	RPS2	ribosomal protein S2	6187	P15880_S281	-1.16823	0.307205	0.551471
O00712	NFIB	nuclear factor I B	4781	O00712_S312	-1.18155	0.188373	0.457547
Q86VM9	ZC3H18	zinc finger CCCH-type containing 18	124245	Q86VM9_S487	-1.18527	0.365775	0.596673
O94915	FRYL	FRY like transcription coactivator	285527	O94915_S1971	-1.1885	0.110848	0.378716
Q6XZF7	DNMBP	dynamin binding protein	23268	Q6XZF7_S1353	-1.18899	0.369586	0.599504
Q13131	PRKAA1	protein kinase AMP-activated catalytic subunit alpha 1	5562	Q13131_S496	-1.19804	0.216464	0.477382
Q08170	SRSF4	serine and arginine rich splicing factor 4	6429	Q08170_S431	-1.20414	0.00699056	0.196529
O95391	SLU7	SLU7 homolog, splicing factor	10569	O95391_S215	-1.20794	0.0336953	0.265496
Q96HP0	DOCK6	dedicator of cytokinesis 6	57572	Q96HP0_S178	-1.22278	0.177485	0.448064
O75400	PRPF40A	pre-mRNA processing factor 40 homolog A	55660	O75400_S888	-1.22537	0.0166167	0.215804
A9Z1X7	A9Z1X7			A9Z1X7_T623;A9Z1X7_S625	-1.24007	0.177738	0.448064
Q9ULJ3	ZBTB21	zinc finger and BTB domain containing 21	49854	Q9ULJ3_S714	-1.24982	0.387268	0.612973
Q5JSH3	WDR44	WD repeat domain 44	54521	Q5JSH3_S50	-1.25861	0.030128	0.259742
Q14157	UBAP2L	ubiquitin associated protein 2 like	9898	Q14157_S460	-1.29641	0.0156324	0.212558
P38159	RBMX	RNA binding motif protein X-linked	27316	P38159_S208	-1.31657	0.146384	0.414808
P43243	MATR3	matrin 3	9782	P43243_S615	-1.34096	0.344607	0.583758
P07910	HNRNPC	heterogeneous nuclear ribonucleoprotein C	3183	P07910_S233	-1.34115	0.15218	0.418051
Q9H5H4	ZNF768	zinc finger protein 768	79724	Q9H5H4_S139	-1.35242	0.564018	0.742906
Q9UQ35	SRRM2	serine/arginine repetitive matrix 2	23524	Q9UQ35_S2702;Q9UQ35_S2706	-1.36313	0.165026	0.434713
Q14839	CHD4	chromodomain helicase DNA binding protein 4	1108	Q14839_S1535	-1.37461	0.0927227	0.363328
Q9UKJ3	GPATCH8	G-patch domain containing 8	23131	Q9UKJ3_S1009;Q9UKJ3_S1014	-1.38548	0.0464967	0.285441
Q6PKG0	LARP1	La ribonucleoprotein 1, translational regulator	23367	Q6PKG0_S517	-1.38557	0.081336	0.342592
P18583	SON	SON DNA and RNA binding protein	6651	P18583_S283	-1.38932	0.18928	0.457547
Q8IU81	IRF2BP1	interferon regulatory factor 2 binding protein 1	26145	Q8IU81_S384	-1.3916	0.00983071	0.203905
Q13427	PPIG	peptidylprolyl isomerase G	9360	Q13427_S687	-1.39559	0.0413436	0.277395
Q8N9T8	KRI1	KRI1 homolog	65095	Q8N9T8_S136	-1.3959	0.18894	0.457547
A0A0A0MSA4	A0A0A0MSA4			A0A0A0MSA4_S5	-1.39762	0.402062	0.623242
P49354	FNTA	farnesyltransferase, CAAX box, alpha	2339	P49354_S373	-1.40266	0.0367641	0.272509
Q14157	UBAP2L	ubiquitin associated protein 2 like	9898	Q14157_S453	-1.4057	0.137373	0.405908
Q96JI7	SPG11	SPG11 vesicle trafficking associated, spatacsin	80208	Q96JI7_S1955	-1.41468	0.159019	0.42559
P51532	SMARCA4	SWI/SNF related, matrix associated, actin dependent regulator of chromatin, subfamily a, member 4	6597	P51532_T1423	-1.4269	0.153075	0.419094
A0A1C7CYX9	DPYSL2	dihydropyrimidinase like 2	1808	A0A1C7CYX9_S27	-1.42951	0.0189531	0.228565
Q9UQ35	SRRM2	serine/arginine repetitive matrix 2	23524	Q9UQ35_S353	-1.4349	0.00234164	0.166109
Q8NAV1	PRPF38A	pre-mRNA processing factor 38A	84950	Q8NAV1_S209	-1.44712	0.0267038	0.258861
Q9UQ35	SRRM2	serine/arginine repetitive matrix 2	23524	Q9UQ35_S333	-1.45547	0.203346	0.470399
P51813	BMX	BMX non-receptor tyrosine kinase	660	P51813_S253	-1.45941	0.342791	0.583758
Q14839	CHD4	chromodomain helicase DNA binding protein 4	1108	Q14839_S1531;Q14839_S1535	-1.47307	0.135145	0.404438
Q6NYC8	PPP1R18	protein phosphatase 1 regulatory subunit 18	170954	Q6NYC8_S145	-1.47333	0.0194329	0.230391
Q15435	PPP1R7	protein phosphatase 1 regulatory subunit 7	5510	Q15435_S24	-1.47748	0.189791	0.457759
Q01082	SPTBN1	spectrin beta, non-erythrocytic 1	6711	Q01082_S2102	-1.48072	0.0443973	0.283583
Q14699	RFTN1	raftlin, lipid raft linker 1	23180	Q14699_S220	-1.48375	0.232203	0.488442
A9Z1X7	A9Z1X7			A9Z1X7_S569;A9Z1X7_S571	-1.49503	0.0964149	0.369956
Q9Y613	FHOD1	formin homology 2 domain containing 1	29109	Q9Y613_S367	-1.49578	0.0497157	0.286148
A9Z1X7	A9Z1X7			A9Z1X7_T590;A9Z1X7_S592	-1.50677	0.0409469	0.277395
Q9H9J4	USP42	ubiquitin specific peptidase 42	84132	Q9H9J4_S1007	-1.51279	0.037084	0.272509
Q03252	LMNB2	lamin B2	84823	Q03252_S407	-1.51578	0.229597	0.487491
Q6P3S6	FBXO42	F-box protein 42	54455	Q6P3S6_S488	-1.53281	0.104214	0.374782
P43243	MATR3	matrin 3	9782	P43243_S598;P43243_S604	-1.53621	0.369221	0.599393
Q9BRL6	SRSF8	serine and arginine rich splicing factor 8	10929	Q9BRL6_S153;Q9BRL6_S161	-1.54036	0.332201	0.572799
Q86VM9	ZC3H18	zinc finger CCCH-type containing 18	124245	Q86VM9_S893	-1.54352	0.447269	0.653328
O43765	SGTA	small glutamine rich tetratricopeptide repeat co-chaperone alpha	6449	O43765_S305	-1.54458	0.0152966	0.212558
Q96S55	WRNIP1	WRN helicase interacting protein 1	56897	Q96S55_S65	-1.54584	0.051783	0.290569
Q12789	GTF3C1	general transcription factor IIIC subunit 1	2975	Q12789_S1068	-1.54617	0.0151376	0.212558
Q9BTA9	WAC	WW domain containing adaptor with coiled-coil	51322	Q9BTA9_S511	-1.56123	0.111551	0.379197
Q13428	TCOF1	treacle ribosome biogenesis factor 1	6949	Q13428_S233	-1.58427	0.0519936	0.290569
P27816	MAP4	microtubule associated protein 4	4134	P27816_S358	-1.58639	0.116891	0.382863
Q8WWM7	ATXN2L	ataxin 2 like	11273	Q8WWM7_S449	-1.60594	0.393111	0.618356
Q8IZP0	ABI1	abl interactor 1	10006	Q8IZP0_S323	-1.63394	0.105942	0.375242
Q15424	SAFB	scaffold attachment factor B	6294	Q15424_S384	-1.65099	0.0441815	0.283583
Q9UQ35	SRRM2	serine/arginine repetitive matrix 2	23524	Q9UQ35_S424	-1.67482	0.135806	0.404622
Q9UQ35	SRRM2	serine/arginine repetitive matrix 2	23524	Q9UQ35_S1132	-1.67528	0.0453429	0.285294
P02545	LMNA	lamin A/C	4000	P02545_S428	-1.69648	0.072024	0.329128
A9Z1X7	A9Z1X7			A9Z1X7_S747;A9Z1X7_S749	-1.70041	0.408892	0.629494
Q15696	ZRSR2	zinc finger CCCH-type, RNA binding motif and serine/arginine rich 2	8233	Q15696_S384	-1.70502	0.134237	0.403052
Q9NZ32	ACTR10	actin related protein 10	55860	Q9NZ32_S414	-1.71035	0.195605	0.465213
Q9BRL6	SRSF8	serine and arginine rich splicing factor 8	10929	Q9BRL6_S153;Q9BRL6_S158	-1.71303	0.467621	0.668595
Q96D71	REPS1	RALBP1 associated Eps domain containing 1	85021	Q96D71_S143	-1.74312	0.0336844	0.265496
Q1KMD3	HNRNPUL2	heterogeneous nuclear ribonucleoprotein U like 2	221092	Q1KMD3_S185	-1.75056	0.243551	0.492025
Q13247	SRSF6	serine and arginine rich splicing factor 6	6431	Q13247_S314;Q13247_S316	-1.75064	0.034202	0.265496
Q09666	AHNAK	AHNAK nucleoprotein	79026	Q09666_S5077	-1.75775	0.0346922	0.266237
Q9UQ35	SRRM2	serine/arginine repetitive matrix 2	23524	Q9UQ35_S2407;Q9UQ35_T2409	-1.75883	0.180559	0.449955
Q9UDY2	TJP2	tight junction protein 2	9414	Q9UDY2_S441	-1.76074	0.0340693	0.265496
Q09666	AHNAK	AHNAK nucleoprotein	79026	Q09666_S135	-1.76244	0.123984	0.388951
Q86U70	LDB1	LIM domain binding 1	8861	Q86U70_S302	-1.77492	0.0155324	0.212558
Q96T58	SPEN	spen family transcriptional repressor	23013	Q96T58_S1006	-1.77813	0.028512	0.25964
Q9UDY2	TJP2	tight junction protein 2	9414	Q9UDY2_S978	-1.78477	0.0428547	0.281895
P56945	BCAR1	BCAR1 scaffold protein, Cas family member	9564	P56945_S428	-1.79122	0.0466747	0.285441
Q15678	PTPN14	protein tyrosine phosphatase non-receptor type 14	5784	Q15678_S760	-1.79251	0.0341747	0.265496
Q9UQ35	SRRM2	serine/arginine repetitive matrix 2	23524	Q9UQ35_S1972;Q9UQ35_S1975	-1.80729	0.451399	0.654642
P84103	SRSF3	serine and arginine rich splicing factor 3	6428	P84103_S138;P84103_S140	-1.81959	0.023981	0.248072
P08651	NFIC	nuclear factor I C	4782	P08651_S339	-1.8208	0.047255	0.285441
Q86U86	PBRM1	polybromo 1	55193	Q86U86_S1453	-1.82593	0.0405098	0.277395
Q96HP0	DOCK6	dedicator of cytokinesis 6	57572	Q96HP0_S880	-1.83478	0.222454	0.482598
Q96T37	RBM15	RNA binding motif protein 15	64783	Q96T37_S109	-1.88501	0.0408905	0.277395
Q16630	CPSF6	cleavage and polyadenylation specific factor 6	11052	Q16630_S513	-1.92001	0.0215439	0.23555
Q8NEY8	PPHLN1	periphilin 1	51535	Q8NEY8_S205	-2.0119	0.00417254	0.166109
Q9UQ35	SRRM2	serine/arginine repetitive matrix 2	23524	Q9UQ35_S435;Q9UQ35_S440	-2.03375	6.64473e-05	0.0727173
Q9Y2W1	THRAP3	thyroid hormone receptor associated protein 3	9967	Q9Y2W1_S184	-2.0352	0.015385	0.212558
P49023	PXN	paxillin	5829	P49023_S258	-2.05193	0.00475988	0.166109
P08670	VIM	vimentin	7431	P08670_S339	-2.10721	0.0214744	0.23555
Q9UQ35	SRRM2	serine/arginine repetitive matrix 2	23524	Q9UQ35_S876	-2.12659	0.0445444	0.283583
P50613	CDK7	cyclin dependent kinase 7	1022	P50613_S164	-2.13539	0.0158803	0.21277
P46821	MAP1B	microtubule associated protein 1B	4131	P46821_T704	-2.14263	0.033269	0.265057
Q9UQ35	SRRM2	serine/arginine repetitive matrix 2	23524	Q9UQ35_S1975	-2.16158	0.0192538	0.230391
O00192	ARVCF	ARVCF delta catenin family member	421	O00192_S343	-2.17915	0.120823	0.387322
Q14739	LBR	lamin B receptor	3930	Q14739_S99	-2.22235	0.00467385	0.166109
P08670	VIM	vimentin	7431	P08670_S10	-2.22321	0.062692	0.319696
O96013	PAK4	p21 (RAC1) activated kinase 4	10298	O96013_S104	-2.25108	0.00483733	0.166109
P41212	ETV6	ETS variant transcription factor 6	2120	P41212_S213	-2.25573	0.0115166	0.203905
Q15776	ZKSCAN8	zinc finger with KRAB and SCAN domains 8	7745	Q15776_S193	-2.27968	0.0862764	0.351125
Q06413	MEF2C	myocyte enhancer factor 2C	4208	Q06413_S461	-2.32287	0.0632764	0.319696
Q9NYF8	BCLAF1	BCL2 associated transcription factor 1	9774	Q9NYF8_S268	-2.33719	0.0619783	0.319696
[truncated: 29 more rows]

## Sheet: C) gProfiler KD UP
Supplementary Table 8: Phospho-proteomic profiling of endothelial cells (E4EC) after control or MYCT1 KD
c Functional enrichment analysis for the proteins with increased phosphorylation in MYCT1 KD compared to control performed using gProfiler (Raudvere et al. 2019). Data include GO terms for molecular function (GO:MF), biological process (GO:BP), and cellular compartment (GO:CC), signalling pathway analysis using KEGG, Reactome (REAC) and Wikipathway (WP), and protein complexes (CORUM).
source	term_name	term_id	adjusted_p_value	negative_log10_of_adjusted_p_value	term_size	query_size	intersection_size	effective_domain_size	intersections
GO:MF	cadherin binding	GO:0045296	4.516e-14	13.3452	333	207	27	20183	DBNL,RTN4,GIGYF2,EPS15L1,SEPTIN2,NCK1,PLEC,EEF1G,LARP1,RANGAP1,PKN2,SPTAN1,TJP1,ABI1,CTTN,FNBP1L,NIBAN2,GAPVD1,LIMA1,USP8,A0A494BZV2,CC2D1A,TNKS1BP1,EMD,MARK2,PAK2,PAK4
GO:MF	protein binding	GO:0005515	6.92418e-13	12.1596	14833	207	196	20183	HNRNPA3,IFIH1,SP110,ACIN1,TTLL12,PRPSAP2,MAP1B,PEA15,A0A7I2V3R8,SOS1,TBC1D24,TPI1,HELZ2,DBNL,PRKAB1,CAVIN2,GTF2F1,MAP3K7,RTN4,HUWE1,DNAJC5,SRRM2,SP100,TBC1D10B,LRRFIP2,HDAC4,GIGYF2,USP9X,TP53BP1,SCAF1,NUP160,FCHO2,EPB41L1,EPS15L1,AMPD2,DCP1A,PHKA2,SUDS3,PALMD,SEPTIN2,SRSF9,PALM2AKAP2,SYAP1,SPECC1L,TTC28,NCK1,PLEC,ARHGEF11,PRKD2,DTX3L,FBXL19,EEF1G,EIF4G1,EIF3B,FLNC,PML,REPS1,MATR3,SEC22B,MVP,MYO18…
GO:MF	enzyme binding	GO:0019899	1.64703e-10	9.7833	2048	207	58	20183	ACIN1,TPI1,PRKAB1,CAVIN2,GTF2F1,MAP3K7,RTN4,SP100,HDAC4,SCAF1,SUDS3,TTC28,NCK1,PRKD2,DTX3L,PML,MVP,MARCKS,BIN1,DAPK3,SASH1,TPR,RANGAP1,MAST2,PKN2,SRSF1,RPTOR,PTK2,STXBP1,MAPK3,PDLIM4,GSK3A,OPTN,PXN,CUL4A,URI1,A0A1B0GTL5,FNBP1L,PGAM1,HIC1,MAP3K2,RBBP6,HMOX1,SPHK2,GAPVD1,RNF31,DHX9,PDPK1,CASC3,DCTN2,BICD2,TNKS1BP1,RCC1,HSF1,HDAC7,CDK12,PAK2,CCNK
GO:MF	cell adhesion molecule binding	GO:0050839	2.09208e-09	8.67942	560	207	28	20183	DBNL,RTN4,GIGYF2,EPS15L1,SEPTIN2,NCK1,PLEC,EEF1G,LARP1,RANGAP1,PKN2,SPTAN1,TJP1,PTK2,ABI1,CTTN,FNBP1L,NIBAN2,GAPVD1,LIMA1,USP8,A0A494BZV2,CC2D1A,TNKS1BP1,EMD,MARK2,PAK2,PAK4
GO:MF	cytoskeletal protein binding	GO:0008092	7.95172e-08	7.09954	999	207	35	20183	TTLL12,MAP1B,DBNL,EPB41L1,DCP1A,NCK1,PLEC,FLNC,MYO18A,MARCKS,BIN1,FKBP15,TPR,MAST2,SPTAN1,A0A0A0MSA4,PTK2,ABI1,CTTN,ARHGEF10,PDLIM4,GSK3A,PXN,MARCKSL1,A0A1B0GTL5,DLG5,LIMA1,A0A494BZV2,DCTN2,BICD2,PACSIN3,EML3,EMD,MARK2,KIF21A
GO:MF	phosphotransferase activity, alcohol group as acceptor	GO:0016773	1.40454e-06	5.85247	695	207	27	20183	PRKAB1,MAP3K7,PHKA2,PRKD2,DAPK3,MAST2,PKN2,SNRK,PTK2,MAPK3,GSK3A,PFKFB3,RPS6KA4,MINK1,MAP3K2,SPHK2,TP53RK,PDPK1,BMP2K,MAP3K3,MARK2,PIK3C2A,CDK12,PI4KB,PAK2,PAK4,CCNK
GO:MF	protein serine/threonine kinase activity	GO:0004674	2.49651e-06	5.60267	438	207	21	20183	MAP3K7,PHKA2,PRKD2,DAPK3,MAST2,PKN2,SNRK,MAPK3,GSK3A,RPS6KA4,MINK1,MAP3K2,TP53RK,PDPK1,BMP2K,MAP3K3,MARK2,CDK12,PAK2,PAK4,CCNK
GO:MF	protein serine kinase activity	GO:0106310	2.96715e-06	5.52766	360	207	19	20183	MAP3K7,PRKD2,DAPK3,MAST2,PKN2,SNRK,MAPK3,GSK3A,RPS6KA4,MINK1,MAP3K2,TP53RK,PDPK1,BMP2K,MAP3K3,MARK2,CDK12,PAK2,PAK4
GO:MF	enzyme regulator activity	GO:0030234	7.09612e-06	5.14898	1245	207	36	20183	PRPSAP2,SOS1,TBC1D24,DBNL,GTF2F1,TBC1D10B,DCP1A,NCK1,ARHGEF11,DTX3L,BIN1,ARHGEF6,PLEKHG2,A0A3B3IRZ4,RANGAP1,ARFGAP2,RPTOR,ABI1,ZEB2,ARHGEF10,ARHGAP17,PSMF1,URI1,SIPA1,TBC1D5,GAPVD1,K7ESB7,EBAG9,PDPK1,BMP2K,ITSN2,RCC1,MARK2,PAK2,CCNK,SIPA1L1
GO:MF	enzyme activator activity	GO:0008047	8.52128e-06	5.06949	561	207	23	20183	SOS1,TBC1D24,DBNL,GTF2F1,TBC1D10B,DCP1A,ARHGEF11,DTX3L,ARHGEF6,RANGAP1,ARFGAP2,RPTOR,ABI1,ARHGAP17,SIPA1,TBC1D5,GAPVD1,EBAG9,PDPK1,MARK2,PAK2,CCNK,SIPA1L1
GO:MF	binding	GO:0005488	1.6627e-05	4.77919	18309	207	206	20183	HNRNPA3,IFIH1,SP110,ACIN1,TTLL12,PRPSAP2,MAP1B,PEA15,A0A7I2V3R8,SOS1,TBC1D24,TPI1,HELZ2,DBNL,PRKAB1,CAVIN2,GTF2F1,MAP3K7,RTN4,HUWE1,DNAJC5,SRRM2,ZC3H4,SP100,TBC1D10B,LRRFIP2,HDAC4,GIGYF2,USP9X,TP53BP1,SCAF1,NUP160,ZNF579,FCHO2,EPB41L1,EPS15L1,AMPD2,DCP1A,PHKA2,SUDS3,PALMD,SEPTIN2,SRSF9,TMEM163,PALM2AKAP2,SYAP1,SPECC1L,TTC28,NCK1,PLEC,ARHGEF11,PRKD2,DTX3L,FBXL19,EEF1G,EIF4G1,EIF3B,FLNC,PML,REPS1,M…
GO:MF	protein serine/threonine/tyrosine kinase activity	GO:0004712	1.7891e-05	4.74737	446	207	20	20183	MAP3K7,PRKD2,DAPK3,MAST2,PKN2,SNRK,PTK2,MAPK3,GSK3A,RPS6KA4,MINK1,MAP3K2,TP53RK,PDPK1,BMP2K,MAP3K3,MARK2,CDK12,PAK2,PAK4
GO:MF	protein kinase activity	GO:0004672	1.89535e-05	4.72231	586	207	23	20183	PRKAB1,MAP3K7,PHKA2,PRKD2,DAPK3,MAST2,PKN2,SNRK,PTK2,MAPK3,GSK3A,RPS6KA4,MINK1,MAP3K2,TP53RK,PDPK1,BMP2K,MAP3K3,MARK2,CDK12,PAK2,PAK4,CCNK
GO:MF	kinase activity	GO:0016301	2.32946e-05	4.63275	795	207	27	20183	PRKAB1,MAP3K7,PHKA2,PRKD2,DAPK3,MAST2,PKN2,SNRK,PTK2,MAPK3,GSK3A,PFKFB3,RPS6KA4,MINK1,MAP3K2,SPHK2,TP53RK,PDPK1,BMP2K,MAP3K3,MARK2,PIK3C2A,CDK12,PI4KB,PAK2,PAK4,CCNK
GO:MF	actin binding	GO:0003779	9.46232e-05	4.024	448	207	19	20183	MAP1B,DBNL,EPB41L1,NCK1,PLEC,FLNC,MYO18A,MARCKS,BIN1,FKBP15,SPTAN1,A0A0A0MSA4,PTK2,CTTN,PDLIM4,MARCKSL1,LIMA1,A0A494BZV2,EMD
GO:MF	kinase binding	GO:0019900	0.000181428	3.7413	771	207	25	20183	PRKAB1,CAVIN2,MAP3K7,SP100,HDAC4,TTC28,NCK1,PRKD2,MVP,MARCKS,SASH1,TPR,RPTOR,PTK2,STXBP1,GSK3A,PGAM1,MAP3K2,RBBP6,DCTN2,HSF1,HDAC7,CDK12,PAK2,CCNK
GO:MF	transferase activity, transferring phosphorus-containing groups	GO:0016772	0.0002578	3.58872	954	207	28	20183	PRPSAP2,PRKAB1,MAP3K7,PHKA2,PRKD2,DAPK3,MAST2,PKN2,SNRK,PTK2,MAPK3,GSK3A,PFKFB3,RPS6KA4,MINK1,MAP3K2,SPHK2,TP53RK,PDPK1,BMP2K,MAP3K3,MARK2,PIK3C2A,CDK12,PI4KB,PAK2,PAK4,CCNK
GO:MF	protein kinase binding	GO:0019901	0.000342638	3.46516	690	207	23	20183	PRKAB1,CAVIN2,MAP3K7,HDAC4,NCK1,PRKD2,MVP,MARCKS,SASH1,TPR,RPTOR,PTK2,STXBP1,GSK3A,PGAM1,MAP3K2,RBBP6,DCTN2,HSF1,HDAC7,CDK12,PAK2,CCNK
GO:MF	mRNA binding	GO:0003729	0.000351726	3.4538	351	207	16	20183	SRRM2,DCP1A,EIF4G1,LARP1,TPR,ZC3H11A,SRSF1,YTHDC1,SAMD4B,BCLAF1,PUM1,DHX9,CASC3,SF3B1,LARP4,IGF2BP2
GO:MF	protein domain specific binding	GO:0019904	0.001224	2.91222	689	207	22	20183	A0A7I2V3R8,SOS1,DBNL,GTF2F1,SRRM2,SP100,LRRFIP2,SCAF1,SRSF9,NCK1,REPS1,DAPK3,TJP1,PTK2,STXBP1,ABI1,VIM,ARHGAP17,USP8,EHD2,TNKS1BP1,KIF21A
GO:MF	nucleoside-triphosphatase regulator activity	GO:0060589	0.00189559	2.72226	497	207	18	20183	SOS1,TBC1D24,TBC1D10B,ARHGEF11,ARHGEF6,PLEKHG2,A0A3B3IRZ4,RANGAP1,ARFGAP2,ARHGEF10,ARHGAP17,SIPA1,TBC1D5,GAPVD1,K7ESB7,ITSN2,RCC1,SIPA1L1
GO:MF	GTPase regulator activity	GO:0030695	0.00189559	2.72226	497	207	18	20183	SOS1,TBC1D24,TBC1D10B,ARHGEF11,ARHGEF6,PLEKHG2,A0A3B3IRZ4,RANGAP1,ARFGAP2,ARHGEF10,ARHGAP17,SIPA1,TBC1D5,GAPVD1,K7ESB7,ITSN2,RCC1,SIPA1L1
GO:MF	molecular adaptor activity	GO:0060090	0.00217111	2.66332	404	207	16	20183	SEPTIN2,NCK1,EIF4G1,EIF3B,SEC22B,SASH1,A0A0A0MSA4,RPTOR,ABI1,TCOF1,OPTN,CUL4A,STX7,DLG5,BICD2,ITSN2
GO:MF	transcription coregulator activity	GO:0003712	0.00317628	2.49808	516	207	18	20183	HELZ2,HDAC4,TP53BP1,FBXL19,PML,TLE4,PXN,URI1,SIN3A,LIMD1,BCLAF1,NIBAN2,HDGFL2,DHX9,THRAP3,NUCKS1,AEBP2,HDAC7
GO:MF	ATP binding	GO:0005524	0.0049886	2.30202	1503	207	34	20183	IFIH1,TTLL12,HELZ2,MAP3K7,PRKD2,EIF4G1,MYO18A,DAPK3,HSPA12B,MAST2,PKN2,SNRK,PTK2,MAPK3,GSK3A,PFKFB3,RPS6KA4,MINK1,MAP3K2,SPHK2,TP53RK,DHX9,PDPK1,THRAP3,BMP2K,EHD2,MAP3K3,MARK2,KIF21A,PIK3C2A,CDK12,PI4KB,PAK2,PAK4
GO:MF	adenyl ribonucleotide binding	GO:0032559	0.0117027	1.93172	1566	207	34	20183	IFIH1,TTLL12,HELZ2,MAP3K7,PRKD2,EIF4G1,MYO18A,DAPK3,HSPA12B,MAST2,PKN2,SNRK,PTK2,MAPK3,GSK3A,PFKFB3,RPS6KA4,MINK1,MAP3K2,SPHK2,TP53RK,DHX9,PDPK1,THRAP3,BMP2K,EHD2,MAP3K3,MARK2,KIF21A,PIK3C2A,CDK12,PI4KB,PAK2,PAK4
GO:MF	adenyl nucleotide binding	GO:0030554	0.0134999	1.86967	1577	207	34	20183	IFIH1,TTLL12,HELZ2,MAP3K7,PRKD2,EIF4G1,MYO18A,DAPK3,HSPA12B,MAST2,PKN2,SNRK,PTK2,MAPK3,GSK3A,PFKFB3,RPS6KA4,MINK1,MAP3K2,SPHK2,TP53RK,DHX9,PDPK1,THRAP3,BMP2K,EHD2,MAP3K3,MARK2,KIF21A,PIK3C2A,CDK12,PI4KB,PAK2,PAK4
GO:MF	identical protein binding	GO:0042802	0.0193795	1.71266	2105	207	41	20183	IFIH1,PRPSAP2,A0A7I2V3R8,TPI1,MAP3K7,RTN4,SP100,HDAC4,FCHO2,AMPD2,DCP1A,SEPTIN2,EIF4G1,FLNC,PML,MATR3,MVP,MARCKS,BIN1,DAPK3,TPR,PHETA1,RBM10,CAVIN1,KCTD12,STXBP1,MAPK3,VIM,PDLIM4,OPTN,PSMF1,SNX16,HMOX1,RNF31,CASC3,DCTN2,EHD2,PACSIN3,LMNA,HSF1,PAK2
GO:MF	GTPase activator activity	GO:0005096	0.020631	1.68548	287	207	12	20183	SOS1,TBC1D24,TBC1D10B,ARHGEF11,ARHGEF6,RANGAP1,ARFGAP2,ARHGAP17,SIPA1,TBC1D5,GAPVD1,SIPA1L1
GO:MF	molecular function regulator activity	GO:0098772	0.0217673	1.66219	1970	207	39	20183	PRPSAP2,SOS1,TBC1D24,DBNL,GTF2F1,TBC1D10B,DCP1A,NCK1,ARHGEF11,DTX3L,BIN1,ARHGEF6,PLEKHG2,A0A3B3IRZ4,RANGAP1,ARFGAP2,RPTOR,ABI1,ZEB2,ARHGEF10,ARHGAP17,PSMF1,URI1,SIPA1,SIN3A,STX7,TBC1D5,GAPVD1,K7ESB7,EBAG9,PDPK1,BMP2K,PACSIN3,ITSN2,RCC1,MARK2,PAK2,CCNK,SIPA1L1
GO:MF	GTPase binding	GO:0051020	0.0296294	1.52828	298	207	12	20183	BIN1,DAPK3,RANGAP1,PKN2,OPTN,A0A1B0GTL5,FNBP1L,SPHK2,GAPVD1,BICD2,RCC1,PAK2
GO:MF	actin filament binding	GO:0051015	0.0420838	1.37589	218	207	10	20183	DBNL,FLNC,MYO18A,MARCKS,BIN1,SPTAN1,CTTN,MARCKSL1,LIMA1,A0A494BZV2
GO:MF	regulatory RNA binding	GO:0061980	0.0450631	1.34618	45	207	5	20183	A0A7I2V3R8,MATR3,RBM10,PUM1,DHX9
GO:BP	organelle organization	GO:0006996	1.02783e-11	10.9881	3874	203	85	21100	ACIN1,MAP1B,A0A7I2V3R8,DBNL,RTN4,HUWE1,SP100,HDAC4,EPB41L1,SUDS3,SEPTIN2,SPECC1L,NCK1,PLEC,ARHGEF11,NAV1,DTX3L,FLNC,PML,SEC22B,MYO18A,MARCKS,BIN1,DAPK3,PLEKHG2,TPR,PHETA1,A0A3B3IRZ4,MAST2,SPTAN1,CLEC16A,A0A0A0MSA4,ARFGAP2,TJP1,PTK2,STXBP1,ABI1,CTTN,ZEB2,MAPK3,ARHGEF10,VIM,PDLIM4,GSK3A,OPTN,PXN,YTHDC1,ARHGAP17,MARCKSL1,SIPA1,SIN3A,STX7,RUBCN,H0YG16,LIMD1,MINK1,FNBP1L,SPHK2,RNF31,DHX9,RILPL1,PDPK1,…
GO:BP	cytoskeleton organization	GO:0007010	4.70369e-11	10.3276	1453	203	48	21100	MAP1B,DBNL,EPB41L1,SPECC1L,NCK1,PLEC,ARHGEF11,NAV1,FLNC,MYO18A,MARCKS,BIN1,DAPK3,PLEKHG2,TPR,A0A3B3IRZ4,MAST2,SPTAN1,A0A0A0MSA4,TJP1,PTK2,ABI1,CTTN,MAPK3,ARHGEF10,VIM,PDLIM4,PXN,ARHGAP17,MARCKSL1,SIPA1,LIMD1,MINK1,PDPK1,LIMA1,A0A494BZV2,DCTN2,BICD2,EHD2,PACSIN3,RCC1,EML3,LMNA,LARP4,MARK2,PAK2,PAK4,SIPA1L1
GO:BP	intracellular signal transduction	GO:0035556	1.09183e-10	9.96184	2629	203	66	21100	IFIH1,PEA15,SOS1,DBNL,MAP3K7,RTN4,SP100,HDAC4,GIGYF2,USP9X,TP53BP1,SYAP1,NCK1,ARHGEF11,PRKD2,PML,DAPK3,LARP1,ARHGEF6,SASH1,TPR,A0A3B3IRZ4,MAST2,PKN2,ITPR3,CLEC16A,SNRK,RPTOR,PTK2,JCAD,MAPK3,ARHGEF10,GSK3A,OPTN,ARHGAP17,CUL4A,RPS6KA4,ZFYVE19,URI1,SIPA1,LIMD1,MINK1,DLG5,BCLAF1,HIC1,MAP3K2,PUM1,HMOX1,SPHK2,TP53RK,RNF31,K7ESB7,PDPK1,USP8,RAB12,ZFP91,CC2D1A,MAP3K3,HSF1,MARK2,PIK3C2A,HDAC7,PI4KB,PAK2,P…
GO:BP	regulation of catabolic process	GO:0009894	1.64736e-08	7.78321	1009	203	36	21100	MAP3K7,HUWE1,HDAC4,GIGYF2,USP9X,DCP1A,DTX3L,EIF4G1,PML,SEC22B,DAPK3,LARP1,RBM10,CLEC16A,RPTOR,PTK2,CTTN,MAPK3,VIM,GSK3A,OPTN,PSMF1,RUBCN,SAMD4B,PGAM1,PUM1,HMOX1,RNF31,DHX9,USP8,THRAP3,CASC3,PACSIN3,HSF1,IGF2BP2,PIK3C2A
GO:BP	actin cytoskeleton organization	GO:0030036	2.20926e-08	7.65575	715	203	30	21100	DBNL,EPB41L1,SPECC1L,NCK1,PLEC,ARHGEF11,FLNC,MYO18A,MARCKS,BIN1,DAPK3,PLEKHG2,A0A3B3IRZ4,SPTAN1,A0A0A0MSA4,TJP1,ABI1,CTTN,ARHGEF10,PDLIM4,PXN,ARHGAP17,MARCKSL1,MINK1,PDPK1,LIMA1,A0A494BZV2,EHD2,PAK2,SIPA1L1
GO:BP	regulation of cellular catabolic process	GO:0031329	2.83519e-08	7.54742	871	203	33	21100	MAP3K7,GIGYF2,USP9X,DCP1A,DTX3L,EIF4G1,PML,SEC22B,DAPK3,LARP1,RBM10,CLEC16A,RPTOR,PTK2,CTTN,MAPK3,VIM,GSK3A,OPTN,PSMF1,RUBCN,SAMD4B,PGAM1,PUM1,HMOX1,RNF31,DHX9,THRAP3,CASC3,PACSIN3,HSF1,IGF2BP2,PIK3C2A
GO:BP	regulation of cellular component organization	GO:0051128	3.96754e-08	7.40148	2276	203	56	21100	MAP1B,A0A7I2V3R8,DBNL,RTN4,HUWE1,HDAC4,NCK1,ARHGEF11,EIF4G1,PML,SEC22B,BIN1,DAPK3,PLEKHG2,TPR,A0A3B3IRZ4,SPTAN1,CLEC16A,A0A0A0MSA4,TJP1,RPTOR,PTK2,STXBP1,CTTN,ZEB2,MAPK3,ARHGEF10,VIM,GSK3A,PXN,ARHGAP17,ANKRD13D,URI1,SIPA1,SIN3A,RUBCN,DLG5,TBC1D5,FNBP1L,SPHK2,HDGFL2,EBAG9,LIMA1,BICD2,BMP2K,EHD2,PACSIN3,ITSN2,RCC1,EML3,LMNA,HSF1,MARK2,PAK2,PAK4,SIPA1L1
GO:BP	positive regulation of biological process	GO:0048518	4.44418e-08	7.35221	6224	203	105	21100	IFIH1,ACIN1,MAP1B,PEA15,A0A7I2V3R8,SOS1,HELZ2,DBNL,PRKAB1,GTF2F1,MAP3K7,RTN4,HUWE1,SP100,HDAC4,GIGYF2,USP9X,TP53BP1,DCP1A,SUDS3,SYAP1,NCK1,ARHGEF11,PRKD2,DTX3L,EIF4G1,PML,MATR3,SEC22B,MYO18A,BIN1,DAPK3,LARP1,SASH1,TPR,A0A3B3IRZ4,PKN2,ITPR3,RBM10,CLEC16A,CAVIN1,TJP1,RPTOR,PTK2,STXBP1,ABI1,CTTN,JCAD,ZEB2,MAPK3,ARHGEF10,VIM,GSK3A,OPTN,PXN,MARCKSL1,CUL4A,RPS6KA4,SIN3A,STX7,LIMD1,MINK1,DLG5,TBC1D5,SAM…
GO:BP	mRNA transport	GO:0051028	5.86204e-08	7.23195	130	203	14	21100	A0A7I2V3R8,NUP160,MVP,TPR,ZC3H11A,SRSF1,YTHDC1,BCLAF1,NUP88,DHX9,CASC3,BICD2,HSF1,IGF2BP2
GO:BP	regulation of cellular process	GO:0050794	7.53507e-08	7.12291	11193	203	153	21100	IFIH1,SP110,ACIN1,TTLL12,MAP1B,PEA15,A0A7I2V3R8,SOS1,HELZ2,DBNL,PRKAB1,GTF2F1,MAP3K7,RTN4,HUWE1,DNAJC5,ZC3H4,SP100,LRRFIP2,HDAC4,GIGYF2,USP9X,TP53BP1,ZNF579,DCP1A,SUDS3,SEPTIN2,SRSF9,SYAP1,TTC28,NCK1,PLEC,ARHGEF11,PRKD2,DTX3L,FBXL19,EIF4G1,EIF3B,PML,SEC22B,MVP,MYO18A,BIN1,DAPK3,LARP1,ARHGEF6,PLEKHG2,SASH1,A9Z1X7,TPR,A0A3B3IRZ4,RANGAP1,MAST2,PKN2,ITPR3,RBM10,SPTAN1,CLEC16A,A0A0A0MSA4,CAVIN1,SNRK,T…
GO:BP	actin filament-based process	GO:0030029	8.19502e-08	7.08645	804	203	31	21100	DBNL,EPB41L1,SPECC1L,NCK1,PLEC,ARHGEF11,FLNC,MYO18A,MARCKS,BIN1,DAPK3,PLEKHG2,A0A3B3IRZ4,SPTAN1,A0A0A0MSA4,TJP1,ABI1,CTTN,ARHGEF10,PDLIM4,PXN,ARHGAP17,MARCKSL1,MINK1,FNBP1L,PDPK1,LIMA1,A0A494BZV2,EHD2,PAK2,SIPA1L1
GO:BP	positive regulation of cellular process	GO:0048522	1.20089e-07	6.9205	5687	203	98	21100	ACIN1,MAP1B,PEA15,A0A7I2V3R8,SOS1,HELZ2,DBNL,GTF2F1,MAP3K7,RTN4,HUWE1,SP100,HDAC4,GIGYF2,USP9X,TP53BP1,DCP1A,SUDS3,SYAP1,NCK1,ARHGEF11,PRKD2,DTX3L,EIF4G1,PML,MYO18A,BIN1,DAPK3,LARP1,SASH1,TPR,A0A3B3IRZ4,PKN2,ITPR3,RBM10,CLEC16A,CAVIN1,TJP1,RPTOR,PTK2,STXBP1,ABI1,CTTN,JCAD,ZEB2,MAPK3,ARHGEF10,VIM,GSK3A,OPTN,PXN,MARCKSL1,CUL4A,RPS6KA4,SIN3A,STX7,MINK1,DLG5,TBC1D5,SAMD4B,BCLAF1,FNBP1L,HIC1,NIBAN2,MA…
GO:BP	regulation of cellular amide metabolic process	GO:0034248	1.41536e-07	6.84913	449	203	23	21100	RTN4,GIGYF2,DCP1A,NCK1,EIF4G1,EIF3B,PML,BIN1,DAPK3,LARP1,TPR,TCOF1,VIM,GSK3A,SAMD4B,BCLAF1,PGAM1,PUM1,SPHK2,DHX9,CASC3,LARP4,IGF2BP2
GO:BP	regulation of molecular function	GO:0065009	8.28388e-07	6.08177	3050	203	64	21100	PRPSAP2,SOS1,TBC1D24,DBNL,PRKAB1,GTF2F1,MAP3K7,SP100,TBC1D10B,HDAC4,USP9X,TP53BP1,DCP1A,SYAP1,NCK1,PLEC,ARHGEF11,PRKD2,DTX3L,EIF4G1,PML,MVP,BIN1,ARHGEF6,PLEKHG2,SASH1,A0A3B3IRZ4,RANGAP1,ARFGAP2,RPTOR,PTK2,ABI1,ZEB2,MAPK3,ARHGEF10,GSK3A,ARHGAP17,RPS6KA4,PSMF1,URI1,SIPA1,SIN3A,RUBCN,MINK1,TBC1D5,NIBAN2,HMOX1,SPHK2,GAPVD1,RNF31,K7ESB7,DHX9,PDPK1,NUCKS1,BMP2K,ZFP91,ITSN2,RCC1,HSF1,MARK2,CDK12,PAK2,CC…
GO:BP	nucleic acid transport	GO:0050657	1.22652e-06	5.91133	163	203	14	21100	A0A7I2V3R8,NUP160,MVP,TPR,ZC3H11A,SRSF1,YTHDC1,BCLAF1,NUP88,DHX9,CASC3,BICD2,HSF1,IGF2BP2
GO:BP	RNA transport	GO:0050658	1.22652e-06	5.91133	163	203	14	21100	A0A7I2V3R8,NUP160,MVP,TPR,ZC3H11A,SRSF1,YTHDC1,BCLAF1,NUP88,DHX9,CASC3,BICD2,HSF1,IGF2BP2
GO:BP	establishment of RNA localization	GO:0051236	1.56044e-06	5.80675	166	203	14	21100	A0A7I2V3R8,NUP160,MVP,TPR,ZC3H11A,SRSF1,YTHDC1,BCLAF1,NUP88,DHX9,CASC3,BICD2,HSF1,IGF2BP2
GO:BP	regulation of cellular metabolic process	GO:0031323	3.00589e-06	5.52203	6004	203	98	21100	SP110,ACIN1,A0A7I2V3R8,SOS1,HELZ2,GTF2F1,MAP3K7,RTN4,HUWE1,ZC3H4,SP100,LRRFIP2,HDAC4,GIGYF2,USP9X,TP53BP1,ZNF579,DCP1A,SUDS3,SRSF9,SYAP1,NCK1,PLEC,ARHGEF11,PRKD2,DTX3L,FBXL19,EIF4G1,EIF3B,PML,SEC22B,MVP,BIN1,DAPK3,LARP1,SASH1,A9Z1X7,TPR,RBM10,CLEC16A,TLE4,SRSF1,RPTOR,PTK2,ABI1,CTTN,ZEB2,TCOF1,MAPK3,VIM,GSK3A,OPTN,PXN,YTHDC1,CUL4A,RPS6KA4,PSMF1,URI1,SIN3A,RUBCN,LIMD1,SAMD4B,BCLAF1,PGAM1,HIC1,NIBAN…
GO:BP	regulation of biological process	GO:0050789	4.92048e-06	5.30799	12276	203	158	21100	IFIH1,SP110,ACIN1,TTLL12,MAP1B,PEA15,A0A7I2V3R8,SOS1,HELZ2,DBNL,PRKAB1,GTF2F1,MAP3K7,RTN4,HUWE1,DNAJC5,ZC3H4,SP100,LRRFIP2,HDAC4,GIGYF2,USP9X,TP53BP1,ZNF579,DCP1A,SUDS3,PALMD,SEPTIN2,SRSF9,PALM2AKAP2,SYAP1,TTC28,NCK1,PLEC,ARHGEF11,PRKD2,DTX3L,FBXL19,EIF4G1,EIF3B,PML,MATR3,SEC22B,MVP,MYO18A,BIN1,DAPK3,LARP1,ARHGEF6,PLEKHG2,SASH1,A9Z1X7,TPR,A0A3B3IRZ4,RANGAP1,MAST2,PKN2,ITPR3,RBM10,SPTAN1,CLEC16A,A…
GO:BP	biological regulation	GO:0065007	4.9865e-06	5.3022	13001	203	164	21100	IFIH1,SP110,ACIN1,TTLL12,PRPSAP2,MAP1B,PEA15,A0A7I2V3R8,SOS1,TBC1D24,HELZ2,DBNL,PRKAB1,GTF2F1,MAP3K7,RTN4,HUWE1,DNAJC5,ZC3H4,SP100,TBC1D10B,LRRFIP2,HDAC4,GIGYF2,USP9X,TP53BP1,ZNF579,AMPD2,DCP1A,SUDS3,PALMD,SEPTIN2,SRSF9,PALM2AKAP2,SYAP1,TTC28,NCK1,PLEC,ARHGEF11,PRKD2,DTX3L,FBXL19,EIF4G1,EIF3B,PML,MATR3,SEC22B,MVP,MYO18A,BIN1,DAPK3,LARP1,ARHGEF6,PLEKHG2,SASH1,A9Z1X7,TPR,A0A3B3IRZ4,RANGAP1,MAST2,PK…
GO:BP	phosphorylation	GO:0016310	5.05312e-06	5.29644	1882	203	46	21100	SOS1,TPI1,PRKAB1,MAP3K7,HDAC4,PHKA2,SYAP1,NCK1,PLEC,PRKD2,EIF4G1,PML,MVP,DAPK3,SASH1,MAST2,PKN2,SNRK,RPTOR,PTK2,ABI1,MAPK3,GSK3A,PFKFB3,RPS6KA4,RUBCN,LIMD1,MINK1,PGAM1,PHKB,MAP3K2,SPHK2,TP53RK,PDPK1,BMP2K,ZFP91,TNKS1BP1,MAP3K3,HSF1,MARK2,PIK3C2A,CDK12,PI4KB,PAK2,PAK4,CCNK
GO:BP	regulation of nitrogen compound metabolic process	GO:0051171	7.97466e-06	5.09829	5654	203	93	21100	SP110,ACIN1,A0A7I2V3R8,SOS1,HELZ2,GTF2F1,MAP3K7,RTN4,HUWE1,ZC3H4,SP100,LRRFIP2,HDAC4,GIGYF2,USP9X,TP53BP1,ZNF579,DCP1A,SUDS3,SRSF9,SYAP1,NCK1,PLEC,ARHGEF11,PRKD2,DTX3L,FBXL19,EIF4G1,EIF3B,PML,SEC22B,MVP,BIN1,DAPK3,LARP1,SASH1,A9Z1X7,TPR,RBM10,TLE4,SRSF1,RPTOR,PTK2,ABI1,ZEB2,TCOF1,MAPK3,VIM,GSK3A,PXN,YTHDC1,CUL4A,RPS6KA4,PSMF1,URI1,SIN3A,LIMD1,SAMD4B,BCLAF1,PGAM1,HIC1,NIBAN2,MAP3K2,RBBP6,PUM1,HMOX…
GO:BP	regulation of catalytic activity	GO:0050790	1.02564e-05	4.98901	2345	203	52	21100	PRPSAP2,SOS1,TBC1D24,DBNL,PRKAB1,GTF2F1,MAP3K7,TBC1D10B,DCP1A,SYAP1,NCK1,PLEC,ARHGEF11,PRKD2,DTX3L,PML,MVP,BIN1,ARHGEF6,PLEKHG2,SASH1,A0A3B3IRZ4,RANGAP1,ARFGAP2,RPTOR,PTK2,ABI1,ZEB2,MAPK3,ARHGEF10,GSK3A,ARHGAP17,PSMF1,URI1,SIPA1,RUBCN,TBC1D5,SPHK2,GAPVD1,K7ESB7,DHX9,PDPK1,BMP2K,ZFP91,ITSN2,RCC1,HSF1,MARK2,CDK12,PAK2,CCNK,SIPA1L1
GO:BP	localization	GO:0051179	1.28659e-05	4.89056	6436	203	101	21100	MAP1B,PEA15,A0A7I2V3R8,SOS1,DBNL,RTN4,HUWE1,DNAJC5,SP100,TBC1D10B,HDAC4,USP9X,NUP160,FCHO2,EPS15L1,DCP1A,SEPTIN2,TMEM163,NCK1,PLEC,NAV1,PRKD2,DTX3L,PML,REPS1,SEC22B,MVP,MYO18A,BIN1,FKBP15,DAPK3,SASH1,TPR,PHETA1,A0A3B3IRZ4,RANGAP1,PKN2,ITPR3,CLEC16A,ZC3H11A,A0A0A0MSA4,CAVIN1,ARFGAP2,TJP1,SRSF1,PTK2,STXBP1,CTTN,JCAD,ZEB2,SLC66A2,MAPK3,GSK3A,OPTN,PXN,YTHDC1,ARHGAP17,ANKRD13D,SIN3A,STX7,A0A1B0GTL5,RU…
GO:BP	regulation of primary metabolic process	GO:0080090	1.51724e-05	4.81895	5812	203	94	21100	SP110,ACIN1,A0A7I2V3R8,SOS1,HELZ2,GTF2F1,MAP3K7,RTN4,HUWE1,ZC3H4,SP100,LRRFIP2,HDAC4,GIGYF2,USP9X,TP53BP1,ZNF579,DCP1A,SUDS3,SRSF9,SYAP1,NCK1,PLEC,ARHGEF11,PRKD2,DTX3L,FBXL19,EIF4G1,EIF3B,PML,SEC22B,MVP,BIN1,DAPK3,LARP1,SASH1,A9Z1X7,TPR,RBM10,TLE4,SRSF1,RPTOR,PTK2,ABI1,ZEB2,TCOF1,MAPK3,VIM,GSK3A,PXN,YTHDC1,CUL4A,RPS6KA4,PSMF1,URI1,SIN3A,RUBCN,LIMD1,SAMD4B,BCLAF1,PGAM1,HIC1,NIBAN2,MAP3K2,RBBP6,PUM…
GO:BP	RNA localization	GO:0006403	1.6473e-05	4.78323	199	203	14	21100	A0A7I2V3R8,NUP160,MVP,TPR,ZC3H11A,SRSF1,YTHDC1,BCLAF1,NUP88,DHX9,CASC3,BICD2,HSF1,IGF2BP2
GO:BP	regulation of protein metabolic process	GO:0051246	1.95643e-05	4.70854	2536	203	54	21100	SOS1,MAP3K7,RTN4,HUWE1,HDAC4,GIGYF2,USP9X,DCP1A,SYAP1,NCK1,PLEC,PRKD2,DTX3L,EIF4G1,EIF3B,PML,SEC22B,MVP,BIN1,DAPK3,LARP1,SASH1,TPR,RPTOR,PTK2,ABI1,TCOF1,MAPK3,VIM,GSK3A,CUL4A,RPS6KA4,PSMF1,SIN3A,SAMD4B,BCLAF1,PUM1,SPHK2,DHX9,PDPK1,USP8,CASC3,PACSIN3,ZFP91,TNKS1BP1,LMNA,NELFA,LARP4,HSF1,IGF2BP2,MARK2,CDK12,PAK2,CCNK
GO:BP	regulation of nucleobase-containing compound metabolic process	GO:0019219	2.62053e-05	4.58161	4048	203	73	21100	SP110,ACIN1,A0A7I2V3R8,SOS1,HELZ2,GTF2F1,MAP3K7,ZC3H4,SP100,LRRFIP2,HDAC4,GIGYF2,USP9X,TP53BP1,ZNF579,DCP1A,SUDS3,SRSF9,NCK1,ARHGEF11,PRKD2,DTX3L,FBXL19,PML,BIN1,DAPK3,LARP1,A9Z1X7,TPR,RBM10,TLE4,SRSF1,RPTOR,ZEB2,MAPK3,VIM,GSK3A,PXN,YTHDC1,CUL4A,RPS6KA4,URI1,SIN3A,LIMD1,SAMD4B,BCLAF1,PGAM1,HIC1,NIBAN2,MAP3K2,RBBP6,PUM1,HMOX1,SPHK2,HDGFL2,RNF31,DHX9,EAF1,THRAP3,NUCKS1,CASC3,SF3B1,BAZ1A,ZFP91,CC2D1…
GO:BP	regulation of mRNA metabolic process	GO:1903311	3.68056e-05	4.43409	326	203	17	21100	ACIN1,A0A7I2V3R8,GIGYF2,DCP1A,SRSF9,LARP1,A9Z1X7,RBM10,VIM,YTHDC1,SAMD4B,PUM1,DHX9,THRAP3,CASC3,HSF1,IGF2BP2
GO:BP	vesicle-mediated transport	GO:0016192	4.02218e-05	4.39554	1604	203	40	21100	DBNL,DNAJC5,TBC1D10B,FCHO2,EPS15L1,SEPTIN2,DTX3L,REPS1,SEC22B,MYO18A,BIN1,FKBP15,PHETA1,CLEC16A,ARFGAP2,PTK2,STXBP1,CTTN,SLC66A2,MAPK3,OPTN,ARHGAP17,ANKRD13D,STX7,A0A1B0GTL5,RUBCN,TBC1D5,FNBP1L,SNX16,HMOX1,SPHK2,GAPVD1,PDPK1,BICD2,BMP2K,EHD2,PACSIN3,ITSN2,PIK3C2A,PI4KB
GO:BP	nucleobase-containing compound transport	GO:0015931	8.25237e-05	4.08342	226	203	14	21100	A0A7I2V3R8,NUP160,MVP,TPR,ZC3H11A,SRSF1,YTHDC1,BCLAF1,NUP88,DHX9,CASC3,BICD2,HSF1,IGF2BP2
GO:BP	regulation of organelle organization	GO:0033043	8.65927e-05	4.06252	1137	203	32	21100	MAP1B,A0A7I2V3R8,DBNL,HUWE1,NCK1,PML,SEC22B,BIN1,DAPK3,PLEKHG2,TPR,SPTAN1,CLEC16A,TJP1,PTK2,STXBP1,CTTN,ZEB2,MAPK3,ARHGEF10,GSK3A,PXN,ARHGAP17,SIN3A,RUBCN,LIMA1,BICD2,RCC1,EML3,LMNA,MARK2,PAK2
GO:BP	negative regulation of cellular metabolic process	GO:0031324	9.48946e-05	4.02276	2506	203	52	21100	ACIN1,A0A7I2V3R8,RTN4,ZC3H4,SP100,HDAC4,GIGYF2,USP9X,TP53BP1,DCP1A,SUDS3,SRSF9,NCK1,PLEC,DTX3L,EIF4G1,PML,SEC22B,MVP,BIN1,DAPK3,LARP1,TPR,RBM10,CLEC16A,TLE4,ZEB2,GSK3A,OPTN,PSMF1,URI1,SIN3A,RUBCN,LIMD1,SAMD4B,BCLAF1,HIC1,NIBAN2,PUM1,HMOX1,SPHK2,DHX9,PDPK1,THRAP3,CC2D1A,MAP3K3,AEBP2,NELFA,HSF1,IGF2BP2,HDAC7,PAK2
GO:BP	regulation of translation	GO:0006417	0.000101038	3.99552	393	203	18	21100	GIGYF2,DCP1A,NCK1,EIF4G1,EIF3B,PML,DAPK3,LARP1,TPR,TCOF1,VIM,SAMD4B,BCLAF1,PUM1,DHX9,CASC3,LARP4,IGF2BP2
GO:BP	regulation of cellular protein metabolic process	GO:0032268	0.000110875	3.95517	2370	203	50	21100	SOS1,MAP3K7,HUWE1,HDAC4,GIGYF2,USP9X,DCP1A,SYAP1,NCK1,PLEC,PRKD2,DTX3L,EIF4G1,EIF3B,PML,MVP,BIN1,DAPK3,LARP1,SASH1,TPR,RPTOR,PTK2,ABI1,TCOF1,MAPK3,VIM,GSK3A,RPS6KA4,PSMF1,SIN3A,SAMD4B,BCLAF1,PUM1,SPHK2,DHX9,PDPK1,CASC3,PACSIN3,ZFP91,TNKS1BP1,LMNA,NELFA,LARP4,HSF1,IGF2BP2,MARK2,CDK12,PAK2,CCNK
GO:BP	cellular macromolecule metabolic process	GO:0044260	0.00011699	3.93185	5766	203	91	21100	IFIH1,TTLL12,A0A7I2V3R8,SOS1,HELZ2,PRKAB1,MAP3K7,HUWE1,SP100,HDAC4,GIGYF2,USP9X,TP53BP1,DCP1A,PHKA2,SUDS3,SYAP1,NCK1,PLEC,PRKD2,DTX3L,FBXL19,EEF1G,EIF4G1,EIF3B,PML,MVP,MYO18A,BIN1,FKBP15,DAPK3,LARP1,SASH1,TPR,PHETA1,RANGAP1,MAST2,PKN2,C18ORF25,RBM10,SNRK,RPTOR,PTK2,ABI1,TCOF1,MAPK3,VIM,GSK3A,OPTN,CUL4A,RPS6KA4,PSMF1,SIN3A,MINK1,SAMD4B,BCLAF1,NIBAN2,PHKB,MAP3K2,RBBP6,PUM1,SPHK2,TP53RK,HDGFL2,RNF31…
GO:BP	cellular component organization	GO:0016043	0.000135823	3.86703	7868	203	113	21100	ACIN1,MAP1B,A0A7I2V3R8,SOS1,TBC1D24,DBNL,CAVIN2,RTN4,HUWE1,SP100,HDAC4,USP9X,TP53BP1,FCHO2,EPB41L1,SUDS3,SEPTIN2,SRSF9,SPECC1L,NCK1,PLEC,ARHGEF11,NAV1,DTX3L,EIF4G1,EIF3B,FLNC,PML,SEC22B,MYO18A,MARCKS,BIN1,DAPK3,ARHGEF6,PLEKHG2,TPR,PHETA1,A0A3B3IRZ4,MAST2,PKN2,SPTAN1,CLEC16A,A0A0A0MSA4,KCTD12,ARFGAP2,TJP1,SRSF1,RPTOR,PTK2,STXBP1,ABI1,CTTN,ZEB2,SLC66A2,MAPK3,ARHGEF10,VIM,PDLIM4,GSK3A,OPTN,PXN,YTHDC…
GO:BP	cellular component organization or biogenesis	GO:0071840	0.000140056	3.8537	8070	203	115	21100	ACIN1,MAP1B,A0A7I2V3R8,SOS1,TBC1D24,DBNL,CAVIN2,RTN4,HUWE1,SP100,HDAC4,USP9X,TP53BP1,FCHO2,EPB41L1,SUDS3,SEPTIN2,SRSF9,SPECC1L,NCK1,PLEC,ARHGEF11,NAV1,DTX3L,EIF4G1,EIF3B,FLNC,PML,SEC22B,MYO18A,MARCKS,BIN1,DAPK3,ARHGEF6,PLEKHG2,TPR,PHETA1,A0A3B3IRZ4,MAST2,PKN2,SPTAN1,CLEC16A,A0A0A0MSA4,KCTD12,ARFGAP2,TJP1,SRSF1,RPTOR,PTK2,STXBP1,ABI1,CTTN,ZEB2,SLC66A2,MAPK3,ARHGEF10,VIM,PDLIM4,GSK3A,OPTN,PXN,YTHDC…
GO:BP	regulation of intracellular signal transduction	GO:1902531	0.000168752	3.77275	1691	203	40	21100	SOS1,MAP3K7,RTN4,USP9X,NCK1,ARHGEF11,PRKD2,PML,SASH1,TPR,A0A3B3IRZ4,CLEC16A,RPTOR,PTK2,JCAD,MAPK3,ARHGEF10,GSK3A,OPTN,ARHGAP17,CUL4A,URI1,SIPA1,LIMD1,MINK1,DLG5,BCLAF1,HIC1,PUM1,HMOX1,SPHK2,TP53RK,RNF31,PDPK1,CC2D1A,MAP3K3,HDAC7,PAK2,PAK4,SIPA1L1
GO:BP	regulation of response to stimulus	GO:0048583	0.000170089	3.76932	3895	203	69	21100	IFIH1,TTLL12,PEA15,SOS1,MAP3K7,RTN4,SP100,HDAC4,USP9X,TP53BP1,NCK1,ARHGEF11,PRKD2,DTX3L,EIF4G1,PML,MATR3,MVP,DAPK3,SASH1,TPR,A0A3B3IRZ4,CLEC16A,TLE4,RPTOR,PTK2,STXBP1,CTTN,JCAD,ZEB2,MAPK3,ARHGEF10,GSK3A,OPTN,PXN,ARHGAP17,CUL4A,URI1,SIPA1,SIN3A,STX7,LIMD1,MINK1,DLG5,BCLAF1,HIC1,NIBAN2,PUM1,HMOX1,SPHK2,TP53RK,HDGFL2,RNF31,DHX9,PDPK1,USP8,ZDHHC5,NUCKS1,BMP2K,CC2D1A,MAP3K3,EMD,LMNA,HSF1,HDAC7,PAK2,PA…
GO:BP	regulation of cell communication	GO:0010646	0.000190142	3.72092	3336	203	62	21100	TTLL12,MAP1B,PEA15,SOS1,MAP3K7,RTN4,SP100,USP9X,SYAP1,NCK1,ARHGEF11,PRKD2,PML,MVP,DAPK3,SASH1,TPR,A0A3B3IRZ4,ITPR3,CLEC16A,TLE4,RPTOR,PTK2,STXBP1,CTTN,JCAD,ZEB2,MAPK3,ARHGEF10,GSK3A,OPTN,PXN,ARHGAP17,CUL4A,URI1,SIPA1,A0A1B0GTL5,LIMD1,MINK1,DLG5,BCLAF1,HIC1,NIBAN2,PUM1,HMOX1,SPHK2,TP53RK,RNF31,PDPK1,USP8,ZDHHC5,NUCKS1,BMP2K,CC2D1A,MAP3K3,EMD,LMNA,HDAC7,PAK2,PAK4,CCNK,SIPA1L1
GO:BP	regulation of signal transduction	GO:0009966	0.000201352	3.69604	2947	203	57	21100	TTLL12,PEA15,SOS1,MAP3K7,RTN4,SP100,USP9X,NCK1,ARHGEF11,PRKD2,PML,MVP,DAPK3,SASH1,TPR,A0A3B3IRZ4,CLEC16A,TLE4,RPTOR,PTK2,CTTN,JCAD,ZEB2,MAPK3,ARHGEF10,GSK3A,OPTN,PXN,ARHGAP17,CUL4A,URI1,SIPA1,LIMD1,MINK1,DLG5,BCLAF1,HIC1,NIBAN2,PUM1,HMOX1,SPHK2,TP53RK,RNF31,PDPK1,USP8,ZDHHC5,NUCKS1,BMP2K,CC2D1A,MAP3K3,EMD,LMNA,HDAC7,PAK2,PAK4,CCNK,SIPA1L1
GO:BP	regulation of RNA metabolic process	GO:0051252	0.000215558	3.66644	3753	203	67	21100	SP110,ACIN1,A0A7I2V3R8,SOS1,HELZ2,GTF2F1,MAP3K7,ZC3H4,SP100,LRRFIP2,HDAC4,GIGYF2,USP9X,TP53BP1,ZNF579,DCP1A,SUDS3,SRSF9,NCK1,ARHGEF11,PRKD2,DTX3L,FBXL19,PML,BIN1,DAPK3,LARP1,A9Z1X7,TPR,RBM10,TLE4,SRSF1,RPTOR,ZEB2,MAPK3,VIM,PXN,YTHDC1,RPS6KA4,URI1,SIN3A,LIMD1,SAMD4B,BCLAF1,HIC1,NIBAN2,MAP3K2,PUM1,HMOX1,HDGFL2,RNF31,DHX9,EAF1,THRAP3,NUCKS1,CASC3,SF3B1,BAZ1A,ZFP91,CC2D1A,AEBP2,NELFA,HSF1,IGF2BP2,HDA…
GO:BP	regulation of signaling	GO:0023051	0.000224212	3.64934	3351	203	62	21100	TTLL12,MAP1B,PEA15,SOS1,MAP3K7,RTN4,SP100,USP9X,SYAP1,NCK1,ARHGEF11,PRKD2,PML,MVP,DAPK3,SASH1,TPR,A0A3B3IRZ4,ITPR3,CLEC16A,TLE4,RPTOR,PTK2,STXBP1,CTTN,JCAD,ZEB2,MAPK3,ARHGEF10,GSK3A,OPTN,PXN,ARHGAP17,CUL4A,URI1,SIPA1,A0A1B0GTL5,LIMD1,MINK1,DLG5,BCLAF1,HIC1,NIBAN2,PUM1,HMOX1,SPHK2,TP53RK,RNF31,PDPK1,USP8,ZDHHC5,NUCKS1,BMP2K,CC2D1A,MAP3K3,EMD,LMNA,HDAC7,PAK2,PAK4,CCNK,SIPA1L1
GO:BP	regulation of cell growth	GO:0001558	0.000325632	3.48727	425	203	18	21100	MAP1B,DBNL,RTN4,ARHGEF11,EIF4G1,PML,A0A0A0MSA4,RPTOR,CTTN,GSK3A,URI1,SIPA1,SIN3A,SPHK2,HDGFL2,EBAG9,ITSN2,PAK4
GO:BP	epithelial cell migration	GO:0010631	0.000329471	3.48218	293	203	15	21100	RTN4,SP100,PRKD2,SASH1,A0A3B3IRZ4,PKN2,PTK2,JCAD,ZEB2,PXN,HMOX1,PDPK1,MAP3K3,PIK3C2A,HDAC7
GO:BP	epithelium migration	GO:0090132	0.000375711	3.42515	296	203	15	21100	RTN4,SP100,PRKD2,SASH1,A0A3B3IRZ4,PKN2,PTK2,JCAD,ZEB2,PXN,HMOX1,PDPK1,MAP3K3,PIK3C2A,HDAC7
GO:BP	regulation of cytoskeleton organization	GO:0051493	0.000408155	3.38917	529	203	20	21100	MAP1B,DBNL,NCK1,BIN1,DAPK3,PLEKHG2,TPR,SPTAN1,TJP1,PTK2,CTTN,MAPK3,ARHGEF10,PXN,ARHGAP17,LIMA1,BICD2,EML3,MARK2,PAK2
GO:BP	regulation of cellular macromolecule biosynthetic process	GO:2000112	0.000456131	3.34091	483	203	19	21100	GIGYF2,DCP1A,NCK1,EIF4G1,EIF3B,PML,DAPK3,LARP1,TPR,TCOF1,VIM,GSK3A,SAMD4B,BCLAF1,PUM1,DHX9,CASC3,LARP4,IGF2BP2
GO:BP	negative regulation of cellular process	GO:0048523	0.000482007	3.31695	4856	203	79	21100	ACIN1,TTLL12,MAP1B,PEA15,A0A7I2V3R8,RTN4,HUWE1,DNAJC5,ZC3H4,SP100,HDAC4,GIGYF2,USP9X,TP53BP1,DCP1A,SUDS3,SRSF9,NCK1,PLEC,DTX3L,EIF4G1,PML,SEC22B,MVP,MYO18A,BIN1,DAPK3,LARP1,TPR,RANGAP1,ITPR3,RBM10,SPTAN1,CLEC16A,TLE4,TJP1,PTK2,STXBP1,ABI1,CTTN,ZEB2,VIM,GSK3A,OPTN,CUL4A,ANKRD13D,ZFYVE19,PSMF1,URI1,SIPA1,SIN3A,A0A1B0GTL5,RUBCN,LIMD1,DLG5,SAMD4B,BCLAF1,HIC1,NIBAN2,PUM1,HMOX1,SPHK2,DHX9,PDPK1,LIMA1,T…
GO:BP	tissue migration	GO:0090130	0.000486222	3.31317	302	203	15	21100	RTN4,SP100,PRKD2,SASH1,A0A3B3IRZ4,PKN2,PTK2,JCAD,ZEB2,PXN,HMOX1,PDPK1,MAP3K3,PIK3C2A,HDAC7
GO:BP	positive regulation of molecular function	GO:0044093	0.000497011	3.30363	1556	203	37	21100	SOS1,MAP3K7,SP100,TBC1D10B,HDAC4,USP9X,TP53BP1,DCP1A,SYAP1,PRKD2,DTX3L,EIF4G1,PML,BIN1,SASH1,A0A3B3IRZ4,RANGAP1,RPTOR,PTK2,ABI1,MAPK3,ARHGEF10,GSK3A,RPS6KA4,SIPA1,TBC1D5,NIBAN2,RNF31,K7ESB7,DHX9,PDPK1,ZFP91,HSF1,MARK2,PAK2,CCNK,SIPA1L1
GO:BP	regulation of macromolecule biosynthetic process	GO:0010556	0.000535477	3.27126	3926	203	68	21100	SP110,A0A7I2V3R8,SOS1,HELZ2,GTF2F1,MAP3K7,ZC3H4,SP100,LRRFIP2,HDAC4,GIGYF2,USP9X,TP53BP1,ZNF579,DCP1A,SUDS3,NCK1,ARHGEF11,PRKD2,DTX3L,FBXL19,EIF4G1,EIF3B,PML,BIN1,DAPK3,LARP1,TPR,RBM10,TLE4,RPTOR,ZEB2,TCOF1,MAPK3,VIM,GSK3A,PXN,RPS6KA4,URI1,SIN3A,LIMD1,SAMD4B,BCLAF1,HIC1,NIBAN2,MAP3K2,PUM1,HMOX1,SPHK2,HDGFL2,RNF31,DHX9,EAF1,THRAP3,NUCKS1,CASC3,SF3B1,BAZ1A,ZFP91,CC2D1A,AEBP2,NELFA,LARP4,HSF1,IGF2BP…
GO:BP	cell growth	GO:0016049	0.000568239	3.24547	490	203	19	21100	MAP1B,DBNL,RTN4,USP9X,ARHGEF11,EIF4G1,PML,A0A0A0MSA4,RPTOR,CTTN,GSK3A,URI1,SIPA1,SIN3A,SPHK2,HDGFL2,EBAG9,ITSN2,PAK4
GO:BP	negative regulation of cellular catabolic process	GO:0031330	0.000643369	3.19154	267	203	14	21100	USP9X,EIF4G1,PML,SEC22B,LARP1,RBM10,CLEC16A,GSK3A,PSMF1,RUBCN,HMOX1,DHX9,THRAP3,IGF2BP2
GO:BP	cell death	GO:0008219	0.000740053	3.13074	2074	203	44	21100	ACIN1,PEA15,TBC1D24,MAP3K7,RTN4,DNAJC5,SP100,HDAC4,SUDS3,NCK1,PRKD2,EIF4G1,PML,MYO18A,BIN1,DAPK3,ARHGEF6,PKN2,RBM10,A0A0A0MSA4,TJP1,PTK2,STXBP1,CTTN,MAPK3,GSK3A,OPTN,CUL4A,URI1,SIN3A,DLG5,BCLAF1,HIC1,NIBAN2,HMOX1,SPHK2,DHX9,RILPL1,EBAG9,PDPK1,LMNA,HSF1,PAK2,PAK4
GO:BP	protein phosphorylation	GO:0006468	0.00080705	3.0931	1587	203	37	21100	SOS1,PRKAB1,MAP3K7,PHKA2,SYAP1,NCK1,PLEC,PRKD2,EIF4G1,PML,MVP,DAPK3,SASH1,MAST2,PKN2,SNRK,RPTOR,PTK2,ABI1,MAPK3,GSK3A,RPS6KA4,MINK1,PHKB,MAP3K2,TP53RK,PDPK1,BMP2K,ZFP91,TNKS1BP1,MAP3K3,HSF1,MARK2,CDK12,PAK2,PAK4,CCNK
GO:BP	negative regulation of cellular amide metabolic process	GO:0034249	0.000885608	3.05276	196	203	12	21100	RTN4,GIGYF2,DCP1A,PML,BIN1,DAPK3,LARP1,TPR,SAMD4B,PUM1,DHX9,IGF2BP2
GO:BP	cell migration	GO:0016477	0.000932573	3.03032	1461	203	35	21100	MAP1B,SOS1,RTN4,SP100,HDAC4,USP9X,NCK1,PLEC,NAV1,PRKD2,PML,MYO18A,DAPK3,SASH1,A0A3B3IRZ4,PKN2,TJP1,PTK2,CTTN,JCAD,ZEB2,MAPK3,PXN,LIMD1,MINK1,DLG5,HMOX1,PDPK1,LIMA1,MAP3K3,LMNA,MARK2,PIK3C2A,HDAC7,PAK4
GO:BP	regulation of macromolecule metabolic process	GO:0060255	0.00112265	2.94976	6787	203	99	21100	IFIH1,SP110,ACIN1,A0A7I2V3R8,SOS1,HELZ2,PRKAB1,GTF2F1,MAP3K7,RTN4,HUWE1,ZC3H4,SP100,LRRFIP2,HDAC4,GIGYF2,USP9X,TP53BP1,ZNF579,DCP1A,SUDS3,SRSF9,SYAP1,NCK1,PLEC,ARHGEF11,PRKD2,DTX3L,FBXL19,EIF4G1,EIF3B,PML,MATR3,SEC22B,MVP,BIN1,DAPK3,LARP1,SASH1,A9Z1X7,TPR,MAST2,RBM10,TLE4,SRSF1,RPTOR,PTK2,ABI1,ZEB2,TCOF1,MAPK3,VIM,GSK3A,OPTN,PXN,YTHDC1,CUL4A,RPS6KA4,PSMF1,URI1,SIN3A,LIMD1,SAMD4B,BCLAF1,PGAM1,HIC1…
GO:BP	cell communication	GO:0007154	0.00116416	2.93399	6508	203	96	21100	IFIH1,TTLL12,MAP1B,PEA15,A0A7I2V3R8,SOS1,DBNL,PRKAB1,MAP3K7,RTN4,DNAJC5,SP100,LRRFIP2,HDAC4,GIGYF2,USP9X,TP53BP1,SEPTIN2,SYAP1,NCK1,PLEC,ARHGEF11,PRKD2,DTX3L,EIF4G1,PML,MVP,DAPK3,LARP1,ARHGEF6,SASH1,TPR,A0A3B3IRZ4,RANGAP1,MAST2,PKN2,ITPR3,CLEC16A,SNRK,TLE4,RPTOR,PTK2,STXBP1,ABI1,CTTN,JCAD,ZEB2,MAPK3,ARHGEF10,VIM,PDLIM4,GSK3A,OPTN,PXN,ARHGAP17,CUL4A,RPS6KA4,ZFYVE19,URI1,SIPA1,A0A1B0GTL5,LIMD1,MINK…
GO:BP	positive regulation of blood vessel endothelial cell migration	GO:0043536	0.00122656	2.91131	52	203	7	21100	PRKD2,JCAD,HMOX1,PDPK1,MAP3K3,PIK3C2A,HDAC7
GO:BP	negative regulation of catabolic process	GO:0009895	0.00123599	2.90798	325	203	15	21100	HDAC4,USP9X,EIF4G1,PML,SEC22B,LARP1,RBM10,CLEC16A,GSK3A,PSMF1,RUBCN,HMOX1,DHX9,THRAP3,IGF2BP2
GO:BP	cellular localization	GO:0051641	0.00124867	2.90355	3031	203	56	21100	MAP1B,A0A7I2V3R8,RTN4,HUWE1,DNAJC5,SP100,TBC1D10B,NUP160,FCHO2,EPS15L1,DCP1A,SEPTIN2,PLEC,DTX3L,PML,REPS1,SEC22B,BIN1,TPR,PHETA1,RANGAP1,ITPR3,CLEC16A,ZC3H11A,A0A0A0MSA4,ARFGAP2,STXBP1,CTTN,SLC66A2,MAPK3,GSK3A,OPTN,YTHDC1,SIN3A,STX7,A0A1B0GTL5,TBC1D5,FNBP1L,SNX16,HMOX1,SPHK2,NUP88,RNF31,DHX9,RILPL1,PDPK1,ZDHHC5,CASC3,DCTN2,BICD2,EHD2,ITSN2,EML3,EMD,LMNA,MARK2
GO:BP	ameboidal-type cell migration	GO:0001667	0.00127749	2.89364	418	203	17	21100	RTN4,SP100,PLEC,PRKD2,PML,SASH1,A0A3B3IRZ4,PKN2,PTK2,JCAD,ZEB2,PXN,HMOX1,PDPK1,MAP3K3,PIK3C2A,HDAC7
GO:BP	positive regulation of catabolic process	GO:0009896	0.00135463	2.86818	519	203	19	21100	MAP3K7,HUWE1,GIGYF2,DCP1A,DTX3L,SEC22B,LARP1,PTK2,MAPK3,GSK3A,OPTN,SAMD4B,PUM1,HMOX1,RNF31,DHX9,PACSIN3,HSF1,PIK3C2A
GO:BP	regulation of localization	GO:0032879	0.00136299	2.86551	2725	203	52	21100	MAP1B,PEA15,RTN4,HUWE1,DNAJC5,SP100,HDAC4,SEPTIN2,NCK1,PRKD2,DTX3L,PML,MYO18A,BIN1,DAPK3,SASH1,TPR,A0A3B3IRZ4,RANGAP1,PKN2,ITPR3,CAVIN1,TJP1,PTK2,STXBP1,JCAD,MAPK3,GSK3A,ANKRD13D,SIN3A,STX7,A0A1B0GTL5,RUBCN,MINK1,DLG5,TBC1D5,HMOX1,SPHK2,GAPVD1,RNF31,DHX9,PDPK1,USP8,ZDHHC5,BMP2K,EHD2,PACSIN3,MAP3K3,EMD,LMNA,PIK3C2A,HDAC7
GO:BP	establishment of localization in cell	GO:0051649	0.00139364	2.85585	2196	203	45	21100	MAP1B,A0A7I2V3R8,HUWE1,DNAJC5,SP100,TBC1D10B,NUP160,FCHO2,EPS15L1,DTX3L,PML,REPS1,SEC22B,BIN1,TPR,PHETA1,RANGAP1,CLEC16A,ZC3H11A,ARFGAP2,STXBP1,CTTN,SLC66A2,MAPK3,GSK3A,YTHDC1,STX7,A0A1B0GTL5,TBC1D5,FNBP1L,SNX16,HMOX1,SPHK2,NUP88,RNF31,DHX9,RILPL1,PDPK1,DCTN2,BICD2,EHD2,ITSN2,EML3,EMD,LMNA
GO:BP	cellular catabolic process	GO:0044248	0.00144738	2.83942	2199	203	45	21100	TPI1,HELZ2,MAP3K7,HUWE1,GIGYF2,USP9X,DCP1A,DTX3L,FBXL19,EIF4G1,PML,SEC22B,DAPK3,LARP1,C18ORF25,RBM10,CLEC16A,RPTOR,PTK2,CTTN,MAPK3,VIM,GSK3A,OPTN,CUL4A,PSMF1,RUBCN,TBC1D5,SAMD4B,BCLAF1,FNBP1L,PGAM1,RBBP6,PUM1,HMOX1,RNF31,DHX9,USP8,THRAP3,CASC3,PACSIN3,HSF1,IGF2BP2,MARK2,PIK3C2A
GO:BP	signaling	GO:0023052	0.00154663	2.81061	6451	203	95	21100	IFIH1,TTLL12,MAP1B,PEA15,SOS1,DBNL,PRKAB1,MAP3K7,RTN4,DNAJC5,SP100,LRRFIP2,HDAC4,GIGYF2,USP9X,TP53BP1,SEPTIN2,SYAP1,NCK1,PLEC,ARHGEF11,PRKD2,DTX3L,PML,MVP,BIN1,DAPK3,LARP1,ARHGEF6,SASH1,TPR,A0A3B3IRZ4,RANGAP1,MAST2,PKN2,ITPR3,CLEC16A,SNRK,TLE4,RPTOR,PTK2,STXBP1,ABI1,CTTN,JCAD,ZEB2,MAPK3,ARHGEF10,VIM,PDLIM4,GSK3A,OPTN,PXN,ARHGAP17,CUL4A,RPS6KA4,ZFYVE19,URI1,SIPA1,A0A1B0GTL5,LIMD1,MINK1,DLG5,BCLAF1…
GO:BP	regulation of cellular localization	GO:0060341	0.0015678	2.80471	741	203	23	21100	MAP1B,RTN4,HUWE1,SP100,DTX3L,PML,TPR,RANGAP1,STXBP1,MAPK3,GSK3A,SIN3A,STX7,A0A1B0GTL5,HMOX1,SPHK2,RNF31,DHX9,PDPK1,ZDHHC5,EHD2,EMD,LMNA
GO:BP	regulation of metabolic process	GO:0019222	0.00158238	2.80069	7313	203	104	21100	IFIH1,SP110,ACIN1,A0A7I2V3R8,SOS1,HELZ2,PRKAB1,GTF2F1,MAP3K7,RTN4,HUWE1,ZC3H4,SP100,LRRFIP2,HDAC4,GIGYF2,USP9X,TP53BP1,ZNF579,DCP1A,SUDS3,SRSF9,SYAP1,NCK1,PLEC,ARHGEF11,PRKD2,DTX3L,FBXL19,EIF4G1,EIF3B,PML,MATR3,SEC22B,MVP,BIN1,DAPK3,LARP1,SASH1,A9Z1X7,TPR,MAST2,RBM10,CLEC16A,TLE4,SRSF1,RPTOR,PTK2,ABI1,CTTN,ZEB2,TCOF1,MAPK3,VIM,GSK3A,OPTN,PXN,YTHDC1,CUL4A,RPS6KA4,PSMF1,URI1,SIN3A,RUBCN,LIMD1,SAMD4…
GO:BP	positive regulation of macromolecule metabolic process	GO:0010604	0.00171554	2.7656	3465	203	61	21100	IFIH1,A0A7I2V3R8,HELZ2,PRKAB1,GTF2F1,MAP3K7,RTN4,HUWE1,SP100,HDAC4,GIGYF2,USP9X,TP53BP1,DCP1A,SYAP1,NCK1,ARHGEF11,PRKD2,DTX3L,EIF4G1,PML,SEC22B,LARP1,SASH1,RBM10,RPTOR,PTK2,ABI1,ZEB2,MAPK3,VIM,GSK3A,RPS6KA4,SIN3A,SAMD4B,BCLAF1,NIBAN2,MAP3K2,PUM1,HMOX1,SPHK2,HDGFL2,DHX9,EAF1,PDPK1,THRAP3,NUCKS1,SF3B1,PACSIN3,BAZ1A,ZFP91,TNKS1BP1,LMNA,NELFA,LARP4,HSF1,IGF2BP2,MARK2,CDK12,PAK2,CCNK
GO:BP	regulation of autophagy	GO:0010506	0.00209703	2.6784	339	203	15	21100	MAP3K7,EIF4G1,SEC22B,DAPK3,LARP1,CLEC16A,RPTOR,CTTN,MAPK3,GSK3A,OPTN,RUBCN,HMOX1,RNF31,PIK3C2A
GO:BP	regulation of cellular biosynthetic process	GO:0031326	0.00240197	2.61943	4085	203	68	21100	SP110,A0A7I2V3R8,SOS1,HELZ2,GTF2F1,MAP3K7,ZC3H4,SP100,LRRFIP2,HDAC4,GIGYF2,USP9X,TP53BP1,ZNF579,DCP1A,SUDS3,NCK1,ARHGEF11,PRKD2,DTX3L,FBXL19,EIF4G1,EIF3B,PML,BIN1,DAPK3,LARP1,TPR,RBM10,TLE4,RPTOR,ZEB2,TCOF1,MAPK3,VIM,GSK3A,PXN,RPS6KA4,URI1,SIN3A,LIMD1,SAMD4B,BCLAF1,HIC1,NIBAN2,MAP3K2,PUM1,HMOX1,SPHK2,HDGFL2,RNF31,DHX9,EAF1,THRAP3,NUCKS1,CASC3,SF3B1,BAZ1A,ZFP91,CC2D1A,AEBP2,NELFA,LARP4,HSF1,IGF2BP…
GO:BP	autophagy	GO:0006914	0.00251204	2.59997	541	203	19	21100	MAP3K7,HUWE1,EIF4G1,SEC22B,DAPK3,LARP1,CLEC16A,RPTOR,CTTN,MAPK3,GSK3A,OPTN,RUBCN,TBC1D5,FNBP1L,HMOX1,RNF31,MARK2,PIK3C2A
GO:BP	process utilizing autophagic mechanism	GO:0061919	0.00251204	2.59997	541	203	19	21100	MAP3K7,HUWE1,EIF4G1,SEC22B,DAPK3,LARP1,CLEC16A,RPTOR,CTTN,MAPK3,GSK3A,OPTN,RUBCN,TBC1D5,FNBP1L,HMOX1,RNF31,MARK2,PIK3C2A
GO:BP	positive regulation of cell migration involved in sprouting angiogenesis	GO:0090050	0.00270877	2.56723	21	203	5	21100	JCAD,HMOX1,MAP3K3,PIK3C2A,HDAC7
GO:BP	cellular protein metabolic process	GO:0044267	0.00276252	2.55869	4882	203	77	21100	IFIH1,TTLL12,SOS1,PRKAB1,MAP3K7,HUWE1,HDAC4,GIGYF2,USP9X,DCP1A,PHKA2,SUDS3,SYAP1,NCK1,PLEC,PRKD2,DTX3L,FBXL19,EEF1G,EIF4G1,EIF3B,PML,MVP,BIN1,FKBP15,DAPK3,LARP1,SASH1,TPR,RANGAP1,MAST2,PKN2,C18ORF25,SNRK,RPTOR,PTK2,ABI1,TCOF1,MAPK3,VIM,GSK3A,CUL4A,RPS6KA4,PSMF1,SIN3A,MINK1,SAMD4B,BCLAF1,PHKB,MAP3K2,RBBP6,PUM1,SPHK2,TP53RK,RNF31,DCAF5,DHX9,PDPK1,USP8,ZDHHC5,CASC3,BMP2K,PACSIN3,ZFP91,TNKS1BP1,MAP3K…
GO:BP	positive regulation of cellular metabolic process	GO:0031325	0.00284421	2.54604	3271	203	58	21100	A0A7I2V3R8,HELZ2,GTF2F1,MAP3K7,HUWE1,SP100,HDAC4,GIGYF2,USP9X,TP53BP1,DCP1A,SYAP1,NCK1,ARHGEF11,PRKD2,DTX3L,EIF4G1,PML,LARP1,SASH1,RPTOR,PTK2,ABI1,ZEB2,MAPK3,VIM,GSK3A,OPTN,RPS6KA4,SIN3A,SAMD4B,BCLAF1,NIBAN2,MAP3K2,PUM1,HMOX1,SPHK2,HDGFL2,RNF31,DHX9,EAF1,PDPK1,THRAP3,NUCKS1,SF3B1,PACSIN3,BAZ1A,ZFP91,TNKS1BP1,LMNA,NELFA,LARP4,HSF1,MARK2,PIK3C2A,CDK12,PAK2,CCNK
GO:BP	positive regulation of metabolic process	GO:0009893	0.00312601	2.50501	3776	203	64	21100	IFIH1,A0A7I2V3R8,HELZ2,PRKAB1,GTF2F1,MAP3K7,RTN4,HUWE1,SP100,HDAC4,GIGYF2,USP9X,TP53BP1,DCP1A,SYAP1,NCK1,ARHGEF11,PRKD2,DTX3L,EIF4G1,PML,SEC22B,LARP1,SASH1,RBM10,RPTOR,PTK2,ABI1,ZEB2,MAPK3,VIM,GSK3A,OPTN,RPS6KA4,SIN3A,SAMD4B,BCLAF1,NIBAN2,MAP3K2,PUM1,HMOX1,SPHK2,HDGFL2,RNF31,DHX9,EAF1,PDPK1,THRAP3,NUCKS1,SF3B1,PACSIN3,BAZ1A,ZFP91,TNKS1BP1,LMNA,NELFA,LARP4,HSF1,IGF2BP2,MARK2,PIK3C2A,CDK12,PAK2,CCNK
GO:BP	positive regulation of epithelial cell migration	GO:0010634	0.00316772	2.49925	147	203	10	21100	RTN4,PRKD2,SASH1,A0A3B3IRZ4,JCAD,HMOX1,PDPK1,MAP3K3,PIK3C2A,HDAC7
GO:BP	endomembrane system organization	GO:0010256	0.00320334	2.4944	550	203	19	21100	CAVIN2,RTN4,HUWE1,PLEC,SEC22B,MYO18A,BIN1,PHETA1,A0A0A0MSA4,STXBP1,MAPK3,OPTN,FNBP1L,USP8,EHD2,PACSIN3,RCC1,EMD,LMNA
GO:BP	actin filament organization	GO:0007015	0.00329756	2.48181	448	203	17	21100	DBNL,NCK1,PLEC,MARCKS,BIN1,PLEKHG2,SPTAN1,TJP1,ABI1,CTTN,ARHGEF10,PXN,ARHGAP17,MARCKSL1,LIMA1,A0A494BZV2,PAK2
GO:BP	positive regulation of cellular catabolic process	GO:0031331	0.00360915	2.44259	451	203	17	21100	MAP3K7,GIGYF2,DCP1A,DTX3L,LARP1,PTK2,MAPK3,GSK3A,OPTN,SAMD4B,PUM1,HMOX1,RNF31,DHX9,PACSIN3,HSF1,PIK3C2A
GO:BP	regulation of epithelial cell migration	GO:0010632	0.00380589	2.41954	225	203	12	21100	RTN4,SP100,PRKD2,SASH1,A0A3B3IRZ4,PTK2,JCAD,HMOX1,PDPK1,MAP3K3,PIK3C2A,HDAC7
GO:BP	mRNA catabolic process	GO:0006402	0.00390876	2.40796	267	203	13	21100	HELZ2,GIGYF2,DCP1A,LARP1,RBM10,VIM,SAMD4B,BCLAF1,PUM1,DHX9,THRAP3,CASC3,IGF2BP2
GO:BP	regulation of biosynthetic process	GO:0009889	0.00410604	2.38658	4145	203	68	21100	SP110,A0A7I2V3R8,SOS1,HELZ2,GTF2F1,MAP3K7,ZC3H4,SP100,LRRFIP2,HDAC4,GIGYF2,USP9X,TP53BP1,ZNF579,DCP1A,SUDS3,NCK1,ARHGEF11,PRKD2,DTX3L,FBXL19,EIF4G1,EIF3B,PML,BIN1,DAPK3,LARP1,TPR,RBM10,TLE4,RPTOR,ZEB2,TCOF1,MAPK3,VIM,GSK3A,PXN,RPS6KA4,URI1,SIN3A,LIMD1,SAMD4B,BCLAF1,HIC1,NIBAN2,MAP3K2,PUM1,HMOX1,SPHK2,HDGFL2,RNF31,DHX9,EAF1,THRAP3,NUCKS1,CASC3,SF3B1,BAZ1A,ZFP91,CC2D1A,AEBP2,NELFA,LARP4,HSF1,IGF2BP…
GO:BP	protein autophosphorylation	GO:0046777	0.00417317	2.37953	227	203	12	21100	PRKD2,MVP,DAPK3,PTK2,MAPK3,MINK1,PDPK1,TNKS1BP1,MAP3K3,MARK2,CDK12,PAK2
GO:BP	negative regulation of nitrogen compound metabolic process	GO:0051172	0.00464241	2.33326	2371	203	46	21100	ACIN1,A0A7I2V3R8,RTN4,ZC3H4,SP100,HDAC4,GIGYF2,USP9X,TP53BP1,DCP1A,SUDS3,SRSF9,NCK1,PLEC,DTX3L,EIF4G1,PML,MVP,BIN1,DAPK3,LARP1,TPR,RBM10,TLE4,ZEB2,GSK3A,PSMF1,URI1,SIN3A,LIMD1,SAMD4B,BCLAF1,HIC1,NIBAN2,PUM1,SPHK2,DHX9,PDPK1,THRAP3,CC2D1A,AEBP2,NELFA,HSF1,IGF2BP2,HDAC7,PAK2
GO:BP	positive regulation of nitrogen compound metabolic process	GO:0051173	0.0049248	2.30761	3083	203	55	21100	A0A7I2V3R8,HELZ2,GTF2F1,MAP3K7,HUWE1,SP100,HDAC4,GIGYF2,USP9X,TP53BP1,DCP1A,SYAP1,NCK1,ARHGEF11,PRKD2,DTX3L,EIF4G1,PML,SEC22B,LARP1,SASH1,RPTOR,PTK2,ABI1,ZEB2,MAPK3,VIM,GSK3A,RPS6KA4,SIN3A,SAMD4B,BCLAF1,NIBAN2,MAP3K2,PUM1,SPHK2,HDGFL2,DHX9,EAF1,PDPK1,THRAP3,NUCKS1,SF3B1,PACSIN3,BAZ1A,ZFP91,TNKS1BP1,LMNA,NELFA,LARP4,HSF1,MARK2,CDK12,PAK2,CCNK
GO:BP	nuclear export	GO:0051168	0.00511878	2.29083	155	203	10	21100	A0A7I2V3R8,SP100,NUP160,TPR,RANGAP1,ZC3H11A,YTHDC1,NUP88,DHX9,EMD
GO:BP	signal transduction	GO:0007165	0.00514395	2.2887	5957	203	88	21100	IFIH1,TTLL12,PEA15,SOS1,DBNL,PRKAB1,MAP3K7,RTN4,SP100,LRRFIP2,HDAC4,GIGYF2,USP9X,TP53BP1,SEPTIN2,SYAP1,NCK1,ARHGEF11,PRKD2,DTX3L,PML,MVP,DAPK3,LARP1,ARHGEF6,SASH1,TPR,A0A3B3IRZ4,RANGAP1,MAST2,PKN2,ITPR3,CLEC16A,SNRK,TLE4,RPTOR,PTK2,ABI1,CTTN,JCAD,ZEB2,MAPK3,ARHGEF10,VIM,GSK3A,OPTN,PXN,ARHGAP17,CUL4A,RPS6KA4,ZFYVE19,URI1,SIPA1,LIMD1,MINK1,DLG5,BCLAF1,FNBP1L,HIC1,NIBAN2,MAP3K2,PUM1,HMOX1,SPHK2,TP53…
GO:BP	positive regulation of catalytic activity	GO:0043085	0.00525448	2.27947	1170	203	29	21100	SOS1,MAP3K7,TBC1D10B,DCP1A,SYAP1,PRKD2,DTX3L,PML,BIN1,SASH1,A0A3B3IRZ4,RANGAP1,RPTOR,PTK2,ABI1,MAPK3,ARHGEF10,GSK3A,SIPA1,TBC1D5,K7ESB7,DHX9,PDPK1,ZFP91,HSF1,MARK2,PAK2,CCNK,SIPA1L1
GO:BP	localization of cell	GO:0051674	0.00597086	2.22396	1655	203	36	21100	MAP1B,SOS1,RTN4,SP100,HDAC4,USP9X,NCK1,PLEC,NAV1,PRKD2,PML,MYO18A,DAPK3,SASH1,A0A3B3IRZ4,PKN2,CAVIN1,TJP1,PTK2,CTTN,JCAD,ZEB2,MAPK3,PXN,LIMD1,MINK1,DLG5,HMOX1,PDPK1,LIMA1,MAP3K3,LMNA,MARK2,PIK3C2A,HDAC7,PAK4
GO:BP	cell motility	GO:0048870	0.00597086	2.22396	1655	203	36	21100	MAP1B,SOS1,RTN4,SP100,HDAC4,USP9X,NCK1,PLEC,NAV1,PRKD2,PML,MYO18A,DAPK3,SASH1,A0A3B3IRZ4,PKN2,CAVIN1,TJP1,PTK2,CTTN,JCAD,ZEB2,MAPK3,PXN,LIMD1,MINK1,DLG5,HMOX1,PDPK1,LIMA1,MAP3K3,LMNA,MARK2,PIK3C2A,HDAC7,PAK4
GO:BP	positive regulation of response to stimulus	GO:0048584	0.00621664	2.20644	2169	203	43	21100	IFIH1,PEA15,SOS1,MAP3K7,RTN4,USP9X,TP53BP1,NCK1,PRKD2,DTX3L,PML,MATR3,DAPK3,SASH1,TPR,CLEC16A,RPTOR,PTK2,STXBP1,JCAD,ZEB2,MAPK3,GSK3A,OPTN,SIN3A,STX7,MINK1,DLG5,BCLAF1,HIC1,PUM1,HMOX1,SPHK2,HDGFL2,RNF31,DHX9,USP8,ZDHHC5,NUCKS1,BMP2K,CC2D1A,MAP3K3,PAK2
GO:BP	negative regulation of cellular macromolecule biosynthetic process	GO:2000113	0.00628343	2.2018	196	203	11	21100	GIGYF2,DCP1A,PML,DAPK3,LARP1,TPR,GSK3A,SAMD4B,PUM1,DHX9,IGF2BP2
GO:BP	regulation of anatomical structure morphogenesis	GO:0022603	0.00678001	2.16877	930	203	25	21100	MAP1B,DBNL,RTN4,HUWE1,SP100,PALMD,PALM2AKAP2,PRKD2,PML,DAPK3,SASH1,A0A0A0MSA4,TJP1,PTK2,JCAD,LIMD1,NIBAN2,HMOX1,PDPK1,ITSN2,LARP4,MARK2,PAK2,PAK4,SIPA1L1
GO:BP	macromolecule localization	GO:0033036	0.00746824	2.12678	3125	203	55	21100	A0A7I2V3R8,RTN4,HUWE1,SP100,USP9X,NUP160,FCHO2,DCP1A,SEPTIN2,PLEC,DTX3L,PML,SEC22B,MVP,MYO18A,TPR,RANGAP1,ZC3H11A,A0A0A0MSA4,CAVIN1,ARFGAP2,TJP1,SRSF1,STXBP1,CTTN,SLC66A2,GSK3A,OPTN,YTHDC1,SIN3A,STX7,A0A1B0GTL5,DLG5,TBC1D5,BCLAF1,OSBPL3,SNX16,NUP88,GAPVD1,RNF31,DHX9,RILPL1,PDPK1,LIMA1,USP8,ZDHHC5,CASC3,DCTN2,BICD2,EHD2,EMD,LMNA,HSF1,IGF2BP2,PAK2
GO:BP	endocytosis	GO:0006897	0.00790846	2.10191	641	203	20	21100	DBNL,FCHO2,EPS15L1,REPS1,MYO18A,BIN1,FKBP15,CTTN,MAPK3,ANKRD13D,RUBCN,TBC1D5,FNBP1L,GAPVD1,BMP2K,EHD2,PACSIN3,ITSN2,PIK3C2A,PI4KB
GO:BP	regulation of mRNA catabolic process	GO:0061013	0.00880693	2.05518	203	203	11	21100	GIGYF2,DCP1A,LARP1,RBM10,VIM,SAMD4B,PUM1,DHX9,THRAP3,CASC3,IGF2BP2
GO:BP	cell morphogenesis	GO:0000902	0.00962877	2.01643	1012	203	26	21100	MAP1B,SOS1,DBNL,RTN4,USP9X,PALMD,PALM2AKAP2,PLEC,DAPK3,A0A0A0MSA4,PTK2,STXBP1,ABI1,CTTN,PXN,SIN3A,LIMD1,MINK1,NIBAN2,FRYL,RILPL1,ITSN2,LARP4,MARK2,PAK2,SIPA1L1
GO:BP	regulation of endothelial cell migration	GO:0010594	0.00998009	2.00087	167	203	10	21100	SP100,PRKD2,SASH1,PTK2,JCAD,HMOX1,PDPK1,MAP3K3,PIK3C2A,HDAC7
GO:BP	programmed cell death	GO:0012501	0.0109072	1.96229	1918	203	39	21100	ACIN1,PEA15,MAP3K7,RTN4,DNAJC5,SP100,HDAC4,SUDS3,NCK1,PML,MYO18A,BIN1,DAPK3,ARHGEF6,PKN2,RBM10,A0A0A0MSA4,TJP1,PTK2,STXBP1,CTTN,MAPK3,GSK3A,CUL4A,URI1,SIN3A,DLG5,BCLAF1,HIC1,NIBAN2,HMOX1,SPHK2,DHX9,EBAG9,PDPK1,LMNA,HSF1,PAK2,PAK4
GO:BP	neuron projection development	GO:0031175	0.0111633	1.95221	957	203	25	21100	MAP1B,SOS1,TBC1D24,DBNL,RTN4,USP9X,NCK1,A0A3B3IRZ4,A0A0A0MSA4,PTK2,STXBP1,ABI1,CTTN,VIM,GSK3A,SIN3A,MINK1,DLG5,NIBAN2,FRYL,ITSN2,MARK2,PAK2,PAK4,SIPA1L1
GO:BP	cellular response to stimulus	GO:0051716	0.0112721	1.94799	7399	203	102	21100	IFIH1,TTLL12,MAP1B,PEA15,A0A7I2V3R8,SOS1,TBC1D24,DBNL,PRKAB1,MAP3K7,RTN4,HUWE1,SP100,LRRFIP2,HDAC4,GIGYF2,USP9X,TP53BP1,SEPTIN2,SYAP1,NCK1,PLEC,ARHGEF11,PRKD2,DTX3L,EIF4G1,PML,MVP,DAPK3,LARP1,ARHGEF6,SASH1,TPR,A0A3B3IRZ4,RANGAP1,MAST2,PKN2,ITPR3,CLEC16A,SNRK,TLE4,TJP1,RPTOR,PTK2,STXBP1,ABI1,CTTN,JCAD,ZEB2,MAPK3,ARHGEF10,VIM,GSK3A,OPTN,PXN,ARHGAP17,CUL4A,RPS6KA4,ZFYVE19,URI1,SIPA1,SIN3A,A0A1B0GTL5…
GO:BP	supramolecular fiber organization	GO:0097435	0.0123695	1.90765	778	203	22	21100	MAP1B,DBNL,USP9X,NCK1,PLEC,FLNC,MARCKS,BIN1,DAPK3,PLEKHG2,SPTAN1,TJP1,ABI1,CTTN,ARHGEF10,VIM,PXN,ARHGAP17,MARCKSL1,LIMA1,A0A494BZV2,PAK2
GO:BP	phosphate-containing compound metabolic process	GO:0006796	0.0133086	1.87587	2781	203	50	21100	PRPSAP2,SOS1,TPI1,PRKAB1,MAP3K7,HDAC4,AMPD2,PHKA2,SYAP1,NCK1,PLEC,PRKD2,EIF4G1,PML,MVP,TNS3,DAPK3,SASH1,MAST2,PKN2,SNRK,RPTOR,PTK2,ABI1,MAPK3,GSK3A,PFKFB3,RPS6KA4,URI1,RUBCN,LIMD1,MINK1,PGAM1,PHKB,MAP3K2,SPHK2,TP53RK,PDPK1,BMP2K,ZFP91,TNKS1BP1,MAP3K3,HSF1,MARK2,PIK3C2A,CDK12,PI4KB,PAK2,PAK4,CCNK
GO:BP	movement of cell or subcellular component	GO:0006928	0.0135584	1.86779	2085	203	41	21100	MAP1B,SOS1,RTN4,SP100,HDAC4,USP9X,NCK1,PLEC,NAV1,PRKD2,PML,MYO18A,BIN1,DAPK3,SASH1,A0A3B3IRZ4,PKN2,CAVIN1,TJP1,PTK2,CTTN,JCAD,ZEB2,MAPK3,PXN,LIMD1,MINK1,DLG5,FNBP1L,NIBAN2,HMOX1,PDPK1,LIMA1,BICD2,MAP3K3,LMNA,MARK2,KIF21A,PIK3C2A,HDAC7,PAK4
GO:BP	cellular response to organic substance	GO:0071310	0.0136958	1.86341	2391	203	45	21100	IFIH1,TTLL12,MAP1B,SOS1,MAP3K7,SP100,HDAC4,USP9X,SYAP1,NCK1,PRKD2,PML,DAPK3,LARP1,SASH1,TPR,RANGAP1,TLE4,TJP1,RPTOR,PTK2,STXBP1,JCAD,ZEB2,MAPK3,VIM,GSK3A,OPTN,PXN,RPS6KA4,URI1,SIN3A,A0A1B0GTL5,BCLAF1,NIBAN2,SPHK2,DHX9,PDPK1,USP8,NUCKS1,EMD,HSF1,PIK3C2A,PAK2,PAK4
GO:BP	apoptotic process	GO:0006915	0.0140574	1.85209	1865	203	38	21100	ACIN1,PEA15,MAP3K7,RTN4,DNAJC5,SP100,HDAC4,SUDS3,NCK1,PML,MYO18A,BIN1,DAPK3,ARHGEF6,PKN2,RBM10,A0A0A0MSA4,TJP1,PTK2,STXBP1,CTTN,MAPK3,GSK3A,CUL4A,URI1,SIN3A,DLG5,BCLAF1,HIC1,NIBAN2,HMOX1,SPHK2,EBAG9,PDPK1,LMNA,HSF1,PAK2,PAK4
GO:BP	negative regulation of translation	GO:0017148	0.0143581	1.8429	174	203	10	21100	GIGYF2,DCP1A,PML,DAPK3,LARP1,TPR,SAMD4B,PUM1,DHX9,IGF2BP2
GO:BP	regulation of gene expression	GO:0010468	0.0144034	1.84153	5452	203	81	21100	IFIH1,SP110,ACIN1,A0A7I2V3R8,SOS1,HELZ2,PRKAB1,GTF2F1,MAP3K7,RTN4,HUWE1,ZC3H4,SP100,LRRFIP2,HDAC4,GIGYF2,USP9X,TP53BP1,ZNF579,DCP1A,SUDS3,SRSF9,NCK1,ARHGEF11,PRKD2,DTX3L,FBXL19,EIF4G1,EIF3B,PML,MATR3,BIN1,DAPK3,LARP1,A9Z1X7,TPR,MAST2,RBM10,TLE4,SRSF1,RPTOR,ZEB2,TCOF1,MAPK3,VIM,GSK3A,PXN,YTHDC1,RPS6KA4,URI1,SIN3A,LIMD1,SAMD4B,BCLAF1,HIC1,NIBAN2,MAP3K2,PUM1,HMOX1,SPHK2,HDGFL2,AFF4,RNF31,DHX9,EAF1,T…
GO:BP	negative regulation of macromolecule biosynthetic process	GO:0010558	0.0145156	1.83817	1508	203	33	21100	A0A7I2V3R8,ZC3H4,SP100,HDAC4,GIGYF2,USP9X,DCP1A,SUDS3,NCK1,PML,BIN1,DAPK3,LARP1,TPR,RBM10,TLE4,ZEB2,GSK3A,URI1,SIN3A,LIMD1,SAMD4B,BCLAF1,HIC1,NIBAN2,PUM1,DHX9,CC2D1A,AEBP2,NELFA,HSF1,IGF2BP2,HDAC7
GO:BP	endothelial cell migration	GO:0043542	0.0152235	1.81749	215	203	11	21100	SP100,PRKD2,SASH1,PTK2,JCAD,PXN,HMOX1,PDPK1,MAP3K3,PIK3C2A,HDAC7
GO:BP	positive regulation of endothelial cell migration	GO:0010595	0.0154324	1.81157	105	203	8	21100	PRKD2,SASH1,JCAD,HMOX1,PDPK1,MAP3K3,PIK3C2A,HDAC7
GO:BP	positive regulation of signal transduction	GO:0009967	0.0155515	1.80823	1513	203	33	21100	PEA15,SOS1,MAP3K7,RTN4,USP9X,NCK1,PRKD2,PML,DAPK3,SASH1,TPR,CLEC16A,RPTOR,PTK2,JCAD,ZEB2,MAPK3,GSK3A,MINK1,DLG5,BCLAF1,HIC1,PUM1,HMOX1,SPHK2,RNF31,USP8,ZDHHC5,NUCKS1,BMP2K,CC2D1A,MAP3K3,PAK2
GO:BP	cellular response to stress	GO:0033554	0.0158961	1.79871	1875	203	38	21100	MAP1B,A0A7I2V3R8,TBC1D24,MAP3K7,RTN4,HUWE1,SP100,GIGYF2,TP53BP1,NCK1,PLEC,DTX3L,EIF4G1,PML,ARHGEF6,SASH1,TPR,CLEC16A,RPTOR,MAPK3,OPTN,PXN,CUL4A,SIPA1,SIN3A,MINK1,BCLAF1,HIC1,RBBP6,HMOX1,HDGFL2,DHX9,NUCKS1,TNKS1BP1,MAP3K3,LMNA,HSF1,CCNK
GO:BP	phosphorus metabolic process	GO:0006793	0.0165836	1.78032	2803	203	50	21100	PRPSAP2,SOS1,TPI1,PRKAB1,MAP3K7,HDAC4,AMPD2,PHKA2,SYAP1,NCK1,PLEC,PRKD2,EIF4G1,PML,MVP,TNS3,DAPK3,SASH1,MAST2,PKN2,SNRK,RPTOR,PTK2,ABI1,MAPK3,GSK3A,PFKFB3,RPS6KA4,URI1,RUBCN,LIMD1,MINK1,PGAM1,PHKB,MAP3K2,SPHK2,TP53RK,PDPK1,BMP2K,ZFP91,TNKS1BP1,MAP3K3,HSF1,MARK2,PIK3C2A,CDK12,PI4KB,PAK2,PAK4,CCNK
GO:BP	regulation of mRNA processing	GO:0050684	0.0178027	1.74951	141	203	9	21100	ACIN1,A0A7I2V3R8,SRSF9,A9Z1X7,RBM10,YTHDC1,DHX9,THRAP3,HSF1
[truncated: 126 more rows]

## Sheet: D) gProfiler KD DOWN
Supplementary Table 8: Phospho-proteomic profiling of endothelial cells (E4EC) after control or MYCT1 KD
[truncated: 153 more rows]

[truncated: 4 more sheets: E) gProfiler selected terms, F) KD1 KSEA Kinase z scores, G) KD2 KSEA Kinase z scores, H) PTM-SEA Scores]
