# Supplementary material for: MYCT1 controls environmental sensing in human haematopoietic stem cells
Source: Nature. 2024 Jun 5;630(8016):412–20. doi: 10.1038/s41586-024-07478-x (PMC11168926; doi:10.1038/s41586-024-07478-x)
Supplement: Supplementary file 11 — Reagents. a, Antibodies used for flow cytometry. b, Antibodies used for western blot and immunofluorescence. c, General reagents and kits. d, Reagents and materials used for proteomics. [file 41586_2024_7478_MOESM11_ESM.xlsx]

## Sheet: A) FACS antibodies
Supplementary Table 9: Reagents
a Antibodies used for flow cytometry
FACS antibodies	Clone	Company	Cat number	Dilution used
CD14-V500	M5E2	BD Biosciences	561391	01:50:00
CD19-BV605	SJ25C1	BD Biosciences	562653	01:25:00
CD34-APC	581	eBiosciences	555824	01:20:00
CD34-APCCy7	581	BioLegend	343514	01:50:00
CD34-BV605	563	BD Biosciences	745105	1:25 (engraftment), 1:100 (cell culture)
CD34-BUV395	581	BD Biosciences	563778	01:50:00
CD38-PECy7	HIT2	BD Biosciences	560677	01:50:00
CD3-PECy7	SK7	BioLegend	344816	01:50:00
CD41a-BV510	HIP8	BD Biosciences	563250	01:50:00
CD45-BV711	HI30	BioLegend	304050	01:50:00
CD4-APC	S3.5	Life Technologies	MHCD0405	01:50:00
CD66b-BV421	G10F5	BD Biosciences	562940	01:50:00
CD71-AF647	DF1513	Santa Cruz Biotechnology	sc-7327 AF647	01:50:00
CD8-PE	3B5	Beckman	IM0452U	01:50:00
CD90-APC	5E10	BD Biosciences	559869	01:50:00
CD90-BV421	5E10	BD Biosciences	562556	01:50:00
CD90-FITC	5E10	BD Biosciences	555595	01:50:00
EPCR-APC	RCR-401	BioLegend	351906	01:16:00
EPCR-APCvio 770	REA337	Miltenyi Biotec	130-125-847	01:16:00
GlyA-PE	GA-R2 (HIR2)	BD Biosciences	340947	01:50:00
GPI80-PE	3H9	MBL bio	D087-5	01:50:00
mCD45-APCCy7	30-F11	BD Biosciences	557659	01:50:00
ITGA3-PE	C3 II.1	BD Biosciences	556025	01:50:00
CR45RA-PerCP-Cy5.5	HI100	BioLegend	304122	01:50:00
EGFR-PE	AY13	BioLegend	352903	01:50:00
c-Kit-PE (CD117)	YB5.B8	eBiosciences	12-1179-42	01:50:00

## Sheet: B) WB and IF antibodies
Supplementary Table 9: Reagents
b Antibodies used for western blot and immunofluorescence.
WB and IF antibodies	Clone	Company	Cat number	dilution
Anti-Mouse IgG Secondary Antibody, HRP-linked		Amersham	NA931V	1:5000
Anti-Rabbit IgG Secondary Antibody, HRP-linked		Amersham	NA934-1ML	1:2500
Clathrin Heavy Chain	D3C6	Cell Signaling Technology	4796S	1:100
Donkey Anti-Mouse IgG (H+L) Secondary Antibody, Alexa Fluor 488		Jackson Immunoresearch	715-546-150	1:200
GAPDH	14C10	Cell Signaling Technology	2118L	1:10000
Goat anti Rabbit IgG (H+L) Secondary Antibody, Alexa Fluor 647,		ThermoFisher Scientific	A-21245	1:200
HSP60	D6F1	Cell Signaling Technology	12165T	1:200
Lamin B1	EPR8985(B)	Abcam	ab133741	1:5000
Na/K ATPase	EP1845Y	Abcam	ab76020	1:20000
phospho-AKT	D9E	Cell Signaling Technology	4060S	1:2000
phospho-ERK	D13.14.4E	Cell Signaling Technology	4370S	1:2000
Rab11	D4F5	Cell Signaling Technology	5589T	1:50
Rab5	C8B1	Cell Signaling Technology	3547T	1:200
Rab7	D95F2	Cell Signaling Technology	9367T	1:100
V5	SV5-Pk1	ThermoFisher Scientific	R960-25	1:1000 (WB), 1:100 (IF)
VeriBlot for IP Detection Reagent (HRP)		Abcam	ab131366
GM130	EP892Y	Abcam	ab52649	1:100

## Sheet: C) General reagents and kits
Supplementary Table 9: Reagents
c General reagents and kits.
Reagents	Company	Cat number
4x Laemmli sample buffer	Bio-Rad	1610747
7AAD	BD Biosciences	559925
Amphotericin B	Fisher BioReagents	BP2645-50
BCA protein quantifcation kit	ThermoFisher Scientific	23227
beta mercaptoethanol	ThermoFisher Scientific	21985023
Brilliant stain buffer plus	BD Biosciences	566385
Busulfan	Sigma-Aldrich	B1170000
CD34 Microbead kit UltraPure	Miltenyi Biotec	130-100-453
CellTrace Violet Cell Proliferation kit	ThermoFisher Scientific	C34571
Collagense	Worthington	LS004176
DAPI	Miltenyi Biotec	130-111-570
Dispase	ThermoFisher Scientific	17105-041
DMEM high glucose, pyruvate	ThermoFisher Scientific	11995065
DNAse I	Sigma-Aldrich	D4513
Donkey serum	Jackson Immunoresearch	017-000-121
DPBS	Gibco	14190250
Dynabeads protein G	ThermoFisher Scientific	10004D
Ecgreen-endocytosis detection	Dojindo	E296
EDTA 0.5M pH 8.0	Invitrogen	AM9260G
Endothelial cell growth medium 2 kit	PromoCell	C-22111
Fetal Bovine Serum (FBS)	Omega Scientific	FB-01
Fixation and permeabilization solution	BD Biosciences	554722
FxCycle violet	ThermoFisher Scientific	F10347
Gelatin	Sigma-Aldrich	G1890
Goat serum	Abcam	ab7481
Halt protease and phosphatase inhibitor cocktail	ThermoFisher Scientific	78440
Halt protease inhibitor cocktail	ThermoFisher Scientific	78429
Heparin sodium salt	Sigma-Aldrich	H3149-50KU
HEPES	ThermoFisher Scientific	15630080
High-Capacity cDNA Reverse Transcription Kit	ThermoFisher Scientific	4368814
human EGF recombinant protein	Peprotech	AF-100-15
human FGF basic recombinant protein	R&D systems	233-FB
human FLT3L recombinant protein	ThermoFisher Scientific	PHC9411
human IGF-I recombinant protein	Peprotech	100-11
human LDL	StemCell Technologies	2698
human SCF recombinant protein	ThermoFisher Scientific	PHC2113
human TPO recombinant protein	ThermoFisher Scientific	PHC9513
HUVEC cells	ThermoFisher Scientific	C0035C
LentiBOOST	Sirion Biotech	SB-A-LF-900-01
L-glutamine	ThermoFisher Scientific	25030081
Life Technologies absolute Counting Beads	ThermoFisher Scientific	C36950
LightCycler 480 SYBR Green I Master Mix	Roche	4707516001
Live/dead™ Fixable Aqua Dead Cell Stain Kit	ThermoFisher Scientific	L34965
Low Serum Growth Supplement (LSGS)	ThermoFisher Scientific	S00310
Lymphoprep	StemCell Technologies	7861
Magic Red™ Cathepsin B Kit	Bio-Rad	ICT937
Medium 199	GE Life Sciences	sh30253.01
Medium 200	ThermoFisher Scientific	M200500
MethoCult™ H4435 Enriched	StemCell Technologies	4435
methyl-beta-cyclodextrin	Sigma-Aldrich	332615-5G
MitoSOX Red	ThermoFisher Scientific	M36008
Molecular Probes Image iT FX Signal Enhancer	ThermoFisher Scientific	I36933
Opti-MEM™ I Reduced Serum Medium	ThermoFisher Scientific	31985070
Paraformaldehyde	Electron Microscopy Siences	15710
Penicillin-Streptomycin	ThermoFisher Scientific	15140122
Perm/wash buffer	BD Biosciences	554723
Pfu Ultra II Fusion Hig Fidelity DNA polymerase	Agilent	600670
pHrodo Red Dextran	ThermoFisher Scientific	P10361
pHrodo Red Transferrin Conjugate	ThermoFisher Scientific	P35376
Poly-L-lysine solution	Sigma-Aldrich	P8920-100ML
ProLong Gold Antifade Mountant	ThermoFisher Scientific	P10144
puromycin	Invivogen	ant-pr-1
RetroNectin	Takara	T100B
RIPA buffer	Sigma-Aldrich	R0278
RNAeasy Micro kit	Qiagen	74004
RNAeasy Mini kit	Qiagen	74104
RPMI 1640	Gibco	22400-089
StemPro Accutase	ThermoFisher Scientific	A1110501
StemRegenin 1 (SR1)	StemCell Technologies	72352
Stemspan SFEM II	StemCell Technologies	9655
Subcellular protein fractionation kit	ThermoFisher Scientific	78840
Supersignal® West Dura Extended Duration Chemiluminescent Substrate	ThermoFisher Scientific	34075
Supersignal® West Femto Maximum Sensitivity Chemiluminescent Substrate	ThermoFisher Scientific	34095
TMRE-Mitochondrial Membrane Potential Assay Kit	Abcam	ab113852
Triton X-100	Sigma-Aldrich	T9284
Turbo DNAfectin™ 3000	Lambda Biotech	G3000
UltraPure BSA	ThermoFisher Scientific	AM2616
UM171	StemCell Technologies	72914

## Sheet: D) Reagents for proteomics
Supplementary Table 9: Reagents
d Reagents and materials used for proteomics.
Reagents for proteomics	Company	Cat number
C18 spin tips	ThermoFisher Scientific	87784
Phosphatase inhibitor	Abcam	ab101112
Protease inhibitors	GoldBio	AEBSF
Pepstatin A	GoldBio	P-020-25
Leupeptin	GoldBio	L-010-25
Fe-NTA enrichment columns	ThermoFisher Scientific	A32992
1.9 μM ReproSil-Pur beads with 120 Å pores	Dr. Masch GmbH	r119.aq.0001
