# Supplementary material for: MYCT1 controls environmental sensing in human haematopoietic stem cells
Source: Nature. 2024 Jun 5;630(8016):412–20. doi: 10.1038/s41586-024-07478-x (PMC11168926; doi:10.1038/s41586-024-07478-x)
Supplement: Supplementary file 12 — Sorting strategy for haematopoietic tissues for RNA-seq analysis. Markers used for sorting endothelial and haematopoietic populations from embryonic, fetal and post-natal haematopoietic tissues for RNA-seq analysis. [file 41586_2024_7478_MOESM12_ESM.xlsx]

## Sheet: Sorting strategy tissues
Supplementary Table 10: Sorting strategy for hematopoietic tissues for RNAseq analysis.
Markers used for sorting endothelial and hematopoietic populations from embryonic, foetal and post-natal hematopoietic tissues for RNAseq analysis.
Source	Population	Immunophenotype
AGM, PL, YS	endo	CD34+CD90+CD43-CD45-
AGM, PL, YS	HSPC	CD34+CD90+CD43+
AGM, PL, YS	HPC	CD34+CD90- (CD43+CD45+)
ABM, CB, FL	HSC	CD34+lin-CD38-CD45RA-90+
ABM, CB, FL	LMPP	CD34+lin-CD38+CD10-CD45RA+CD123intCD115-CD62Lhi
ABM, CB, FL	CLP1	CD34+CD38+lin-CD10+CD45RA+CD24-
ABM, CB, FL	CLP2	CD34+CD38+lin-CD10+CD45RA+CD24+
ABM, CB, FL	BCP	CD34+CD19+
ABM, CB, FL	CMP	CD34+CD38+lin-CD45RA-CD123int
ABM, CB, FL	MoP	CD34+lin-CD38+CD10-CDRA+CD123intCD115+
ABM, CB, FL	GMP	CD34+lin-CD38+CD10-CD45RA+CD123intCD115-CD62L-/int
ABM, CB, FL	CDP	CD34+lin-CD38+CD10-CD45RA+CD123hi
Legend:
AGM	Aorta-gonad-mesonephros
PL	Placenta
YS	Yolk sac
ABM	Adult bone marrow
CB	cord blood
FL	Foetal Liver
