# Supplementary material for: MYCT1 controls environmental sensing in human haematopoietic stem cells
Source: Nature. 2024 Jun 5;630(8016):412–20. doi: 10.1038/s41586-024-07478-x (PMC11168926; doi:10.1038/s41586-024-07478-x)
Supplement: Supplementary file 14 — Source Data Fig. 1 [file 41586_2024_7478_MOESM14_ESM.xlsx]

## Sheet: 1a
	MYCT1 FPKM
	AGM			Placenta			Yolk Sac			ABM								CB								FL
	Endo	HSPC	HPC	Endo	HSPC	HPC	Endo	HSPC	HPC	HSC	CMP	MEP	GMP	MoP	CDP	CLP1	CLP2	HSC	CMP	MEP	GMP	MoP	CDP	CLP1	CLP2	HSC	CMP	MEP	GMP	MoP	CDP	CLP1	CLP2
	204.876	75.9002	0.971515	77.601	17.1847	12.2304	154.749	59.9276	10.2543	110.411	48.1313	51.2879	3.38983	0.456224	0.210484	1.76858		55.0159	52.4896	38.529	1.77706	1.24796		0.479876	5.08598	36.7291	10.5422	11.3897	0.1304	0.374353	0.383315		4.46024
	170.865	98.6778	3.44293	107.286	64.9611	17.4682	142.276	54.2132	3.22786	84.192	56.532	64.0602	2.61435	1.58108	0.04877	1.38664	1.1127	88.3386	28.8834	59.4438	3.80138	4.54731		1.0984		30.7785	13.8111	14.1284	0.590383	0.358955	0.295315	27.8613	1.60929
	181.805	129.469	1.06754	108.782	100.06	14.5383	72.7147	51.6511	8.74725	117.661	64.8758		3.61417	1.46163	0.220688	0.570159	0.504067	57.9364	34.0661	51.3366	11.1192	4.10225	0.506911	1.58063	2.11875	40.9164	13.0459	17.2619	0.438613		0.510191	9.17914
	131.944	84.6213	1.48772	95.5492	56.9073	6.886
	163.613	104.69	1.49711
	145.934	69.5821	2.85145

## Sheet: 1b
	Left panel hFL HSPC			Right panel: CB HSPC
	GPI80+	GPI80-		ITGA3+	ITGA3-
	768.923	299.776		6.4147	1.87911
	872.557	443.813		7.48606	2.62942
	307.886	288.743		5.81063	1.81446
	1099.56	324.275			2.36539
	660.577	160.094
	554.091	257.564

## Sheet: 1c
	Relative MYCT1 expression CD90+ HSPC
	Day 0	Day 2	Day 5	Day 15
	96.8235	2.41041	0.99063	1.94481
	99.0682	3.51182	4.68329	3.27091
	90.2245	4.06848	1.96454	0.430851

## Sheet: 1d
	Left: fold expansion all cells														Middle: fold expansion total HSPC													Right: fold expansion LT-HSC
		Ctrl				KD1				KD2					Ctrl				KD1				KD2					Ctrl				KD1				KD2
	Day	10	15	20	25	10	15	20	25	10	15	20	25		10	15	20	25	10	15	20	25	10	15	20	25		10	15	20	25	10	15	20	25	10	15	20	25
		37.562	240.027	902.587	2795.61	14.0427	33.6521	86.4306	150.705	7.04746	10.9305	20.5926	45.817		15.1411	28.6343	42.5681	81.8373	8.91601	6.14172	9.95092	4.04245	4.43077	2.38212	2.40422	3.37579		3.92407	3.67684	14.762	33.3352	4.58409	1.239	0	0	3.86757	1.30323	0.776405	2.49179
		38.3463	229.036	799.277	2963.51	17.0711	38.3293	149.792	259.803	6.107	11.0092	20.7319	31.2359		17.5351	29.3742	37.3259	83.4702	11.5627	5.14038	12.0342	6.31155	4.51586	2.15868	2.37411	2.12748		6.73246	6.1485	13.1575	37.3175	6.66755	0.968501	3.62492	7.68506	4.90487	1.97411	0.817793	0.916046
		57.3835	258.62	1086.32	3052.39	18.2885	36.186	89.9617	165.149						26.5433	39.1698	49.557	69.6447	7.5729	6.61488	17.3503	3.54279						9.90304	15.3712	22.918	20.8424	2.68943	0.716706	3.43912	0
		36.8956	220.861	814.465	2668.76	15.6415	58.7846	134.797	271.762	9.68324	16.4072	37.57	68.6718		16.0838	24.5778	56.8448	115.908	9.92751	11.0863	7.86452	8.46438	7.44346	5.14943	8.30376	12.879		8.91108	10.3442	28.9909	77.9692	3.04909	1.03685	1.13543	0.553272	6.09213	1.83333	2.74146	1.60546
		54.0036	223.631	858.708	3250.25	12.8572	73.6093	197.829	330.201						23.6757	26.0275	52.7885	122.903	8.23891	9.49669	15.7611	14.1488						15.837	10.0998	21.0256	69.4134	3.06911	1.68815	2.45419	3.0057
		45.1924	240.38	757.92	2389.06	15.0525	61.3573	129.018	375.977						18.6799	21.0329	38.6108	70.9839	8.48525	6.55994	7.49547	13.203						11.1931	8.66846	16.9552	49.4191	3.17979	0.804533	0.974525	1.63613
		11.7795	98.4109	296.814	2241.85	10.1032	64.2375	165.761	708.133	4.72827	7.28262	12.7149	57.9212		10.36	16.8005	22.1753	47.9079	7.03029	11.602	15.7386	18.9472	5.72699	2.64547	3.21377	3.38053		7.13654	7.96772	10.9178	12.1347	4.41197	4.10044	6.33636	1.82244	4.85519	1.51671	2.08979	0.528987
				345.488	2651.87	10.4975	62.9391	203.924	910.066								24.1005	39.6613	6.95866	8.61919	16.187	20.5554								10.3459	6.8007	4.33885	2.1109	6.90111	1.10451
						11.9292	66.3719	171.527	887.985										7.65932	8.63444	12.1706	17.8275										5.40042	2.53973	4.81285	1.63404
		13.0286	79.1392	168.354	802.534	7.42236	31.7076	64.1001	268.52	3.36289	4.51707	6.08938	19.7095		4.89764	3.21559	5.7071	9.27376	5.06441	3.22661	3.04498	3.58295	2.27201	0.483135	0.157907	0.462222		5.64979	2.46894	4.41056	6.41253	6.17343	2.76903	1.81273	1.87906	2.66714	0.212684	0	0
				187.27	874.185	8.85444	33.2466	51.1172	247.017								6.21685	8.87718	6.16072	2.7001	3.2361	4.34554								7.42515	0	7.94898	1.19247	2.16002	0
						10.0026	32.3476	81.2132	329.47										7.49524	3.15651	3.67405	4.26493										11.4791	1.30568	3.65774	0

## Sheet: 1e
	% human CD45
	Ctrl					MYCT1 KD
	BM w6	BM w12	BM w24	Spleen w24	Blood w24	BM w6	BM w12	BM w24	Spleen w24	Blood w24
	0.46	4.9	46.5	40.9	0.085	0.026	0.11	0.022	0.00376	0.0001
	0.73	36.9	49.9	58.5	0.54	0.014	0.012	0.00552	0.00296	0.00511
	0.98	36.2	56.2	56.1	0.54	0.031	0.087	0.039	0.0001	0.00922
	0.025	3.26	0.7	0.59	0.00745	0.012	0.021	0.00149	0.00329	0.0001
	5.33	28	0.097	0.093	0.00331	0.044	0.4	0.099	0.6	0.000608
	0.91	66.3	24.4	78.2	0.078
