# Supplementary material for: MYCT1 controls environmental sensing in human haematopoietic stem cells
Source: Nature. 2024 Jun 5;630(8016):412–20. doi: 10.1038/s41586-024-07478-x (PMC11168926; doi:10.1038/s41586-024-07478-x)
Supplement: Supplementary file 15 — Source Data Fig. 2 [file 41586_2024_7478_MOESM15_ESM.xlsx]

## Sheet: 2e
	TMFR (delta MFI)
	Ctrl	MYCT1 KD	MYCT1 OE
	2275	5804	-621
		6356
	803	5319	932
	2487
	4673	4619	-394
	3981	7183	-416

## Sheet: 2f
	MitoSOX (delta MFI)
	Ctrl	MYCT1 KD	MYCT1 OE
	553	1158	476
	510	711	314
	521		371
	681	859	192
	704	715	132
