# Supplementary material for: MYCT1 controls environmental sensing in human haematopoietic stem cells
Source: Nature. 2024 Jun 5;630(8016):412–20. doi: 10.1038/s41586-024-07478-x (PMC11168926; doi:10.1038/s41586-024-07478-x)
Supplement: Supplementary file 16 — Source Data Fig. 3 [file 41586_2024_7478_MOESM16_ESM.xlsx]

## Sheet: 3b
		Fold expansion all cells							Fold expansionCD34+CD38-							Fold expansion total HSPC							Fold expansion LT-HSC
		Control			MYCT1 OE				Control			MYCT1 OE				Control			MYCT1 OE				Control			MYCT1 OE
	Day	10	15	20	10	15	20		10	15	20	10	15	20		10	15	20	10	15	20		10	15	20	10	15	20
		16.588	172.946	377.944	15.751	137.832	490.572		5.96375	34.232	43.6046	6.29192	35.1345	63.8066		0.621089	1.75779	2.0745	0.66403	2.64185	2.67722		0.121306	0.230152	0.293216	0.145992	0.449482	0.454258
		12.8508	165.021	420.577	13.9125	148.956	418.934		4.68444	35.6696	44.2787	5.85234	34.387	53.8561		0.492098	2.31655	1.80852	0.543211	2.50095	2.47348		0.114146	0.36434	0.338581	0.117788	0.381333	0.565132
		29.027	114.737	408.253	24.5602	129.522	620.37		6.84715	15.3247	32.0441	8.25623	24.8304	74.9045		0.424727	0.603009	1.11023	0.792264	0.933084	3.27083		0.090182	0.049615	0.168948	0.171698	0.151194	0.735018
		25.3446	132.877	399.659	21.1601	95.7407	451.305		5.73392	19.0608	31.9126	7.21222	18.1768	47.2612		0.415496	0.705085	1.305	0.63332	0.939663	1.70111		0.09569	0.127797	0.204397	0.122851	0.159265	0.347347
		15.525	208.896	204.926	13.5728	237.2	266.78		4.60693	28.7979	13.8343	5.03208	44.3124	21.8093		0.190074	1.37497	0.4992	0.335615	2.94996	0.886327		0.030906	0.147319	0.094785	0.064958	0.434981	0.19045
		16.6932	202.637	226.992	13.181	213.002	178.276		4.70492	27.3391	17.5038	4.6904	46.0811	17.0383		0.216943	1.64497	0.494975	0.3224	2.7329	0.566428		0.039745	0.217516	0.114689	0.06656	0.392453	0.194531

## Sheet: 3c
	% engrafted mice			% engrafted multilineage			% engrafted erythroid
dose	Ctrl	MYCT1 OE		Ctrl	MYCT1 OE		Ctrl	MYCT1 OE
500	0	28.5714		0	14.2857		0	14.2857
500	50	83.3333		33.3333	50		0	16.6667
500	16.6667	33.3333		0	16.6667		0	33.3333
500	50	66.67		16.6667	16.6667		16.67	0
2500	80	100		80	100		40	80
2500	50	66.6667		50	66.6667		33.3333	66.6667
2500	66.67	83.33		0	83.3333		16.67	50

## Sheet: 3d
500 HSPC dose			2500 HSPC dose
Ctrl	MYCT1 OE		Ctrl	MYCT1 OE
0.066839	0.060657		1.31298	6.22991
0.097399	0.242752		59.7916	3.25494
0.167093	1.70765		0.109728	5.20156
0.181385	0.16888		0.059222	0.19038
0.368199	0.128516		0.637291	4.22071
0.060348	0.111603		0.643909	78.8868
0.0254998	0.205821		0.0636718	0.596637
0.013892	0.0372806		0.320374	89.4761
0.00821288	0.0171189		19.4094	1.73451
0.00231777	0.0341869		0.0974509	0.0498776
0.0132061	0.0153245		0.0363741	0.0411121
0.0376353	0.0233798		0.0431	5.1176
0.0481975	1.18699		0.1958	1.7513
0.0279729	3.24304		6.3492	8.0458
0.139824	0.102895		0.137	42.188
0.0535363	0.0819955		0.0479	0.0987
0.0230781	0.0556742		0.131	51.429
0.0334448	0.0570604
0.0349121	0.0764818
0.0623	0.0952
0.2354	1.4501
0.0412	0.0542
0.4836	0.2337
0.0528	0.2333
0.5464	0.1155

## Sheet: 3e
	Limiting dilution data entered.
	Counter	Dose	Tested	Response	Group
	1	500	25	7	Ctrl
	2	500	25	13	MYCT1
	3	2500	17	11	Ctrl
	4	2500	17	14	MYCT1
		Confidence intervals for
		1/(stem cell frequency)
	Group	Lower	Estimate	Upper
	EV	3326	2039	1250
	MYCT1	1592	1017	650	2.00492	fold
	Overall test for differences in stem cell frequencies between any of the groups
	Chisq	DF	P.value
	4.64	1	0.0312

## Sheet: 3f
	% engrafted mice			% engrafted multilineage			% engrafted erythroid
Dose	Ctrl	MYCT1 OE		Ctrl	MYCT1 OE		Ctrl	MYCT1 OE
50	20	66.6667		0	0		0	0
250	44.4444	88.8889		0	11.1111		0	11.1111
500	83.3333	100		0	33.3333		0	33.3333
500	33.333	33.333		0	0		0	16.667
2500	62.5	100		12.5	42.8571		0	14.2857
2500	83.333	100		66.6667	100		66.667	83.333

## Sheet: 3g
	Control				MYCT1 OE
dose:	50	250	500	2500	50	250	500	2500
	0.0895095	0.266347	0.118765	0.34418	0.159681	0.291306	3.55945	0.375164
	0.0865052	0.155122	0.14051	0.0431453	0.126889	0.0928752	0.661988	1.12238
	0.121065	0.0727696	0.335673	0.0722394	0.0925069	0.139037	0.24293	0.448196
	0.0919886	0.0718081	0.16269	0.405996	0.113195	0.215363	0.206302	0.102943
	0.0796178	0.0576147	0.142595	0.124674	0.123583	0.152676	0.311582	0.106713
		0.971957	0.0945603	0.392789	0.0785766	0.148571	0.353357	0.120028
		0.0488122	0.3498	0.0596659		13.1106	0.1488	0.12833
		0.10865	0.1081	0.148051		0.149198	0.0857	36.858
		0.0469484	0.2282	0.0774		0.101317	0.0335	6.2475
			0.0113	0.1967			0.2179	85.442
			0.0312	95.895			0.1029	6.9461
			0.0743	0.849			0.0577	95.749
				52.349				9.9613
				16.671

## Sheet: 3h
	Limiting dilution data entered.
	Counter	Dose	Tested	Response	Group
	1	50	5	1	Ctrl
	2	50	6	4	MYCT1
	3	250	9	4	Ctrl
	4	250	9	8	MYCT1
	5	500	12	7	Ctrl
	6	500	12	8	MYCT1
	7	2500	14	10	Ctrl
	8	2500	13	13	MYCT1
	Confidence intervals for
	1/(stem cell frequency)
	Group	Lower	Estimate	Upper
	EV	1836	1101	660
	MYCT1	389	230	136	4.78696	fold
	Overall test for differences in stem cell frequencies between any of the groups
	Chisq	DF	P.value
	20.6	1	5.74e-06
