# Supplementary material for: MYCT1 controls environmental sensing in human haematopoietic stem cells
Source: Nature. 2024 Jun 5;630(8016):412–20. doi: 10.1038/s41586-024-07478-x (PMC11168926; doi:10.1038/s41586-024-07478-x)
Supplement: Supplementary file 17 — Source Data Fig. 4 [file 41586_2024_7478_MOESM17_ESM.xlsx]

## Sheet: 4c
	% MYCT1 colocalized with organelle markers
	Clathrin	Rab5	Rab7	Rab11	HSP60	GM130
	52.54	41.21	63.55	33.82	6.52	9.75
	53.61	32.13	84.61	26.91	0.8	6.51
	29.06	62.22	90.32	63.11	2.29	12.2
	28.88	51.26	94.33	31.32	6.73	24.48
	42.58	15.49	52.06	57.39		10.67
	18.49		35.13	35.85		5.02
	9.89		76.03
	28.83		60.02
			63.86
			45.64
			56.86
			46.38
			57.91

## Sheet: 4f
		Number of peptides
	Vesicle trafficking	Ctr 1	Ctr 2	Ctr 3	Ctr 4	Ctr 5	Ctr 6	MYCT1 1	MYCT1 2	MYCT1 3	MYCT1 4	MYCT1 5	MYCT1 6
	DYSF	0	0	0	0	0	0	77	66	81	94	91	90
	PI4K2A	0	0	0	0	0	0	17	15	26	26	23	20
	PI4K2B	0	0	0	0	0	0	26	13	34	33	25	36
	SYT11	0	0	0	0	0	0	14	18	22	24	19	28
	RAB5A	0	0	0	0	0	0	6	7	11	9	6	6
	RAB5C	0	0	0	0	0	0	7	8	13	9	8	11
	AP2A1	0	0	0	0	0	0	10	14	8	5	9	5
	STX4	0	0	0	0	0	0	7	5	10	13	8	7
	STX6	0	0	0	0	0	0	11	11	21	18	18	14
	STX10	0	0	0	0	0	0	9	8	8	6	6	11
	SNX17	0	0	0	0	0	0	7	10	15	14	8	12
	SNAP23	0	0	0	0	0	0	12	8	8	9	10	11
	SNX3	0	0	0	0	0	0	7	11	20	18	9	11
	MREG	0	0	0	0	0	0	7	7	10	11	14	13
	NAPA	0	0	0	0	0	0	6	8	8	9	9	12
	Receptor signalling	Ctr 1	Ctr 2	Ctr 3	Ctr 4	Ctr 5	Ctr 6	MYCT1 1	MYCT1 2	MYCT1 3	MYCT1 4	MYCT1 5	MYCT1 6
	TGFBR2	0	0	0	0	0	0	26	20	41	40	36	37
	TGFBR1	0	0	0	0	0	0	15	14	16	21	13	15
	ACVR1B	0	0	0	0	0	0	5	6	10	9	8	11
	NOTCH1	0	0	0	0	0	0	14	13	15	24	10	15
	NOTCH2	0	0	0	0	0	0	9	9	12	15	16	17
	VANGL1	0	0	0	0	0	0	20	17	23	22	21	14
	DAAM1	0	0	0	0	0	0	7	6	22	30	24	17
	CTNNB1	0	0	0	0	0	0	15	16	18	19	14	17
	CSNK1G3	0	0	0	0	0	0	11	8	14	15	18	17
	TNFRSF1A	0	0	0	0	0	0	20	19	18	24	27	31
	TNFRSF10A	0	0	0	0	0	0	17	13	12	15	11	10
	TOLLIP	0	0	0	0	0	0	10	11	13	13	14	17
	RELT	0	0	0	0	0	0	12	8	11	13	15	11
