# Supplementary material for: MYCT1 controls environmental sensing in human haematopoietic stem cells
Source: Nature. 2024 Jun 5;630(8016):412–20. doi: 10.1038/s41586-024-07478-x (PMC11168926; doi:10.1038/s41586-024-07478-x)
Supplement: Supplementary file 18 — Source Data Fig. 5 [file 41586_2024_7478_MOESM18_ESM.xlsx]

## Sheet: 5a
	Dextran-PE (deltaMFI)
	Ctrl	MYCT1 KD	MYCT1 OE
	40	162	-47
	61	198	-76
	264	360	54
	160	482	74
	156	448	25

## Sheet: 5b
	Ecgreen-BV500 (deltaMFI)
	Ctrl	MYCT1 KD	MYCT1 OE
	1404	2492	343
	956	3204	104
	1156	3043	171
	1271	2984	58
	1228	2602	166

## Sheet: 5c
	Dextran-PE (Median FI)
	EPCR+CD34+					CD34+			CD34-
	d0	16h	d5	d10	d15	d5	d10	d15	d10	d15
	515		2426	2492	3096	2123	2068	2129	2289	2014
			2174	2470	3058	1910	2023	2405	2249	2320
				2523	2572		2050	2098	2252	2126
	501	704	3845	3440	3599	2053	1722	1748	919	1175
				3381	3912		1869	1869	1059	1338
				3154	3408		1888	2074	1132	1440
	518	827	3303	2975	3208	2177	1820	1861	1161	1271
				3258	3875		1755	2056	1128	1327
				3007	3499		1999	2020	1344	1409
	420	555	2032	2283	2444	1496	1468	1411	1125	1102
			2142	2394	2492	1604	1440	1423	1088	1158
				2534	2252		1654	1544	1317	1281

## Sheet: 5d
	Dextran-PE (deltaMFI)
	Ctrl	MYCT1 OE
	32	-11
	64	31
	107	-214
	117	-340
	42	40
	-130	-48
	320	19
	246	-8
	289	24

## Sheet: 5h
		% membrane cKIT
		Ctrl							MYCT1 KD1
		starved	1min	5min	10min	15min	30min	3h	starved	1min	5min	10min	15min	30min	3h
		98.4	88.9	54.8	29.8	16.9	14.5	1.24	96.7	85.9	37.1	23.8	17.2	11.4	2.13
		99.3	81.3	55.8	32.6	26.3	9.53	1.48	98.8	74.5	37.3	15	11.3	3.95	1.29
		92.8	87.4	44.9	18.4	20	13.9	2.27	97.2	72.2	26.8	18.1	7.12	8.17	0.9

## Sheet: 5i
	Relative p-AKT
	Ctrl	MYCT1 KD1	MYCT1 KD2	MYCT1 OE
	1			0.0219249
	1	2.28579	1.58184	0.133574
	1	2.4264	1.51021	0.775162
	1	3.5513	1.54712
