# Supplementary material for: MYCT1 controls environmental sensing in human haematopoietic stem cells
Source: Nature. 2024 Jun 5;630(8016):412–20. doi: 10.1038/s41586-024-07478-x (PMC11168926; doi:10.1038/s41586-024-07478-x)
Supplement: Supplementary file 19 — Source Data Extended Data Fig. 1 [file 41586_2024_7478_MOESM19_ESM.xlsx]

## Sheet: ED1c
		Relative gene expression
		MYCT1			MECOM			RUNX1
	Weeks in culture	0	2	5	0	2	5	0	2	5
		1	0.229473	0.055087	1	0.437771	0.341785	1	0.628691	0.601108
		1	0.028092	0.006744	1	0.643868	0.56577	1	1.15297	0.819738
					1	0.531603	0.347492	1	0.841335	0.750486
					1	0.788243	0.423278	1	0.500718	0.370104
					1	0.476792	0.191389	1	1.54092	1.62821
								1	0.597553	0.402004
								1	1.11829	1.15104
								1	0.906009	0.701363
								1	0.878567	0.642997
								1	0.892506	0.632436

## Sheet: ED1d
	Relative MYCT1 expression LTHSC (from Garcia-Prat el al)
	uncultured	day 3
	1	0.00312956

## Sheet: ED1e
	Relative MYCT1 expression
	uncultured	week 2
	1	0.1106
	1	0.0265

## Sheet: ED1f
		Relative MYCT1 expression
		MYCT1		MECOM		RUNX1
		Uncultured	Week 4	Uncultured	Week 4	Uncultured	Week 4
		1	0.017774	1	0.516277	1	1.03659
		0.750422	0	1.39052	0.679308	0.884716	1.08464
		1.70723		1.31587		0.904051
