# Supplementary material for: MYCT1 controls environmental sensing in human haematopoietic stem cells
Source: Nature. 2024 Jun 5;630(8016):412–20. doi: 10.1038/s41586-024-07478-x (PMC11168926; doi:10.1038/s41586-024-07478-x)
Supplement: Supplementary file 20 — Source Data Extended Data Fig. 2 [file 41586_2024_7478_MOESM20_ESM.xlsx]

## Sheet: ED2a
	Relative MYCT1 expression
	ctrl	MYCT1 KD1	MYCT1 KD2
	1	0.6406	0.2099
	1	0.6008	0.2457
	1	0.2887

## Sheet: ED2d
		%CD34+CD38-							% total HSPC							% LTHSC
		Ctrl		KD1		KD2			Ctrl		KD1		KD2			Ctrl		KD1		KD2
	Days	10	15	10	15	10	15		10	15	10	15	10	15		10	15	10	15	10	15
		43.8	16.9	52.5	22.6	61.8	29		3.89	1.15	7.29	2.1	7.43	2.58		0.11	0.016	0.29	0.033	1.26	0.27
		44	16	55.6	22.5	63.3	32.6		4.41	1.24	7.78	1.54	8.74	2.32		0.18	0.028	0.35	0.023	1.84	0.41
		44.5	17.9	52.7	22.3				4.46	1.46	4.75	2.1				0.18	0.063	0.13	0.018
		47.6	17.9	59.7	24.3	63.5	42		6.41	1.64	10.3	3.05	11.6	4.72		0.54	0.1	0.53	0.048	2.69	0.48
		48.4	17.7	64.4	22.2				6.44	1.71	10.4	2.09				0.65	0.1	0.65	0.062
		48.5	15.9	59.6	21.5				6.07	1.29	9.13	1.73				0.55	0.08	0.57	0.036
		69.1	27	75.2	26.6	84	46.1		29	5.63	26.7	6.94	38.4	11.5		4.25	0.57	3.23	0.47	10.5	2.14
				74.2	26.7						25.5	5.26						3.06	0.25
				73.1	25.9						24.7	5						3.35	0.28
		68.4	20.9	73.6	26.2	69.4	29.8		16.3	1.76	22.8	3.4	23.6	3.74		2.85	0.21	3.79	0.4	7.87	0.47
				75	25.2						23.2	2.71						4.09	0.16
				73.1	29.3						25	3.26						5.22	0.18

## Sheet: ED2e
	≥1 division
		Ctrl				KD1				KD2
	day 4	0	0	0	0	0	0	0	0	0	0	0	0
	+24h	51.8987	43.0108	63.0435	45.2632	32.9412	43.5294	37.2093	42.2222	21.3483	25.974	27.7108	29.0698
	+48h	73.4177	73.1183	89.1304	75.7895	42.3529	57.6471	65.1163	64.4444	43.8202	44.1558	62.6506	46.5116
	+72h	78.481	87.0968	92.3913	88.4211	50.5882	71.7647	67.4419	68.8889	61.7978	62.3377	67.4699	56.9767
	+96h	82.2785	88.172	93.4783	90.5263	52.9412	77.6471	66.2791	71.1111	64.0449	66.2338	57.8313	58.1395
	≥2 divisions
		Ctrl				KD1				KD2
	day 4	0	0	0	0	0	0	0	0	0	0	0	0
	+24h	2.53165	0	7.6087	1.05263	2.35294	1.17647	1.16279	2.22222	1.1236	0	0	1.16279
	+48h	32.9114	17.2043	60.8696	37.8947	11.7647	9.41176	24.4186	25.5556	10.1124	5.19481	13.253	12.7907
	+72h	55.6962	48.3871	80.4348	54.7368	24.7059	38.8235	40.6977	43.3333	21.3483	14.2857	32.5301	22.093
	+96h	70.8861	68.8172	85.8696	70.5263	28.2353	49.4118	46.5116	46.6667	39.3258	28.5714	37.3494	27.907
	≥3 divisions
		Ctrl				KD1				KD2
	day 4	0	0	0	0	0	0	0	0	0	0	0	0
	+24h	1.27	0	1.08696	1.05263	1.18	1.18	0	0	0	0	0	1.16279
	+48h	22.7848	5.37634	45.6522	28.4211	7.05882	4.70588	11.6279	16.6667	4.49438	2.5974	7.22892	5.81395
	+72h	39.2405	31.1828	73.913	46.3158	12.9412	28.2353	29.0698	28.8889	12.3596	9.09091	26.506	18.6047
	+96h	54.4304	49.4624	84.7826	62.1053	20	42.3529	38.3721	38.8889	29.2135	18.1818	31.3253	24.4186
	≥4 divisions
		Ctrl				KD1				KD2
	day 4	0	0	0	0	0	0	0	0	0	0	0	0
	+24h	0	0	0	0	0	0	0	0	0	0	0	0
	+48h	3.79747	1.3323e-14	15.2174	7.36842	1.17647	0	1.16279	3.33333	0	3.5527e-15	1.20482	1.16279
	+72h	24.0506	8.60215	53.2609	31.5789	7.05882	10.5882	13.9535	18.8889	2.24719	2.5974	4.81928	5.81395
	+96h	43.038	37.6344	78.2609	48.4211	15.2941	30.5882	25.5814	26.6667	11.236	10.3896	20.4819	15.1163
	0 divisions
		Ctrl				KD1				KD2
	day 4	100	100	100	100	100	100	100	100	100	100	100	100
	+24h	48.1013	56.9892	36.9565	54.7368	67.0588	56.4706	62.7907	57.7778	78.6517	74.026	72.2892	70.9302
	+48h	21.519	26.8817	10.8696	21.0526	37.6471	38.8235	30.2326	32.2222	47.191	49.3506	25.3012	47.6744
	+72h	11.3924	11.828	4.34783	8.42105	21.1765	23.5294	19.7674	18.8889	25.8427	31.1688	13.253	32.5581
	+96h	6.32911	9.67742	2.17391	5.26316	14.1176	15.2941	12.7907	13.3333	22.4719	22.0779	15.6627	24.4186

## Sheet: ED2f
	% of cells
		1 division					2 divisions					3 divisions					4 divisions
	Ctrl	0.25	0.89	0.81	0.43	3.66	24.8	16.3	48.7	43.4	45.2	64.7	75.4	44.2	47.6	45.9	8.69	7.4	3.23	4.45	5.71
	MYCT1 KD1	2.3	1.69	0.15	0.3	13.1	63.9	52.5	44.2	56.3	63.8	31.7	45.8	44.9	34.9	23.7	1.01	0	6.3	2.6	2.59
	MYCT1 KD2	3.29	5.26	1.93	2.77		76.5	70.2	76.9	86.8		19.6	24.6	16	6.77		0.098	0	0	0
