# Supplementary material for: MYCT1 controls environmental sensing in human haematopoietic stem cells
Source: Nature. 2024 Jun 5;630(8016):412–20. doi: 10.1038/s41586-024-07478-x (PMC11168926; doi:10.1038/s41586-024-07478-x)
Supplement: Supplementary file 21 — Source Data Extended Data Fig. 3 [file 41586_2024_7478_MOESM21_ESM.xlsx]

## Sheet: ED3a
		Fold expansion all cells							Fold expansion FL HSPC
		Ctrl		KD1		KD2			Ctrl		KD1		KD2
	Week	2	4	2	4	2	4		2	4	2	4	2	4
		244.034	9996.61	85.2648	773.019	9.91225	7.68337		30.4571	375.275	9.61103	5.03817	2.88748	0.848284
		261.325	8835.82	63.12	652.151	10.6238	23.0857		39.8515	527.546	7.20547	3.17693	2.70721	0.691091
		324.798	9309.04	69.7724	988.855	8.56527	6.33828		52.6559	563.693	6.84628	3.67566	2.77126	0
		56.9586	318.502	17.8864	26.9269	2.08327	0.10738		113.963	621.101	30.1102	0	12.8192	1.85684
		67.5999	410.718	17.8014	6.29719				120.673	169.4	14.5455	0.603062
		56.0306	263.681						86.4544	209.123

## Sheet: ED3b
	% HSPC
	Ctrl	MYCT1 KD1	MYCT1 KD2
	2.32	2.91	6.19
	2.83	2.94	5.42
	3.01	2.53	6.88
	1.44	0.22	0.82
	1.46	0.13
	1.18

## Sheet: ED3d
	Ctrl					MYCT1 KD1
BM w6	0.053	0.75	0.034	0.061	0.026	0.00643	0.018	0.021	0.026
BM w12	8.23	0.066	7.65	1.1	5.67	0.00346	0.00283	0.00398
BM w24	37.6	34.7	63.5	72.1	27.4	0.035	0.025	1.71
Spleen w24	11.1	3.11	74	36	24.4	0.12	0.029	1.1
Blood w24	0.22	1.56	22	21.6	8.58	2.13	0.24	0.64
