# Supplementary material for: MYCT1 controls environmental sensing in human haematopoietic stem cells
Source: Nature. 2024 Jun 5;630(8016):412–20. doi: 10.1038/s41586-024-07478-x (PMC11168926; doi:10.1038/s41586-024-07478-x)
Supplement: Supplementary file 22 — Source Data Extended Data Fig. 4 [file 41586_2024_7478_MOESM22_ESM.xlsx]

## Sheet: ED4c
	% HLF cells
	Uncultured	Ctrl	MYCT1 OE	MYCT1 KD
	11.68	16.01	15.27	17.6
