# Supplementary material for: MYCT1 controls environmental sensing in human haematopoietic stem cells
Source: Nature. 2024 Jun 5;630(8016):412–20. doi: 10.1038/s41586-024-07478-x (PMC11168926; doi:10.1038/s41586-024-07478-x)
Supplement: Supplementary file 23 — Source Data Extended Data Fig. 5 [file 41586_2024_7478_MOESM23_ESM.xlsx]

## Sheet: ED5a
	LogFCday 3 vs uncultured
	ERG	-0.739
	ELK3	-0.732
	ELF1	-2.525
	ETV6	-0.66
	ELF2	0.225
	ELK4	-1.216
	SPI1	0.0946

## Sheet: ED5b
		LogFCday 3 vs uncultured
	MPHASE, SPINDLE, MICROTUBULE	AURKA	7.1859
		AURKB	7.6168
		BCL7A	-0.196
		BIRC5	5.7815
		CALM2	2.756
		CCNB1	5.7975
		CCNB2	7.3437
		CDC20	6.8509
		CDC25A	3.6378
		CDC25B	1.435
		CDC25C	10.139
		CDK1	9.8543
		CDK4	2.0512
		CDKN3	5.7527
		CENPA	7.1542
		CENPE	7.3098
		CENPF	6.7549
		CENPW	4.5442
		CEP55	5.1391
		CKAP2	1.0917
		CKAP5	2.5197
		CKS2	1.2225
		KIF11	4.2868
		MAD2L1	4.2779
		MKI67	7.3495
		NUF2	7.83
		NUSAP1	4.6567
		PLK1	8.0799
		PPP2R1A	0.1702
		PTTG1	3.7345
		RANGAP1	0.4656
		SMARCA4	0.1055
		SMARCB1	0.8838
		SMC4	2.2419
		SPC25	7.8908
		TGFB1	-0.799
		TOP2A	7.9702
		TPX2	3.8214
		TUBA1A	1.0469
		TUBA1B	2.1534
		TUBA1C	2.3522
		TUBA4A	-0.305
		TUBB4B	1.2976
		UBE2C	7.5435
		UBE2S	1.4393
		VCP	-0.033
		ZWINT	4.8932
	SPLICING	FUS	0.7601
		PRPF8	-0.281
		SNRPD1	2.4364
		SNRPD2	0.7469
		SNRPF	2.2444
		SNRPG	2.4209
		SRRM1	-0.273
		LSM6	1.962
		PRMT1	0.1411
		SFPQ	-0.863
		SNRPB	1.2951
		SNRNP70	-0.494
		HNRNPA2B1	1.0305
		SNRPB2	0.9857
		SNRPE	2.1242
		HSPA8	2.5386
		RBM8A	0.4028
		LSM5	1.8767
		LSM3	1.3818
		SF3B6	0.7066
		LSM8	0.7065
		PHF5A	1.2986
		SF3B3	0.8883
	RIBO BIOGENESIS	RAN	2.555
		NOP10	0.9274
		TRMT112	0.9661
		LSM6	1.962
		NOP56	1.4146
		PA2G4	1.2812
		ABCF1	0.6617
		NHP2	0.1846
		PRKDC	2.0829
	PROTEASOME PROT FOLDING	VCP	-0.033
		PSMA2	0.3291
		PSMC5	0.3811
		PSME1	-0.45
		PSMA3	1.8736
		PSMA4	1.8431
		PSMA7	0.7582
		PSMB2	1.2633
		PSMB3	0.6732
		CTSC	2.8264
		HSPE1	1.9939
		SOD1	0.3812
		TBCA	0.8804
		TIMM10	2.5099
		UBE2N	0.8281
		UBE2C	7.5435
		B2M	-0.78
		FKBP1A	-0.684
		HSP90AA1	0.531
		HSPA8	2.5386
	MITO OXPHOS	MT-ND1	0.5019
		MT-ND2	-0.056
		MT-ND3	-0.578
		MT-ND4	0.1266
		NDUFA1	0.812
		NDUFA3	0.3128
		NDUFA10	0.9705
		NDUFB1	1.18113
		NDUFB6	0.5349
		NDUFC1	0.9537
		NDUFV2	-3.41
		NDUFV1	0.2681
		UQCRB	0.1461
		UQCRQ	1.0372
		UQCR10	1.4714
		CYC1	1.3141
		ATP5F1A	1.10331
		ATP5F1B	0.763088
		ATP5F1E	0.584152
		APT5ME	0.262334
		ATP5MF	1.60186
		MT-CO3	0.321846
		MT-CYB	0.271327
		COX6C	0.5778
		COX7A2	0.77
		COX7C	0.7842

## Sheet: ED5c
	Expression (Min-Max normalized)
		ELSK_rep	ELSK_non rep	Prog_rep	Prog_non rep
	Myct1	1	0.619269	0.419765	0
	Mllt3	1	0.421753	0.285448	0
	Hlf	1	0.389239	0.328268	0
	Ets2	1	0.701261	0.551333	0
	Epcr	1	0.325608	0.414327	0
	Cdk6	0	0.435498	0.485545	1
	Cebpa	0	0.15763	0.32893	1
	Siglecf	0	0.128554	0.228761	1
	Rab44	0	0.031383	0.187856	1

## Sheet: ED5d
	Expression (Min-Max normalized)
		ELSK_rep	ELSK_Non rep	Prog_rep	Prog_non rep
	Erg	1	0.6857	0.4173	0
	Elk3	0.7826	0	1	0.3981
	Elf1	0	0.2006	1	0.9263
	Etv6	1	0.698	0.2465	0
	Elf2	1	0.4981	0.5346	0
	Elk4	1	0.3425	0.4837	0
	Spi1	0	0.0276	0.4388	1

## Sheet: ED5e
		Expression (Min-Max normalized)
			ELSK_rep	ELSK_non rep	Prog_rep	Prog_non rep
	M phase	Aurka	0.537597	1	0.294872	0
		Aurkb	0.584624	1	0.33138	0
		Bcl7a	0.718876	0.243641	1	0
		Birc5	0.677957	1	0.364001	0
		Calm2	1	0.964141	0.569397	0
		Ccnb1	0.361261	1	0.134968	0
		Ccnb2	0.864595	1	0.444093	0
		Cdc20	0.774595	1	0.425909	0
		Cdc25a	0.781044	0.307738	1	0
		Cdc25b	0.837953	1	0.19212	0
		Cdc25c	0.621367	1	0.293884	0
		Cdk1	0.589332	1	0.274745	0
		Cdk4	0.975982	1	0.814943	0
		Cdkn3	0.812834	1	0.434046	0
		Cenpa	0.969072	1	0.513825	0
		Cenpe	0.441264	1	0.215063	0
		Cenpf	0.639626	1	0.22063	0
		Cenpw	0.583277	1	0	0.530681
		Cep55	0.808511	1	0.32436	0
		Ckap2	1	0.972716	0.37593	0
		Ckap5	0.777526	1	0.386199	0
		Cks2	0.386997	1	0	0.058824
		Kif11	0.57571	1	0.199319	0
		Mad2l1	0.799676	1	0.376537	0
		Mki67	0.719309	1	0.276962	0
		Nuf2	0.936417	1	0.344669	0
		Nusap1	0.692304	1	0.051616	0
		Plk1	0.601223	1	0.306341	0
		Ppp2r1a	1	0.611447	0.756757	0
		Pttg1	1	0	0.685971	0.54323
		Rangap1	0.862868	1	0.436136	0
		Smarca4	1	0.938943	0.628965	0
		Smarcb1	1	0.843063	0.623202	0
		Smc4	0.530808	1	0.194093	0
		Spc25	0.908233	1	0.309337	0
		Tgfb1	0	0.939243	0.30631	1
		Top2a	0.695924	1	0.192825	0
		Tpx2	0.703854	1	0.259673	0
		Tuba1a	0.742588	1	0.84142	0
		Tuba1b	1	0.879235	0.376974	0
		Tuba1c	0.280833	1	0.004444	0
		Tuba4a	0.777443	1	0	0.248654
		Tubb4b	1	0.992824	0.365064	0
		Ube2c	0.64746	1	0.112964	0
		Ube2s	0.669643	0.402473	0	1
		Vcp	0.978682	1	0.683832	0
		Zwint	0	0.149721	1	0.082682
	splicing	Fus	0.9741	1	0.4208	0
		Prpf8	0.7988	1	0.3717	0
		Snrpd1	0.8352	1	0.5659	0
		Snrpd2	0.5271	1	0.5988	0
		Snrpf	0.7806	1	0.7383	0
		Snrpg	0.5595	1	0.6525	0
		Srrm1	0.3062	1	0	0.375
		Lsm6	0.8064	1	0.2571	0
		Prmt1	0.57	1	0.6204	0
		Sfpq	0.6093	1	0.38	0
		Snrpb	1	0.9831	0.1765	0
		Snrnp70	0	0.5028	0.0914	1
		Hnrnpa2b1	0.727	1	0.5315	0
		Snrpb2	0	0.7611	0.0637	1
		Snrpe	0.7076	1	0.4924	0
		Hspa8	0	1	0.5302	0.171
		Rbm8a	0.5826	1	0.5739	0
		Lsm5	1	0.1818	0.4911	0
		Lsm3	1	0.8029	0.8071	0
		Sf3b6	1	0.6993	0.4463	0
		Lsm8	0.0788	1	0.0997	0
		Phf5a	1	0.874	0.5115	0
		Sf3b3	0.8918	1	0.4176	0
	Ribo biogenesis	Ran	0.5841	1	0.4331	0
		Nop10	0.7703	1	0.551	0
		Trmt112	1	0.72	0.4706	0
		Lsm6	0.8064	1	0.2571	0
		Nop56	0.1211	1	0.3235	0
		Pa2g4	0	1	0.2194	0.0411
		Abcf1	0.8355	1	0.7743	0
		Nhp2	0	1	0.2853	0.2524
		Prkdc	0.9314	1	0.0345	0
	proteasome	Vcp	0.9787	1	0.6838	0
		Psma2	0.5642	0.9831	1	0
		Psmc5	0.6544	1	0.5661	0
		Psme1	0.9796	1	0.6615	0
		Psma3	0.5743	1	0.6624	0
		Psma4	0.8836	0.8945	1	0
		Psma7	0.661	1	0.8675	0
		Psmb2	1	0.5945	0.8842	0
		Psmb3	0.185	1	0.6392	0
		Ctsc	1	0.5594	0.3523	0
		Hspe1	0.1907	1	0.63	0
		Sod1	0.5228	0.3364	1	0
		Tbca	0.5364	0	0.6857	1
		Timm10	0	1	0.3014	0.2766
		Ube2n	1	0.7412	0.5509	0
		Ube2c	0.6475	1	0.113	0
		B2m	1	0.6626	0.3031	0
		Fkbp1a	1	0.6292	0.6191	0
		Hsp90aa1	0.5322	1	0.4271	0
		Hspa8	0	1	0.5302	0.171
