# Supplementary material for: MYCT1 controls environmental sensing in human haematopoietic stem cells
Source: Nature. 2024 Jun 5;630(8016):412–20. doi: 10.1038/s41586-024-07478-x (PMC11168926; doi:10.1038/s41586-024-07478-x)
Supplement: Supplementary file 24 — Source Data Extended Data Fig. 6 [file 41586_2024_7478_MOESM24_ESM.xlsx]

## Sheet: ED6a
	Relative MYCT1 expression
	Uncultured	Ctrl	MYCT1 OE
	0.906917	0.0044	3.7719
	1.00443	0.0219	2.4442
	0.90666	0.0251	0.6642

## Sheet: ED6c
	%CD34+CD38-							%totalHSPC							%LT-HSC
	Ctrl			MYCT1 OE				Ctrl			MYCT1 OE				Ctrl			MYCT1 OE
Day	10	15	20	10	15	20		10	15	20	10	15	20		10	15	20	10	15	20
	36	19.8	11.5	39.9	25.5	13		3.75	1	0.56	4.19	1.9	0.55		0.73	0.13	0.079	0.92	0.32	0.093
	36.5	21.6	10.5	42.1	23.1	12.9		3.81	1.38	0.44	3.89	1.66	0.6		0.88	0.22	0.081	0.84	0.25	0.14
	23.6	13.4	7.85	33.6	19.2	12.1		1.46	0.52	0.28	3.22	0.71	0.53		0.31	0.042	0.042	0.7	0.11	0.12
	22.6	14.3	7.98	34.1	19	10.5		1.64	0.52	0.33	2.98	0.96	0.38		0.38	0.095	0.052	0.58	0.16	0.078
	29.7	13.8	6.75	37.1	18.7	8.17		1.22	0.65	0.25	2.46	1.23	0.34		0.2	0.069	0.047	0.48	0.18	0.072
	28.2	13.5	7.71	35.6	21.6	9.56		1.3	0.8	0.22	2.42	1.27	0.32		0.24	0.11	0.052	0.5	0.18	0.11

## Sheet: ED6d
		CFU/BFU-E								CFU-GM								CFU-GEMM
	Ctrl	1.5	4	1	3	1.5	5.5	1	1	12.5	16.5	14.5	19	11	13.5	14.5	12	4.5	7	6	4	1	5	2	2.5
	MYCT1 OE	1.5	7	3	1	2	5	1.5	0.5	17	14.5	15.5	19.5	15	13	16	15.5	4.5	10.5	8	3.5	3	6	2.5	3

## Sheet: ED6e
		≥1 division
		Ctrl			MYCT1 OE
	day 4	0	0	0	0	0	0
	+24h	43.617	54.2169	77.8947	47.3684	47.2527	82.1053
	+48h	71.2766	73.494	93.6842	76.8421	74.7253	95.7895
	+72h	89.3617	83.1325	94.7368	84.2105	83.5165	95.7895
	+96h	92.5532	91.5663	94.7368	91.5789	95.6044	94.7368
		≥2 divisions
		Ctrl			MYCT1 OE
	day 4	0	0	0	0	0	0
	+24h	2.12766	4.81928	18.9474	0	1.0989	6.31579
	+48h	35.1064	32.5301	73.6842	30.5263	26.3736	70.5263
	+72h	67.0213	51.8072	88.4211	58.9474	59.3407	90.5263
	+96h	79.7872	71.0843	92.6316	77.8947	75.8242	94.7368
		≥3 divisions
		Ctrl			MYCT1 OE
	day 4	0	0	0	0	0	0
	+24h	0	1.2	8.42105	0	1.1	2.10526
	+48h	22.3404	13.253	66.3158	16.8421	10.989	58.9474
	+72h	47.8723	36.1446	81.0526	41.0526	30.7692	84.2105
	+96h	64.8936	51.8072	88.4211	66.3158	59.3407	91.5789
		≥4 divisions
		Ctrl			MYCT1 OE
	day 4	0	0	0	0	0	0
	+24h	5.3291e-15	3.3307e-15	0	7.1054e-15	-3.9968e-15	0
	+48h	6.38298	1.20482	25.2632	1.05263	1.0989	18.9474
	+72h	26.5957	16.8675	66.3158	25.2632	16.4835	58.9474
	+96h	50	32.5301	78.9474	48.4211	36.2637	84.2105
		0 divisions
		Ctrl			MYCT1 OE
	day 4	100	100	100	100	100	100
	+24h	56.383	45.7831	22.1053	52.6316	52.7473	17.8947
	+48h	26.5957	26.506	5.26316	22.1053	25.2747	3.15789
	+72h	6.38298	16.8675	3.15789	12.6316	16.4835	2.10526
	+96h	3.19149	6.0241	2.10526	6.31579	4.3956	1.05263
