# Supplementary material for: MYCT1 controls environmental sensing in human haematopoietic stem cells
Source: Nature. 2024 Jun 5;630(8016):412–20. doi: 10.1038/s41586-024-07478-x (PMC11168926; doi:10.1038/s41586-024-07478-x)
Supplement: Supplementary file 25 — Source Data Extended Data Fig. 7 [file 41586_2024_7478_MOESM25_ESM.xlsx]

## Sheet: ED7b
Ctrl	MYCT1 OE
0.001	0.0316239
0.0293407	0.0354183
0.001	0.08737
0.001	0.001
0.001	0.429953
0.001	0.00809738
0.00434565	0.0125786
0.00762631	0.0296511
0.0198643	0.0113109
0.001	0.00808865
0.001	0.001
0.001	0.001
0.001	0.001
0.0122	0.3547
0.001	0.2143
0.001	0.001
0.001	0.1628

## Sheet: ED7c
Ctrl	MYCT1 OE
1.23092	5.26538
58.9442	2.85826
0.00498766	4.66312
0.00257486	0.0891652
0.400583	3.22465
0.36091	78.1546
0.0239011	0.392453
0.202097	87.4461
17.0479	1.53829
0.00655523	0.0202216
0.0138148	0.001
0.0078	4.001
0.0159	1.4711
5.5221	4.9273
0.001	38.117
0.003	0.0114
0.0039	49.981

## Sheet: ED7d
Ctrl	MYCT1 OE
0.09	0.54
0.064	0.058
0.01	1.32
0.01	0.01
0.01	0.19
0.095	2.78
0.01	0.027
0.01	16.6
14.8	0.2
0.01	0.01
0.01	0.01
0.01	0.01
0.01	0.01
0.48	0.51
0.01	0.26
0.01	0.01
0.01	0.42

## Sheet: ED7e
Ctrl	MYCT1 OE
0.0328246	0.73262
0.242941	0.198342
0.0299259	0.485614
0.0231738	0.0385579
0.136562	0.257972
0.566479	4.45121
0.0590642	0.380064
0.287268	8.72296
16.4982	0.589837
0.0198111	0.0527405
0.0249626	0.0552351
0.001	0.285558
0.148203	0.12697
2.4144	1.24352
0.0618867	2.80519
0.001	0.00759215
0.0693749	0.613199
