# Supplementary material for: MYCT1 controls environmental sensing in human haematopoietic stem cells
Source: Nature. 2024 Jun 5;630(8016):412–20. doi: 10.1038/s41586-024-07478-x (PMC11168926; doi:10.1038/s41586-024-07478-x)
Supplement: Supplementary file 26 — Source Data Extended Data Fig. 8 [file 41586_2024_7478_MOESM26_ESM.xlsx]

## Sheet: ED8d
Ctrl	MYCT1 OE
98.711	78.2
96.51	78.256
98.943	83.844
95.827	79.268
80.863	98.425
	97.092

## Sheet: ED8e
Ctrl	MYCT1 OE
92.386	82.2535
95.7103	74.8912
75.7683	88.5629
64.8959	52.8917
90.5893	90.4579
	69.3674

## Sheet: ED8f
	Ctrl						MYCT1 OE
CD14	1.24923	0.514228	1.22331	2.08251	3.43656		0.614065	0.248144	2.13877	5.25749	0.834242	1.04721
CD66b	0.366106	0.187519	0.371138	1.24129	1.31909		0.188943	0.135183	1.35183	2.68254	0.428231	0.394748
CD19	91.5237	93.0444	92.5376	84.8455	57.6504		71.7312	72.6727	56.8234	61.127	93.0392	89.6629
CD4	3.24465	0.831271	1.26295	3.43454	8.6286		1.43706	0.464806	11.7574	5.36269	1.8826	2.75096
CD8	0.069868	0.023198	0.027025	0.028577	0.032233		0.361536	0.048147	0.070123	0.08368	0.028279	0.018408
CD3	0.050305	0.013532	0.023421	0.101804	0.181002		1.01375	0.035185	0.112977	0.148233	0.0202	0.034771
CD38	97.4593	96.2665	97.5029	94.0307	77.136		77.6417	78.0945	76.0704	78.3675	97.8539	96.2219
HSPC	0.4084	0.1014	0.1941	0.2592	2.5997		0.0328	0.0136	5.5778	0.1574	0.2532	0.3726
CD41a	0.118886	0.055774	0.309353	0.283668	3.63289		0.074619	0.079376	11.6231	0.537618	0.753725	0.162772
CD71 GlyA	3.74	1.73	0.3	1.74	16.3		0.64	0.038	22.2	2.69	2.41	2.25
