# Supplementary material for: MYCT1 controls environmental sensing in human haematopoietic stem cells
Source: Nature. 2024 Jun 5;630(8016):412–20. doi: 10.1038/s41586-024-07478-x (PMC11168926; doi:10.1038/s41586-024-07478-x)
Supplement: Supplementary file 27 — Source Data Extended Data Fig. 9 [file 41586_2024_7478_MOESM27_ESM.xlsx]

## Sheet: ED9b
		KG1	K562
	CD34	8.37096	-7.72048
	SPINK2	4.43899	-13
	HLF	0.190013	-4.60391
	CXCR4	2.49262	-2.80468
	MYCT1	2.7775	-3.01638
	MLLT3	3.96094	-6.06163
	PTPN22	13.4	0.565
	EVI2B	19.4	2.76
	GFI1	7.26	0.886
	PROM1	0.0989	0.0271
	NPR3	7.06	0.013
	ITGA3	0.574	0.177
	PROCR	-1.33348	2.12021

## Sheet: ED9c
	% MYCT1
	Cytosolic	Membrane	Nuclear
	41.2656	50.7354	7.99897
	14.6728	72.4363	12.891
	13.3641	82.1294	4.50647

## Sheet: ED9e
	Clathrin	Rab5	Rab7	Rab11	HSP60
	33.34	63.66	47.54	60.54	10.17
	30.88	45.35	57.18	55.32	20.49
	17.2	48.98	39.17	41.26	9.4
	35.08	39.85	65.72	42.57	8.65
	38.25	24	12.97	49.64	16.53
	32.74	56.39	71.49	52.42	15.93
	48.74	34.33	59.01	72.73	12.07
	42.59	21.92	65.82	58.98	14.55
	58.21	51.11	65.82		12.43
	28.01	28.73	87.66		11.16
	38.59	73.88	53.83		12.02
	22.13	57.78	70.62
	47.11	30.28
	52.21	52.64
	50.55	58.16
	57	56.92
		41.89

## Sheet: ED9f
	E4EC			HUVEC
	Ctrl	MYCT1 KD1	MYCT1 KD2	Ctrl	MYCT1 KD1	MYCT1 KD2
	12.1195	0.392188	0.059464	8.54223	0.681994	0.016606
	3.34122	0.108324	0.021332	4.17277	0.29718	0.040355
	2.63442	0.221636	0.003164	4.99623	0.206381	0.01997
	16.2	0.03126	0.055909

## Sheet: ED9h
		Left panel: KG1 (number of peptides)														Right panel: E4EC (number of peptides)
		Ctr 1	Ctr 2	Ctr 3	Ctr 4	Ctr 5	Ctr 6	MYCT1 1	MYCT1 2	MYCT1 3	MYCT1 4	MYCT1 5	MYCT1 6				Ctr 1	Ctr 2	MYCT1 1	MYCT1 2
	DYSF	0	0	0	0	0	0	77	66	81	94	91	90			SYT11	0	0	11	14
	TFRC	0	0	0	0	0	0	64	55	88	95	79	91			SNX3	0	0	7	11
	PI4K2B	0	0	0	0	0	0	26	13	34	33	25	36			DYSF	0	0	5	11
	ESYT2	0	0	0	0	0	0	31	21	27	25	26	28			CAVIN2	0	0	4	6
	PI4K2A	0	0	0	0	0	0	17	15	26	26	23	20			SNX17	0	0	3	9
	SYT11	0	0	0	0	0	0	14	18	22	24	19	28			CAV1	0	0	6	5
	FLOT2	0	0	0	0	0	0	18	19	21	19	19	19			CAVIN1	0	0	5	3
	STEAP3	0	0	0	0	0	0	14	13	17	18	17	19			SDCBP	0	0	5	5
	STX6	0	0	0	0	0	0	11	11	21	18	18	14			STX12	0	0	4	6
	STXBP3	0	0	0	0	0	0	9	12	15	26	13	14			IFITM3	0	0	3	4
	TOM1	0	0	0	0	0	0	9	11	11	19	19	16			RAB29	0	0	3	6
	SLC27A2	0	0	0	0	0	0	10	5	16	17	14	14			CHP1	0	0	2	6
	SNX3	0	0	0	0	0	0	7	11	20	18	9	11			LAPTM4A	0	0	4	3
	RFTN1	0	0	0	0	0	0	15	7	15	12	9	8			RAB9A	0	0	4	2
	SNX17	0	0	0	0	0	0	7	10	15	14	8	12			VAMP3	0	0	3	3
	MREG	0	0	0	0	0	0	7	7	10	11	14	13			TGFBR2	0	0	21	28
	SCAMP3	0	0	0	0	0	0	12	6	15	11	8	8			CRIM1	0	0	9	8
	SNAP23	0	0	0	0	0	0	12	8	8	9	10	11			ACVRL1	0	0	8	15
	TM9SF2	0	0	0	0	0	0	8	8	14	11	9	7			BMPR2	0	0	5	7
	RAB5C	0	0	0	0	0	0	7	8	13	9	8	11			ACVR1	0	0	3	2
	NAPA	0	0	0	0	0	0	6	8	8	9	9	12			ACVR1B	0	0	2	2
	AP2A1	0	0	0	0	0	0	10	14	8	5	9	5			NOTCH1	0	0	3	5
	STX4	0	0	0	0	0	0	7	5	10	13	8	7			EPHA2	0	0	22	25
	STX10	0	0	0	0	0	0	9	8	8	6	6	11			AXL	0	0	10	10
	PLEKHB2	0	0	0	0	0	0	8	6	8	7	10	8			TIE1	0	0	5	3
	RAB5A	0	0	0	0	0	0	6	7	11	9	6	6			PTPRB	0	0	17	21
	RNF24	0	0	0	0	0	0	8	7	8	10	7	5			PTPRF	0	0	15	19
	GOLGA7	0	0	0	0	0	0	6	5	8	7	7	9			TNFRSF10D	0	0	3	4
	VAMP8	0	0	0	0	0	0	6	8	7	8	8	5			TOLLIP	0	0	3	8
	STARD3	0	0	0	0	0	0	7	6	5	10	5	8			TNFRSF10B	0	0	5	5
	TGFBR2	0	0	0	0	0	0	26	20	41	40	36	37			WDFY1	0	0	6	3
	TGFBR1	0	0	0	0	0	0	15	14	16	21	13	15			CTNNB1	0	0	8	7
	ACVR1B	0	0	0	0	0	0	5	6	10	9	8	11			NRP2	0	0	3	3
	NOTCH1	0	0	0	0	0	0	14	13	15	24	10	15			KDR	0	0	3	4
	PCNX1	0	0	0	0	0	0	8	5	23	16	16	13			ISG15	0	0	6	4
	NOTCH2	0	0	0	0	0	0	9	9	12	15	16	17			IFNGR1	0	0	2	4
	LYN	0	0	0	0	0	0	54	52	57	60	42	46			IL6ST	0	0	7	9
	CSK	0	0	0	0	0	0	26	21	17	22	18	17			GNAI2	0	0	11	16
	CSNK1G2	0	0	0	0	0	0	13	10	20	18	18	17			GNB2	0	0	8	11
	TYK2	0	0	0	0	0	0	11	7	22	22	13	19			RRAS2	0	0	5	7
	YES1	0	0	0	0	0	0	14	13	13	16	19	17			ADGRG6	0	0	4	6
	EFR3A	0	0	0	0	0	0	11	7	9	12	14	9			F2R	0	0	4	2
	PTPRC	0	0	0	0	0	0	86	78	94	99	73	67			RNF149	0	0	13	13
	PTPRA	0	0	0	0	0	0	11	10	26	21	17	18			ITCH	0	0	6	9
	PTPRG	0	0	0	0	0	0	9	10	16	19	10	12			WWP2	0	0	3	10
	PTPRCAP	0	0	0	0	0	0	7	6	8	9	7	6			NDFIP1	0	0	5	8
	TNFRSF1A	0	0	0	0	0	0	20	19	18	24	27	31			WWP1	0	0	5	5
	TNFRSF10A	0	0	0	0	0	0	17	13	12	15	11	10			RNF144B	0	0	6	7
	TOLLIP	0	0	0	0	0	0	10	11	13	13	14	17			SMURF2	0	0	6	6
	RELT	0	0	0	0	0	0	12	8	11	13	15	11			RNF152	0	0	3	6
	TNFRSF18	0	0	0	0	0	0	7	5	5	7	5	5			RNF130	0	0	2	6
	VANGL1	0	0	0	0	0	0	20	17	23	22	21	14			NEDD4	0	0	3	4
	DAAM1	0	0	0	0	0	0	7	6	22	30	24	17			PLXND1	0	0	11	22
	CTNNB1	0	0	0	0	0	0	15	16	18	19	14	17			DSG1	0	2	15	17
	CSNK1G3	0	0	0	0	0	0	11	8	14	15	18	17			DDR2	0	0	11	12
	FLT1	0	0	0	0	0	0	5	6	8	12	6	9			FLG2	0	0	7	7
	IFNGR1	0	0	0	0	0	0	19	15	26	28	22	20			DSC1	4	0	5	8
	STAT1	0	0	0	0	0	0	11	11	9	17	14	13			PLXNB2	0	0	7	6
	IL2RG	0	0	0	0	0	0	42	43	49	54	45	44			DSC3	0	0	4	7
	IL6ST	0	0	0	0	0	0	5	7	7	9	10	8			ITGB4	0	0	4	6
	GNAI2	0	0	0	0	0	0	31	31	31	28	33	29			PKP1	0	0	6	3
	GNB1	0	0	0	0	0	0	17	28	35	36	29	21			PLXNA2	0	0	4	5
	ADCY7	0	0	0	0	0	0	18	17	29	33	30	25			RHOJ	0	0	4	3
	CD97	0	0	0	0	0	0	33	24	22	19	22	19			ROBO4	0	0	3	3
	GNA15	0	0	0	0	0	0	17	20	26	30	20	16			ATP2B4	0	0	10	11
	GNB2	0	0	0	0	0	0	14	18	28	26	23	18			SLC12A4	0	0	8	8
	GNB4	0	0	0	0	0	0	20	15	21	22	20	17			SLC12A2	0	0	4	8
	LAMTOR1	0	0	0	0	0	0	10	18	19	19	21	24			SLC20A1	0	0	6	2
	GNAI3	0	0	0	0	0	0	19	11	21	16	20	17			ABCC1	0	0	3	3
	GNAI1	0	0	0	0	0	0	15	11	18	16	16	16			CALHM5	0	0	2	3
	GNA13	0	0	0	0	0	0	14	7	22	24	10	13			LRP10	0	0	17	12
	GNAQ	0	0	0	0	0	0	7	5	8	8	12	9			SCARF1	0	0	14	16
	CHRM3	0	0	0	0	0	0	5	5	6	7	8	7			SPTLC1	0	0	11	13
	ITCH	0	0	2	3	0	0	67	49	67	64	53	51			SPTLC2	0	0	10	9
	WWP2	0	0	3	2	0	0	63	52	64	57	50	55			UGCG	0	0	7	11
	NEDD4	0	0	0	0	0	0	39	37	43	48	36	36			PNPLA6	0	0	9	8
	STUB1	0	0	0	0	0	0	37	21	36	39	27	37			LRP12	0	0	4	5
	WWP1	0	0	4	4	0	0	26	20	34	26	24	27			AZGP1	0	0	3	3
	RNF149	0	0	0	0	0	0	22	25	27	26	18	21			ANXA1	0	0	2	2
	RNF19A	0	0	0	0	0	0	16	15	28	26	23	24			MYCT1	0	0	27	24
	RNF130	0	0	0	0	0	0	17	17	15	25	11	11			TMEM59	0	0	11	17
	NDFIP1	0	0	0	0	0	0	11	12	15	20	16	21			ZDHHC13	0	0	13	13
	MGRN1	0	0	0	0	0	0	8	5	14	16	9	10			CASP14	4	5	13	13
	PCDH10	0	0	0	0	0	0	24	16	37	39	34	39			TMEM200A	0	0	6	12
	GLG1	0	0	0	0	0	0	13	10	29	28	47	49			SERPINB12	0	0	9	7
	PKP4	0	0	0	0	0	0	21	9	38	32	29	34			CAT	0	0	8	7
	FERMT3	0	0	0	0	0	0	12	19	24	29	15	18			PLD3	0	0	5	9
	NECTIN2	0	0	0	0	0	0	10	12	9	12	11	10			CMIP	0	0	7	6
	PTRH2	0	0	0	0	0	0	6	6	12	11	10	8			ARG1	0	0	7	5
	RAC2	0	0	0	0	0	0	7	7	8	11	9	7			CTSB	0	0	5	7
	CIB1	0	0	0	0	0	0	7	6	6	10	12	7			CTSD	0	0	5	7
	ATP2B4	0	0	0	0	0	0	58	51	77	71	52	50			PRDX2	0	0	7	3
	SLC12A7	0	0	0	0	0	0	47	39	46	50	41	42			CKAP4	0	0	5	4
	ATP2C1	0	0	0	0	0	0	32	32	28	34	48	46			FAM171A1	0	0	4	5
	SLC20A1	0	0	0	0	0	0	30	21	48	39	30	29			POF1B	0	0	3	5
	ATP2B1	0	0	0	0	0	0	26	19	30	26	17	20			TGM1	0	0	3	5
	MLC1	0	0	0	0	0	0	20	19	21	26	14	14			HSPB1	0	0	3	4
	ABCC1	0	0	0	0	0	0	9	12	26	23	19	18			GGCT	0	0	2	4
	LRRC8D	0	0	0	0	0	0	9	16	18	17	15	17			HBB	0	0	2	4
	CNNM3	0	0	0	0	0	0	17	12	19	20	9	13			MAN1B1	0	0	4	2
	KCNQ5	0	0	0	0	0	0	10	12	14	17	17	15			NPDC1	0	0	2	4
	ATP13A3	0	0	0	0	0	0	11	5	12	21	8	14			NRG1	0	0	3	3
	LRRC8A	0	0	0	0	0	0	7	10	8	13	8	8			TGM2	0	0	2	3
	TRPV2	0	0	0	0	0	0	5	6	8	15	9	11			BLMH	0	0	3	2
	ATP1B3	0	0	0	0	0	0	9	7	6	6	5	5			CNP	0	0	2	3
	ABCB1	0	0	0	0	0	0	57	46	75	70	38	54			HAL	0	0	2	3
	MIA2	0	0	0	0	0	0	33	29	42	52	28	34			SLC9A3R2	0	0	2	3
	SPTLC2	0	0	0	0	0	0	23	19	30	26	27	23
	ATP8B2	0	0	0	0	0	0	20	18	31	30	23	24
	SPTLC1	0	0	0	0	0	0	20	14	25	23	25	26
	ATP11C	0	0	0	0	0	0	19	13	26	21	21	23
	SCARF1	0	0	0	0	0	0	14	9	28	24	25	21
	LSS	0	0	0	0	0	0	17	18	19	19	18	20
	ATP8A1	0	0	0	0	0	0	16	15	24	21	17	15
	ABCA2	0	0	0	0	0	0	14	9	20	16	21	25
	ABHD17B	0	0	0	0	0	0	17	15	15	18	15	15
	ABCG1	0	0	0	0	0	0	11	11	17	17	14	11
	UGCG	0	0	0	0	0	0	15	10	11	9	9	8
	PLCXD1	0	0	0	0	0	0	6	7	9	8	15	9
	LRP10	0	0	0	0	0	0	5	6	8	12	7	9
	ITM2A	0	0	0	0	0	0	44	47	50	48	52	51
	KIDINS220	0	0	0	0	0	0	52	32	55	51	43	44
	TMEM59	0	0	0	0	0	0	19	28	33	25	31	43
	MYCT1	0	0	0	0	0	0	25	25	28	34	32	24
	LAT2	0	0	0	0	0	0	21	19	25	24	17	20
	CMIP	0	0	0	0	0	0	15	16	21	19	19	20
	SURF6	0	0	3	3	0	0	18	18	25	26	7	12
	GCSAML	0	0	0	0	0	0	14	15	22	26	8	15
	SPINT2	0	0	0	0	0	0	16	14	16	16	18	12
	PCNX3	0	0	0	0	0	0	8	6	17	22	18	17
	ITPRIPL2	0	0	0	0	0	0	15	10	16	16	16	14
	ERLIN2	0	0	0	0	0	0	18	17	9	11	11	14
	GOLGA8R	0	0	0	0	0	0	12	7	13	17	16	12
	C16ORF54	0	0	0	0	0	0	8	12	15	13	15	13
	DAGLB	0	0	0	0	0	0	13	10	16	13	11	11
	FAM171A2	0	0	0	0	0	0	10	10	15	14	12	13
	SLITRK5	0	0	0	0	0	0	8	11	16	19	8	10
	APP	0	0	0	0	0	0	11	10	10	9	14	14
	RAE1	0	0	0	0	0	0	21	21	8	7	5	5
	ZDHHC20	0	0	0	0	0	0	9	10	14	11	10	11
	ITM2B	0	0	0	0	0	0	5	10	11	14	11	13
	ITM2C	0	0	0	0	0	0	7	9	10	12	9	9
	FYTTD1	0	0	0	0	0	0	5	7	10	6	9	17
	NPDC1	0	0	0	0	0	0	8	5	11	12	8	9
	SRSF7	0	0	0	0	0	0	12	18	6	5	6	5
	FAM171B	0	0	0	0	0	0	6	5	10	11	9	9
	SUSD6	0	0	0	0	0	0	6	6	9	11	8	8

## Sheet: ED9i
	GO:Cellular compartment				REAC, KEGG, WP				GO:Biological process
		KG1	E4EC			KG1	E4EC			KG1	E4EC
	plasma membrane	22.462	14.4881		Sign amplification	7.99747			vesicle-med transport	7.89469	6.03591
	vesicle	16.9471	13.9933		Platelet act, sign and aggr	6.29845			cell activation	8.45765	4.54788
	extracellular vesicle	14.6161	10.5833		G-protein activation	3.83431			est of localization	8.50118	2.0141
	membrane raft	12.4688	5.75617		Sphingolipid sign	4.53901			cell surface R sign	3.61085	4.48672
	endosome	13.7399	4.44624		Relaxin sign	4.21154			signaling	2.98842	4.62454
	cell junction	6.4996	5.68717		Apelin sign	3.99933			response to stimulus	1.5294	5.47181
	lysosomal membrane	9.28493	1.74892		Pathways in cancer	3.96307			cell communication	2.56455	4.08578
	endosome membrane	7.04355	3.56273		Endocytosis	2.36488			exocytosis	3.02338	3.45889
	receptor complex	1.82704	7.56526		Adherens junction	2.1484			vesicle org	3.06284	2.11512
	desmosome		4.13846		TGF-beta sign		1.30852		endocytosis	2.42567
	anchoring junction	2.17933	5.68232		G Protein sign	4.14958			vesicle fusion	2.41145
	early endosome	3.40854	4.212		Chemokine sign	3.84563			cell adhesion		8.6746
	caveola	1.9071	5.20053		VEGFA-VEGFR2 sig		2.1471		cell migration		8.16745
	cell-substrate junction	2.11628	4.44002						cell motility		7.57833
	recycling endosome	3.24672							cell death		7.2698
	SNARE complex	3.09018							response to GF		4.70331
	focal adhesion	1.54023	4.52799
	adherens junction		1.78954

## Sheet: ED9k
		Interactome			Gene Expression			Gene Expression
		KG1	E4EC		KG1	E4EC		AGM	YS	PL	AGM	YS	PL	FL	CB	BM
	PTPRC	82.8333	0		0.603887	-1.37497		-0.09926	0.387661	0.27901	2.03559	1.95046	1.7824	2.26922	2.60641	2.70434
	TFRC	78.6667	0		1.25885	0.450109		0.958848	0.86281	1.26449	1.40841	1.56271	1.57082	1.49898	1.64669	1.87225
	ABCB1	56.6667	0		-0.216273	-1.76663		-0.69733	-0.94326	0.568902	0.698377	0.481557	0.738839	1.59889	1.49616	1.41652
	LYN	51.8333	0		0.427108	-0.35466		1.57681	1.36333	1.4296	1.76685	1.74045	1.67515	1.9475	2.01224	1.80908
	ITM2A	48.6667	0		1.87164	0.224976		1.51071	0.557486	1.46077	1.25888	1.0585	1.66155	1.63247	1.79985	1.42745
	KIDINS220	46.1667	0		0.0851192	0.023512		1.67383	1.70336	1.4812	1.56636	1.5362	1.45573	1.53666	1.35992	1.36248
	IL2RG	46.1667	0		1.69361	0.004614		-0.34633	0.328268	0.904506	1.18017	1.50443	1.49632	1.65594	2.14133	1.70088
	SLC12A7	44.1667	0		0.43734	0.031433		0.510756	0.75965	0.073743	0.665421	0.793879	0.507397	0.690608	0.628137	0.274344
	ATP2C1	36.6667	0		-0.0938482	-0.27794		1.56611	1.42926	1.54963	1.70654	1.66147	1.85661	2.06635	2.18246	2.09233
	MIA2	36.3333	0		-0.500226	-0.93187		-1.41808	-0.40277	-0.39337	-0.97772	-1.30085	-0.92586	-1.09361	-3	-3
	STUB1	32.8333	0		1.10903	1.24712		1.01463	1.14927	0.979314	1.07693	0.989101	1.10029	1.0267	0.805759	0.855432
	PCDH10	31.5	0		0.809546	0.768429		0.5772	0.814737	1.55296	0.37387	0.505804	1.04982	-1.51578	-0.21472	-2.01789
	GLG1	29.3333	0		0.138754	0.266479		2.05496	1.89568	2.07218	1.95255	1.93662	1.9217	1.82403	1.65415	1.75644
	PI4K2B	27.8333	0		-0.167128	-0.65197		0.733565	0.809641	0.76358	0.839914	0.877968	0.843331	1.13039	0.809971	0.691308
	GNB1	27.6667	0		0.528314	0.567203		1.96524	1.85897	1.93151	1.95172	1.91487	1.93237	1.87757	1.94925	1.7788
	PKP4	27.1667	0		-0.188838	-0.64339		2.01828	1.9116	1.69379	1.87075	1.59874	1.64515	1.56573	1.25562	1.38679
	ESYT2	26.3333	0		0.733998	0.085316		1.27712	1.26985	1.48399	1.41118	1.36095	1.57002	1.62039	1.82542	1.82414
	ADCY7	25.3333	0		0.493657	-0.85401		0.196373	0.726966	0.032458	1.11651	1.31248	0.82509	1.36197	1.27443	0.9422
	ATP8B2	24.3333	0		1.04579	0.73874		1.06546	1.09774	1.38614	1.05749	0.952061	1.20302	1.18671	1.25524	1.14761
	ADGRE5	23.1667	0		0.868715	-0.48434		1.58687	1.69361	1.45749	1.70198	1.88583	1.58588	1.46036	1.60517	2.49032
	TNFRSF1A	23.1667	0		0.944115	1.03404		1.86576	1.87719	1.81809	1.83379	1.93476	1.75516	1.92843	1.9251	1.93087
	ATP2B1	23	0		-0.427666	-0.46867		1.75601	1.57591	1.29018	1.7069	1.62917	1.35501	1.63052	1.5113	1.99575
	RNF19A	22	0		0.014806	-0.28507		1.81026	1.96682	2.09494	1.8223	1.75933	1.8669	1.77485	2.10186	2.20812
	GNA15	21.5	0		0.784076	-1.50422		-1.49186	-1.13214	-1.37473	0.496009	1.01425	0.825808	1.3126	2.08054	1.72556
	PI4K2A	21.1667	0		-0.208889	0.125276		0.823316	0.783905	0.739355	0.916558	1.06143	0.760012	0.445563	0.483423	0.422828
	LAT2	21	0		0.877052	-0.82018		0.032713	0.399671	-0.08564	1.27899	1.50205	1.4031	1.36597	1.55223	1.43172
	ATP11C	20.5	0		-0.265854	-0.38876		1.61116	1.7231	1.19641	1.47903	1.50124	1.19591	1.45788	1.3814	1.32025
	CSK	20.1667	0		1.10763	0.555067		0.890069	0.978893	0.771128	1.2842	1.29114	1.19321	1.3575	1.38577	0.804512
	FERMT3	19.5	0		1.26788	0.130626		0.702216	0.901815	0.733055	1.98583	2.03177	2.01263	1.74473	1.59617	1.45373
	VANGL1	19.5	0		0.235804	-0.13118		1.07476	1.31521	0.896031	1.17824	1.21239	1.02235	1.00065	0.370373	0.495292
	FLOT2	19.1667	0		0.422263	0.674678		1.22933	1.37712	1.51723	1.3758	1.39305	1.48732	1.33638	1.49292	1.36747
	GNB4	19.1667	0		0.523132	0.344447		1.25743	1.10013	1.09582	1.19597	1.09478	1.2223	1.35692	1.56492	1.35079
	MLC1	19	0		1.02065	-1.47704		-0.72521	-0.12932	-0.02777	0.925873	0.946187	0.952725	1.1897	0.974085	0.789316
	LAMTOR1	18.5	0		0.87577	0.559932		1.30054	1.49396	1.32959	1.48602	1.69088	1.5413	1.4691	1.18893	1.24266
	LSS	18.5	0		0.334494	-0.07983		0.764058	1.06608	1.08743	0.773647	0.713592	0.973008	0.560434	0.635822	0.441038
	ATP8A1	18	0		-0.120765	-0.95088		1.7194	2.05534	1.38448	1.54947	1.62309	1.36783	1.51434	1.38311	1.41623
	DAAM1	17.6667	0		-0.744773	-0.73912		1.77514	1.72019	1.82179	1.95316	2.0613	1.96557	1.16612	1.0089	1.26939
	SURF6	17.6667	0		1.00026	0.546285		0.748621	0.559403	0.662159	0.870329	0.77548	0.819703	0.859729	0.268656	0.596609
	ABCA2	17.5	0		1.22903	0.368638		0.661678	0.675497	0.823532	0.788828	0.616646	0.846365	1.11873	1.45005	1.53476
	GNAI3	17.3333	0		0.291113	0.290019		1.67327	1.35951	1.61104	1.67598	1.61371	1.69097	1.64648	1.45097	1.57745
	PTPRA	17.1667	0		-0.149009	-0.34149		1.28762	1.30805	1.30652	1.43177	1.26815	1.29104	1.2561	1.25077	1.10382
	GCSAML	16.6667	0		0.470297	-2.19302		-0.36402	0.145232	-0.38994	1.37128	1.37879	1.59129	1.8578	1.33306	1.83563
	STEAP3	16.3333	0		0.355135	-0.21983		0.336381	0.107449	-0.3722	0.585303	0.617926	0.441752	0.485635	-0.00011	-0.23735
	CSNK1G2	16	0		0.610976	0.165755		0.873843	1.18717	0.803883	1.11785	0.940728	0.987373	1.00792	1.20262	0.762596
	ABHD17B	15.8333	0		0.110536	-0.38601		1.37655	1.11583	1.21896	1.3297	1.31158	1.32312	1.7191	1.78568	1.52102
	TGFBR1	15.6667	0		0.365252	-0.2292		1.13169	0.815849	1.34816	1.22989	1.35133	1.13849	1.41991	1.27841	1.46549
	TYK2	15.6667	0		0.627714	0.341338		1.57761	1.77466	1.50875	1.57568	1.7005	1.52652	1.45873	1.53463	1.57239
	STX6	15.5	0		0.0509479	0.258594		1.30263	1.14612	1.33254	1.24979	0.996465	1.10397	1.20942	0.661798	0.852398
	GNAI1	15.3333	0		-1.22001	-1.34941		2.02126	2.146	1.73311	2.18809	2.07428	1.74636	2.44023	2.24844	1.80806
	LRRC8D	15.3333	0		-0.0265336	-0.475		1.32584	1.04948	1.16459	1.56057	1.47433	1.47539	1.67531	1.30928	1.35857
	SPINT2	15.3333	0		0.556419	-0.96173		0.96856	0.883871	0.781609	1.59054	1.59462	1.4957	1.82043	1.76949	1.56242
	YES1	15.3333	0		0.138505	0.305014		1.84113	1.53822	2.07017	1.53814	1.27726	1.80463	1.04878	1.25518	1.75267
	CNNM3	15	0		0.181584	-0.03734		0.758067	0.954187	0.820326	0.626156	0.830159	0.790938	0.930035	0.938536	0.553431
	GNA13	15	0		0.61164	0.21433		1.61381	1.42394	1.72157	1.65281	1.69095	1.69547	1.72309	2.15062	2.37174
	STXBP3	14.8333	0		-0.165994	-0.20447		1.48129	1.43397	1.4113	1.58167	1.46334	1.54301	1.64039	1.35855	1.58504
	PCNX3	14.6667	0		0.823895	0.597222		1.17878	1.35662	1.07049	1.24885	1.30656	1.06899	0.972756	1.02738	0.693567
	ITPRIPL2	14.5	0		1.12009	0.92896		1.19046	1.39411	1.23222	1.21185	1.14335	1.17621	0.827388	0.636574	0.674236
	KCNQ5	14.1667	0		-0.769405	-2.35191		-0.98702	-0.24905	-1.04092	0.982227	0.687389	1.06416	1.66444	1.06079	0.969415
	TOM1	14.1667	0		-0.490303	-0.25115		0.643416	0.893658	0.683238	0.637045	1.01809	0.62724	0.463552	0.893894	0.573123
	CSNK1G3	13.8333	0		-0.599329	-0.28641		1.46116	1.28233	1.36811	1.41745	1.14459	1.34096	1.43818	1.254	1.34216
	ABCG1	13.5	0		-0.00640595	-0.80179		1.11054	1.20095	0.248979	0.879072	1.16146	0.332677	0.979334	1.24138	1.014
	PCNX1	13.5	0		0.0424653	-0.30458		1.29891	1.50264	1.20761	1.29373	1.30257	1.212	1.47507	1.44552	1.39948
	ERLIN2	13.3333	0		1.02639	0.458429		1.02739	0.965593	1.07238	1.2017	1.14489	1.10177	1.38433	1.2914	1.01487
	NOTCH2	13	0		-0.0405398	-0.23023		0.830665	0.127704	1.01594	1.12943	1.133	1.03909	1.47979	1.14052	1.3742
	TNFRSF10A	13	0		0.0230548	-0.01499		0.557145	0.564463	0.952889	0.475693	0.299312	0.705278	0.893658	0.781269	0.960436
	GOLGA8R	12.8333	0		1.2351	-0.7785		-0.39544	-0.20469	-0.85248	-0.37436	-0.04714	-0.38048	-0.15353	-0.25655	0.115501
	C16orf54	12.6667	0		0.630324	-1.97069		-1.54708	-1.01783	-1.70919	0.703228	0.534901	0.663787	1.5474	0.677418	1.29764
	PTPRG	12.6667	0		-0.887858	-0.99696		1.86061	1.88903	1.47399	1.5478	1.52296	1.17895	0.522635	0.297734	-0.2193
	SLC27A2	12.6667	0		0.204747	-2.07793		-0.52657	-0.50523	-0.51829	0.245321	0.108776	0.388109	0.443912	0.28241	0.520353
	STAT1	12.5	0		0.676262	0.217344		1.16357	1.26515	1.26015	1.35166	1.43864	1.36831	1.31181	1.48776	1.21637
	DAGLB	12.3333	0		-0.230206	-0.68012		0.916929	1.25615	0.540931	1.07919	1.23131	1.02552	1.25483	1.298	0.742979
	FAM171A2	12.3333	0		0.0574455	0.274176		0.258503	0.413479	-0.52148	0.068987	-0.42131	-0.36299	-0.56219	-0.21605	-0.6515
	SLITRK5	12	0		1.22399	-0.6182		-0.16559	-1.29777	-1.93431	0.115384	-1.14487	-0.27354	-0.31894	-0.26944	-0.00822
	ATP13A3	11.8333	0		0.254596	-0.07959		1.27864	1.22722	1.31136	1.42777	1.33385	1.44459	1.35291	1.30201	1.34554
	RELT	11.6667	0		0.335024	-0.20666		0.520736	0.69329	0.132054	0.870431	1.09485	0.736874	0.639159	1.144	1.13468
	APP	11.3333	0		0.183751	0.791381		2.69924	2.52328	2.74015	2.40509	2.26958	2.43253	2.13538	2.19481	2.27002
	RAE1	11.1667	0		0.110549	-0.03323		0.920967	0.901613	0.791914	1.01038	0.972866	0.94608	1.1078	0.894284	0.930716
	RFTN1	11	0		-0.422885	-0.76474		1.24575	1.6814	1.28924	1.45906	1.67399	1.35228	1.61248	1.73868	1.44468
	ZDHHC20	10.8333	0		0.295457	-0.00409		1.79054	1.70568	1.8423	1.63106	1.53507	1.71828	1.69799	1.48724	1.57554
	ITM2B	10.6667	0		0.675051	0.789508		2.17902	2.37283	2.47572	2.24043	2.36088	2.31271	1.91373	2.23822	1.94955
	NECTIN2	10.6667	0		0.577316	0.571774		1.83411	2.02091	2.06275	1.73086	1.90413	1.94886	1.32588	1.81226	1.4399
	EFR3A	10.3333	0		0.111347	-0.07828		1.11087	1.02497	1.06091	1.22027	1.22426	1.09441	1.24496	1.17993	0.991701
	MGRN1	10.3333	0		-0.0784222	0.118387		1.30996	1.41485	1.29593	1.45016	1.60621	1.37507	1.42242	1.69491	1.14044
	MREG	10.3333	0		-0.138319	-1.12504		-0.4182	-1.01374	-0.79306	-0.1048	-0.82641	-0.07076	0.7319	0.504143	0.162405
	SCAMP3	10	0		0.934051	0.81047		1.47869	1.45773	1.43615	1.44683	1.54344	1.48952	1.39023	1.08073	1.17093
	SNAP23	9.66667	0		-0.0562953	0.318664		1.6912	1.55662	1.77373	1.76104	1.74989	1.81016	1.83338	1.71661	1.74032
	TM9SF2	9.5	0		0.217797	0.159573		1.71643	1.60052	1.77341	1.70808	1.74201	1.72681	1.69285	1.50947	1.53007
	ITM2C	9.33333	0		0.904974	-0.01382		1.29776	1.41566	1.83008	1.22935	1.35895	1.68895	1.38031	1.85479	1.29443
	RAB5C	9.33333	0		0.338397	0.685632		1.58527	1.68186	1.59279	1.71856	1.86313	1.65217	1.49369	1.6425	1.3904
	FYTTD1	9	0		0.541371	0.305418		1.48169	1.35967	1.5675	1.41939	1.50119	1.51881	1.57097	1.71038	1.84021
	LRRC8A	9	0		-0.0648814	0.568154		1.48842	1.3844	1.46929	1.37632	1.23064	1.37645	1.02748	1.38163	1.02906
	PLCXD1	9	0		0.457909	-0.22981		0.207355	0.348011	-0.16263	0.256202	0.281485	0.452792	0.690008	0.215442	0.394115
	TRPV2	9	0		-0.0603859	-0.18726		0.351775	0.528509	1.05951	0.761706	0.89481	1.14039	1.18921	1.49631	1.19877
	PTRH2	8.83333	0		-0.147607	-0.29032		1.10412	1.11074	0.882907	1.21677	1.13819	1.157	1.17891	0.670576	0.911479
	NAPA	8.66667	0		0.599457	0.500904		1.0781	1.13777	1.00398	1.14643	1.38497	1.10872	1.05012	1.19226	1.03786
	SRSF7	8.66667	0		1.25712	0.919944		2.29737	2.18601	2.35471	2.34664	2.28512	2.46822	2.49577	1.97587	2.46294
	AP2A1	8.5	0		0.593429	0.570525		1.13607	1.22722	0.963588	1.19577	1.08814	0.939512	0.874115	1.23494	0.877109
	FAM171B	8.33333	0		-0.112412	-0.04668		1.2404	1.15539	1.00834	1.05913	0.904104	0.877511	1.19637	1.01711	0.90358
	STX4	8.33333	0		0.234834	0.460656		1.32734	1.51005	1.49744	1.42504	1.64035	1.54438	1.43002	1.88869	2.04882
	GNAQ	8.16667	0		-0.0941313	-0.22024		1.90032	1.74434	1.95766	1.9027	1.9022	1.98433	1.91083	1.97772	2.20995
	RAC2	8.16667	0		0.97175	0.557612		0.621157	0.81231	0.466431	1.93344	1.97797	1.96755	2.37197	2.39349	2.0784
	CIB1	8	0		0.494814	0.809495		0.670314	0.668109	0.892491	0.832297	0.893614	0.879947	0.63315	0.834709	0.854558
	STX10	8	0		0.758158	0.487479		0.947919	1.03699	0.837358	1.0439	1.09813	0.898609	0.912384	1.03424	0.75301
	SUSD6	8	0		0.107617	-0.20969		1.17334	1.3423	1.08511	1.19538	1.32914	1.19151	1.12314	1.60883	1.50155
	PLEKHB2	7.83333	0		-0.260973	-0.28871		1.13638	1.16942	1.09295	1.28945	1.33833	1.32135	1.21226	1.65513	1.62573
	FLT1	7.66667	0		-0.459006	0.026656		2.19747	2.45522	2.20108	1.99639	1.95708	1.75407	1.11018	0.956947	0.698528
	RAB5A	7.5	0		0.123015	0.333562		1.40262	1.38267	1.55908	1.3553	1.31686	1.44808	1.24311	1.59291	1.52854
	RNF24	7.5	0		-0.625659	-0.52134		1.13095	1.25217	0.615992	1.16193	1.23485	1.20455	1.23401	1.45138	1.49154
	PTPRCAP	7.16667	0		1.91286	-0.01052		0.412319	0.834063	0.501484	1.03511	1.0867	0.918403	1.60645	1.65427	0.805843
	GOLGA7	7	0		0.515492	0.363965		1.77005	1.70725	1.66598	1.81412	1.84064	1.77272	1.75401	1.64943	1.59116
	VAMP8	7	0		0.448064	0.282298		0.834523	1.31576	1.15528	1.83884	1.86249	1.81638	1.95053	1.64732	1.24135
	STARD3	6.83333	0		0.189816	0.051589		0.926326	1.3324	0.977661	1.05517	1.21089	1.03922	1.10396	1.25972	0.964684
	ATP1B3	6.33333	0		0.276763	0.570993		1.84578	1.79928	1.81764	1.85251	1.86696	1.90942	1.83327	1.70909	2.24839
	CHRM3	6.33333	0		-0.419373	-2.76635		1.41841	1.29382	-0.11741	1.05773	0.597526	0.232691	1.0953	1.43874	1.25764
	TNFRSF18	5.66667	0		1.29354	-1.43532		-1.62611	-0.94134	-1.61876	-0.38256	0.559639	-1.67931	-0.61727	-0.02968	-2.05433
	DYSF	83.1667	8		-0.0689079	0.546407		1.85953	1.71938	1.52259	1.54035	1.12837	1.29057	-0.14543	-3	-0.6551
	ATP2B4	59.8333	10.5		0.609883	0.456228		1.54122	1.59041	1.65534	1.55934	1.48463	1.57147	1.71181	1.52618	1.75754
	ITCH	58.5	7.5		-0.244756	-0.1971		1.37453	1.50079	1.292	1.34775	1.30943	1.24908	1.31888	1.29633	1.37619
	WWP2	56.8333	6.5		-0.537279	-0.62442		1.13482	1.22661	0.978585	1.19172	1.19429	1.01799	1.07517	1.17971	1.0179
	NEDD4	39.8333	3.5		-0.399096	-0.46247		1.66053	1.80654	1.6504	1.6049	1.68989	1.587	1.69258	1.56862	1.63347
	TGFBR2	33.3333	24.5		-0.0782028	0.87093		2.16451	2.30662	2.16344	1.96097	2.14123	1.89666	1.69481	1.65075	1.46863
	SLC20A1	32.8333	4		1.3816	0.919309		1.58944	1.53419	1.69241	1.75787	1.56872	1.78206	1.73626	1.33799	1.96282
	GNAI2	30.5	13.5		0.918028	1.34412		1.95361	1.98531	2.05393	2.01328	2.09748	2.08263	1.93444	2.00496	1.65391
	TMEM59	29.8333	14		0.590654	0.663357		1.74219	1.66459	1.97841	1.7169	1.72437	1.88807	1.83746	1.98941	1.96213
	WWP1	26.1667	5		-0.329045	-0.57172		1.22378	1.35479	1.44041	1.39765	1.8309	1.33065	1.28164	1.16335	1.31335
	SPTLC2	24.6667	9.5		0.519028	0.264877		1.60812	1.65571	1.79488	1.65831	1.64481	1.71124	1.94224	1.87091	1.60545
	RNF149	23.1667	13		0.10567	0.5073		1.39341	1.28372	1.32936	1.22501	1.25108	1.18754	1.39728	1.5295	1.61619
	SPTLC1	22.1667	12		-0.323487	-0.27909		1.36642	1.33679	1.38678	1.37241	1.28629	1.32563	1.367	1.10033	1.1037
	IFNGR1	21.6667	3		0.167113	0.176083		1.27963	1.32895	1.54653	1.7882	1.84993	1.61849	1.22723	1.39717	1.51176
	GNB2	21.1667	9.5		0.903242	1.48687		1.14455	1.30081	1.0914	1.17934	1.37069	1.32026	0.877579	1.11041	0.748041
	SYT11	20.8333	12.5		0.339493	0.495156		0.848184	0.80939	1.09299	0.81816	0.595876	0.972574	0.872207	0.942932	1.06844
	SCARF1	20.1667	15		0.517026	0.922673		1.65287	1.81777	1.40545	1.52508	1.40048	1.29989	1.38779	0.955645	1.09926
	CMIP	18.3333	6.5		-0.722499	-0.00995		1.02443	1.06363	0.983641	1.27788	1.29595	1.24678	0.991253	1.07381	0.82312
	ABCC1	17.8333	3		-0.0871761	0.184345		1.01825	1.19609	1.29216	1.43554	1.42288	1.43153	1.75453	1.73482	1.50672
	CTNNB1	16.5	7.5		0.695858	1.05651		2.39475	2.30355	2.27759	2.2436	2.05225	2.17287	2.05335	2.05116	2.33092
	RNF130	16	4		-0.411494	-0.6325		1.20594	0.994036	1.2004	1.36025	1.37549	1.37333	1.32387	1.56507	1.46933
	NDFIP1	15.8333	6.5		0.0714364	0.2531		1.05241	1.04572	1.05218	1.05644	1.03118	0.963792	1.17434	1.36526	1.39569
	NOTCH1	15.1667	4		0.235084	0.964236		1.64242	1.87708	1.34102	1.55763	1.36687	1.3475	1.29672	1.36651	0.960016
	TOLLIP	13	5.5		0.0836244	0.231166		0.548354	0.762272	0.526362	0.676549	0.798424	0.610058	0.535763	0.316959	0.57882
	SNX3	12.6667	9		0.344581	0.386008		1.43441	1.65513	1.77685	1.59684	1.82251	1.69717	1.48511	1.48195	1.49064
	SNX17	11	6		0.924648	1.03329		1.47098	1.53913	1.44239	1.47034	1.59099	1.4501	1.48963	1.43405	1.21967
	UGCG	10.3333	9		-0.150869	0.302675		1.13889	1.05071	1.40157	1.08819	1.01919	1.14189	0.734525	-0.16654	0.627713
	NPDC1	8.83333	3		1.36782	1.13434		1.41195	1.98395	1.78708	1.21693	1.45644	1.62917	0.843103	1.41867	1.20915
	ACVR1B	8.16667	2		-0.535056	-0.07919		1.05316	0.914595	0.846867	1.00833	1.0256	1.01408	1.18107	1.22739	0.990494
	LRP10	7.83333	14.5		0.740281	1.35961		0.96374	1.1769	1.12124	0.93322	1.1509	1.13416	1.04427	1.11638	0.833447
	IL6ST	7.66667	8		0.219121	1.15591		2.14566	2.23938	2.45255	2.02263	2.22388	1.99323	1.66533	1.69911	1.97423
	CAT	0	23.5		0.124145	0.004055		1.39377	1.26452	1.28572	1.55462	1.5638	1.60399	1.92217	1.71389	1.84464
	PLXNB2	0	19		-0.0679917	0.832278		1.30704	1.63229	1.30341	1.41506	1.54888	1.16129	1.12951	1.18213	0.953803
	DSC1	0	17		-6.96658	-6.95078		-0.13351	-1.22701	-1.73535	-1.95487	-2.30601	-3	-3.09571	-3	-3
	ITGB4	0	16.5		-1.88634	0.515442		-0.07407	0.562326	0.547991	0.074472	0.4188	0.275114	-0.48203	-1.00295	-0.43861
	CAVIN2	0	16		0.276919	1.85848		1.82901	1.84154	1.8661	1.75886	1.84444	1.83093	1.52869	1.0226	1.78958
	HSPB1	0	13		0.912953	2.3481		2.15525	1.97958	1.94019	2.04066	1.93834	2.03696	1.74351	1.86121	1.46287
	IFITM3	0	13		0.825757	1.6057		2.41998	2.74119	2.79381	2.27627	2.58814	2.55378	1.81942	2.09507	1.78544
	PNPLA6	0	11.5		0.482934	0.604062		1.0555	1.25612	1.10655	0.946028	1.20592	1.02565	0.809977	0.936888	0.750718
	ISG15	0	11.5		-0.314879	0.176329		0.905906	0.868006	1.38154	1.16228	1.24313	1.25448	0.830446	0.841275	-0.56963
	FLG2	0	10		-6.48945	-6.47496		-1.95695	-1.43101	-2.8911	-1.87837	-3	-3	-1.34004	-3	-3
	KDR	0	9		-2.11125	1.20949		2.81817	2.94132	2.93806	2.48705	2.66948	2.63753	1.39664	-3	0.491428
	CRIM1	0	8.5		-2.68753	0.629858		1.4286	1.5926	2.0108	1.22436	1.18565	1.75745	1.44954	1.64889	1.24041
	CHP1	0	8.5		0.243212	0.593874		1.9423	1.72264	1.87612	2.05811	1.93434	1.92396	1.78394	2.03809	1.74854
	RNF152	0	8		-3.37347	0.165909		0.830051	0.421859	0.418003	0.636976	0.252531	0.030302	-1.21598	-0.39386	-0.5088
	LAPTM4A	0	8		0.359906	1.02639		2.07652	2.10648	2.22115	1.89424	2.01946	2.08868	1.77612	2.32246	2.22084
	RHOJ	0	7.5		-2.78734	0.593551		2.11156	2.00171	1.74315	1.78858	1.5794	1.42156	0.433639	-3	0.114262
	PRDX2	0	7		1.39042	1.4051		1.76014	1.40088	1.41703	1.68517	1.48974	1.47246	1.18228	1.44425	1.13365
	TNFRSF10D	0	7		-1.47705	0.671086		1.56457	1.24883	1.53393	1.35668	1.14236	1.31184	0.930267	0.674064	1.24855
	DSC3	0	6.5		-7.16622	-1.80873		-0.42654	-0.67237	-0.58304	-1.32051	-0.8848	-0.7772	-1.96081	-3	-2.52042
	SDCBP	0	6.5		0.383519	1.06035		2.02619	2.04956	2.24656	1.99786	2.05854	2.10656	1.65688	1.66568	1.8404
	STX12	0	6.5		-0.530579	0.302205		1.3448	1.37954	1.42566	1.20444	1.2751	1.33387	1.09769	1.42943	1.13003
	SERPINB12	0	6		-6.47366	-6.45842		-2.22026	-3	-1.23415	-3	-3	-3	-3	-3	-3
	SLC12A2	0	6		-0.520045	0.230096		1.47581	1.10285	1.52736	1.50051	1.176	1.47546	1.41217	1.04705	1.09261
	TNFRSF10B	0	6		-0.389411	0.892415		1.47999	1.58597	1.43709	1.36803	1.36153	1.26978	1.16286	1.28584	1.1878
	WDFY1	0	6		-0.207099	0.256816		1.28762	1.27263	1.26792	1.21542	1.14503	1.21251	1.2342	1.23167	1.18533
	AZGP1	0	6		-6.40782	-6.39254		-3	-3	-3	-3	-3	-3	-1.90939	-3	-3
	F2R	0	6		-0.19734	1.25035		2.29698	2.15428	1.81058	2.222	2.1201	2.07572	1.74792	1.32661	1.4623
	GGCT	0	6		0.751424	0.457399		1.32868	1.06888	1.15482	1.50369	1.4702	1.34329	1.42721	1.35117	0.777774
	PTPRB	0	5.5		-2.61985	0.563655		2.01122	2.26616	1.92633	1.70877	1.74229	1.65077	1.08877	-1.2972	-0.13495
	CKAP4	0	5.5		-1.75511	0.640114		1.52587	1.34976	1.56778	1.20152	1.16074	1.23663	0.837132	0.786051	0.41388
	EPHA2	0	5		-2.24063	1.06882		1.22155	1.29631	1.06562	0.91663	0.920162	0.894394	0.217537	-3	-0.84776
	PLXND1	0	5		-0.27802	1.28222		2.85389	2.7832	2.66174	2.57173	2.44157	2.43449	1.82378	1.90931	1.68528
	DSG1	0	5		-7.05159	-2.73585		-2.04364	-3	-1.31831	-3	-3	-3	-1.99869	-3	-3
	ARG1	0	5		-7.49349	-7.47756		0.248612	0.139659	-0.11564	0.084854	0.428743	0.118877	0.223579	0.330042	0.456935
	RRAS2	0	5		-2.77347	-0.18473		0.956052	0.641363	0.73172	0.936503	0.818867	0.769956	0.813218	0.654279	0.368065
	SMURF2	0	5		-0.450097	0.446804		1.39216	1.5317	1.42637	1.28435	1.34597	1.24741	1.30338	1.23414	1.18121
	FAM171A1	0	5		-2.41081	-0.06205		1.64484	1.44286	1.22865	1.26175	0.885447	0.954756	0.090858	-0.1627	-0.85423
	HBB	0	5		-6.03292	-6.01773		-3	0.080788	-1.13919	-1.48533	-0.61741	-0.37276	0.552561	0.984316	0.767236
	ZDHHC13	0	4.5		-0.652619	0.178502		0.77702	0.782754	0.649492	0.773515	0.66937	0.651907	0.805642	0.643149	0.737442
	BMPR2	0	4.5		-0.766819	0.286275		1.76825	1.65579	1.80483	1.54134	1.45224	1.57486	1.20921	1.26267	1.19264
	ADGRG6	0	4.5		-1.39088	0.349858		1.15132	2.02637	1.69506	1.15031	1.48792	1.47805	0.906907	1.77873	1.88897
	LRP12	0	4.5		-0.401772	-0.63912		1.04377	1.14734	0.927589	1.23043	1.37842	1.22045	1.0454	1.10713	1.16094
	PKP1	0	4.5		-7.13312	-7.11805		-2.29628	-3	-0.26255	-1.53398	-3	-1.58823	-1.97659	-3	-1.49448
	POF1B	0	4.5		-7.44855	-2.22904		-0.28274	-0.70779	-0.76054	-0.78662	-1.65634	-1.17288	-1.60385	-0.96112	-1.613
	MAN1B1	0	4.5		0.405059	0.544548		0.995223	1.16911	1.00851	1.13177	0.997825	0.989781	0.811011	0.879164	0.620104
	NRG1	0	4.5		-4.52288	-0.86503		1.02089	1.42149	0.419725	0.880901	1.01711	-0.16805	0.171113	-3	-3
	PTPRF	0	4		-2.58573	0.704525		0.688297	0.513013	0.631552	0.480606	0.143617	0.357487	-0.41645	-0.71295	-0.44049
	ACVRL1	0	4		-1.75127	1.353		1.41457	1.89889	1.73984	1.16092	1.50741	1.5176	-0.09559	-1.2978	-0.46549
	PLD3	0	4		0.338456	0.636655		1.50949	1.70154	1.4123	1.57455	1.80494	1.47136	1.37607	1.5493	1.07219
	NRP2	0	4		-2.29897	0.951612		2.69445	2.47854	2.1426	2.35743	2.18382	1.86997	1.28672	0.594626	0.33806
	RAB9A	0	4		-0.370104	-0.05679		0.865924	0.76513	0.934864	1.14346	0.879795	1.07936	1.04226	1.3698	0.963778
	CASP14	0	3.5		-2.38323	-6.36856		-3	-3	-2.61547	-3	-2.48333	-3	-1.1856	-3	-3
	DDR2	0	3.5		-2.07501	0.299296		0.561118	0.235621	0.99301	0.454782	-0.21432	0.189707	-0.63476	-0.96296	-0.16801
	RNF144B	0	3.5		-3.04832	0.082671		0.702309	0.871521	0.877637	0.906025	0.879862	0.7128	1.04604	1.40435	1.07706
	CTSD	0	3.5		1.21973	1.26671		1.22083	1.66248	1.35064	1.61197	1.86942	1.54292	1.39756	1.40095	1.10573
	PLXNA2	0	3.5		-2.93963	0.378561		1.04306	1.33903	1.07289	0.836673	0.825935	0.87941	-0.18102	-0.27533	-0.29079
	ROBO4	0	3.5		-2.60861	1.42362		2.17844	2.32351	2.25969	1.98589	1.97865	2.09464	1.58743	1.59133	1.48113
	AXL	0	3		-1.98775	0.851776		0.28761	0.302308	1.09072	1.16558	1.376	0.53796	0.386145	0.420737	0.454884
	TMEM200A	0	3		-0.661173	-0.21446		0.654245	0.720853	0.380708	0.911482	0.971475	0.35009	1.50019	0.821974	0.540457
	CTSB	0	3		0.323757	1.35054		1.60152	1.49274	1.76856	2.0161	2.12867	1.73265	1.41167	1.45232	1.31677
	CAV1	0	3		-1.65419	1.52216		1.92924	1.94054	2.97465	1.67172	1.47707	2.73662	0.74	-0.87237	0.061762
	RAB29	0	3		0.616944	0.895596		0.507315	0.808213	0.486399	0.909326	1.09155	0.850161	0.781375	0.7805	0.863317
	TGM1	0	3		-0.970113	-1.40431		0.145888	0.422715	-0.1669	0.238886	-0.44214	-0.3512	-0.19486	-0.40811	-0.28836
	VAMP3	0	3		0.556427	1.08358		1.96216	1.82629	2.03042	1.88707	1.87785	1.90322	1.7452	1.84188	1.90629
	ACVR1	0	3		-1.46002	-0.56251		1.02736	0.818883	1.09127	0.926102	0.862052	1.01767	0.72537	0.662945	1.08181
	BLMH	0	3		0.410693	0.14937		1.60543	1.4598	1.43024	1.5945	1.50674	1.46606	1.57543	1.33003	1.27975
	CALHM5	0	3		-6.55752	0.345493		0.407274	0.391748	0.749308	0.111161	0.097507	0.531948	-0.79287	-2.67941	-1.31422
	SLC12A4	0	2.5		-1.81381	0.49928		1.09291	1.43111	1.11712	1.10661	1.20217	0.967887	0.713846	0.918883	0.837165
	CAVIN1	0	2.5		-1.26497	1.85582		1.40134	1.56922	1.94357	1.23109	1.18399	1.73349	1.12696	1.06889	1.14704
	CNP	0	2.5		0.814301	1.10236		1.24115	1.21745	1.24645	1.24536	1.36424	1.26968	1.16406	1.3608	0.964726
	HAL	0	2.5		-1.96782	-2.49697		-0.20402	-0.04865	-0.84816	-0.52086	-0.71908	-0.94797	-0.77132	-0.69767	-0.60965
	SLC9A3R2	0	2.5		-1.97183	0.665532		1.42913	1.65927	1.38062	1.23038	1.22214	1.21104	0.375299	0.320056	-0.38401
	TGM2	0	2.5		-1.38786	1.84003		2.00687	2.15569	2.32827	1.72029	1.85635	2.01993	0.671039	-1.42913	0.172191
	ANXA1	0	2.5		1.02668	1.07603		1.30315	1.66389	2.29545	1.38702	1.42383	2.07042	0.238152	1.03275	2.70471
	TIE1	0	2		-1.32062	1.38509		2.01048	2.1532	1.95614	1.74195	1.67359	1.81619	1.42527	1.19089	0.78182
