# Supplementary material for: MYCT1 controls environmental sensing in human haematopoietic stem cells
Source: Nature. 2024 Jun 5;630(8016):412–20. doi: 10.1038/s41586-024-07478-x (PMC11168926; doi:10.1038/s41586-024-07478-x)
Supplement: Supplementary file 28 — Source Data Extended Data Fig. 10 [file 41586_2024_7478_MOESM28_ESM.xlsx]

## Sheet: ED10a
	Relaative MYCT1 expression
	Low	Mid	High
	1.5284	2.2218	1.0336
	1.7807	1.258	0.8446
	2.2815	1.0608	1.0288
