# Supplementary material for: MYCT1 controls environmental sensing in human haematopoietic stem cells
Source: Nature. 2024 Jun 5;630(8016):412–20. doi: 10.1038/s41586-024-07478-x (PMC11168926; doi:10.1038/s41586-024-07478-x)
Supplement: Supplementary file 29 — Source Data Extended Data Fig. 11 [file 41586_2024_7478_MOESM29_ESM.xlsx]

## Sheet: ED11a
	Ctrl	MYCT1 KD1	MYCT1 KD2
	6942	9664
	7205	9839
	6911	9555
	11534	16042
	11560	13956
	11908	14926
	13144	19256	16042
	12046	18941	15782
	10241		12119
	9685		10578

## Sheet: ED11b
	Ctrl	MYCT1 KD1	MYCT1 KD2
	3785	5580	4831
	4672	7414	6080
	4880	9026	8786
	5140	8752	8230

## Sheet: ED11d
		Log2FC KD1/Ctrl	Log2FC KD2/Ctrl
	P51991_S355	3.66273
	Q16643_S142	3.63799	3.44992
	Q9BYX4_S301	2.86307	3.70399
	P22681_S483	3.15798
	Q9Y4I1_T1650	3.1065
	Q9HB58_S244		3.05694
	Q9UKV3_S825	3.07419	2.9355
	Q1KMD3_S226	4.65951	1.2597
	Q96CV9_T525		2.95587
	Q14166_S15	3.36884	2.3396
	P19174_S1263	3.76276	1.86009
	O60256_S227	3.81969	1.76801
	P46821_S1501	3.61961	1.92485
	Q9Y6I3_T470	2.75616
	Q15121_S116	3.46006	2.0369
	G3V3B0_S67	2.62169	2.76586
	A0A7I2V3R8_S315	3.26972	1.76648
	Q07889_S1275	2.48324
	Q96F63_S212	3.24453	1.70704
	Q9ULP9_S480	3.12973	1.80199
	P60174_S21	2.74608	2.18055
	P46821_S1666	2.47924	2.42598
	Q9BYK8_S338	1.72052	3.11379
	Q9UJU6_S269	2.39298
	Q9Y478_S108	2.96562	1.78146
	O95810_S288;O95810_S293	2.68123	2.03527
	P35269_S433	2.59501	2.08202
	O43318_S439	3.09994	1.48186
	Q92997_S125	1.90789	2.66935
	Q9NQC3_S181	2.53481	2.03664
	Q7Z6Z7_S3919	3.27706	1.17807
	Q9H3Z4_S10	2.65738	1.77874
	P50570_S764		2.21317
	Q9UQ35_T1063	2.19777
	Q9UPT8_S1114		2.18548
	Q96TA1_S692;Q96TA1_S696	2.7421	1.61419
	P23497_S18	2.97328	1.3078
	Q9UQ35_S1188	2.29972	1.83409
	Q9UPN4_S87	2.78186	1.32657
	Q9UDY2_S1156		2.03762
	Q13283_S232	2.00273
	Q9Y4B5_S622	2.63714	1.3641
	Q4KMP7_S687	2.65074	1.34934
	Q9Y608_S323	1.41155	2.56496
	K7EPZ6_S196	1.66896	2.28687
	P56524_S467	2.7404	1.20517
	O43290_S448		1.94661
	C9J840_S648	2.44934	1.39167
	Q6Y7W6_S236	1.63549	2.17176
	Q96T58_S847		1.89639
	O95810_S293	2.55184	1.20663
	Q93008_S2443	2.47545	1.24119
	P41212_S16	2.41735	1.23148
	Q12888_S1101	2.24279	1.39535
	Q8NDT2_S237	1.80118
	Q9HB58_S380	1.06577	2.44855
	Q9H7N4_S239	1.85392	1.62398
	Q12769_S1157	2.44068	1.02951
	Q00536_S153	2.13916	1.31558
	Q8NAF0_T482	1.79119	1.6381
	Q0JRZ9_S488	2.13445	1.27208
	Q9UKV3_S490	1.66034	1.73704
	Q86TB9_T178	1.69575
	O75533_T432		1.67709
	Q9H4G0_S510	2.17632	1.16641
	Q9UBC2_S255	1.34496	1.9865
	Q01433_S168	1.63554
	Q8NFA0_S1423	1.63051
	Q9NPI6_S353	1.94826	1.2897
	Q86W92_S599		1.61854
	Q9ULQ0_S318	1.59047
	P46019_S1015	2.30714	0.871881
	Q86SQ0_S415		1.58458
	P46821_S1965		1.56906
	Q9UPT8_S1269	1.38218	1.75012
	Q9H7L9_S234	1.88796	1.21944
	Q9NP74_S253	1.54507
	Q15019_S218	1.29758	1.78911
	P46821_S1400	0.583214	2.49518
	Q13242_S211	1.26294	1.79076
	Q8TC26_S12	1.52608
	Q9Y2D5_S778	2.04185	1.00806
	Q96A49_T248	2.04218	0.989862
	Q69YQ0_S831	1.51105
	Q96AY4_S28	1.8032	1.20696
	Q8NEY1_T647	1.55487	1.45395
	P16333_S85	1.48125	1.51197
	Q15149_S1732	1.50121	1.48618
	O15085_S556	1.93023	1.0443
	Q12888_S1067		1.48564
	Q9Y2X7_S592		1.47806
	Q8NEY1_S452	1.96821	0.987727
	Q14671_S209	1.86976	1.07288
	Q9BZL6_S710	1.59678	1.32036
	Q8TDB6_S202	1.1983	1.68943
	P46821_T1949	1.23946	1.60619
	Q6PCT2_S408	1.42132
	O75369_S2478		1.41877
	P26641_T46	1.87559	0.926009
	Q04637_S1185	1.40008
	P55884_S119		1.39686
	Q14315_S2233	2.11219	0.677425
	Q5VZL5_S1181	2.01614	0.771924
	Q69YQ0_S832	1.58142	1.19586
	P46821_S1256;P46821_S1265		1.38693
	Q6L8Q7_S219	1.38669
	Q9BRD0_S271	1.38614
	Q9UQ35_S1854;Q9UQ35_S1857		1.38224
	P29590_S530	1.27573	1.48004
	P49023_S137	1.46942	1.28203
	Q15424_S234		1.37459
	Q96D71_S482	1.31098	1.43394
	Q16204_S240;Q16204_S244		1.37192
	P49023_S106	1.36727
	Q9UDY2_S1159	1.22339	1.50685
	P43243_S188	1.9341	0.793996
	O75396_S137	1.60776	1.10828
	Q14247_T399	1.35376
	Q14764_S873	1.35358
	Q92614_S140	1.51963	1.17586
	Q2TBE0_S479	1.59117	1.09646
	Q96IF1_S136	1.33617
	Q9UKV3_S710	1.22074	1.44853
	Q68CZ2_S361	1.98092	0.678467
	P29966_S118		1.3277
	Q9UKV3_S1004	2.10894	0.532427
	P46821_S1322	1.16405	1.4734
	P27448_S419	1.80517	0.826762
	O00499_S331	1.72367	0.903962
	A0A2R8Y661_S622		1.3106
	O15234_S125		1.3065
	O14545_S327	0.516412	2.09482
	Q8N3V7_S685	1.30408
	Q9H0B6_S610		1.3022
	Q9NYF8_T494	1.29936
	Q9Y385_S266	1.3513	1.24477
	Q5T1M5_S956	1.58349	1.00073
	O43293_S311	1.28604
	P28290_S352	1.3205	1.24846
	Q6PKG0_T845	1.27446
	Q15052_S684	1.1016	1.44225
	O95639_S200	1.5508	0.98838
	Q96MM6_T42	1.26471
	P00519_S569	1.47392	1.05277
	Q9H7P9_S482	1.71057	0.800822
	Q6ZUT9_S1076	1.70146	0.802553
	O94885_S90	1.60459	0.893816
	Q12802_T953	1.24741
	Q6Y7W6_S26	1.16852	1.32202
	P46821_S1818	1.86781	0.617394
	A9Z1X7_S778;A9Z1X7_S784	1.58732	0.893867
	Q92538_T1317	1.23978
	P12270_S2155	2.03063	0.433252
	Q68EM7_S625	1.46623	0.994369
	P21127_T595	1.22948
	P14317_S275	1.42575	1.02328
	P54578_S143		1.2236
	P28715_S526	1.22246
	O43432_S495	1.61111	0.828685
	Q8N4B1_S213	1.62636	0.806617
	A0A3B3IRZ4_S1033	1.8146	0.613396
	P46060_S427	2.24449	0.182695
	Q6PKG0_S824	1.62998	0.793492
	O60841_S214		1.2099
	Q6P0Q8_S74	1.11387	1.30226
	P46821_S2209	1.53751	0.872444
	Q96K76_T932		1.20169
	Q16513_T958	1.55528	0.845714
	Q9NYF8_S222	0.290874	2.10817
	P36507_S293	1.00833	1.38646
	Q96B23_S66	0.60153	1.78546
	A9Z1X7_S778;A9Z1X7_S790	1.18338
	Q9UMX1_S346		1.17726
	Q9P0V3_S246	1.6238	0.72483
	Q9P2Y5_T518	1.17181
	Q53T59_S249	1.22124	1.11375
	P34947_S589	1.16733
	Q8IVF2_S294		1.16523
	Q14573_S934	1.23438	1.09381
	P98175_S89	1.33288	0.991629
	Q9NSK0_S590	1.4733	0.849822
	Q9UKE5_S707		1.15617
	Q13813_S1031	2.60765	-0.301385
	Q2KHT3_S980	2.20475	0.100495
	P21980_S216	1.15065
	P18583_S1697		1.14985
	O75152_S758	1.17275	1.12461
	P26368_S79	1.11049	1.183
	A0A0A0MSA4_S278	1.79135	0.501986
	Q6NZI2_S171	1.11403	1.17488
	Q96MY1_S130	0.88411	1.39655
	P06748_S70	0.922354	1.35781
	Q9NRH2_S518	1.52014	0.759252
	Q9UKE5_S764	1.49856	0.776319
	Q6NZI2_S167	1.20154	1.06771
	Q9Y4E1_S333	1.43695	0.831695
	P46821_S1443	0.638452	1.62872
	Q04727_S292	1.14428	1.12204
	Q9BQQ3_S220	1.63381	0.628125
	Q9Y2I7_S307	1.12961
	P46821_S1792	0.798522	1.45901
	Q96CX2_S185	1.36419	0.890889
	Q8N6H7_S146	1.52421	0.730152
	Q07157_S926	1.64256	0.610547
	P11171_S551	1.90623	0.343528
	Q07955_S199	1.72319	0.521736
	Q96B36_T246	1.12647	1.11117
	Q8N122_S877	1.00218	1.225
	Q05397_S843	1.31666	0.90704
	O75592_T2683	1.46798	0.755399
	P46821_S1208	0.90676	1.31607
	P61764_S506	1.11026
	P32519_S168		1.10629
	Q9Y2D5_S393	1.61469	0.593973
	Q8TAD8_S200		1.10146
	Q8IZP0_S183	1.18072	1.02147
	P28290_S668	1.09928
	Q14247_T411		1.09463
	Q9P266_S885	1.57639	0.611989
	O60315_T350		1.08892
	Q8N2U9_S110		1.08763
	P35269_S385	0.490625	1.65871
	Q13428_T581	1.07394
	O95810_S24		1.07312
	P27361_Y204	1.3848	0.759319
	Q14D04_S380	0.845296	1.29725
	Q0VF96_S296		1.07072
	O15013_S379	1.26545	0.872744
	Q16204_S367		1.06794
	P08670_S325	2.623	-0.487563
	P12270_S2034		1.0664
	P50479_S120	1.36662	0.762753
	Q9NZT2_S484	1.26748	0.858628
	Q9Y624_S284	1.0426	1.08179
	P49840_T19	1.41951	0.703605
	Q9NYB9_S183	0.650579	1.47126
	Q96CV9_S342	0.829105	1.28871
	P49023_S85	0.799879	1.31563
	Q9UQ35_S1318		1.05752
	Q96MU7_S424	1.71595	0.395697
	Q02410_S566	1.04978
	Q68EM7_S674	1.47456	0.617791
	Q16875_S461	1.0635	1.02431
	P49006_S104	1.47049	0.615709
	Q15811_S313	0.75113	1.33177
	Q13619_S10	1.55943	0.520527
	Q6ZTN6_S465;Q6ZTN6_T469	1.03453
	A0A3B3IRZ4_S606		1.02931
	Q9NYB9_S227	0.798538	1.25944
	Q9ULU4_S756	1.0219
	O75676_S681	1.52528	0.518163
	P40818_S716	1.62621	0.414438
	Q15366_S189	1.43965	0.599994
	Q9UPT8_S159	0.926927	1.11199
	Q96K21_S463	1.26158	0.77485
	Q92530_S153	1.24665	0.787337
	Q8TF01_S211	1.47743	0.5525
	O94763_S372	1.06003	0.958093
	O95218_S120		1.00194
	Q9NS56_S98		0.995879
	A0A2R8YG42_S776	0.660857	1.32323
	Q13428_S1378	1.16686	0.814092
	O00499_S303	0.851288	1.12857
	P46821_S1779	0.442413	1.53474
	Q96FS4_S53		0.987183
	Q5VZ89_S1278	0.973234
	O43310_S299		0.969678
	Q9UJF2_S16	1.13559	0.79206
	Q9UQ35_S1320	1.32514	0.601537
	Q96ST3_S277		0.957038
	O15085_S1295	0.918919	0.991226
	O15400_S129	1.27841	0.630198
	P08670_T63	1.30436	0.603834
	A0A1B0GTL5_T899	0.930616	0.976612
	P19838_S907	0.907817	0.998479
	O94929_S372	0.630137	1.27508
	P33527_S921		0.951382
	Q12888_S1113		0.951148
	Q15811_S986	1.00516	0.896386
	Q15149_T4030	1.34438	0.556777
	O95810_S27	1.22837	0.656814
	Q92622_S197	0.548222	1.33459
	Q9Y2D5_S152	1.06076	0.819874
	O95674_S23		0.938949
	P08670_S39	1.112	0.762898
	H0YG16_S230	1.20664	0.667866
	Q69YQ0_S384	1.42136	0.452742
	P42568_S483		0.935861
	O15400_T79		0.933452
	Q16512_S916	0.791862	1.07221
	P56524_S632	0.928436
	Q9UGP4_S272		0.92533
	Q9Y6D6_S1569		0.921677
	Q8N4C8_S763	1.38082	0.460239
	Q8TDM6_S1666	1.14513	0.695741
	Q92609_S43	0.90375	0.934793
	P49593_S454	0.948518	0.88875
	Q5PRF9_S271	0.974307	0.859595
	Q5JSH3_T158		0.91362
	A0A7I2V647_S131	2.00994	-0.185765
	Q96AX9_S309	0.791572	1.0317
	Q5VWN6_S2035	1.19136	0.62884
	H3BT57_S482	0.789277	1.02985
	Q9H3S7_S1121	0.907706
	Q9UPT8_S1275	0.61743	1.19797
	Q9UQ35_T1043		0.906662
	Q9UGV2_S331	1.18235	0.629904
	Q9NYF8_Y284;Q9NYF8_S290	0.915602	0.896319
	Q13428_S1228	1.20356	0.606478
	A0A1B0GTL5_S356	1.67085	0.138823
	Q9NVD7_S10;Q9NVD7_S19		0.903838
	P98175_S723	1.00041	0.804243
	O95684_S156	0.900671
	Q9H4L5_S251	1.19283	0.606724
	Q6Y7W6_S160	-0.219803	2.01933
	O94964_S1303	0.898723
	Q12996_S691	1.28109	0.514472
	Q5T0N5_S488	1.14071	0.641016
	Q12888_S1094;Q12888_S1101	0.974095	0.806969
	P18669_S118	1.08437	0.694841
	Q14526_S366	0.999109	0.779714
	P23497_S157		0.888308
	P08670_S430	1.16543	0.610417
	P57768_S29	0.919677	0.854811
	P29966_S170	1.23124	0.541656
	Q9H7P9_T445	1.11064	0.64699
	Q9H7N4_S719;Q9H7N4_S724		0.878279
	P22059_S382		0.876914
	Q9UPT8_S907	0.762128	0.987115
	Q6Y7W6_T382	0.380381	1.36637
	Q9C0C2_S368	0.838758	0.905562
	P46821_S1915	0.144302	1.59714
	Q9UKE5_S764;Q9UKE5_S769	0.893793	0.846928
	Q5HYJ3_S193	0.619094	1.11799
	Q96TA1_S691	1.15311	0.581804
	Q05397_S910	0.893596	0.840288
	Q93100_S700	1.08851	0.643176
	Q9Y2U5_S163	0.92558	0.799403
	Q9NRY4_S1150	1.2715	0.452664
	Q13425_S222	1.11908	0.597402
	O60271_S730	0.858084
	P46821_S1265	0.714541	0.998738
	Q9P266_S757	1.25022	0.458675
	O95394_S64	0.941872	0.764827
	Q7Z6E9_S1277	0.905865	0.799819
	Q9BVC5_S189	0.849695
	P46821_S1339	0.626369	1.06466
	P13639_T57	1.04988	0.640608
	Q13136_S238		0.84317
	Q9P2D0_S1045	0.992625	0.693639
	Q9H7N4_S874	0.498831	1.18443
	Q9BXB4_S189	1.18774	0.49413
	Q13428_S381	0.517741	1.16375
	Q14671_S709	1.29698	0.382153
	Q9UKV3_S838	0.394829	1.27668
	P09601_S229	0.975987	0.690623
	Q9NRA0_S387	1.21416	0.450862
	Q9Y4F5_S772	0.831265
	P08670_S25	0.950367	0.71141
	Q9Y608_S320	0.681193	0.974317
	Q96S44_T7	0.928786	0.724356
	A0A2R8Y661_S995	0.952737	0.699019
	Q7Z4V5_S664		0.824655
	Q99567_S50	1.10277	0.546157
	Q13459_T1346	0.824448
	O00499_S298	0.690386	0.95457
	Q9NYV4_S423		0.82214
	A0A2R8YG42_S655	0.820206
	Q66K14_S411	1.10627	0.533194
	Q9H5H4_S83		0.818013
	Q9UHB7_S671	1.18278	0.448232
	Q15111_S77	1.02866	0.598875
	Q96I25_S222	0.875476	0.749702
	Q68EM7_S676	1.21819	0.405059
	Q9Y6D5_S218;Q9Y6D5_S227	0.811449
	Q7Z6E9_T1468	0.807606
	P48730_T349	0.807328
	Q9UDY2_S966	1.32728	0.287325
	Q4G0J3_S298		0.800389
	F8W9S7_S881	1.38074	0.2171
	Q5SRE5_S1708	0.937449	0.655441
	Q96EP0_S466	1.69409	-0.104386
	K7ESB7_S167	1.03285	0.55248
	Q9H4L5_S437	0.851342	0.732267
	O94915_S1914	1.32818	0.254721
	Q96JK2_T639	0.790832
	Q08211_S87	1.38034	0.201191
	Q5EBL4_T345	0.789593
	Q86UU1_S563	0.827906	0.746848
	Q14526_S313	0.903339	0.671089
	Q96JC9_T157	1.02146	0.550341
	Q6PKG0_S90	0.792201	0.779313
	Q9BYB0_S395	0.828457	0.741739
	O00559_S36	0.996531	0.56817
	Q8TD55_T311	0.842816	0.720107
	P21796_S104		0.780086
	Q12888_S1094	1.05784	0.500802
	O95071_S636	1.44801	0.105004
	O15530_S241	1.1985	0.349311
	Q9UHB6_S362	0.727009	0.818394
	P40818_S718	1.03935	0.505935
	A0A494BZV2_S2403	1.41111	0.130517
	Q7Z460_S646		0.766649
	Q01082_T2328	1.14764	0.385527
	Q9H7N4_S498	0.765417
	Q2M1P5_S893	0.965329	0.561322
	P28715_S341	0.800964	0.724308
	Q8NEY1_S1253	0.975843	0.548435
	Q9Y2W1_S248	2.10448	-0.580711
	Q9BZ23_S168	0.718014	0.804709
	Q9BYW2_S742	1.08355	0.436437
	P46100_S34		0.758898
	Q9C0B5_S554	1.20984	0.307856
	Q8TDR0_S476		0.758591
	Q15678_S642	0.756614
	P19634_S785		0.754599
	Q9H1E3_S214	0.0431011	1.46487
	O15234_S148	-0.0199651	1.52784
	Q13561_T198	0.440271	1.06464
	Q8TD16_S582	0.441072	1.06297
	Q7Z401_S1508	0.751568
	O75533_T267	1.06765	0.435227
	Q6VY07_S531		0.751313
	Q92785_S244		0.750666
	A0A0A0MRJ1_S831	0.749888
	Q9NSY1_T1014	0.52426	0.974984
	Q8N1I0_T1899	0.910458	0.586888
	Q9NZN4_S468	0.857696	0.62814
	Q7L2J0_T291	0.749858	0.731652
	Q13242_S216		0.740005
	Q9UMZ2_S935	0.738882
	Q9C0C2_S983	0.643748	0.833881
	Q96B23_S145	0.434536	1.04128
	Q9ULE0_T909		0.737453
	Q9UIF9_S1770	0.736566
	Q6IQ22_S21	0.607915	0.863887
	P02545_S301		0.73486
	Q9UQ35_S2121	0.734722
	Q9UKS6_S319		0.732693
	Q96JK2_S636		0.728839
	Q9NRL2_S1413	-0.028309	1.48509
	Q96JP5_S82	0.580758	0.87448
	P29590_S403	0.166841	1.28395
	Q6P1N0_S118	0.851841	0.596336
	Q6PKG0_T526	1.31548	0.129221
	P51116_S601		0.721977
	Q07666_S20	1.14643	0.294533
	Q9H6S3_S570	0.852491	0.587068
	Q9Y4F3_S1091	0.719556
	Q9P2D1_S2559		0.719137
	Q9BUJ2_S512		0.718717
	Q15678_S312	0.713752
	Q9NYF8_S290	0.951017	0.476268
	Q6ZNJ1_S2739	0.896727	0.528665
	Q96D71_S537	1.43577	-0.0114364
	Q9NYF8_S512	0.348879	1.07275
	Q9C0C2_S1545	0.409877	1.00974
	Q9H019_S103	0.957925	0.459611
	A0A494BZV2_S2380	0.719899	0.691615
	Q9NZM3_S884	0.789336	0.61996
	Q8N1G1_S459	1.10014	0.308781
	P18754_S11	0.769908	0.627053
	Q14247_T401	0.855454	0.535839
	Q9UBF8_S428	0.892699	0.497383
	P21359_T2514	1.08967	0.29936
	O60293_S655	0.691538
	Q00613_S303	1.10665	0.27306
	A0A0U1RRM6_S740		0.687663
	Q96JP5_S83	0.892655	0.482453
	Q9H9J4_S856	0.309355	1.06495
	P52756_S78		0.686142
	Q32P44_S176	1.07664	0.294406
	P48681_S680	0.410749	0.959869
	Q12888_S1068	0.237668	1.11989
	Q9P1Y6_S1359	0.474971	0.879465
	Q9UKV3_S365	-0.0090095	1.36236
	Q9UKE5_S640		0.675434
	Q99759_S175	1.36039	-0.0106041
	P50402_S49	0.249264	1.0973
	H0YG16_S262	0.846744	0.4982
	Q9NVD7_S14;Q9NVD7_T16		0.67226
	Q9H4L5_S304	0.7168	0.622695
	P02545_S17	0.545794	0.790494
	Q9NYF8_S285;Q9NYF8_S290	0.0111819	1.32345
	Q9P260_S453		0.66479
	Q9UNZ2_S114	0.468704	0.856943
	P07900_S263		0.660846
	O60716_S230	1.02587	0.295154
	Q6ZN18_S206		0.658781
	Q9H3P2_S363	0.929133	0.387408
	P35269_S385;P35269_T389		0.658099
	P16070_S706	0.897835	0.408945
	Q9Y2L9_S532		0.653055
	Q00537_S146	0.857139	0.445888
	Q9NVD7_S14	0.810041	0.492638
	Q9P1Y6_S814	0.117754	1.18003
	O14639_S587		0.648157
	Q9UKJ3_S1107	0.664	0.629456
	O15027_S1368	0.646728
	Q96TA1_S692		0.645174
	Q71RC2_S583	0.882883	0.407429
	Q8TBZ3_S434	0.835011	0.450296
	Q9P2G1_S737		0.641198
	Q4KMP7_S22	0.873282	0.406055
	Q00613_S363	0.954941	0.320902
	P55884_S81	0.637486
	Q8IZ69_S602	0.96209	0.312402
	Q96I25_T224		0.636934
	Q9Y6M1_S162	0.525571	0.747846
	Q9Y6M7_S400		0.636541
	Q9BXP5_S67	0.568089	0.704019
	Q8WXE0_S725		0.635965
	P08670_S47	0.301839	0.969882
	Q9Y490_S2040		0.63442
	Q8TE77_S9	0.468265	0.79942
	Q7KZI7_S486	0.720104	0.547029
	Q7Z4S6_S853	0.638019	0.629037
	Q9C0C2_S429	0.709487	0.556752
	P51991_S358		0.632453
	P49916_S242	0.632422
	Q9UK76_S87		0.632337
	O15013_S1282	0.871314	0.391854
	P08670_S73	0.620109	0.642752
	O43426_S1565		0.630547
	O95425_S707		0.630063
	Q86TB9_S177	0.651521	0.60704
	Q96D71_S104		0.62814
	O00443_S259	0.896916	0.359324
	Q15696_S349		0.628092
	P20700_T20		0.626442
	P38432_S271	0.401339	0.851332
	Q8WUI4_S486	0.624821
	Q9NYV4_S420	0.976706	0.264931
	Q9UBF8_S511	0.98115	0.25808
	Q13177_S141	1.25489	-0.0175239
	O75122_S323		0.616207
	Q8N4S0_S131		0.614636
	O96013_S181	0.689152	0.538572
	O75909_S340	0.405435	0.820216
	Q8TD19_S868	0.636821	0.588355
	Q04637_S1187	0.953755	0.268803
	O43150_S822		0.609759
	Q03112_S1037		0.609284
	Q8WUI4_S181	0.485376	0.729903
	Q13017_S1195	0.743792	0.470069
	Q14151_S513	0.606324
	A9Z1X7_S778	1.34727	-0.143566
	P52948_S623		0.601429
	P51159_S206		0.601124
	A0A494BZV2_S2364		0.598293
	Q66K74_S657	0.770681	0.425343
	Q9UHB7_S487	0.597815
	Q12888_S1317	0.750169	0.440236
	O00273_S315	0.594975
	P27816_S280	0.535119	0.653871
	Q5T200_S943	-0.188147	1.37677
	Q86VM9_S46		0.592289
	Q86VX9_S128	0.57941	0.59916
	P46821_S1438	0.0302241	1.14576
	Q9C0C2_S1024	0.726424	0.447677
	Q14195_T508	0.582724
	Q8TAD8_S52	0.405403	0.759895
	P40818_T692	0.582619
	Q8N5F7_S149	0.741117	0.4241
	O43166_S1433	0.581882
	Q99759_S166		0.580972
	Q99567_S35	0.533735	0.627956
	O95782_S655	0.579829	0.577508
	Q63ZY3_S540	0.712051	0.444938
	Q12851_S328	0.652114	0.504671
	Q5VSL9_S335	0.897855	0.257948
	P17812_S575		0.577017
	Q14738_S573	0.576729
	Q8WUI4_S155	0.550922	0.602283
	Q12888_T1056	0.817118	0.334218
	O15164_S660	1.12202	0.0282326
	O43294_S137;O43294_S141	0.361872	0.785858
	O43294_T33		0.573417
	Q13769_T328		0.572251
	P49815_S1418		0.57054
	Q12802_S1565	0.711386	0.42639
	Q8IXT5_S280	0.5761	0.556041
	Q9H4L7_S79	1.05822	0.0734767
	Q12888_S380	0.302218	0.828488
	Q14678_S325	0.96639	0.159605
	Q8NEY1_S760	0.438209	0.687178
	Q96D71_T481	0.105605	1.01887
	O15027_S568	-0.0666571	1.18955
	Q9NYV4_T514	0.430405	0.691073
	Q9NSI8_S90	0.560048
	P46379_S113	0.813487	0.304398
	O95425_S221	0.601323	0.512775
	A9Z1X7_S397	1.0782	0.0351721
	A0A494BZV2_S483	0.529786	0.581315
	O14617_S829	0.334352	0.775284
	Q9UQ35_S1179	0.827252	0.282019
	Q14004_S493	0.554047
	P29590_S8	0.313748	0.789834
	Q9Y4E1_S284	0.393758	0.707665
	Q9UPQ0_S192		0.550027
	Q13459_S1354	0.890446	0.206157
	Q9NZN5_S634		0.547036
	Q92835_S1039	0.906831	0.183434
	Q7Z2T5_S707	0.630988	0.457072
	Q14D04_S430	0.888888	0.198719
	Q8NFZ0_S124	0.893932	0.193414
	Q08AD1_S464	0.613622	0.469507
	P53396_S457	1.48344	-0.402205
	Q12888_S1028	0.107573	0.973468
	O94826_S91	0.240561	0.8373
	Q07889_S1210	0.928101	0.148315
	Q86U06_S149	0.214848	0.860176
	Q05519_T325	1.52693	-0.452039
	Q7Z6J2_S94	0.53612
	Q8IZL8_T745	0.470846	0.598342
	Q92625_S663	0.289883	0.774288
	Q96HC4_S111	0.532052
	Q86U42_S150	0.733666	0.329244
	P51531_S1377	0.787191	0.272949
	P56945_S639	0.812808	0.245662
	A0A2R8Y4Z8_S386	0.0977743	0.959406
	P41970_S396	0.828381	0.227848
	P32519_S187	0.265461	0.787907
	P04637_S313	0.526324
	Q9H4M9_S456	0.750502	0.302103
	Q96AP7_S359		0.525148
	P46821_S1797	0.492347	0.552926
	Q9UPU9_S168	0.520212
	Q9NRA8_S564		0.519866
	Q8N3F8_S295	0.598684	0.43864
	Q9P0K7_S411		0.518509
	Q9BZL6_S197	0.332903	0.704032
	P25098_S670	0.769375	0.265453
	Q9BSJ8_S820	0.465984	0.567996
	Q9UPU9_S420	0.818626	0.211699
	Q9BUR4_S54	0.318036	0.711548
	Q8N612_S467	0.514442
	Q9H307_S347		0.513922
	Q9UDY2_S430	1.1044	-0.0797771
	Q8N3D4_S310		0.512275
	E7EV09_S88		0.511612
	Q9C0C2_S601		0.509618
	Q9Y2W1_S320	0.885573	0.133295
	Q8N1F8_S761		0.508757
	Q15276_S410		0.508007
	P42684_S631	-0.130182	1.14007
	Q15311_S29	0.403961	0.600109
	P50402_S171	0.13574	0.865735
	Q05D32_S28	0.400882	0.596046
	P08648_S127		0.498183
	Q6NZI2_T302	1.48445	-0.488095
	Q8NE71_S109	0.477388	0.517693
	O94964_S1017	0.497225
	Q9UKJ3_S1035		0.496482
	Q53GS9_S46	0.494636
	Q86U90_S37	0.577807	0.408395
	P29590_S518	0.519277	0.462111
	Q9NRH2_S569	0.499752	0.481387
	E9PK52_S612		0.489413
	P08238_S255		0.487834
	Q14573_S1832		0.485858
	Q9H1E3_S181	1.08401	-0.115997
	Q96S94_S348		0.48399
	Q6PKG0_S143	0.739963	0.226165
	Q9UBK8_S156	0.420142	0.545742
	Q8NEN9_S521	0.48186
	O75369_S1505		0.481571
	Q01813_S386	0.540898	0.420203
	Q9UJX2_S588	0.479945
	Q5VZ89_S973	0.560144	0.399611
	P11274_S459	0.687727	0.270735
	Q9BUJ2_S716	0.170429	0.788011
	P62136_T320	0.747564	0.210535
	O00567_S569	0.478246
	Q9BXI6_S407	0.797694	0.15614
	Q03164_S2098	0.297884	0.649883
	Q96N67_S862		0.472816
	Q9HCD6_S1579	1.00382	-0.0625023
	Q86W92_S579	0.612052	0.327994
	P29590_S38	0.0483415	0.888839
	P28290_S737		0.467559
	Q9UFC0_S251	0.46296
	Q9BTU6_S460		0.462849
	Q86VM9_S795	0.461971
	O76094_S621	0.461842
	P41229_S299	0.461693
	Q6ZRS2_S1859	0.475261	0.441625
	Q8N9Q2_T146	0.458369
	Q9UKE5_S680	0.613765	0.30063
	P50851_S1261	0.453202
	A0A494BZV2_S737		0.451439
	Q8IZL8_S743	0.450545
	P0C1Z6_S180	0.573839	0.322571
	Q92538_S1298		0.447648
	Q7RTN6_S46	0.0431524	0.852071
	Q05519_S207	0.684172	0.210486
	P27708_S1406	0.446577
	A1X283_S291	0.535349	0.346565
	Q7Z3K3_S445	0.756205	0.120088
	Q9H4A3_S174	0.682699	0.193553
	Q04637_T1211	0.43806
	Q9Y2W1_S682	0.975322	-0.1016
	Q9ULL8_S1059	0.500337	0.371595
	Q7KZI7_S40	0.676812	0.193696
	Q8N6T3_T135		0.435198
	Q8NHG8_S135	0.164752	0.702456
	Q9Y4E8_S229		0.43295
	Q8TB72_S587	0.738002	0.124979
	Q6IN85_S741	0.57701	0.284151
	Q07666_S18	1.0165	-0.160696
	Q14103_S82		0.427615
	P98175_S718	0.427277
	Q86WB0_S335		0.424859
	Q7Z478_S200	0.8099	0.0368823
	P35611_S726	0.685019	0.161687
	Q92613_S566	0.825894	0.0178298
	P08559_S293	0.419601
	O94915_S1957	0.419007
	Q9BXL7_S886	0.418333
	Q8WUI4_T356		0.417693
	O94885_S442	0.704977	0.123537
	Q9UQQ2_S120	1.08737	-0.259057
	Q13905_T310		0.411675
	P54725_S123		0.409569
	Q9Y490_S425		0.408084
	P04049_S295	0.799943	0.0131078
	Q8WYP3_T321		0.404986
	P02545_S463		0.404709
	Q04637_S1194	0.153813	0.654389
	P46821_S1396	0.403343
	Q96RR4_S100	0.401895
	P29590_S527		0.401467
	Q9BXP5_S74	0.342053	0.460876
	P43243_S164	0.208123	0.579989
	Q86TV6_S678	0.526286	0.26172
	P02545_S632	0.023058	0.764753
	O14974_T443	0.404753	0.382125
	Q8N1G0_S1057	0.251882	0.53366
	Q9HCE1_S969	0.0400265	0.745098
	P27824_S554		0.392506
	P07910_S241	0.786297	-0.00425286
	Q9NYF8_S183	-1.03938	1.81713
	O15439_T646		0.387535
	P40425_S330	0.373894	0.401117
	P17029_S208	0.387483
	Q8N3X1_S432	0.0657222	0.70359
	P21359_S864	0.5886	0.17995
	Q12888_S831	0.185221	0.583178
	Q14498_S136	-0.229102	0.994742
	Q9UQ35_S2272	0.405702	0.359834
	Q07157_S899	0.865099	-0.100443
	Q12802_S1929		0.381853
	Q9NRF2_S125		0.381366
	Q6PKG0_S766		0.378826
	Q9Y2X3_S502	1.16686	-0.409448
	Q8IVT5_S406	0.295607	0.459657
	Q15057_S521	0.033695	0.716414
	Q15424_S246		0.373707
	O15027_S1069	0.317248	0.427822
	Q8N556_S282		0.372533
	Q96PU5_S448	0.931292	-0.187188
	Q9Y6D5_S227	0.70409	0.0396875
	Q9BXK5_S441	0.255687	0.4853
	Q16181_S423	0.370465
	A0A0A0MSA4_S336	0.758411	-0.018207
	Q13033_S229		0.368434
	P51812_S369	0.602392	0.132671
	Q7Z4V5_S454	0.00187259	0.732306
	O60231_S160	0.905414	-0.172788
	F8W9S7_T995		0.365516
	O94979_S1163	0.511939	0.216666
	Q8NFC6_S1531	0.869109	-0.140552
	P29590_S518;P29590_S527	-0.446771	1.16791
	O95398_S864	0.222383	0.497265
	H3BMG9_S36	0.302028	0.413447
	Q08AE8_S387	0.427298	0.28779
	Q3KQU3_S113	0.438209	0.276357
	O75376_S2151	0.368756	0.345015
	P28290_S739	0.663184	0.0498075
	Q13595_T202	0.573696	0.138041
	P35611_S358	0.412301	0.29859
	Q13263_S473	0.200015	0.510811
	Q16513_S582		0.35338
	P42167_T74	0.277737	0.426932
	Q9NWB6_S77	0.522781	0.180982
	Q5T4S7_T2884	0.113799	0.587192
	Q09666_S5841	0.908905	-0.208634
	Q8IX21_S701	0.349634
	Q9NYF8_S450		0.349511
	Q92609_S554	0.703361	-0.0110151
	Q9BPZ7_S510	0.837613	-0.147796
	P46940_S1443	0.566593	0.119832
	Q9Y6X9_S615	0.342569
	Q15773_S238		0.341035
	Q99543_S47		0.34102
	Q9Y6D6_S52		0.339186
	Q92841_S671		0.338704
	Q9NZQ3_T180		0.338003
	Q13813_S1217	0.590071	0.0854504
	Q8IU81_S453	0.462827	0.212052
	Q99459_T396	0.000566109	0.668301
	Q96T37_S700	0.449728	0.214462
	Q9NZN5_T1286	0.353929	0.310149
	Q12857_S300	0.369466	0.294404
	Q9UQC2_S140	0.361348	0.301662
	Q9BXP5_T544	0.680803	-0.0185838
	P07197_S620	0.330824
	Q8WVV9_S35	-0.465975	1.12353
	Q9H8G2_S89	-0.342534	0.998516
	A0A494BZV2_S478		0.32791
	Q9Y6G9_S207		0.327197
	Q8N1F8_T465	0.32667
	Q9P2P5_S852	0.326632
	Q9P2K8_T667	0.374495	0.27869
	O14639_S353		0.32628
	O14874_S31	-0.00828617	0.65977
	Q8NI08_S502	0.324907
	H0YG16_S152	-0.00152299	0.649044
	O00178_S24	0.319422
	Q9NZN5_S341	-0.280001	0.918127
	E7EV09_S81	0.318667
	Q86X02_S179		0.318344
	C9J840_S443	0.317415
	P78344_S395	0.551535	0.0823745
	P24928_S1913		0.316705
	Q16666_S153	0.269797	0.362047
	Q7Z6Z7_S3816		0.315813
	Q86WB0_T352	0.314048
	Q9NZM3_S889	-0.000990492	0.628464
	O14579_S99	-0.260367	0.885846
	Q08174_S984	0.298658	0.325066
	Q52LW3_S930	0.270913	0.351163
	Q5VY43_S953	0.646865	-0.0268253
	Q5VT52_S665	0.838574	-0.219381
	Q13200_S16	0.343927	0.275217
	Q9NPI6_S522	0.491507	0.125855
	Q8IYB7_S875		0.307539
	Q9Y2W1_S253	1.04191	-0.427847
	Q8WVC0_S630		0.306496
	Q96Q42_S466		0.306
	Q5T200_T1033	-0.0122137	0.623197
	A0A0A0MSY4_S926	0.462724	0.140945
	O95425_S245	0.289739	0.31265
	A0A2R8Y661_S1057	0.397408	0.202462
	P48681_S471	0.43602	0.161892
	P51116_S410		0.297707
	P35269_T389	0.0203762	0.573521
	Q9UPQ0_S718	0.346384	0.247023
	Q7L1V2_S59	-0.0698682	0.661878
	Q9BXP5_S67;Q9BXP5_S74	-0.806447	1.39842
	P12814_T765		0.295963
	O75970_S1595		0.295057
	O14924_S850	0.418362	0.170907
	P63208_T131	0.128857	0.460342
	Q8NCN2_S463	-0.29845	0.885558
	Q8TB72_S82	0.452042	0.132029
	Q96MT3_S683	-0.123319	0.705862
	Q9UQ35_T983;Q9UQ35_S994	0.569098	0.00995839
	O75052_S266	0.288226
	Q9P227_S677	0.135952	0.437788
	Q15424_S604	0.34346	0.226319
	P24928_T1840		0.284788
	Q2PPJ7_S820		0.282818
	Q9UQ35_T1208	-0.108282	0.673605
	Q96T23_S748	0.232001	0.330007
	Q13427_S397	0.792223	-0.231095
	Q86W92_S466	0.75046	-0.190803
	Q96D71_T539;Q96D71_S540		0.279761
	P21333_S2152	0.596764	-0.0385223
	Q66K74_S759	0.404285	0.149096
	Q96JM3_S282	0.319164	0.23367
	Q8N3F8_S578	0.38252	0.16959
	Q9UPN6_S617	0.13195	0.417121
	Q9H6Z4_S333	0.319757	0.228965
	Q5VT52_S730	0.273426
	E7EVX2_S41	-0.408222	0.95221
	Q7L4I2_S32	0.347689	0.19626
	Q5VT52_S593	0.407659	0.135448
	O15344_S96	0.271377
	P49792_S2251	0.0541866	0.486778
	P51532_S1452	0.146303	0.394287
	P49796_S674	0.117994	0.420387
	Q53EL6_S94	0.220176	0.316256
	Q8NF91_T8360	0.289897	0.244418
	Q9H792_T1151	0.681731	-0.147526
	Q92785_T248	-0.0950164	0.626973
	Q14498_S97	0.297968	0.233161
	Q9UDY2_S424	-0.0570839	0.586009
	Q96L34_S438	0.587948	-0.0617182
	O15173_T211		0.260751
	Q92614_S2020	-0.320613	0.84138
	O00567_S570		0.259923
	Q01130_T25	0.71672	-0.198917
	Q9UJX6_S314		0.257875
	Q5T4S7_S2892		0.256678
	Q7Z2W4_S378	0.411362	0.099565
	Q9Y6G9_S516	-0.240342	0.749688
	Q16181_S334	0.329488	0.179235
	Q6ULP2_S382		0.25326
	Q13905_S314		0.252255
	Q7Z5K2_S221	0.105967	0.396207
	Q68DK2_S297	0.678776	-0.17704
	Q04724_S285	0.665625	-0.16452
	Q9ULU4_S24	0.250333
	O15047_S468	0.208601	0.291673
	P28715_S384	-0.022361	0.522252
	Q96HC4_S360	0.719098	-0.219923
	Q99700_T666	0.726144	-0.229349
	O43432_S1156	0.156578	0.337457
	Q9NWS9_S137	-0.253762	0.747191
	Q9Y388_S272		0.245714
	O15234_S265	0.43615	0.0545629
	Q06455_S417	0.242149
	P35269_T445	0.241547
	Q13330_S449	0.0486837	0.433366
	Q8TAD8_S35	-0.0682489	0.550239
	Q7Z6Z7_S2888		0.239062
	O43426_T1220	0.0457036	0.43156
	Q86VM9_S842	0.0457185	0.43026
	A0A7I2V647_T133	0.274476	0.199332
	Q9Y6J0_S2093	0.236543
	Q15059_S263	-0.019992	0.490661
	Q2VPK5_S419	0.23368
	Q9NYF8_S658	0.433096	0.0331649
	Q9P1Y6_S1124	0.82074	-0.355005
	Q9UKE5_S769	0.117832	0.346207
	O75533_T313		0.230776
	Q00537_S165	0.353697	0.105417
	Q9P2Q2_S800	0.665662	-0.208855
	Q9C0B5_S693	0.236685	0.219889
	A0A0A0MSY4_S1274	0.710274	-0.25419
	P35611_S355	0.00365974	0.452419
	O75494_S131	0.123513	0.332374
	Q8N5H7_S440	0.58647	-0.132605
	Q15643_S1891	0.454113	-0.00705934
	P29966_S27	0.184396	0.259724
	Q92615_S601	0.247891	0.194381
	C9J840_S375	0.321739	0.120402
	O60583_S480	0.0533913	0.386414
	P48681_S455	0.446422	-0.00843179
	Q9UKJ3_S738	-0.125281	0.559636
	Q9HCK8_S1995	0.447342	-0.0134474
	P42694_S1317	0.353716	0.0795018
	O00264_S181		0.215536
	A9Z1X7_S260	0.674182	-0.243269
	Q5JS72_S140	0.214904
	Q04726_S286	0.214306
	Q0VF96_S297	0.288704	0.139424
	Q5THJ4_S1042	0.227829	0.197012
	P46821_S1252	-0.667881	1.0865
	O43399_S166	0.0611307	0.357236
	Q05397_S722	0.601707	-0.184245
	Q9NR19_S30		0.206482
	P22059_T377	0.337673	0.0750611
	Q86WB0_S344	0.0562918	0.3552
	P35221_S652	0.177957	0.232421
	Q6ZN30_S936		0.204971
	Q92597_S330	0.204065
	Q7Z3G6_S693		0.203954
	O95425_S270		0.20375
	A9Z1X7_S445	0.545933	-0.138468
	Q00613_S303;Q00613_S307		0.202776
	Q0VF96_S414	1.28738	-0.883382
	Q9UQ35_S377;Q9UQ35_S398	-0.128365	0.530617
	A0A7I2V3R8_S6	0.215429	0.186759
	Q05519_S434		0.199757
	Q9NZT2_S315	-0.32126	0.718903
	Q9ULU4_S668	0.0579458	0.334134
	Q8IZ21_S116	-0.370355	0.761907
	Q86WB0_S354	0.256746	0.133911
	Q9Y4E6_S935	0.440033	-0.0554085
	Q8ND56_S216	0.204055	0.178915
	Q92835_S971	0.186676	0.195531
	Q9NP87_S12	0.19034
	Q12906_S792	0.175021	0.203398
	Q99607_S186	-0.17079	0.548731
	Q96S55_S75	0.0465898	0.3312
	O94887_S439	0.0451869	0.332204
	Q7RTP6_S1649	-0.00554754	0.380841
	Q7Z460_S1196	0.823864	-0.449988
	Q01518_T307		0.186609
	A0A0A0MSA4_S306	-0.278052	0.649532
	P57081_S391	0.509077	-0.138186
	Q9UDY2_S266	0.461226	-0.0914039
	O15085_S1480	0.135527	0.229427
	Q6VMQ6_S477	0.262997	0.101071
	Q9H1K0_S209		0.181863
	Q96FS4_S837		0.178515
	Q9UEY8_S681	0.213743	0.138914
	P19338_S563	0.744053	-0.393416
	Q92597_T366	0.25129	0.0979374
	Q8NFW9_S280	0.442643	-0.0942533
	Q96JM3_S459		0.173013
	Q9NZT2_S378	-0.558764	0.904463
	Q5TZA2_S1460	0.106872	0.237806
	Q9H4L4_S169	0.169508
	Q7Z6E9_S772	0.0192178	0.318575
	Q9NYF8_S285	-0.00156045	0.338074
	Q13111_S775		0.168252
	O43293_S312	0.167607	0.167388
	Q6PJG2_S461	0.349846	-0.0148675
	Q96L91_S1732	0.193532	0.14089
	P29474_S1177	0.227371	0.107007
	O75190_S277	0.532382	-0.200485
	P48681_S768	-0.145859	0.4764
	Q8N612_S582	0.165214
	Q99460_T273	-0.30994	0.640202
	P49585_T342	0.638395	-0.309561
	Q05655_S645	-0.162261	0.489108
	Q9Y4P8_S413	0.0878676	0.236858
	Q8N1I0_S1631	0.23279	0.0919049
	O75494_S106	0.13689	0.187752
	Q9P1Y6_S1202	-0.289976	0.613054
	P49792_T799	0.307287	0.0144307
	P02545_S458	-0.435357	0.755917
	Q8NDT2_S562	-0.205947	0.525207
	Q13428_S1350	0.583841	-0.265128
	O15013_S1284	0.269569	0.0489428
	P12931_S17	0.218499	0.0981457
	Q92609_T42	0.157988
	P35579_S1943		0.156821
	Q7L2J0_S216	0.39808	-0.0893253
	O60318_S527	-0.118104	0.426261
	O95155_S88	0.154044
	P27816_T354		0.153309
	Q9Y4E1_S288	0.050778	0.254925
	Q9UMX1_S301	0.152683
	P51116_S603		0.150774
	P08670_Y53	0.182513	0.117811
	Q9Y2W1_S315;Q9Y2W1_S320		0.149687
	Q6PID6_S197	0.24738	0.0503133
	Q14195_S522	0.111576	0.185838
	O43493_S71	0.169094	0.123687
	O43294_S194	-0.0198154	0.309982
	A0A2R8Y661_S968		0.144794
	Q8TEU7_S1094	0.144337
	O60885_S1117	0.143791
	Q8TED9_S745	0.142677
	Q15007_S306	-0.172836	0.455282
	Q96FS4_S884		0.139856
	A9Z1X7_S458	0.374861	-0.0971249
	P18887_S447	0.384434	-0.108116
	Q53GT1_T605	0.0709103	0.201684
	Q96QC0_S313	0.262683	0.0078998
	Q9UQ35_S536	-0.0114852	0.2792
	Q2M2I8_T606	0.117327	0.15021
	Q9BRQ0_T302		0.133048
	Q9UQ35_S1691;Q9UQ35_S1693		0.132494
	C9J840_S400	0.132163
	P42694_S1614	0.269255	-0.00683497
	Q9C0C2_S1533		0.131139
	O15085_S1457	0.00067623	0.261006
	Q7Z401_S1015	-0.368161	0.62919
	Q9NZ52_S159	0.130243
	Q4LE39_S778	-0.0862753	0.346475
	O43583_S73	-1.09998	1.35703
	Q9UQ35_T1531	-0.162192	0.411341
	Q13459_S1290	-0.0424567	0.290794
	Q99759_S355		0.124112
	Q9NTJ4_S480	0.509789	-0.26369
	P33527_S915	-0.180321	0.425521
	Q8N5H7_S346	0.523833	-0.278932
	O75533_T223		0.120908
	O43294_S137	0.0743642	0.165262
	Q96N46_S671	-0.214112	0.451723
	Q14966_S128		0.118794
	P29474_S114	0.467814	-0.230288
	P62750_S43	0.118463
	Q12888_S265	0.0876956	0.148594
	Q9H9D4_T322	-0.213858	0.448084
	P04792_S82	-0.0690758	0.301333
	Q8WYQ5_S377	-0.189214	0.420242
	Q9UQ35_S1014	1.00854	-0.781626
	Q9Y5P4_S375		0.113351
	A9Z1X7_S705	0.361682	-0.136247
	O60784_S461		0.11256
	Q86WB0_S359	0.211448	0.0109427
	A0A494BZV2_S289	0.545213	-0.322849
	Q16666_S106		0.110094
	O14828_S76	0.0659032	0.153392
	Q9BWG4_S341	0.113032	0.103304
	Q9NWH9_S553	0.373015	-0.157322
	Q86XL3_S662	0.107234
	P49792_S2804	-0.133868	0.347932
	Q8TBZ3_S491	0.432124	-0.220748
	Q7L4I2_S17	-0.774274	0.985084
	Q9HCD5_S151	-0.451657	0.662216
	Q9Y6M1_S164		0.1035
	Q9NR19_S267	0.118031	0.0889138
	Q9NYV4_T893	0.107983	0.0978189
	P49006_T148	-0.0575924	0.261479
	O75592_S2789	0.0700605	0.132765
	Q8NDT2_S267	0.470988	-0.269247
	Q07889_S1082	0.100351
	Q09666_S5752	-0.160279	0.359333
	Q03001_S3968	0.0994341
	Q15057_S379	0.0664702	0.132388
	Q96FS4_S55	0.220181	-0.0257328
	Q9H3U1_T15	0.21169	-0.0187968
	O43314_S1006		0.0960201
	Q8N5H7_S343	0.354076	-0.162873
	Q8N4C8_S777	0.0929605
	A0A590UJS4_S2609	0.0975248	0.0880948
	Q92538_S1784	0.0516483	0.133511
	Q96MT3_S681		0.0923511
	Q9BU76_S220	-0.31994	0.503537
	Q9UQ35_T2381		0.0909408
	Q8IWX8_S806	0.0899936
	O00443_S338	0.242455	-0.0636748
	Q8N108_S369		0.0892762
	Q9GZV5_S89	0.531511	-0.355258
	P55196_S1182	0.0856349
	Q9Y4F3_S1093	-0.00253059	0.172995
	Q53GA4_S138		0.0848475
	Q3B726_S304	-0.0143435	0.183176
	Q01518_S308	-0.195572	0.362894
	Q9C0C2_S893	-0.225297	0.391634
	Q9Y4F1_S427	-0.040061	0.206123
	Q14247_S405	-0.273586	0.436702
	O43896_T1082		0.0806316
	P04049_S257	0.429112	-0.268463
	P35611_T11	-0.104103	0.263714
	Q05209_T509	0.0814653	0.0770354
	Q4KMP7_S132	0.315117	-0.158092
	Q8IZQ1_S817	0.078106
	P43243_S604	0.127454	0.0285813
	O94989_S109	0.0779001
	Q13459_S1267	-0.161834	0.316235
	P40222_S515	0.0765672
	Q52LW3_S519		0.0757007
	Q9Y6K1_S105	0.309968	-0.162787
	Q86WB0_S395	0.151465	-0.00441445
	Q13111_S777		0.071287
	Q9UQ35_S2684	-0.528936	0.669424
	P17858_S775	0.118252	0.0183749
	Q96MM6_S434	0.0664581
	Q96SB4_S311		0.065705
	Q4KMP7_S678	0.190855	-0.0644331
	P42566_S796		0.061588
	Q99700_S624	0.061588
	P04049_S259	0.401245	-0.280096
	Q9H9P5_S15		0.0604076
	O43847_S94	0.297498	-0.176868
	Q06210_S261	0.0596415
	P02545_S18	-0.128875	0.247941
	P05455_S366	-0.0104358	0.129191
	P49585_S331	0.118025	-0.001387
	O00712_S328	0.124228	-0.0149774
	Q9NYF8_S177	0.0390989	0.0676814
	Q9Y6M7_S242	-0.113765	0.21669
	Q6P1L5_T105	0.0514205
	P51608_S80		0.0505921
	Q9UQ35_S2032	-0.380827	0.480231
	A0A590UJ08_S658		0.0495664
	Q9UQ35_S1854	-0.210171	0.308996
	Q9UPU5_S2047	-0.313877	0.412209
	Q0JRZ9_S403	-0.161742	0.25994
	P17987_S551	-0.589664	0.686959
	Q9UQ35_S295;Q9UQ35_S297	0.0485899
	Q15149_S720	0.486373	-0.389273
	Q86VM9_T677	-0.273412	0.365267
	P29966_S46		0.0458536
	P53621_S173	0.164944	-0.0740082
	Q86TV6_S160	-0.163877	0.251873
	Q69YN4_S173	0.180117	-0.0935075
	Q53EL6_S457	-0.145363	0.231639
	Q8IXT5_T640		0.0431339
	Q8IXZ2_T775	-0.765062	0.850836
	O75044_S427	0.0409813
	P13612_S1021	-0.328282	0.409986
	Q8N4S0_S219		0.0406275
	Q04637_S1231	0.135942	-0.0559364
	A9Z1X7_S625	0.628056	-0.550638
	Q14247_T401;Q14247_S405		0.0377824
	Q13098_S468	0.495761	-0.421123
	Q08J23_S743		0.036958
	P35658_S678	0.20975	-0.13633
	O60333_S1454	0.150084	-0.0771612
	Q96T58_S1918	0.658175	-0.587642
	Q9P1Y6_S1371		0.0347343
	O75533_T211	0.20133	-0.134097
	Q5JSH3_S96	0.0181097	0.0490479
	P18583_T1555		0.0321437
	Q15111_S95	0.0415559	0.0191958
	F6PQP6_S192		0.0299339
	Q8IV36_T591	-0.234631	0.293681
	Q9H792_S1036	0.335201	-0.276923
	Q9C0C2_S872	-0.401925	0.459961
	P46379_S973	0.109227	-0.0528094
	Q99759_S250	0.318096	-0.263281
	Q96NE9_S542	-0.156367	0.209995
	Q00341_S31	-0.607862	0.657788
	Q01543_S39	-0.0747395	0.120262
	Q9NWH9_S289	-0.0582206	0.103313
	Q9H4L5_S370		0.0194354
	Q15042_S537	-0.456135	0.492263
	Q13595_S262	-0.386257	0.419498
	O95365_S526	-0.596208	0.626286
	Q92598_S809	0.177066	-0.147613
	Q86U86_T9	-0.261994	0.289717
	Q96JM3_T458	0.0137659
	O60885_S601		0.0134557
	O60841_S164		0.0134265
	Q96T23_S1245		0.0126028
	P33176_S933	0.0116162
	P49792_S2250	0.00991579
	Q8TBZ3_S357	0.00977709
	O60716_S349	-0.0369941	0.0563293
	Q68EM7_S575	-0.0693234	0.0882744
	Q8IU81_S436	-0.156822	0.174465
	Q2M1Z3_S1178	0.237066	-0.2196
	P22626_S259	-0.220252	0.236742
	P55795_S104	-0.309708	0.324923
	A0A2R8YG42_S132	0.0073068
	P08670_S29	0.212265	-0.197999
	Q00610_T394	0.124808	-0.113389
	Q14004_T871	-0.0869842	0.0977105
	Q9UKJ3_S1009		0.00425362
	Q7Z3K3_S425	-0.0866542	0.0942326
	Q3B726_S316		0.00377778
	Q92994_S553	0.00289492
	Q9P2K5_S17	-0.63753	0.643205
	Q9UQ35_T1434	-0.334044	0.337887
	Q8IX12_T627	-0.0824645	0.0826737
	Q03135_S37	0.14519	-0.145186
	Q6UN15_S492	-0.686585	0.683692
	Q9UNE7_S23	-0.316929	0.312865
	Q9ULU4_S425	-0.08466	0.0802375
	Q13233_S292	-0.372104	0.364607
	Q96S99_S227	-0.024466	0.0166999
	O14617_S658	-0.141525	0.132862
	Q8N3F8_S621		-0.00471915
	P04049_S301	0.548446	-0.558778
	Q92538_S1318	-0.213482	0.199049
	P35222_S552	0.129705	-0.144698
	Q99459_T385	-0.477063	0.459941
	Q9Y6G9_S510	0.0612249	-0.0785245
	Q9BYB0_T1234	0.380112	-0.399808
	P27824_S564	-0.918947	0.8968
	A7E2V4_S1130	0.297927	-0.323502
	O94776_S435	0.333124	-0.360584
	Q9NP64_S170		-0.0144747
	Q14103_S83	-0.251643	0.222163
	A0A1W2PRG7_S6	0.316222	-0.346493
	Q05519_S449	-0.124428	0.0931452
	Q9UQ35_S1103	-0.456336	0.424291
	P46937_S109	-0.136831	0.102907
	P35240_S518	-0.401591	0.365714
	Q16643_S339	-0.650862	0.613026
	Q5U651_S292	0.0283517	-0.0664796
	Q9NUJ3_S55	0.0482812	-0.0867251
	O15085_S614	0.902465	-0.944416
	Q96TC7_S46	-0.316154	0.273857
	A9Z1X7_S778;A9Z1X7_S782		-0.023751
	Q08170_S179		-0.0241573
	P50750_T186	-0.401823	0.350935
	Q8N3V7_S833	0.11637	-0.167864
	O94806_S391	0.189241	-0.241892
	Q9UQ35_S398	-0.0645556	0.0108683
	Q5VWQ8_S978	-0.027727
	Q86WB0_S394		-0.0296737
	Q86W92_S794	-0.503713	0.442659
	Q92974_S952		-0.0313058
	P30414_S379	-0.186194	0.122529
	Q5VZK9_S968	0.174905	-0.239307
	Q86UW7_S58	0.0441128	-0.109082
	P23193_S100	-0.403795	0.337965
	Q9NQ29_S336	-0.447933	0.381809
	Q96T37_S257	-0.0871029	0.0201329
	C9J813_S202	-0.558442	0.491159
	P35611_S12	-0.00258899	-0.0648231
	P50613_T170	-0.211469	0.144044
	Q5T4S7_S2719	-0.0203736	-0.0525345
	Q9NTI5_S1283		-0.037313
	A0A2R8YG42_S497	0.0152547	-0.0988155
	Q07157_S968	-0.124506	0.0408193
	Q16643_T335	0.173402	-0.26011
	A0A0G2JNH2_S900	-0.0693255	-0.0186335
	O94979_S799	-0.1908	0.101246
	Q99590_S796	0.0526276	-0.144619
	A0FGR8_S691	0.445603	-0.542011
	Q5VZ89_S741	0.214578	-0.311565
	Q5T5C0_S785	0.150232	-0.248577
	Q13535_S435	-0.0402239	-0.0583174
	Q9Y618_S215	0.0653841	-0.165406
	Q9UQE7_S1067		-0.0510891
	Q9P1Y6_S1360	-0.525971	0.423483
	Q5T0N5_T496	-0.563371	0.460095
	O75694_S992	-0.10237	-0.0020093
	A9Z1X7_S606	0.292365	-0.400243
	P49756_S677	-0.195411	0.0861301
	Q8WWI1_S1586	-0.268276	0.158846
	Q7Z401_S1511	-0.109304	-0.00113228
	Q9UQ35_S1124	-0.112432	-0.00136806
	Q15052_S225		-0.0573661
	P21127_S589		-0.0573738
	Q9Y2W1_S55	0.361248	-0.47722
	Q07960_S51	-0.430194	0.313586
	Q9UNE7_S19	-0.226091	0.106743
	O15047_S915		-0.0613358
	Q53GS9_S42	-0.062451
	O60658_S457	-0.2633	0.133946
	Q9BVG9_S16	-0.531312	0.399353
	P30414_S866		-0.0677429
	P08670_S34	-0.0553458	-0.080843
	Q9H307_S443	-0.582041	0.445436
	Q5T200_S204;Q5T200_S209		-0.070387
	Q5TCZ1_S421		-0.0707929
	Q96JC9_S165	-0.0787391	-0.063003
	O75962_S1723	-0.27699	0.133127
	Q7Z460_S1091	-0.133308	-0.0106918
	Q13200_S361		-0.0721565
	P11142_S511	-0.210459	0.0652323
	Q13315_S1883	-0.281547	0.136286
	Q9NYF8_S259;Q9NYF8_S268	-0.326357	0.174556
	Q9UKG1_S401	0.307734	-0.461267
	Q9H0D6_S448	-0.508143	0.352434
	Q13425_S393	0.117985	-0.273726
	Q9NVR2_S231	-0.0394285	-0.116925
	Q9BQG0_S1267		-0.0800795
	P42167_T208	-0.503797	0.337465
	P78344_T508	0.0708138	-0.238708
	O43933_S1211		-0.084205
	P49023_S302	-0.235314	0.0662658
	P62995_T201	-0.248791	0.078998
	Q14980_S169	0.525436	-0.695741
	Q9P1Y6_S867	-0.365381	0.193335
	P52948_S612		-0.088274
	Q2KHT3_S863	-0.0884658
	Q9UQ35_T1492	-0.221301	0.0437335
	H0Y8P7_S149	-0.225881	0.0452259
	Q8N684_T203	0.365873	-0.547527
	O94989_S41	-0.00400397	-0.178218
	P23508_S294	-0.160577	-0.0221771
	Q9C0E2_S521	-0.291038	0.103651
	P21127_S65	-0.108036	-0.0803659
	P21359_T2565	0.0393108	-0.230613
	A0A494BZV2_S2278	-0.295277	0.102564
	Q8NFW9_S534	-0.227848	0.0342817
	O75781_S124	-0.0980046
	P10644_S83	-0.373926	0.177767
	Q9BTC0_S1456	-0.144721	-0.0518426
	Q9C0C2_S672	-0.0723768	-0.126213
	P02545_S390	-0.444919	0.242314
	P31749_S122	-0.731243	0.525803
	Q9NY27_S226	-0.621998	0.416247
	Q9BYB0_S366	-0.103791
	O94915_S1978	-0.104086
	Q9BQA1_T5	-0.0712428	-0.137056
	Q6P1N0_S455	-0.115246	-0.0941273
	Q01130_S26	-0.305752	0.0941767
	Q96T58_S736	0.0383212	-0.252348
	Q6VY07_S528		-0.107015
	Q15149_S4386;Q15149_S4396		-0.108898
	O75533_S349	0.378227	-0.598895
	Q96D71_S709	-0.366958	0.145023
	Q12789_S1856	0.0405239	-0.263503
	O15085_T1292	-0.57561	0.351972
	O14639_S655	-0.0281307	-0.195752
	Q99590_S796;Q99590_S802		-0.113843
	Q9UKM9_S135	0.127011	-0.358699
	Q5T200_T364	-0.364596	0.131407
	Q8N122_S863	-0.236549	-0.000796995
	P02545_S12	-0.375691	0.137244
	Q9NRG9_S495	-0.0643316	-0.175876
	Q9NV70_S470	-0.202138	-0.0404443
	Q9UQQ2_S150	-0.309335	0.0605706
	Q14164_S664		-0.124833
	Q9Y3Z3_T592	-1.59541	1.34529
	Q9UGU0_T1671	-0.00993946	-0.24018
	Q0VF96_S283	-0.302342	0.0480906
	P40818_S691		-0.127846
	P31321_S83	-0.308214	0.0515347
	P02545_S22		-0.129195
	P18887_S447;P18887_T453	-0.510012	0.249768
	E9PSG1_S11	-0.474556	0.207965
	Q7Z460_S559	-0.082524	-0.188089
	Q8TDN4_T415	-0.0135656	-0.257439
	P02545_T19	-0.275758	0.00464751
	P46821_T1067	-0.8913	0.617208
	Q9Y2D5_S748	-0.0605739	-0.214322
	Q92466_S26	-0.0417993	-0.234836
	Q96JM7_S608		-0.13908
	Q96F86_S131	0.760087	-1.03888
	Q8N3D4_T284	-0.357881	0.0787241
	Q14004_T1147	0.133778	-0.41367
	Q9BW71_S125		-0.140778
	Q07157_S617	-0.594451	0.311269
	P85037_S445	-0.518018	0.233626
	Q14204_S4368	-0.275755	-0.00871542
	Q9Y2W1_S53;Q9Y2W1_S55		-0.143038
	P62140_T316	-0.317416	0.0297244
	Q52LW3_S1029	-0.211059	-0.0768078
	H3BMG9_S310	0.00830765	-0.298401
	Q709C8_S737	-0.41167	0.121144
	P11274_S354	-0.18717	-0.103363
	Q06455_T592	0.0690223	-0.361128
	Q04726_S203	-0.221015	-0.0720127
	Q9UHB7_S1043	-0.0386165	-0.254441
	Q02040_S537	-0.460423	0.166034
	P53355_S696		-0.147444
	O95835_S613	-0.20137	-0.0941814
	Q9UKJ3_S758		-0.147926
	Q9UPS6_S984		-0.149024
	Q9UQ35_S2581	-0.206256	-0.0922459
	Q96M96_S702		-0.150174
	Q9NTI5_S1166	-0.158289	-0.142298
	Q13595_S260	-0.721167	0.420485
	O95365_S525	0.228696	-0.530571
	Q92625_S647	0.418004	-0.724094
	Q9UQ35_T1413	0.214087	-0.520467
	O00429_S616	-0.364481	0.0562732
	Q9NYF8_S276;Q9NYF8_S290		-0.154309
	Q9UQ35_T1003		-0.154512
	P49796_T941		-0.154519
	P08621_S226	-0.289905	-0.0193087
	Q9BTE3_S154	-0.139915	-0.169307
	Q9UQ35_S1404		-0.154643
	Q9H7D7_S121	0.0827325	-0.392885
	Q8NFG4_S62	-0.100323	-0.210418
	P35222_T551	-0.331271	0.0202487
	K7EPZ6_S198	-0.0955171	-0.21645
	O43493_S68	-0.347228	0.0347392
	Q9Y2W1_S698	0.553585	-0.867417
	Q96IG2_T417	0.0214107	-0.336874
	Q9NYV4_T692	-0.108784	-0.206896
	Q92556_S344	-0.284121	-0.0318203
	P29966_T150	-0.118715	-0.19751
	Q5SYE7_S1233	-0.0502304	-0.269646
	Q07157_S329	-0.441248	0.120951
	A0A494BZV2_S402	-0.0896078	-0.232373
	Q8N2M8_S285	-0.48751	0.162783
	P98171_S906	0.194071	-0.520781
	Q12802_S2728	-0.447548	0.120701
	Q9UKV3_S729	0.254274	-0.58323
	Q8N3F8_S640	-0.164653
	P35658_S433		-0.166202
	Q8N556_S668	-0.064391	-0.269044
	P42167_T160	-0.528151	0.194269
	Q9C0C2_S1385	-0.739602	0.405051
	Q8N163_S678		-0.167338
	A0A590UJ08_S522	-0.983452	0.645382
	Q9UKV3_S386;Q9UKV3_S388	-0.207118	-0.131826
	P51116_S453	-0.16321	-0.178592
	P51813_S324	-0.0339677	-0.308165
	Q9NZI8_S181	-0.507837	0.165145
	Q13501_S272	-0.216179	-0.129127
	P02545_S392	-0.170841	-0.174683
	Q8NFW9_S543	-0.0975619	-0.248104
	Q9H270_S813	-0.261513	-0.0841548
	Q66K14_S435	-0.531394	0.184416
	Q15642_S296	-0.605765	0.246348
	Q13427_T358	-0.211342	-0.148886
	Q14980_S1757	-0.307396	-0.0555023
	Q9NS56_S585	-0.181916
	O94929_S282	-0.18239
	P28290_S92		-0.183355
	Q13615_T731	0.0763248	-0.443611
	O14639_S450	0.0297398	-0.398904
	O15063_S723	0.00852208	-0.380039
	P49815_S1132	-0.185843
	P35606_S859	-0.122289	-0.2525
	Q99700_S466	-0.035611	-0.340124
	Q5U651_S299	-0.0548925	-0.321251
	Q9UQ35_T1003;Q9UQ35_S1014	0.0410287	-0.418536
	P29966_S145	-0.196058	-0.182893
	Q9UQ35_S323	-0.356661	-0.0251902
	P08651_S333	0.335563	-0.719943
	O75122_S370	-0.770795	0.384043
	Q14693_S162	-0.33247	-0.0543192
	P27448_S469		-0.193546
	Q7L1V2_S61	-0.455594	0.0668583
	P21127_T751	-0.816496	0.427625
	Q13443_T761	-0.267423	-0.125566
	O15164_S811		-0.196826
	Q9UQ35_S1878	-0.468212	0.0727521
	Q8N3F8_S389		-0.197908
	Q9Y217_S561	-0.0757081	-0.321645
	O76021_T358	-0.199199
	Q9UKJ3_S976	-0.315777	-0.0836475
	Q14162_S606	-0.179433	-0.220885
	Q8WYA6_S545	-0.720419	0.319836
	O43896_S915	0.179279	-0.58348
	Q8NDT2_T532	0.0171881	-0.421766
	Q9UPN3_S3927	-0.228892	-0.176268
	Q9UKA4_S1242	0.027447	-0.435191
	P27816_S941	0.265818	-0.674075
	Q9NVD7_S14;Q9NVD7_S19	-0.221474	-0.18738
	P21127_S47		-0.205672
	Q7Z6E9_S1179	-0.547029	0.135586
	Q07955_S234;Q07955_S238	-0.307781	-0.106489
	Q09666_S5448	0.148407	-0.565988
	Q9BYB0_S1577	-0.25633	-0.161435
	Q9Y5S2_S1690	0.0932149	-0.513403
	P49585_S329	-0.299756	-0.127292
	Q9H930_S180	-0.626027	0.198775
	Q8IXT5_S591		-0.215263
	Q9UPN3_T2020	0.0537351	-0.486493
	Q86YD1_S36	-0.195897	-0.237786
	C9J840_S383	0.0495602	-0.487717
	A0A0A0MSA4_S88	-0.667285	0.228471
	Q8WYP3_T304		-0.220483
	P19174_S1248	0.357938	-0.800507
	A9Z1X7_S722	0.155347	-0.598359
	Q99536_S44	-0.222235
	Q9BST9_S106	0.00606282	-0.451376
	O75122_S325		-0.223352
	Q5SRE5_S1709	-0.571183	0.12268
	Q9UKV3_S216	-0.539993	0.0894778
	O75382_S7		-0.225478
	A0A2R8YG42_S673	-0.463209	0.00907872
	Q6P3W7_S677	0.163608	-0.618122
	Q92466_S24	-0.228507
	Q9UQ35_S2407	-0.257051	-0.200029
	Q8N6T7_S303	0.0666834	-0.52631
	Q8N2M8_S547	-0.522902	0.0626987
	Q15629_S365		-0.231161
	Q15149_S149	-0.139951	-0.322441
	O60583_S601		-0.232215
	P62805_S48	-0.311725	-0.152944
	O94804_S438	-0.595616	0.128136
	Q9C0J8_S1279		-0.234446
	Q09666_S5110	-0.276107	-0.193578
	P30419_S47	-0.20335	-0.266766
	O94929_S388	-0.243172	-0.233818
	Q14966_S552	-0.127943	-0.349861
	Q9P1Y6_S991	-0.44242	-0.0359059
	Q14004_S383	-0.42127	-0.058514
	Q7KZ85_T1523	-0.36058	-0.119605
	Q92784_T235	-0.128938	-0.351994
	Q96PK6_S582	-0.4174	-0.06395
	E9PCK9_S476	-0.24117
	P51858_S165	-0.551272	0.0688042
	O75533_T261	-0.191668	-0.290979
	O75113_S288		-0.242059
	Q03252_S405	-0.309121	-0.176001
	O75382_S437	-0.24289
	Q96T37_S294	-0.308335	-0.178265
	Q9H4L5_T249		-0.243711
	Q9Y5Q9_S43	-0.556208	0.0675414
	Q16204_S351	-0.504334	0.0153617
	O15027_S2083	-0.511488	0.0224289
	Q9BWW4_S347	-0.260946	-0.228201
	Q15678_S578	-0.0342979	-0.455659
	Q6ZUT6_S201	-0.440708	-0.0500068
	Q13586_S618	-0.689122	0.198401
	Q8NEY8_S133	-0.864538	0.372111
	O43166_S1181	-0.168361	-0.325152
	Q9P2F8_S194	-0.484363	-0.00920851
	Q09666_S5731	0.129054	-0.624331
	Q9NRY4_Y1105	-0.155756	-0.340263
	A0A4W8VX11_S65	-0.703461	0.207145
	Q9UKJ3_S740	-0.503062	0.00672841
	Q7Z3K3_S1364	-0.455262	-0.0447119
	Q7L9L4_S38	-0.250238
	P25054_S1436	0.184033	-0.684854
	Q13459_S1405	-0.397482	-0.106834
	Q96JM3_S204	-0.252491
	P55265_T601	-0.398863	-0.106462
	Q86X27_S329		-0.254572
	Q96S94_S338	0.175812	-0.691648
	Q96S94_S369	-0.20772	-0.311437
	Q9NRM7_S576	-0.152818	-0.366822
	P08651_S323	-0.285324	-0.234562
	Q99501_S352		-0.260357
	Q13098_S474	-0.331185	-0.190675
	Q96JM3_S427		-0.261882
	P49585_S329;P49585_S331		-0.262026
	Q1KMD3_S228	-0.637444	0.106647
	Q8N1F8_S387	-0.634855	0.103453
	Q9UQ35_T983	-0.0817579	-0.450363
	Q6PCE3_S175	-0.361889	-0.171676
	Q5T200_S198	-1.00631	0.467685
	Q5T200_S77	-0.570579	0.0312727
	Q9UHB6_S490	-0.736189	0.192933
	O43896_S1092	-0.206913	-0.337524
	Q9Y4D8_T2080	-0.20716	-0.339918
	O75533_T227	-0.704967	0.157381
	Q96FS4_S839		-0.274424
	P04049_S621	-0.274504
	Q96MG7_S64	-0.511531	-0.0383044
	Q9NTI5_S1257		-0.275188
	Q9UNZ2_S140	-0.276372
	Q9UDY2_S244	-1.05338	0.500066
	Q14693_S294	-0.334898	-0.218461
	P27708_S1859	-0.300251	-0.256325
	Q9HC35_S144	0.0224495	-0.580028
	A0A0A0MRJ1_S256	-0.278856
	Q9BQ52_S199	-0.455677	-0.112367
	P49815_S1452	-0.0058801	-0.562369
	P49815_S1411	-0.512716	-0.0561979
	P17029_S13	0.0670137	-0.637067
	Q86VM9_S67	-1.19545	0.617199
	Q3B726_S328	0.0473996	-0.6262
	A9Z1X7_S747	0.0468401	-0.627886
	O75400_T373		-0.290537
	Q9NUG4_S266	-0.291514
	P55196_S1083	-0.445122	-0.138846
	Q9BSQ5_S238	-0.125734	-0.459939
	Q9H7D0_S1830	-0.0560895	-0.529862
	A0A2R8YG42_T793		-0.293584
	Q8IVT5_T288	-0.132673	-0.459068
	Q9UDY2_S986	-0.263052	-0.329453
	Q9BYB0_S373	-0.322071	-0.270701
	Q9NY27_S159		-0.297169
	Q8WYL5_S937	-0.144524	-0.45155
	Q8NEY8_S201	-0.542962	-0.053659
	Q13017_S1173		-0.299016
	Q9H8Y5_T607		-0.299389
	A9Z1X7_T220	-0.333751	-0.268357
	Q15648_T1051	-0.301598
	P43243_S598	-0.303492	-0.299788
	Q5T200_S877	-0.59811	-0.00643583
	Q8N264_S391	-0.30299
	Q9BXW6_S499	-0.876712	0.26873
	Q9UQ35_S508;Q9UQ35_S510		-0.304575
	Q9NYF8_S531	-0.901396	0.290847
	Q9UFC0_S212	-0.284137	-0.32701
	Q9UQ35_S994	-0.434701	-0.176791
	Q9NWH9_S543	-0.571283	-0.0405614
	Q9NYB0_S203	-0.36788	-0.246585
	Q9C0J8_S1210	0.422716	-1.04301
	Q9NUA8_S190	-0.452333	-0.1693
	Q9UPT6_S365	-0.323741	-0.298644
	Q9H792_S281	-0.00611802	-0.616442
	P07199_S156	-0.28848	-0.337418
	Q14241_S151	-0.313978
	P53396_S455	0.451008	-1.0796
	Q9UMZ2_S1075	-0.341864	-0.288224
	P36507_T394	-0.300164	-0.330903
	Q96PK6_T206	-0.0783748	-0.552735
	Q9UQ35_S1857	-0.620171	-0.0113951
	Q8WYP5_S1222	-0.157271	-0.476162
	P46821_S561	-0.805688	0.170946
	Q9NQG5_S134	-0.395051	-0.243567
	Q69YN4_S133	-0.69815	0.0594729
	Q13573_S224;Q13573_S232		-0.32078
	P46019_S1044		-0.320818
	Q13247_S303	-0.696133	0.052875
	Q08170_S460	-0.0600106	-0.583959
	Q96FS4_S74	-0.43193	-0.212666
	A0A0A0MSA4_S301	-0.646309	-0.00124349
	Q7Z460_S600		-0.325113
	Q96MU7_S308	-0.734215	0.0816582
	Q8NAF0_S483	-0.326514
	Q9NXC5_S766		-0.326778
	Q5T200_S986	-0.904704	0.246948
	Q13905_S338	-0.329277
	Q15111_S569	-0.29809	-0.361595
	Q9P1Y6_S915	-1.23695	0.577095
	P24723_S317	-0.235326	-0.424766
	Q92786_S511	-0.659528	-0.0023128
	Q8IWV7_T21	-0.413593	-0.251034
	P49006_T85	-0.117758	-0.54785
	P29692_S133	-0.344798	-0.320973
	Q14160_S1475	-0.21961	-0.446271
	O75676_S343		-0.333622
	Q01804_S1006	-0.762195	0.0915737
	P21333_S1459	0.474292	-1.14547
	O15027_S1369	0.0045576	-0.676239
	O15085_T254	-0.461827	-0.210737
	Q96CP6_T277		-0.34071
	A0A1B0GTL5_S307	-0.458947	-0.224433
	Q69YN4_S1579	-0.557588	-0.12738
	Q12789_S1865	-0.14684	-0.541755
	Q5T200_S993	-1.1083	0.413203
	Q9UQ35_S2132	0.042094	-0.737225
	Q14839_S515	-0.33481	-0.361162
	Q01082_S2340		-0.348359
	Q16629_S192;Q16629_S196		-0.349616
	P49815_S939	-0.162878	-0.536823
	O75533_T303	-0.468668	-0.231782
	P15056_S729	-0.353977
	O14974_S299	-0.701661	-0.00853116
	O94762_S491		-0.356941
	P23588_S406	-0.254902	-0.460103
	O15357_S241	-0.558326	-0.157183
	Q6XZF7_S1369	-0.361343
	Q6DD88_S535	-0.364557
	O14686_S1671		-0.365304
	Q9BXB4_S181	-0.373166	-0.357662
	O43318_S389	-0.262857	-0.473523
	Q29RF7_S1305		-0.368559
	O00712_S332	-0.141301	-0.597223
	Q5U651_S962	-0.50744	-0.234707
	Q92499_S481	-0.760438	0.0177308
	Q86UP2_S75	-1.43546	0.691062
	Q13459_S716	-0.268378	-0.477117
	Q9H1B7_S547	-0.78828	0.0421501
	O14920_S672	-0.486256	-0.26185
	Q9H5H4_S160	-1.40675	0.657017
	Q9UHB7_S212	0.206537	-0.962902
	P29353_S139	-0.0377749	-0.719878
	P30414_S1146	-0.892088	0.131862
	P51114_S409	-0.758268	-0.0077118
	Q92597_T366;Q92597_S367	-0.383028
	Q8WWM7_S339	-0.744709	-0.0229278
	Q9NYV4_S1083	-0.869487	0.0991805
	P23396_T220		-0.386267
	A0A087WZ13_S617	-0.294144	-0.48047
	P41208_S20	-0.61862	-0.15799
	Q9Y2I9_S114	-0.525861	-0.250869
	P08670_T426	-0.388493
	Q86Y82_S142	-0.376239	-0.40253
	Q96EB6_S27	-0.418404	-0.360433
	Q15149_S4396	-0.464698	-0.316588
	Q9UQ35_T2104	-0.610613	-0.170675
	Q9UPT5_S250	-0.467703	-0.315106
	Q8NC56_S499	-0.995199	0.212315
	Q9H4G0_T475	-0.392716
	O75533_T273	-0.461158	-0.324703
	P52926_S44	-0.605279	-0.181043
	Q6VMQ6_S673	-0.498776	-0.29365
	O95400_S195		-0.397718
	P42858_S1199	-0.494418	-0.303234
	Q9NQ29_S363	-1.04243	0.243159
	Q5VZL5_S122	-0.709565	-0.0897478
	Q96T58_S190	0.0782651	-0.878355
	O94929_S567	-0.763307	-0.0383313
	Q9UPQ0_S169		-0.401045
	Q9UQ35_S1878;Q9UQ35_T1880	-1.33098	0.525538
	Q9UHD8_S82		-0.402833
	Q5T200_S242	-0.421509	-0.388271
	Q9NYF8_T257;Q9NYF8_S268	-0.436073	-0.37439
	O14683_S14	-0.412053	-0.398493
	Q13627_Y321	-0.407659
	Q12888_S1362	-0.191107	-0.625312
	Q92922_S328;Q92922_S330	-0.623394	-0.20058
	Q6XZF7_S1351	-0.0435615	-0.783646
	Q9UER7_S495	-0.8499	0.0222183
	O15067_S569	-0.390327	-0.441644
	Q9UHB6_S374	-0.780692	-0.0517536
	A6NFI3_S112	-0.582591	-0.24994
	Q7Z417_S212		-0.419311
	Q9NWH9_S1002	-0.587153	-0.251583
	Q2PPJ7_S486		-0.420144
	P26358_S143	-0.999826	0.157526
	Q15276_S407	-0.965072	0.121616
	Q96T23_S604	-0.886762	0.0385284
	Q9P1Y6_S1229	-1.11336	0.264303
	Q6PJG2_S996	-0.424589
	Q12893_T329	-0.575541	-0.273689
	O95071_S1549	-0.463633	-0.38728
	P54727_T159	-0.837029	-0.0140841
	Q13595_T88		-0.42643
	Q86WB0_S321	-0.636433	-0.219458
	Q15942_S344		-0.42842
	Q9H1E3_S223	-0.429228
	Q9UQ35_T866	-0.128172	-0.73228
	Q9BRL6_S158	-0.973266	0.112431
	Q13427_S356;Q13427_T358	-1.13455	0.272244
	O94875_S259	-0.498941	-0.364685
	Q9NPI1_S279	-1.1298	0.26224
	Q8TB72_S182	-0.554743	-0.3133
	Q13129_S634	-0.435084
	O95453_S619	-0.513017	-0.363238
	Q9Y4I1_S600	-0.71373	-0.162763
	P49761_S157	-0.918226	0.0405046
	Q8IWS0_S155	-1.0534	0.169747
	Q9UPN3_S3331	-0.367284	-0.518311
	Q9NV70_S473	-0.111066	-0.778209
	Q8N1F7_S767	-0.406514	-0.485092
	Q9H5H4_S125	-1.05828	0.16588
	P06400_T373		-0.44859
	P18583_S1769	-0.401717	-0.496317
	Q13242_S204	-0.666425	-0.232472
	Q9Y2I7_S1754	-0.228349	-0.673478
	Q86W50_S329		-0.451137
	Q9NYF8_S760	-0.209252	-0.69441
	Q8IYI6_S19		-0.453276
	O14639_T351	-0.441692	-0.46794
	Q9UQ35_S2449	-0.561339	-0.351008
	P57682_S250	-0.648516	-0.265286
	Q16658_S39	-0.547502	-0.377077
	Q86X10_T379		-0.465798
	Q5SSJ5_T51	-0.942999	0.00902639
	Q8NDX5_S263	-0.381937	-0.554109
	Q12873_S1601	-0.882733	-0.0550737
	Q8N2M8_S294	-1.00388	0.0650132
	O15231_S446	-0.81639	-0.124979
	O00178_S25		-0.470795
	Q13045_S856	-0.889038	-0.0538116
	Q96Q42_S1335	-0.588668	-0.359808
	Q86X10_S359	-0.933789	-0.0157322
	Q14839_T1553	-0.786922	-0.166714
	Q5T200_S207	-0.304411	-0.652268
	P07910_S233	0.379012	-1.34115
	P27824_S583	-1.23872	0.275002
	O60716_S268	-0.0733165	-0.892452
	Q13425_S110	-0.524398	-0.44352
	Q8WWI1_S1423		-0.4844
	Q13428_S906	-0.941146	-0.030994
	O60504_S544		-0.488273
	Q92797_S1243	-0.740755	-0.242502
	Q03001_S1382	-0.814457	-0.176088
	Q9UFC0_S243	-0.574739	-0.417358
	Q8ND76_S326		-0.496366
	Q9ULD5_S623		-0.499191
	Q9ULH1_S839		-0.499365
	Q5BKZ1_S270	-0.566078	-0.435439
	Q9UQ35_S2100;Q9UQ35_S2102	-0.503428
	Q14669_S312	-0.940633	-0.0664781
	Q16204_S244	-0.503577
	Q96RU3_S296	-0.922417	-0.0865925
	Q9C0C2_S1666	-1.03282	0.0222966
	Q9NZN8_S165	-0.251409	-0.764088
	P29590_S504	-1.10388	0.0815055
	A9Z1X7_S384;A9Z1X7_S388	-0.689369	-0.336058
	Q9UBE8_T298		-0.513628
	Q5C9Z4_S139	-0.799108	-0.237004
	Q96KR1_S1054		-0.519028
	Q9UQ35_T1472	-0.918184	-0.120304
	Q13247_S316	-0.499875	-0.544401
	Q96KN1_T288		-0.522164
	P29966_S147		-0.522189
	P22087_S124	-1.14675	0.0998715
	Q9UHY1_T433	-0.71493	-0.334094
	O75494_S133	-1.53383	0.481187
	Q53GS9_S82		-0.52922
	Q9BQG0_S1163		-0.529576
	Q9UQ35_S1387	-1.21597	0.151504
	Q96T58_S727	-0.422285	-0.643427
	P20700_S23		-0.532953
	Q92797_S1259	-0.685964	-0.385994
	Q14151_S787	-0.785768	-0.288162
	Q96FS4_S67	-0.230245	-0.843862
	P49792_S2280	-0.620992	-0.453603
	Q8WWI1_S1593	-0.45414	-0.623422
	Q8IXT5_S710	-1.36181	0.283883
	P29474_S633	-0.647915	-0.430266
	A6ND36_S356	-0.432395	-0.647032
	Q99759_S337	-0.541792
	Q92974_S932		-0.542035
	Q96JI7_S1958	-0.435839	-0.648647
	Q9HCD6_S400	-0.56894	-0.526297
	O94880_S835	-1.16303	0.0670064
	Q96T58_S1278		-0.548613
	Q9UQ35_S1693	-0.156431	-0.941585
	Q15149_S125	-0.539762	-0.559793
	Q02108_S58	-0.572953	-0.527292
	O14639_S431	-0.812101	-0.290406
	Q9UK58_S352	-0.817979	-0.285319
	Q9UQ35_T2397	-0.522424	-0.583203
	P07814_S886	-0.553505
	P41252_S1047	-1.1236	0.0151437
	Q13523_S93	-1.25186	0.135641
	Q13242_S189	-1.05972	-0.0570266
	C9JLW8_S21	-1.17963	0.0610881
	Q15149_S1435	-0.926323	-0.193032
	Q14847_S146	-0.799048	-0.330042
	O60716_S859		-0.565009
	Q5T0F9_S528	-0.0335115	-1.10027
	Q01082_S2138	-1.34732	0.208966
	Q96PU5_S475	-0.569617
	Q6PKG0_S774	-0.895264	-0.244151
	Q8WVM8_S303	-1.07672	-0.0670251
	P56192_T824	-1.18857	0.0444911
	Q9H501_S198	-0.839459	-0.305554
	Q8TDY2_S222		-0.573015
	Q8IXJ6_S364		-0.573405
	Q6PJT7_S409	-0.773483	-0.373451
	A0A0A0MSA4_S921	-0.661675	-0.485777
	O75533_T296	-0.504943	-0.644413
	Q13427_S696	-0.8094	-0.345708
	Q13131_S496	0.0407631	-1.19804
	Q8NI27_S1417		-0.57903
	Q05397_Y570		-0.583809
	Q9NWV8_S29	-0.273742	-0.895041
	O14646_S1689		-0.584481
	Q9BVG4_S197	-1.42122	0.247527
	Q96AQ6_S43	-1.02885	-0.144943
	Q9NWW5_S31	-0.75887	-0.41605
	Q14644_S809	-0.435901	-0.740387
	Q7Z6Z7_S2918	-0.588728
	A0A0A0MSA4_T345		-0.591732
	P49792_S788	-0.705905	-0.479128
	Q4L180_S791		-0.5932
	O14497_S363	-0.356063	-0.834319
	Q8WUA4_S901	-0.804089	-0.386694
	Q8NDT2_S109	-0.555477	-0.642721
	P49207_S12	-0.759919	-0.442352
	O95251_S57	-0.413539	-0.789441
	Q9BQG0_S11	-1.06379	-0.13996
	Q13501_T269	-0.117174	-1.08782
	Q8WUA4_S893	-0.569922	-0.63717
	Q7Z4V5_S625		-0.603964
	Q86U70_S302	0.566686	-1.77492
	Q12873_S713	-0.604746
	Q01105_S7	-0.460829	-0.752206
	Q9BZZ5_S464	-0.963316	-0.250766
	Q9UQ35_S1539	-0.181379	-1.03407
	Q5T200_S318		-0.608001
	Q13425_S95	-0.61853	-0.600031
	Q9Y613_S367	0.273727	-1.49578
	Q6NZI2_S127	-0.182253	-1.04791
	Q96S55_S153	-0.59589	-0.64413
	O14908_S232	-0.48403	-0.765136
	Q9BY44_S506		-0.624835
	P49915_S332	-0.755755	-0.496086
	Q9BYB0_S388	-0.648023	-0.606041
	Q52LW3_S357	-0.491622	-0.764688
	P35658_S433;P35658_T437	-1.11333	-0.144973
	Q9UQ35_S1552	-0.66075	-0.598202
	Q15678_S314	-0.634031
	Q8IZ73_S68	-0.679204	-0.597714
	Q63HR2_S832	-0.118077	-1.16123
	Q6XZF7_S1353	-0.0948137	-1.18899
	Q5T8P6_S127	-0.819376	-0.465486
	Q9UQ35_S857;Q9UQ35_T866		-0.643569
	Q1KMD3_T165		-0.647362
	Q92974_S696	-0.757533	-0.53801
	Q96ST3_S1112	-1.02177	-0.276224
	Q9UQ35_S1083	-0.867339	-0.432957
	Q03252_T34	-0.674113	-0.631831
	O94915_T1959		-0.655084
	Q99575_S730	-1.11175	-0.208709
	Q9P0L0_S214	-1.65489	0.330756
	A9Z1X7_S424;A9Z1X7_S426	-0.663616
	Q9UK61_S1103	-0.819852	-0.512309
	Q8N1I0_S1620	-1.15733	-0.180362
	A9Z1X7_S547	-0.391827	-0.950221
	Q9UQ35_S854;Q9UQ35_T866	-0.705304	-0.636777
	Q9NR30_S71		-0.673234
	O75864_S560		-0.674015
	Q8IVF2_S280	-0.925347	-0.424888
	Q9UQ35_S2123	-0.966096	-0.384235
	Q6PD62_S970		-0.676866
	Q04637_S1209	-0.639383	-0.728452
	Q7Z5L9_S175	-0.778563	-0.591814
	P86791_S266	-1.05135	-0.322871
	Q8N201_S1326	-0.935111	-0.43976
	O75508_S198	-1.04649	-0.332529
	Q09666_S93	-0.965655	-0.414274
	P98082_S401	-0.828353	-0.566389
	Q5VTL8_S527	-0.269801	-1.12551
	Q9UDY2_S415	-0.917545	-0.479233
	P05455_S92	-0.69898
	O94915_S1971	-0.211569	-1.1885
	Q96T37_S128	-0.798571	-0.605728
	P49760_S98	-1.46628	0.0562917
	O60343_T749	-0.723146	-0.688343
	Q1KMD3_S655	-0.594152	-0.820001
	O60264_S116	-0.708873
	P29590_T867	-0.708901
	Q7Z6E9_S861	-1.3872	-0.0415782
	Q96T37_T568	-1.08904	-0.341906
	Q15648_S1155		-0.717128
	Q8WYL5_S576		-0.718038
	Q9UQ35_S351		-0.71877
	Q09666_T490	-1.01411	-0.431294
	Q9H1E3_S79	-0.723417
	Q92786_S199	-0.668834	-0.778706
	Q99973_S397	-0.627934	-0.820443
	Q69YQ0_S220		-0.729275
	P22314_S13		-0.729647
	A0A0A0MSY4_S37	-1.05205	-0.407482
	Q9H6F5_S91	-1.27609	-0.190284
	Q8WUA4_S167	-1.05763	-0.418737
	Q96JH7_S768	-0.614815	-0.862758
	P46019_T1041;P46019_S1044		-0.741517
	P40222_S514		-0.741908
	Q8N1I0_S1700	-0.451653	-1.03742
	Q96CC6_S390	-0.745118
	Q0JRZ9_S394	-0.525329	-0.971369
	Q5T7W0_S429	-0.90746	-0.604837
	O14497_S696	-0.774844	-0.740473
	Q9UHD8_S85	-0.757807
	Q9UQ35_S1463	-0.900706	-0.615342
	P29317_S897		-0.760082
	Q9HCG8_S61	-0.761413
	Q8N1I0_S1815	-0.763011
	Q9Y613_S523		-0.767864
	P52594_S181	-0.876664	-0.660088
	Q8N8A6_S83	-1.2518	-0.287033
	A9Z1X7_S614;A9Z1X7_S616		-0.769581
	Q9UQ35_S440	-0.42405	-1.11739
	Q9NYF8_S496	-0.730744	-0.816396
	Q86WB0_S62	-0.777056
	P06400_S350		-0.777865
	Q5T200_S643	-1.17062	-0.385193
	Q9Y2W1_S264	-0.871265	-0.6976
	Q9ULJ3_S411	-0.563268	-1.01382
	Q07157_S175	-0.87927	-0.697943
	F6PQP6_S172		-0.789404
	Q9NTI5_S1358	-1.47067	-0.113576
	Q6P3S6_S488	-0.0530582	-1.53281
	A0A1C7CYX9_S27	-0.157678	-1.42951
	O00418_S18	-1.22337	-0.383074
	Q9NQX5_S229	-0.682188	-0.925363
	Q03164_S3527	-0.804054
	Q5U651_S328		-0.807244
	Q14669_T1426	-0.807677
	Q9Y3T9_S49;Q9Y3T9_S58		-0.810754
	Q8IXT5_S638	-1.67267	0.049385
	Q6UN15_S304	-1.08751	-0.536547
	Q4G0J3_S261	-1.79475	0.170108
	Q9BRZ2_T442	-1.06941	-0.566339
	Q13127_S864		-0.820725
	Q15424_S383	-1.68907	0.0435304
[truncated: 280 more rows]

## Sheet: ED11e
		-Log10AdjP
	Rho GTPase sign	6.23158
	ANGPTL8 sign	4.90454
	Insulin sign	3.89454
	Membrane Trafficking	3.15425
	EGF/EGFR sign	3.00185
	RAC1 GTPase cycle	2.66925
	Vesicle-med transport	2.1139
	Activation of RAC1	2.10892
	Clathrin-med endocytosis	2.10481
	Apoptosis	2.09451
	MAPK cascade	2.02949
	mRNA Splicing	1.87124
	CDC42 GTPase cycle	1.73338
	ErbB sign	1.6949
	TGF-beta sign	1.3853
	Spliceosome	7.05645
	RHO GTPase cycle	5.5818
	mRNA processing	4.27326
	Gene expr (Transcription)	2.94291
	VEGFA-VEGFR2 sign	1.69354

## Sheet: ED11f
		Kinase z score
		KD1	KD2
	GSK3B	2.60806	4.04199
	EIF2AK2	2.75896	2.86054
	CDK5	1.48807	4.12166
	MAPK8	2.10807	3.24597
	CAMK2B	2.92272	2.18186
	CAMK2A	3.02357	1.73158
	MAPK1	2.00737	2.30871
	CAMK2D	2.57252	1.71784
	GSK3A	1.56367	2.61974
	CAMK1	2.4468	1.44643
	CAMK4	2.34554	1.39688
	PRKACA	1.68575	1.8086
	PDK1	2.36292	0.945769
	PRKCE	2.54292	0.729114
	PAK1	1.66876	1.42077
	CSNK1G2	1.33367	1.61841
	PRKCB	1.58161	1.17002
	PKD2	1.22664	1.52148
	NEK2	1.88111	0.834146
	MAP2K1	1.6982	0.964743
	MAPK7	1.10232	1.48506
	CHEK1	0.788809	1.74459
	HIPK1	0.801589	1.66008
	PAK2	2.07196	0.375887
	SGK1	1.54891	0.896837
	SGK3	1.66614	0.775722
	ROCK1	1.2385	1.11948
	PKD1	1.51018	0.796998
	CAMK2G	2.35908	-0.06484
	CSNK1D	0.765546	1.5194
	CDC42BPB	0.760105	1.51598
	DYRK3	1.01332	1.1833
	PRKCA	1.68733	0.42979
	EGFR	1.24658	0.801317
	INSR	1.24658	0.801317
	JAK2	1.24658	0.801317
	LCK	1.24658	0.801317
	MET	1.24658	0.801317
	RET	1.24658	0.801317
	AKT2	1.96709	0.052127
	HIPK2	1.21903	0.776186
	MAPK3	0.733952	1.24369
	PRKCT	1.21338	0.747242
	MAK	1.60604	0.282547
	ARAF	1.08538	0.791903
	PRKAA2	1.78117	0.089746
	MAPKAPK2	0.616001	1.11119
	MAP2K6	1.11585	0.599968
	PRKCD	1.0085	0.694373
	GTF2F1	0.320802	1.32943
	TGFBR2	1.23262	0.287795
	AKT3	1.46824	0.042156
	PRKCZ	1.03799	0.47053
	ROCK2	1.04492	0.462289
	DAPK3	1.0741	0.391827
	PRKG1	1.276	0.185274
	SGK2	1.07835	0.356204
	PDPK1	1.02769	0.356204
	PRKCG	1.05387	0.254333
	RAF1	1.06561	-0.26859
	AKT1	1.0858	-1.00959
	PRKDC	-1.08003	-0.01367
	GRK5	-1.27735	0.012222
	CSNK2A1	-1.04636	-0.29742
	ATR	-0.30293	-1.30972
	ADRBK2	-1.93367	0.197917
	GRK4	-1.93367	0.197917
	GRK6	-1.93367	0.197917
	MAPK10	-1.42669	-0.39629
	PLK1	-1.01571	-1.51384
	MOS	-2.49602	-0.59984
	MAPK9	-1.03186	-2.41424
	CLK2	-1.14144	-3.74516
	CDC7	-2.28883	-3.95201
	CLK1	-7.71063	-4.2837

## Sheet: ED11g
	Pathways (NES)
		KD1	KD2
	Leptin	2.5963	2.617
	TWEAK	2.6943	2.4795
	TSLP	1.2522	2.6141
	KIT	1.6871	1.3702
	EGFR1	1.8596	0.1239
	PI3K-ATK	1.4132	0.3141
	GLP1	1.1535	-2.0815
	TIE2	-0.3817	-0.5452
	Prolactin	-1.7671	-0.5824
	Perturbations (NES)
		KD1	KD2
	Angiotensin II	3.9373	3.7902
	CC-401	2.932	2.5126
	EGF	2.3431	1.2301
	Insulin	1.8187	1.1194
	Phorbol ester	0.5644	0.248
	Nocodazole	-2.5393	-3.1744
