# Supplementary material for: MYCT1 controls environmental sensing in human haematopoietic stem cells
Source: Nature. 2024 Jun 5;630(8016):412–20. doi: 10.1038/s41586-024-07478-x (PMC11168926; doi:10.1038/s41586-024-07478-x)
Supplement: Supplementary file 30 — Source Data Extended Data Fig. 12 [file 41586_2024_7478_MOESM30_ESM.xlsx]

## Sheet: ED12c
	pAKT				pERK1				pERK2
	Ctrl	KD1	KD2		Ctrl	KD1	KD2		Ctrl	KD1	KD2
	1	2.62611	7.26822		1	1.4836	1.97789		1	1.6833	4.1848
	1	1.28613	3.30882		1	1.50905	1.79989		1	1.54292	2.14035
	1	0.89424	2.77164		1	2.01392	2.35661		1	1.96188	2.65055
	1	1.14556	3.37732		1	1.43949	1.50032		1	1.2821	1.57098

## Sheet: ED12f
	pAkt	Ctrl					KD1					KD2
	starved	1	1	1	1	1		1.74439	1.10549	1.21909	0.855962	2.11734	2.78039	1.30524	1.11456	1.87973
	0.5 h		10.5888	5.70683	2.45423	3.24231		18.0724	5.15015	3.23417	3.06557		26.1122	5.56865	3.93618	5.82554
	1 h	2.32122	12.7108	5.14911	2.71672	4.93092		15.7497	8.2159	3.19103	4.50399	3.75777	21.6183	7.33721	2.80138	6.33381
	3 h	1.04494	8.93814	3.51621	1.78016	2.90641		16.1882	6.73068	2.3512	4.06045	3.10918	18.5766	4.54019	2.07834	4.42424
	pERK1	Ctrl					KD1					KD2
	starved	1	1	1	1	1		2.28707	2.97575	6.06983	3.58376	2.05716	5.89538	2.40672	4.29802	4.20169
	0.5 h		8.29842	19.462	32.3368	16.8504		13.4922	20.1118	57.9291	27.0231		18.5508	22.1913	50.6884	26.5328
	1 h	2.78264	5.06437	11.5329	22.6562	7.75403		8.7528	8.01766	24.6884	9.18424	8.22745	13.0836	19.5064	20.4971	13.1021
	3 h	2.661	3.72672	6.14564	13.0631	3.85361		6.35714	7.29805	16.2464	5.6848	5.1211	9.05522	10.8711	10.6671	7.38561
	pERk2	Ctrl					KD1					KD2
	starved	1	1	1	1	1		1.96605	3.09104	8.76799	2.76137	2.05868	5.36098	3.09671	6.6422	3.73809
	0.5 h		7.13759	11.9842	53.1822	13.0946		12.1517	15.3292	59.4877	16.5678		15.9495	21.188	80.1143	19.8462
	1 h	1.61625	4.9222	7.92894	30.8883	5.97666		8.47469	7.44602	32.2884	5.72891	6.64772	12.2401	13.9779	26.3983	11.4689
	3 h	1.73945	3.54894	6.19271	20.6663	2.78415		7.06541	6.55023	21.7297	3.48921	3.50415	8.15948	11.1933	19.1693	6.13421

## Sheet: ED12g
	pAkt				pERK1				pERK2
	Ctrl	KD1	KD2		Ctrl	KD1	KD2		Ctrl	KD1	KD2
	1		2.11734		1		2.05716		1		2.05868
	1	1.74439	2.78039		1	2.28707	5.89538		1	1.96605	5.36098
	1	1.10549	1.30524		1	2.97575	2.40672		1	3.09104	3.09671
	1	1.21909	1.11456		1	6.06983	4.29802		1	8.76799	6.6422
	1	0.855962	1.87973		1	3.58376	4.20169		1	2.76137	3.73809

## Sheet: ED12i
	minutes	Ctrl			MYCT1 KD1			MYCT1 KD2
	0	1	1	1	1	1	1	1	1	1
	5	0.76114	0.8369	0.629474	0.43512	0.7137	0.408714	0.49397	0.5409	0.471113
	10	0.71174	0.6844	0.596034	0.4393	0.4125	0.329757	0.40212	0.396	0.468317
	30	0.35216	0.4367	0.429844	0.30028	0.359	0.255788	0.33895	0.3235	0.318291

## Sheet: ED12k
	minutes	Ctrl				MYCT1 KD1				MYCT1 KD2
	0	0	0.12427	0.06208	0.276929	0	0.1566	0.168	0.274738	0	0.0059	0.0296	0.096113
	10	1	1	1	1	2.8389	1.5392	3.2346	2.06845	1.5474	1.1948	3.2559	0.24574
	30	0	0.0931	0.0868	0.124052	0.5833	0.2058	0.501	0.192684	0	0.0331	0.0387	0.082314
